# Supplementary material for: Synergy of epidermal growth factor (EGFR) and angiotensin II (AT1R) receptor determines composition and temporal pattern of transcriptome variation
Source: Cell Mol Life Sci. 2021 Dec 18;79(1):57. doi: 10.1007/s00018-021-04065-5 (PMC8738452; doi:10.1007/s00018-021-04065-5)
Supplement: Supplementary file 1 — Supplementary file1 (XLSX 378 KB) [file 18_2021_4065_MOESM1_ESM.xlsx]

## Sheet: DEA - 6h.CON.vs.6h.AII
		DESeq2 results						edgeR results
								FPM
geneName	geneID	baseMean.x	log2FC.deseq	lfcSE	stat	pvalue	padj	a1	a2	a3	a4	a5	a6	a7	a8	a9	a10	a11	a12	a13	a14	a15	a16	a17	a18	a19	a20	a21	a22	a23	a24	a25	a26	a27	a28	a29	a30	a31	a32	a33	a34	a35	a36	a37	a38	a39	a40	a41	a42
FP671120.8	ENSG00000281383	2420.21	-4.5419	1.19085	-3.81401	0.000136731	0.00817377	524.415	750.926	486.959	523.269	9.26228	9.00997	4.12995	6.42762	4.95696	6.84327	6.11778	523.496	5.31947	4.44814	6.39401	9.93732	7.09913	5.62636	5.23818	7.29788	7.06715	745.118	7.25504	9.78285	7.94141	10.7924	5.60939	6.51652	5.78621	7.67889	4.95646	483.859	10.1395	12.0824	16.7622	18.7365	4.76829	9.10844	9.88301	10.9052	9.52349	523.863
NRM	ENSG00000137404	95.5395	-2.51951	0.740396	-3.40293	0.000666685	0.0231921	20.7533	18.7657	12.9676	12.456	1.51755	1.38615	1.53673	1.84399	1.55141	2.52121	2.51351	18.8425	2.51466	1.72315	1.76745	1.33418	2.11651	1.90645	1.34431	1.03029	1.58558	17.0656	2.3016	2.08954	1.00591	1.17407	1.40235	1.16099	0.946835	0.803021	1.21275	11.519	1.44087	1.36353	1.50583	1.62926	2.22817	1.73981	1.83197	1.29526	1.53605	13.4051
MVP	ENSG00000013364	258.218	-1.11441	0.363088	-3.06927	0.00214585	0.0465237	17.9086	8.0502	2.17104	4.71148	3.71538	3.41206	2.113	3.47724	9.2328	14.677	28.8816	17.3785	19.6337	14.8271	38.1041	39.1512	11.4203	8.23029	16.7343	21.2068	11.688	8.05651	40.278	34.9048	3.70599	3.74799	2.8047	2.35943	3.47173	1.95736	2.58369	2.26267	2.45482	2.53769	3.17016	1.88383	8.68987	17.8075	11.956	30.1252	3.68651	4.60617
FAXDC2	ENSG00000170271	363.553	-1.06468	0.237202	-4.48852	7.17212e-06	0.00100123	19.6154	20.0439	3.84334	4.65259	6.22718	6.82412	2.73729	1.89667	25.8821	24.5817	25.6093	19.8456	28.2416	26.248	24.3284	24.7973	32.9382	28.8758	25.82	26.7446	24.9615	20.0868	27.8193	22.0826	10.3768	11.9665	4.81347	4.64395	8.83713	6.97625	1.52912	3.93763	12.2741	5.49201	8.48018	1.68018	26.9609	24.2039	20.8266	20.8077	7.98744	4.84238
RASA4DP	ENSG00000233297	164.247	-1.04549	0.272592	-3.83535	0.000125383	0.00776795	15.7411	14.0607	6.80652	9.09905	4.13401	3.99851	3.98588	2.8977	7.94627	7.02336	8.72613	13.7455	6.67352	7.65401	9.66899	10.7194	6.43772	5.76586	8.20493	10.0024	6.84064	11.5404	14.5101	10.7326	6.40607	4.51565	4.09334	3.67022	4.89198	3.81435	3.05824	6.34723	5.65676	3.06795	4.51748	3.76767	5.43674	8.69907	8.48492	10.3203	4.25704	7.26357
SCARA5	ENSG00000168079	1390.22	-1.00524	0.176191	-5.70538	1.16084e-08	4.98676e-06	74.8312	57.82	24.2922	25.442	22.2399	21.6453	20.4577	18.5453	52.7859	69.5132	108.887	75.2073	76.6487	69.928	116.756	127.851	72.1378	57.9375	96.3732	121.188	76.9232	58.1375	157.409	140.094	41.8248	43.1696	31.8371	31.7212	28.405	25.3956	16.9785	24.4192	36.0752	32.2703	30.7506	20.9258	60.1606	104.747	67.4937	142.479	32.6519	25.8654
MAP2K6	ENSG00000108984	212.49	-0.981574	0.24417	-4.02005	5.81862e-05	0.00449333	12.8963	13.3807	3.57929	4.35812	6.4365	7.19731	1.0565	1.31713	13.7357	11.7506	8.82098	13.0406	11.1225	12.8235	9.92891	10.3514	11.9054	14.9261	13.6749	10.9468	13.8625	13.4457	9.40653	11.0176	9.5297	10.8375	5.7231	4.41925	6.25963	4.91851	1.42367	3.67317	11.9005	3.86334	7.41025	1.68018	11.9876	11.9228	13.1613	9.52642	7.54857	4.42901
MTMR11	ENSG00000014914	216.878	-0.895174	0.257436	-3.47727	0.00050655	0.0199846	13.5466	7.85983	2.52311	3.03302	3.92469	3.78525	2.06497	3.42455	15.6277	16.2978	17.31	13.2575	19.9722	17.1915	23.3927	17.7584	11.3322	9.48576	11.9597	12.664	11.5068	7.97486	14.8103	13.0121	3.60011	2.89001	2.53939	2.28453	2.41969	2.66001	2.32005	2.52714	3.36204	2.08317	4.00233	1.78201	11.7202	12.0764	15.0897	13.9554	5.96864	2.95267
C1QL4	ENSG00000186897	191.608	-0.86354	0.233207	-3.70289	0.000213154	0.0113143	10.0786	10.09	2.05369	3.29804	3.4014	4.05182	2.01695	1.7913	9.68688	16.0277	14.4645	10.1939	15.3781	13.3444	12.2682	11.4555	17.7699	12.6942	10.1982	14.1665	14.0437	10.1251	14.1098	13.0121	4.60602	3.79314	2.38778	2.39688	3.99775	3.31246	1.68731	2.05697	4.85627	2.46193	4.47785	1.78201	9.04637	9.92717	15.5236	13.2869	3.77428	3.33652
HELZ2	ENSG00000130589	881.827	-0.857171	0.156623	-5.47284	4.42892e-08	1.5436e-05	51.6124	45.4728	19.1287	22.7918	23.3912	23.8311	12.8701	13.8036	49.3425	50.0639	50.6021	51.8101	51.3087	52.1755	46.2136	52.585	35.1429	45.8014	40.0048	47.8655	36.5136	45.3723	50.8353	51.8111	29.3303	29.8033	19.0265	19.2125	20.7778	19.5235	12.1802	19.1886	27.9636	22.3089	21.4778	12.1686	37.4333	52.7061	61.2264	59.8744	42.5704	22.2632
KLHL3	ENSG00000146021	147.997	-0.854544	0.224829	-3.80087	0.000144191	0.00842879	9.21166	7.80543	3.28591	3.35693	3.97702	4.63827	3.12147	2.1601	11.3518	11.2554	11.0499	9.40769	12.1864	13.1841	12.0083	8.60314	6.92276	8.0443	8.29764	6.78274	7.88259	7.75711	6.25434	7.21841	3.81188	5.10268	2.8805	3.1459	2.7879	3.71397	1.58185	3.203	4.37598	2.68919	2.97203	1.12012	8.91268	8.75024	9.44912	7.56264	5.57365	3.30699
ANGPTL2	ENSG00000136859	194.821	-0.841061	0.242786	-3.4642	0.000531805	0.0204801	9.72643	13.9519	3.814	3.23914	4.81429	4.58496	2.20904	2.1601	11.5032	15.6675	12.5201	9.81436	13.347	12.9838	10.1888	9.56927	18.6077	14.6936	12.7941	11.5478	13.9984	14.0445	12.8089	11.0176	7.04139	5.68971	4.39655	5.24317	5.5232	4.11548	1.84549	3.79071	6.93753	4.92387	5.58741	2.44389	12.968	9.72249	14.1255	9.27573	3.24764	3.4251
GALNT6	ENSG00000139629	404.871	-0.828001	0.239505	-3.45713	0.000545958	0.020846	19.6154	21.4038	6.74784	7.21445	7.74473	10.0229	4.80227	4.42557	23.6118	23.1861	26.8423	19.8727	28.9186	26.5686	28.3832	29.7199	26.6328	25.9464	29.7139	33.4415	26.9548	21.23	36.9757	28.5412	12.1768	12.0568	7.95928	9.58752	9.46835	7.32757	3.9019	6.49416	10.4063	8.52208	10.2634	4.48047	28.4315	29.628	28.2027	28.83	7.81189	7.17499
TLN2	ENSG00000171914	256.342	-0.811229	0.148942	-5.44662	5.13346e-08	1.71111e-05	13.5737	17.569	7.8627	6.12492	8.16336	7.67713	5.61865	5.90076	15.3249	14.1368	12.2356	13.6642	14.1691	15.9492	12.2682	11.9156	11.9054	16.1816	14.3702	10.6034	11.5068	17.6917	15.1605	13.9619	10.8003	14.3146	7.42866	8.16437	7.52208	7.42795	4.48191	7.6108	11.9005	9.69623	8.79719	4.5823	12.5223	14.9931	13.3059	11.8662	9.74292	6.43683
CCBE1	ENSG00000183287	149.145	-0.808411	0.212448	-3.80523	0.000141675	0.00838788	7.58608	7.96861	3.60863	2.06127	2.98277	3.89188	2.73729	2.84501	9.64904	8.64413	9.34265	7.40144	10.3488	10.3389	9.51304	9.93732	8.99517	10.5087	9.87373	12.8357	10.8725	8.05651	9.5066	8.40565	4.71191	3.88345	3.63853	3.82003	3.36652	2.81057	2.21459	3.52624	4.32262	3.40883	2.97203	2.24024	9.93764	10.8483	8.72597	9.60999	3.7304	2.03734
CDH3	ENSG00000062038	171.844	-0.803347	0.227658	-3.52874	0.000417536	0.0174892	8.77817	9.21966	2.87517	3.5925	3.34907	3.572	2.68927	2.05473	10.4437	12.0658	13.1366	8.78412	13.5405	12.8635	12.1642	10.9955	14.9479	10.5552	13.0723	10.9039	11.7333	9.49906	13.1091	12.9172	3.65305	4.24471	3.10791	3.18336	3.36652	2.96114	2.00368	2.82099	3.04184	3.40883	3.20979	1.73109	11.0072	11.2064	12.5828	10.5292	3.3793	3.63179
TMEM143	ENSG00000161558	222.751	-0.783653	0.176169	-4.44829	8.65554e-06	0.00114204	11.352	12.3745	3.60863	4.85871	5.9132	5.27803	1.87288	3.37186	13.0167	12.9212	17.642	11.4953	16.1518	14.8271	15.0753	13.3878	18.0344	12.5082	12.4233	11.6337	12.9111	12.4658	14.41	13.0121	7.3061	7.63144	5.23038	4.64395	6.20703	6.47436	2.32005	3.52624	8.00485	4.54511	5.54778	1.93475	11.4974	12.6904	14.1255	12.8272	10.094	4.93096
SDHAF4	ENSG00000154079	450.416	-0.781242	0.202922	-3.84996	0.000118137	0.00744787	19.1278	19.2552	6.68916	9.98245	7.53541	8.37021	5.28249	5.79539	20.6981	25.7523	25.1351	19.6287	28.5317	23.0422	39.8196	36.2068	33.4232	21.529	32.4025	39.4944	42.6294	19.5697	41.3787	37.2793	11.6474	9.75379	8.37619	8.83849	7.46948	9.83701	6.6965	6.49416	13.3948	8.4842	9.94638	5.80425	25.9359	33.4658	27.817	36.8104	10.4451	10.1867
UNC5C	ENSG00000182168	246.45	-0.778585	0.209647	-3.7138	0.000204171	0.0109001	13.3027	14.6318	5.36893	6.3605	7.53541	8.3169	2.44916	1.84399	15.1736	12.8762	12.615	13.3931	13.3954	15.6286	11.8003	13.7098	13.9778	15.2516	16.7343	17.0427	13.5454	14.6433	14.6602	13.5345	9.00027	10.7924	6.02631	6.10455	7.25907	6.22342	2.16186	5.43629	9.65918	6.74191	7.21211	1.83292	14.4385	15.3001	12.0042	12.9944	10.1379	6.37777
FAHD2CP	ENSG00000231584	221.985	-0.774734	0.213849	-3.6228	0.000291429	0.0137329	14.0071	14.0063	7.98006	11.8081	5.28525	6.02442	3.02543	3.42455	13.3195	16.0727	13.516	16.6465	13.1536	12.5029	9.20114	9.7993	14.2424	9.85775	12.7014	12.5781	12.0504	13.3912	12.8589	9.30795	8.31201	6.72831	5.38199	5.20572	6.52264	5.47058	3.5328	4.64288	5.87022	4.73449	6.18181	2.29115	9.04637	11.9228	11.715	9.94425	8.16299	11.4859
BTN3A1	ENSG00000026950	297.037	-0.771937	0.186602	-4.1368	3.5218e-05	0.00330227	19.0736	14.8766	5.83835	6.65497	7.6924	7.83707	3.74577	4.58363	21.7198	19.1341	20.9617	18.9509	21.8098	20.7179	24.0685	20.1967	13.3164	16.6466	15.1119	18.5452	13.5001	14.6705	14.2099	15.719	7.88847	10.115	5.761	5.50533	6.99606	7.12681	3.11097	6.05338	9.07216	6.62828	8.28204	3.30944	18.3601	17.2446	17.7894	15.0835	10.8401	6.76162
ATP2A3	ENSG00000074370	368.244	-0.767813	0.209201	-3.67021	0.000242355	0.0120668	22.108	19.1736	5.31026	6.56663	8.42501	8.63678	4.56215	4.47826	19.9792	27.5081	26.6526	21.9603	25.6785	21.84	26.0959	29.3979	25.6186	19.483	23.4095	25.0274	21.0655	19.2703	32.6226	26.8791	12.7063	11.4246	7.76977	7.41535	11.4672	7.6287	3.42734	5.34813	9.44572	7.65093	9.03496	4.83687	18.4493	22.6688	25.3101	26.7408	7.98744	6.58446
AZIN2	ENSG00000142920	274.591	-0.75699	0.17378	-4.35603	1.32443e-05	0.00156826	18.2066	13.2448	6.07306	7.98007	6.33184	6.39761	5.37854	6.69104	15.2871	20.0346	18.543	18.2731	18.3764	16.39	20.0658	16.9763	15.6093	12.4152	14.3239	15.7978	13.6813	13.2007	21.665	17.2862	8.7885	8.44426	6.10211	5.01847	7.46948	6.12304	2.90006	5.87707	8.27167	6.40103	7.4895	4.17499	10.5615	13.9185	16.4395	15.3342	9.52349	8.0608
LOXL4	ENSG00000138131	519.976	-0.756187	0.239664	-3.1552	0.00160386	0.0391239	25.5759	29.2092	9.74036	7.80339	9.15762	9.1166	7.53956	7.63938	37.1204	44.7064	38.414	25.295	41.2501	38.7108	30.9824	31.7902	43.7853	33.5257	31.4754	36.4894	39.413	28.7421	43.4802	39.4638	10.3768	11.1988	9.55113	10.4489	12.3615	8.93361	7.22378	9.72654	10.513	11.9309	11.69	9.06277	32.7095	32.033	39.8213	31.2116	8.73352	8.09032
CLYBL	ENSG00000125246	210.078	-0.755422	0.152248	-4.96178	6.98496e-07	0.00015003	10.0786	9.11087	3.96069	5.56544	5.65156	5.1714	2.78532	2.58158	10.6707	10.9853	12.9944	9.76014	13.9757	12.7433	14.6075	12.8817	10.7148	11.6247	11.8207	13.1362	12.4128	8.70974	12.4586	15.3866	7.88847	7.63144	4.96507	5.9173	5.418	5.77172	3.48007	4.17272	7.79138	5.68138	5.31002	2.95304	9.75939	16.5794	12.4863	14.7075	7.72412	5.31481
HSD17B6	ENSG00000025423	143.278	-0.75126	0.166871	-4.50205	6.73015e-06	0.000971245	6.77328	6.28242	2.6698	3.68084	2.82578	3.46537	1.87288	2.10742	6.39485	8.68915	8.06219	6.64231	8.41444	7.61393	7.69361	8.78717	10.7148	7.53281	10.6618	8.9721	9.15106	6.0696	10.0069	9.11799	6.9355	5.9155	3.37322	3.55787	3.26132	4.26605	2.95279	2.61529	5.17647	3.48458	4.08158	2.13841	9.00181	8.2897	9.93122	8.8579	4.78369	3.60226
STAB1	ENSG00000010327	305.541	-0.739188	0.177352	-4.16791	3.07407e-05	0.00301676	16.3643	13.0272	5.69166	8.36288	6.12252	7.73045	4.80227	5.37391	13.3573	18.9991	24.2814	16.5651	19.537	16.0694	23.0288	25.9474	19.9305	12.1362	19.9329	23.9542	14.9044	13.0374	30.4211	23.6973	8.94733	8.12816	7.12545	7.78986	7.41687	5.77172	2.95279	5.73014	8.16494	8.21907	6.57808	4.27681	9.58113	18.2169	15.3307	22.103	8.73352	8.41512
AC022075.1	ENSG00000245648	325.611	-0.734981	0.152792	-4.81035	1.50668e-06	0.000289911	14.1968	15.7469	7.01189	9.92355	13.03	11.8889	7.15538	4.79437	20.9252	19.9445	16.0295	13.7455	17.5543	18.554	10.5527	9.56927	24.869	21.2965	13.4431	12.9645	19.3441	15.7592	10.7575	10.4002	19.5359	18.8302	10.1955	10.1118	9.41575	11.694	5.00919	7.08186	19.7987	9.96136	10.5804	4.42956	18.0927	15.6583	16.4395	9.48464	19.3542	10.0391
DEPTOR	ENSG00000155792	155.346	-0.729691	0.213475	-3.41816	0.000630451	0.022613	8.58852	9.08368	2.55244	2.79744	3.92469	4.42501	1.82486	2.21279	7.56787	7.56362	11.3345	8.54012	8.36608	8.93635	9.25312	9.70729	8.99517	10.2762	10.5227	12.3205	10.7819	9.19966	11.458	10.3052	6.03547	6.59284	3.94174	4.64395	4.99718	5.92228	1.52912	2.55652	6.93753	3.18158	4.3986	1.62926	8.77899	9.10844	7.47252	10.3621	4.3887	2.62788
AHNAK2	ENSG00000185567	155.538	-0.727269	0.206223	-3.52661	0.000420909	0.0175906	9.34713	10.4435	3.90201	2.97412	4.60497	5.01146	3.55368	4.16215	9.422	9.72465	9.76948	9.32635	9.33325	10.6996	8.47336	8.69515	7.3196	10.8807	9.31746	9.18675	7.47487	10.2612	8.95622	9.59289	4.18248	6.05096	3.63853	4.00728	3.10351	4.41662	2.74187	3.93763	5.06974	3.18158	5.23076	2.95304	7.44209	10.3365	9.15986	9.1086	5.26644	3.01173
ZNF862	ENSG00000106479	142.52	-0.718411	0.156246	-4.59794	4.26694e-06	0.000673666	8.85945	8.02301	4.13672	4.32867	4.18634	3.94519	2.64125	2.68695	8.58953	6.70821	8.96326	8.86546	10.5422	8.05474	8.73328	8.3271	6.21725	6.69583	7.0924	7.51253	7.42957	7.8932	8.15566	9.35544	5.87665	5.41877	4.20705	4.11964	4.73417	3.76416	2.37278	3.9964	5.38993	4.16635	4.87412	1.73109	5.61499	6.14052	7.42431	7.72977	5.79309	4.34043
EDA	ENSG00000158813	386.274	-0.715105	0.176522	-4.05107	5.09836e-05	0.00411253	21.3494	21.7301	9.56433	7.2439	10.9891	11.3024	6.33899	7.48132	20.0549	18.0987	21.3411	21.2012	22.8254	22.4411	24.5883	22.543	17.1526	20.7385	23.3168	27.4744	23.3307	21.5566	30.5712	25.4069	15.5122	18.6496	11.9768	11.4975	12.6771	10.8408	6.48559	9.25638	15.7962	12.6506	13.4336	7.89174	19.2068	20.7754	20.8266	25.6127	12.9906	7.35215
WDR31	ENSG00000148225	155.281	-0.698387	0.192899	-3.62048	0.000294054	0.0137513	7.17968	9.21966	2.22972	2.7091	3.34907	3.25212	1.72882	2.26547	12.6383	11.3904	8.82098	7.21166	10.3004	11.2606	8.73328	8.87918	9.30383	11.0202	10.1982	8.28524	9.33227	9.19966	9.60667	12.0623	4.23542	4.92205	3.25951	3.44551	4.20816	3.56341	2.21459	2.2039	4.42935	2.91644	4.95338	1.57835	9.49201	11.0529	9.20807	8.56542	4.43259	2.71646
TRMT9B	ENSG00000250305	201.59	-0.687634	0.202164	-3.40136	0.000670504	0.0232811	12.3003	10.9874	5.01687	4.77037	6.8028	6.61087	3.21752	2.47621	18.3521	12.516	10.4334	12.3357	14.3142	17.6323	10.3968	11.3175	8.37786	13.0662	10.1982	9.78775	11.235	11.0777	5.85406	8.83305	5.34722	6.54769	4.77557	5.01847	4.57637	4.66756	2.7946	5.08366	8.27167	4.20422	5.70629	2.24024	16.2656	12.7927	13.3059	7.39551	6.67083	4.84238
CTSO	ENSG00000256043	122.347	-0.685661	0.206809	-3.31543	0.000915015	0.0285509	6.12305	7.96861	3.08054	2.56187	3.97702	4.79821	2.30509	2.42353	6.65973	7.29349	5.50126	6.01875	5.41619	6.73232	4.26267	3.35845	9.5243	7.8118	7.23146	6.43931	7.06715	8.02929	3.25226	3.46674	8.36496	6.59284	4.28285	4.68141	5.20759	5.01888	2.53096	2.90915	9.39235	3.71184	5.82517	2.29115	7.26384	6.03818	6.4119	3.76043	4.16927	2.59835
DACT3	ENSG00000197380	140.788	-0.68286	0.150197	-4.54644	5.45605e-06	0.000832927	7.42352	6.93514	3.19789	3.32748	3.71538	3.89188	2.73729	2.05473	7.49219	7.1134	10.0066	7.37432	8.02757	6.49188	10.7607	9.0172	8.46604	6.46334	8.15857	8.75746	7.06715	7.02223	12.3586	10.4002	4.50013	4.69627	2.72889	3.03355	3.73474	2.81057	2.84733	3.14423	4.05579	3.33308	3.5268	2.95304	6.63995	7.72682	8.96702	11.2395	4.95923	3.33652
CDK18	ENSG00000117266	396.798	-0.681037	0.217949	-3.12475	0.00177957	0.0416105	22.2164	16.2364	6.80652	7.2439	6.8028	6.98406	6.00283	6.21688	22.8171	27.7333	37.5603	22.3399	31.6267	28.9329	35.7129	34.9186	29.0138	19.855	27.0253	29.1486	20.4766	16.0586	31.1716	29.301	9.00027	7.81207	7.80767	6.51652	8.41631	6.87587	4.58737	6.84678	8.05821	7.84031	7.13286	5.04053	20.6774	26.1484	24.1531	31.6294	5.26644	7.11594
ALDH3B1	ENSG00000006534	149.78	-0.676624	0.1846	-3.66536	0.000246991	0.0121811	6.85456	6.79916	2.40575	2.59131	3.24441	3.14549	2.44916	3.31918	9.68688	11.5705	9.8169	7.29299	9.8652	10.5393	7.79757	9.98332	11.0235	8.78828	9.54924	11.0756	9.55878	6.94057	11.3579	10.0678	4.07659	4.19955	2.42568	2.24707	3.52433	3.6136	1.42367	2.46837	4.37598	2.34831	4.08158	2.08749	7.97685	10.6947	11.1847	8.48186	4.25704	2.62788
SRP14-AS1	ENSG00000248508	161.961	-0.671191	0.164454	-4.08133	4.47782e-05	0.00392011	6.99003	8.0774	3.28591	5.18263	5.23292	4.53164	3.84181	2.79233	11.6167	8.50907	8.29931	7.45566	12.0413	10.0584	9.3051	11.2255	9.56839	8.0908	8.90026	6.99738	8.0638	7.97486	8.10563	8.92803	4.65896	6.27675	3.75223	3.63277	3.36652	3.96492	4.06008	3.37931	5.81685	3.90122	4.12121	2.59664	11.1409	10.4389	9.69017	7.98047	7.1097	5.16718
SH2D3C	ENSG00000095370	188.086	-0.667632	0.200685	-3.32677	0.000878582	0.0276948	8.15503	10.4435	5.3396	5.00595	5.1806	4.47833	6.81922	5.90076	8.3625	9.36448	10.7654	8.29612	10.3488	9.0165	7.64162	10.3054	16.7557	8.32329	9.5956	10.9468	7.61078	10.3973	14.7102	12.4423	7.94141	7.72175	5.26828	5.76749	5.418	5.77172	4.74555	5.37751	5.60339	5.71926	4.993	6.61888	7.93229	9.82483	9.54554	13.0779	5.00312	5.0786
POLR3GL	ENSG00000121851	393.949	-0.65994	0.194744	-3.38877	0.000702081	0.0240164	14.6303	17.6506	6.77718	11.5431	9.8379	9.5431	5.42656	5.0578	22.2495	19.9445	16.3615	14.8842	23.1155	18.6341	22.9249	20.7488	26.9414	26.4578	24.0122	24.1689	30.126	18.1816	24.8172	23.1274	20.1182	15.0371	12.1284	12.3589	14.0973	12.4468	9.33292	6.84678	23.9612	14.8474	14.979	9.57192	25.4011	18.8821	18.4643	17.2562	15.0094	11.7516
PRXL2A	ENSG00000122378	834.822	-0.657325	0.17377	-3.78272	0.000155122	0.0087962	41.4254	45.4456	16.0188	19.3171	22.6062	21.6986	13.3983	12.3284	55.0941	57.8527	49.0371	41.101	59.2396	54.9806	48.7608	41.9116	66.6701	54.7291	56.8319	60.9588	69.8108	45.3179	48.6838	44.9251	28.8538	25.5586	17.9273	19.3997	21.935	19.674	14.4476	15.8387	29.4045	21.9301	22.9837	14.4088	48.2622	48.6636	50.9095	40.4037	20.2319	19.4876
C17orf113	ENSG00000267221	154.704	-0.653998	0.164617	-3.97285	7.1017e-05	0.0052473	8.85945	7.88702	3.46194	3.91642	4.91895	4.31839	2.40113	1.84399	9.15712	10.2199	8.91583	8.75701	10.6389	8.85621	10.2928	9.20122	10.1857	6.97483	7.37053	10.0453	7.70138	7.86598	10.9576	9.49791	6.03547	5.46393	3.60062	3.33316	4.10295	3.81435	1.74004	3.37931	5.38993	4.84812	5.31002	2.8003	6.99646	8.75024	8.8706	9.69355	5.00312	3.92705
PCYOX1L	ENSG00000145882	435.533	-0.651271	0.122881	-5.30002	1.15792e-07	3.34205e-05	20.2928	18.8201	10.5032	12.8093	8.63433	10.5027	8.2599	7.2179	23.6874	23.051	25.7516	20.2794	27.4678	25.4466	25.4721	27.5116	22.973	20.878	27.4888	23.7396	26.4565	19.107	30.221	27.259	14.3475	16.3466	12.8864	13.3326	12.0984	12.3465	8.01471	10.4612	15.6895	11.59	12.5618	7.739	23.0838	25.9949	25.9369	27.6183	16.6771	12.667
LRRTM2	ENSG00000146006	195.526	-0.649322	0.181972	-3.56826	0.000359363	0.0159189	8.99492	9.73639	6.24909	5.4771	7.90172	6.71749	3.74577	3.00307	14.5682	10.3099	9.91175	8.75701	10.9291	11.9018	8.88923	8.41912	8.51014	11.2062	8.11222	11.1185	9.55878	9.77124	5.45379	5.41381	7.04139	10.2505	6.36742	8.16437	5.3128	6.52455	3.5328	6.08276	9.17889	5.189	5.66666	3.56401	15.1961	12.0764	12.2935	8.23116	9.52349	5.40339
DDIT3	ENSG00000175197	144.867	-0.645038	0.197939	-3.25878	0.00111894	0.0315837	5.66246	4.59623	2.08303	4.0931	3.29674	2.45242	2.35311	2.31816	5.97862	9.36448	10.3386	5.61208	9.67177	6.57203	7.27774	7.45299	11.5967	7.57931	8.85391	13.9089	10.8272	4.68149	8.55594	9.16548	6.82962	5.46393	4.16914	3.22081	4.41856	3.41284	3.26916	2.26267	4.963	4.27998	3.68531	3.25853	7.04102	8.34087	7.18326	7.81334	5.52977	4.07469
CRACR2B	ENSG00000177685	183.429	-0.644025	0.197643	-3.25853	0.00111993	0.0315837	8.88655	7.96861	2.99252	6.3016	5.02361	5.11809	2.113	2.95038	10.0653	11.4805	14.18	9.32635	14.3142	11.8617	9.09717	9.66128	13.9778	7.9048	7.9268	9.95946	10.5101	7.94764	11.8582	9.92531	9.58264	5.05752	4.20705	5.39298	5.89142	4.66756	2.63642	3.17362	7.09763	3.78759	4.75524	2.29115	7.13015	9.41546	10.4133	8.31473	7.28525	6.08251
MORN4	ENSG00000171160	367.149	-0.6402	0.131867	-4.85487	1.20465e-06	0.000243692	17.2312	16.8075	8.39079	9.77632	7.6924	9.48979	7.05933	6.90179	17.4061	19.9896	21.3885	17.1887	19.682	17.5521	22.7169	22.773	22.532	16.9256	23.1778	24.6411	21.1109	16.5485	27.9194	25.7393	12.4415	13.3212	10.9914	10.6362	13.5713	7.52833	8.17289	8.52175	13.0746	10.378	10.1049	7.84083	17.5134	23.5387	21.4534	24.8606	12.2884	9.92098
OCEL1	ENSG00000099330	168.321	-0.639243	0.193007	-3.31203	0.000926229	0.0288521	8.15503	8.94769	3.814	4.77037	4.13401	4.7449	2.44916	2.84501	7.64355	8.73417	8.48901	8.24189	10.784	8.17496	11.5404	11.0415	14.8597	7.8118	8.25129	11.6766	8.74334	8.84583	15.0104	11.6824	7.78259	5.10268	4.88927	3.93238	4.99718	3.96492	2.7946	3.76132	5.4433	6.06014	5.82517	3.05487	7.04102	8.2897	9.93122	11.2813	5.22256	4.90144
PBX1	ENSG00000185630	1498.46	-0.637808	0.164101	-3.88668	0.000101626	0.00665105	74.3436	88.525	37.3478	38.6636	54.8934	56.3523	23.387	21.3376	87.7495	70.1885	74.4567	74.665	77.1807	87.5602	70.854	71.4015	72.9755	100.809	92.4793	90.365	79.8679	89.3837	75.5524	71.5192	64.5372	76.0886	47.7178	48.05	45.1851	50.5903	20.8804	37.3488	79.3547	52.8748	58.8857	21.5368	91.0876	79.0592	74.677	68.607	63.8995	38.1485
PLD1	ENSG00000075651	228.577	-0.630533	0.187686	-3.35952	0.000780792	0.0255895	10.6205	11.5858	4.40077	4.44646	5.86088	5.81116	2.97741	2.63427	11.3518	10.7601	14.9862	10.7361	13.0085	14.3062	17.6745	20.6567	11.5085	12.6477	16.9661	17.0427	13.4548	11.7037	19.5636	18.046	7.14727	7.99269	5.38199	4.86866	5.83882	6.32379	2.58369	4.4078	7.89812	5.30263	6.34032	3.05487	12.2995	15.4025	11.6186	16.1698	4.95923	4.51759
SYNE1	ENSG00000131018	900.08	-0.629457	0.131834	-4.77463	1.80035e-06	0.000332561	46.4105	45.2824	25.1724	23.0863	22.6062	26.6567	17.5283	15.3314	52.7859	41.87	48.8948	46.3878	52.3243	54.2994	49.1247	50.5607	31.5272	58.2165	53.3089	48.166	44.3056	45.3723	49.3342	48.1544	28.2714	37.1638	29.1461	29.6988	25.9328	26.2488	16.3458	25.1538	32.98	28.6721	28.6107	15.8344	52.3175	51.0687	49.6079	49.5541	36.6457	23.149
MAML3	ENSG00000196782	217.588	-0.629294	0.14083	-4.46845	7.87885e-06	0.00105462	10.4579	10.09	6.07306	4.9765	5.49457	4.47833	6.38702	5.42659	13.3951	11.1203	12.615	10.3566	11.0258	14.5867	13.0479	13.7098	9.87705	13.3917	14.7874	11.2473	12.141	9.82568	12.7589	13.487	6.14136	9.1216	6.36742	5.95475	6.15443	5.26983	3.84917	6.14153	8.27167	7.2343	6.41957	5.54968	13.5918	13.458	12.0524	12.6183	6.05641	5.04907
DNAL4	ENSG00000100246	300.131	-0.620721	0.158155	-3.92477	8.68137e-05	0.00607433	14.4948	14.7406	6.95321	11.1898	8.73898	9.43648	4.41809	4.79437	11.7302	16.2528	14.7016	14.342	15.5232	13.3845	13.6198	13.1117	19.3132	13.4382	14.7411	15.5831	17.2149	14.7793	19.2133	16.004	17.2064	15.6241	9.89224	9.58752	12.0458	12.5472	5.11465	6.90555	14.4621	11.0976	11.8881	6.00791	12.5669	12.7927	15.62	14.2896	16.4576	11.2497
TMEM8B	ENSG00000137103	258.895	-0.61665	0.191704	-3.21668	0.00129685	0.0343693	14.4406	13.5983	4.87018	5.77156	7.90172	6.82412	4.08193	3.68798	14.2276	17.2432	20.2977	14.2064	18.4731	18.0731	19.182	19.0925	16.9762	13.4382	16.1317	17.6008	12.141	13.4457	18.663	17.1437	6.88256	8.03785	6.17791	4.68141	7.10126	5.77172	3.00552	4.96612	7.63129	5.83289	7.09323	3.66584	9.31375	16.9888	15.9574	18.2172	7.63634	5.78724
OSBPL5	ENSG00000021762	455.377	-0.611235	0.154287	-3.96167	7.44266e-05	0.00543403	22.7582	23.3075	10.5912	12.4854	16.0127	12.7419	7.58758	9.16726	23.9145	28.9038	28.7393	23.4785	28.6284	26.0477	23.1328	27.3276	23.8989	20.4595	23.1778	22.2371	19.7971	23.3258	30.221	25.7393	17.6829	19.5527	12.8864	11.9844	14.8863	13.4004	6.01103	10.5787	15.6895	11.893	13.7109	6.10973	17.1569	23.6922	27.6724	24.6517	20.2319	12.5784
HERPUD1	ENSG00000051108	677.419	-0.61101	0.14943	-4.08895	4.33331e-05	0.00385022	33.46	27.4958	17.6617	21.9378	16.3267	15.8341	12.1497	14.0143	26.2605	27.5081	43.1564	33.9165	29.7407	24.9256	46.2136	49.0885	36.2012	30.1312	41.5809	52.8882	38.7787	27.6534	55.3884	53.9956	24.3537	27.8615	20.732	21.9839	18.4633	19.925	13.4457	17.7194	24.3347	22.8013	20.2494	16.7509	30.4368	45.0816	28.8295	60.7936	18.5203	21.7907
STN1	ENSG00000107960	458.803	-0.609197	0.188713	-3.22817	0.00124583	0.0337841	20.5637	21.7573	10.9726	12.8093	10.2565	9.70304	8.30792	7.53401	19.6008	22.2406	31.1106	20.5776	25.0015	20.4374	31.6581	32.9404	28.2201	22.4589	32.727	34.9869	29.5371	21.5838	43.3301	36.8994	16.8358	18.6045	12.7727	13.033	14.0973	13.7517	9.91293	10.8726	17.077	14.5443	14.2657	10.3865	21.7024	27.6835	21.3569	32.1726	10.489	12.4898
C1QTNF6	ENSG00000133466	245.753	-0.607779	0.187505	-3.24141	0.00118941	0.0328282	12.7067	11.3954	5.16357	5.9188	7.43075	8.05033	4.0339	4.26752	18.4656	17.9636	15.2707	13.0677	20.3591	20.5576	13.1519	12.9737	13.2282	13.1127	11.3571	10.7322	11.0084	11.3227	11.1077	11.7299	7.3061	9.39254	7.20125	6.0671	6.36483	6.2736	3.05824	5.25997	6.67071	4.46936	6.18181	2.69847	14.3494	13.8673	19.0911	13.2451	10.0062	5.75771
TNFRSF19	ENSG00000127863	432.814	-0.604154	0.174377	-3.46464	0.000530941	0.0204801	22.1351	27.7678	10.4151	11.5726	16.7977	15.7808	6.24295	6.00613	24.6334	24.3116	19.3493	22.4212	25.1466	27.2098	19.7019	16.8842	22.3997	27.9923	25.3565	22.6234	26.9548	28.0345	18.5629	17.5236	21.6006	18.5141	13.6445	13.2952	14.9916	14.0027	6.38013	10.373	22.8939	15.6049	17.951	6.77162	25.1783	20.2125	22.0319	16.8802	16.0627	11.5449
AL691432.2	ENSG00000272106	199.904	-0.603115	0.148425	-4.06344	4.8354e-05	0.00403415	8.96783	8.97489	4.25407	6.71386	5.02361	5.33134	3.79379	4.00409	10.8977	12.0207	12.0459	9.05524	11.8963	10.5794	14.6594	12.3756	13.0077	10.8342	11.6816	12.4064	11.5068	8.98192	14.7602	12.1573	6.30019	5.55424	4.35865	4.83121	5.57581	4.517	3.63826	4.26087	7.84475	5.07537	4.67599	3.8695	11.0963	10.5412	12.1971	14.6657	7.98744	6.90925
THAP2	ENSG00000173451	244.429	-0.599395	0.156755	-3.82377	0.000131424	0.00795958	13.384	9.73639	6.1024	7.59726	8.68665	7.89039	5.28249	4.53094	11.1626	11.3454	14.0377	13.5557	12.8634	11.2606	21.0015	20.6567	8.8188	9.29977	14.6483	17.0427	10.6007	9.47184	12.2585	15.4816	9.47675	8.03785	7.16335	8.16437	5.3128	6.47436	6.16922	6.11215	9.49908	4.65874	5.23076	5.14236	11.6311	16.2212	11.5221	19.3035	10.2257	7.6179
QPRT	ENSG00000103485	1969.45	-0.599239	0.187474	-3.19638	0.00139162	0.0355055	101.328	102.586	36.321	46.5848	49.9221	52.1939	29.3419	27.291	107.464	131.778	130.655	101.804	124.185	117.615	122.214	118.052	160.282	108.435	123.213	130.117	142.068	101.904	151.255	129.124	78.7788	65.6575	50.1055	48.3496	65.2264	53.15	23.3587	35.9676	63.2917	50.7158	56.944	26.8319	104.457	104.901	116.716	112.771	42.6143	46.6522
MAP4K3-DT	ENSG00000231312	236.787	-0.59805	0.182259	-3.28133	0.00103321	0.0304563	10.2954	9.32845	4.8115	4.12254	5.02361	5.27803	4.27402	4.42557	14.0384	11.9307	17.1203	10.2481	16.4904	14.7069	19.9618	18.0804	10.7589	12.5082	15.1583	17.1286	16.037	9.28132	14.2599	18.1885	6.61785	6.77347	5.761	6.40416	5.3654	6.97625	6.85468	4.87796	10.0861	5.41625	6.14219	6.46614	15.0624	15.4025	12.1971	16.6295	5.7492	4.13374
NT5M	ENSG00000205309	185.603	-0.597402	0.176861	-3.37781	0.000730668	0.0247196	8.39887	8.64853	3.72598	6.59607	4.291	4.15845	3.12147	2.73964	8.93009	10.8952	10.9077	8.56723	12.3315	8.29518	12.1122	11.5935	14.551	8.27679	10.4764	11.6337	12.4128	8.32869	16.5615	15.4816	7.83553	5.05752	4.32075	5.43043	5.94402	4.81813	2.4255	3.70255	5.87022	5.37838	4.71561	2.90212	7.13015	10.2854	11.04	12.9108	5.7492	6.58446
HHAT	ENSG00000054392	201.484	-0.592733	0.151975	-3.90021	9.61104e-05	0.00647398	8.80527	9.79079	3.63797	4.74093	4.91895	5.22472	3.07345	2.47621	13.1681	13.4614	13.0892	8.86546	13.2503	14.3062	10.2408	10.3054	14.5951	13.7172	13.5822	13.866	11.235	9.7168	14.2599	13.7245	5.92959	5.46393	4.39655	3.48297	5.5232	4.26605	2.84733	3.73194	6.03032	5.52988	4.993	3.66584	12.2995	12.7416	11.715	11.2395	6.53917	4.81286
NECTIN4	ENSG00000143217	1702.86	-0.5918	0.172896	-3.42287	0.000619642	0.0224432	82.607	94.1819	41.2498	45.1713	46.6777	47.7155	34.7684	35.1938	100.615	128.266	93.5688	83.1238	103.343	96.737	76.1043	72.3216	115.218	108.807	78.8044	99.9381	122.407	94.3918	104.673	90.0402	83.8613	67.5089	55.2601	56.7761	63.6483	54.4047	36.1716	41.3158	76.046	57.3062	63.7202	37.8804	102.273	77.1147	95.0697	75.8771	45.5108	45.4712
CCDC24	ENSG00000159214	176.938	-0.589689	0.184061	-3.20377	0.00135641	0.0350919	7.64026	8.34937	3.60863	7.45003	4.39566	3.89188	3.45763	3.31918	11.314	10.4	8.48901	7.34721	10.8324	7.89445	9.09717	8.69515	14.0219	8.83478	7.60231	8.6716	9.46817	8.32869	12.4586	9.21297	6.88256	4.78658	4.13124	4.5316	5.73361	4.91851	2.32005	3.93763	5.71012	4.46936	4.71561	3.46218	7.04102	8.75024	10.8954	9.31751	9.04073	7.44073
DYNC2LI1	ENSG00000138036	539.083	-0.588717	0.128635	-4.57665	4.72484e-06	0.000733423	23.9503	23.6067	13.2903	20.2594	16.0651	15.5142	12.4859	10.5371	24.7848	25.5722	25.8939	23.9123	28.9186	25.8874	29.6308	28.0637	28.1761	26.9693	29.9457	28.6764	34.928	23.3258	24.517	29.5385	24.5125	17.9723	15.9944	18.1264	15.7806	15.5585	13.4985	13.2234	25.8823	14.8852	17.5944	10.9975	30.4368	29.7815	25.0691	24.986	25.5423	20.1963
VCL	ENSG00000035403	4042.58	0.603031	0.110818	5.44161	5.28007e-08	1.71111e-05	134.87	140.933	232.36	149.737	183.571	188.09	266.526	264.533	126.951	107.962	151.901	134.636	124.282	132.402	172.95	175.191	129.195	148.285	176.661	167.594	130.335	141.56	209.195	190.908	123.992	140.798	202.583	201.563	196.205	196.289	263.694	233.878	122.474	211.045	178.361	294.387	134.18	167.994	120.91	184.428	121.787	149.966
PDIA3	ENSG00000167004	10604.7	0.605936	0.117107	5.17421	2.28882e-07	5.77699e-05	303.849	357.935	570.134	494.205	513.559	538.519	679.089	632.277	343.733	334.24	309.92	302.022	312.543	292.575	322.456	337.915	442.792	399.983	387.347	363.392	419.272	358.596	389.821	350.615	492.95	435.489	483.166	507.052	644.111	674.438	792.507	571.339	450.673	543.822	619.846	838.51	403.032	343.511	318.956	333.759	353.949	494.1
PDGFA	ENSG00000197461	283.65	0.608647	0.150891	4.03367	5.49117e-05	0.00430888	9.83481	9.30125	13.7891	11.8081	10.0472	11.8356	20.9379	19.8097	9.68688	10.3549	10.5283	9.86858	11.3643	9.85804	13.0479	13.4338	13.2723	8.97428	12.1452	11.9771	11.1444	9.17244	13.009	14.7218	7.41199	7.27019	9.93014	11.872	10.4152	12.6978	21.355	13.6936	7.04426	12.1582	10.5408	24.1335	8.82356	8.85258	8.19566	10.8217	7.94355	11.9288
TMED9	ENSG00000184840	3099.13	0.610227	0.135978	4.48769	7.19991e-06	0.00100123	103.983	100.845	176.823	212.782	154.842	154.076	182.342	214.482	76.8139	105.756	90.0594	104.135	77.4225	77.9426	98.1455	97.0269	104.723	78.8155	85.4796	100.754	103.153	100.597	145.301	139.999	134.263	109.008	160.891	148.756	163.855	155.033	184.971	176.518	101.662	186.804	166.79	235.581	64.0376	84.1251	91.454	109.888	110.113	212.74
PSMB3	ENSG00000277791	1687.38	0.610524	0.188742	3.23469	0.00121773	0.0333244	55.2429	59.5878	87.5752	137.104	70.3828	66.1087	82.3589	85.0342	41.8503	57.0873	49.5587	55.2532	47.1015	43.5597	52.8675	57.9217	93.1706	55.7986	63.3217	56.7947	68.5423	60.3422	77.0535	68.4324	31.7127	27.6357	89.7124	92.0926	86.425	68.9093	91.6946	87.0981	74.1249	109.613	85.5547	105.8	47.772	48.2542	52.8861	60.2087	67.8493	138.687
CARS1	ENSG00000110619	853.071	0.611541	0.126872	4.82016	1.43442e-06	0.000278913	30.0463	27.8222	40.6044	37.4563	38.5667	46.5959	49.1272	51.3682	23.1955	22.4207	38.2243	28.7653	27.903	24.044	34.7252	23.6011	28.5288	26.5043	31.7535	32.4112	31.8928	28.5788	35.9249	42.8831	40.9248	33.5061	34.4523	35.1667	50.2349	54.8564	51.9374	40.875	24.228	33.558	44.4615	57.2788	25.2229	35.9732	25.5994	36.518	29.2726	38.0009
AP1S3	ENSG00000152056	196.064	0.612202	0.159441	3.83967	0.0001232	0.00768833	5.39153	5.98326	8.91889	8.48066	9.94256	9.22322	10.7091	10.9059	7.94627	5.71773	6.49718	5.25963	5.94814	6.37166	11.1245	7.68302	6.48182	8.41629	6.16529	8.19939	7.79199	5.82464	5.80403	6.98096	5.98253	5.01237	8.45199	9.47517	8.67932	8.03021	17.4004	8.46297	8.59187	10.2265	8.67831	17.5655	8.11054	6.80574	5.73696	8.27295	5.88086	8.56275
ATP2B1	ENSG00000070961	2665.24	0.615952	0.14985	4.11046	3.94878e-05	0.0035932	93.959	90.7824	183.805	136.044	144.533	149.704	223.161	221.068	88.3927	73.295	81.1436	93.86	77.6643	82.1103	89.88	88.6538	43.9176	80.4895	81.3076	75.8121	60.9315	91.2073	57.7901	66.4854	87.4614	91.1709	130.305	133.701	118.46	124.82	231.372	183.746	101.128	103.894	104.021	191.082	99.6438	91.2379	73.8092	77.632	99.448	135.764
CARD10	ENSG00000100065	555.13	0.618221	0.176724	3.49824	0.000468343	0.0188892	18.2066	18.5481	33.5925	29.8296	21.9783	20.0459	41.0114	44.1504	17.9737	18.819	20.2977	18.3816	19.0534	19.115	20.2737	22.451	18.6958	17.0186	18.0787	17.2573	15.8105	18.7532	21.565	23.0799	14.7181	14.9016	23.6883	24.3808	22.6714	19.0216	37.4371	33.8813	14.6222	26.7783	19.7342	39.9678	13.0571	18.4727	20.9713	21.3509	20.2758	29.7629
ICOSLG	ENSG00000160223	369.729	0.620832	0.186259	3.33317	0.000858622	0.0272517	14.1697	13.4079	29.8079	21.7611	15.9081	15.3543	33.6159	34.7197	9.30848	11.4355	11.3819	14.7486	10.0103	10.0584	13.4118	14.5839	8.59833	10.7412	11.9597	11.5478	8.60743	13.1735	15.4107	13.9144	9.84735	10.0247	21.2247	20.6731	14.0447	13.551	28.9479	30.6489	10.1928	21.5893	14.4639	30.6505	9.53657	12.0764	10.5097	14.2061	8.38242	22.086
PPP1R9A	ENSG00000158528	251.214	0.623339	0.189429	3.29063	0.000999645	0.0300201	8.72399	8.15899	17.1336	12.2498	9.89023	11.2491	20.3616	18.8614	9.87607	7.38353	9.48493	8.9739	9.13982	10.6595	11.7483	11.9616	4.93853	7.76531	9.68831	8.58574	7.29366	8.11095	7.25504	9.16548	5.18839	6.77347	12.3558	14.4936	8.46891	6.92606	19.6677	17.1316	6.29715	10.1886	7.41025	14.7143	10.6952	11.0018	8.96702	11.1559	5.48588	12.2831
CHPF2	ENSG00000033100	978.279	0.62391	0.177068	3.52357	0.000425776	0.0177419	34.5979	37.3954	70.5296	58.4518	67.1384	58.2716	77.3165	85.403	26.8659	24.1315	16.5038	34.6485	19.537	20.237	13.5678	16.0101	23.7667	27.2948	17.6615	15.9695	22.0622	37.1253	18.5128	19.0433	45.6367	43.576	57.231	53.7425	55.8107	50.239	72.7124	70.2309	43.1194	58.3289	59.4801	78.7647	18.4938	19.8543	24.3459	17.7576	41.9999	58.5515
MFSD12	ENSG00000161091	1362.98	0.625543	0.140937	4.43846	9.06064e-06	0.00118701	42.3466	42.9163	88.6021	86.0434	65.7779	68.0279	105.122	113.8	34.9257	36.2423	33.6241	42.6464	31.3365	32.219	33.8935	34.3666	39.0232	30.8752	28.555	29.3203	29.8089	43.7392	39.9777	37.6592	63.3725	57.6648	75.7647	79.3217	79.5341	71.2681	98.1274	89.2432	49.63	83.8951	73.9044	115.525	26.337	33.1076	36.3984	38.6906	55.8682	85.037
SLC39A14	ENSG00000104635	3323.36	0.626656	0.120601	5.19611	2.035e-07	5.29444e-05	115.904	128.178	217.163	154.242	197.543	195.447	209.331	236.715	100.955	85.4508	84.9375	115.793	92.7039	99.1414	76.5722	78.3484	91.2745	109.179	115.611	106.506	106.053	128.142	90.813	100.725	121.292	122.871	154.675	157.595	170.588	164.117	233.112	217.422	136.563	170.252	187.515	258.544	91.4887	113.395	99.4568	96.8102	117.486	154.513
SLC35G2	ENSG00000168917	399.247	0.628946	0.186973	3.36383	0.000768686	0.0253105	11.7855	11.9121	29.2504	18.3453	14.6522	13.1151	29.9661	36.511	15.6655	13.7766	14.6068	11.7664	15.0396	12.3827	12.6321	13.2038	16.4911	13.1592	13.7676	15.4543	15.5387	11.8398	15.5608	15.814	11.5415	10.0699	18.1547	19.4372	15.8332	13.6514	39.7572	29.1209	11.1001	21.3999	13.9487	42.1572	14.6168	12.5369	13.4023	12.493	8.20687	18.7199
SLC38A1	ENSG00000111371	6089.87	0.631463	0.10157	6.21705	5.06598e-10	3.11929e-07	233.353	218.77	350.008	248.943	341.134	351.922	398.78	390.03	221.02	175.944	228.966	233.077	199.529	218.239	209.703	211.628	151.904	221.195	238.731	246.153	191.764	218.506	188.481	212.468	172.752	197.559	268.038	256.092	267.744	289.037	402.581	350.009	199.054	248.92	281.352	375.24	235.117	293.619	214.244	238.829	209.341	249.206
SSR3	ENSG00000114850	3385.69	0.631752	0.116055	5.44358	5.22202e-08	1.71111e-05	102.06	113.084	194.925	158.041	174.518	178.067	204.048	201.574	91.8361	86.1262	95.7029	102.78	87.3844	84.9555	121.798	122.928	101.901	105.599	130.815	127.971	128.568	113.254	135.694	139.619	137.439	114.923	142.926	145.161	161.488	173.553	269.125	195.001	131.44	154.799	166.79	276.516	108.155	120.661	95.7446	126.434	116.213	158.942
DOP1B	ENSG00000142197	345.142	0.632901	0.16309	3.88069	0.000104161	0.00672751	11.3249	12.592	25.3484	15.8424	16.9547	17.5401	24.7317	27.1857	8.40034	6.70821	12.0933	11.1699	9.13982	10.2588	14.0356	15.5961	5.99678	8.46279	14.3239	12.7498	8.65273	12.493	16.4614	15.2441	9.95324	11.3343	23.2335	23.1823	14.2551	15.3578	24.255	25.4183	9.81928	25.0738	16.2471	27.952	7.44209	14.7372	7.47252	16.0027	9.21628	16.0921
SCFD2	ENSG00000184178	531.492	0.640417	0.159061	4.02624	5.66757e-05	0.00439879	14.7387	15.2573	41.6899	29.1817	23.5482	23.298	45.0933	46.6792	11.6924	13.0112	11.3819	14.7486	12.67	11.5812	10.6047	10.7194	15.5652	15.0191	15.0192	13.7801	16.1729	15.6503	14.1598	13.0596	22.7124	23.4362	31.7234	30.8973	31.193	27.9552	48.141	41.7566	19.3184	34.9216	27.0256	54.6821	12.8343	12.4346	12.5828	11.4902	19.8369	29.6448
CXXC5	ENSG00000171604	753.934	0.644186	0.168811	3.81602	0.000135624	0.00817377	22.5415	22.0293	49.0832	39.3114	25.9553	25.6438	60.5566	59.0603	22.2874	21.4753	24.5185	22.7194	24.4212	20.0367	29.1109	31.2841	28.3524	23.9004	28.1842	25.4997	25.5505	22.0737	40.9784	35.6172	21.4948	20.0043	35.5893	37.1516	27.5634	27.654	58.7921	48.7503	18.1443	42.724	28.1352	66.8507	25.1783	25.1761	26.3708	33.6767	21.6363	39.743
GPRIN1	ENSG00000169258	545.604	0.648267	0.185708	3.49079	0.00048159	0.0193341	14.8199	19.2008	47.2936	27.2088	23.2342	21.432	46.3899	53.8445	15.8169	13.2813	10.9551	14.6673	15.8133	14.2661	11.9563	12.1456	18.784	18.9715	15.8536	15.8836	17.1696	19.0253	15.3607	15.719	17.2593	17.4304	25.3939	28.5379	24.5125	19.0216	56.103	47.6336	17.1304	31.2097	23.3799	63.2867	13.7255	14.6349	18.1269	13.9972	15.3605	27.3713
CBS	ENSG00000160200	4713.51	0.649554	0.132761	4.89265	9.94876e-07	0.000210283	195.694	158.121	195.394	195.114	223.603	221.731	265.757	260.002	165.926	204.668	186.806	181.945	183.232	169.791	196.967	201.783	172.628	121.083	190.614	165.619	163.043	158.844	207.344	229.374	170.793	166.943	191.819	183.923	297.937	221.835	225.994	214.484	98.3529	168.396	236.534	207.12	136.319	182.118	163.624	198.676	165.498	216.49
TPM4	ENSG00000167460	8247.05	0.650581	0.101606	6.403	1.52354e-10	1.12571e-07	258.929	292.527	392.46	291.906	408.325	420.003	445.843	439.027	291.893	281.069	278.715	258.4	296.875	296.703	315.802	318.27	401.343	359.715	361.99	359.571	359.428	294.008	362.101	316.423	286.367	287.24	361.503	365.112	460.32	489.843	465.433	392.559	315.818	414.362	460.545	522.382	340.108	322.889	283.377	330.667	244.056	293.141
STAMBPL1	ENSG00000138134	174.813	0.651425	0.187637	3.47174	0.000517105	0.0202372	4.93095	4.94979	12.7916	8.21564	6.4365	6.82412	14.9831	14.5939	5.14615	3.96189	4.97959	4.85296	3.67527	3.96726	5.09441	5.33671	4.54168	5.16137	5.88715	4.55044	5.02855	5.06254	5.9041	6.98096	6.1943	6.41222	9.28582	9.28791	7.46948	7.177	16.3458	12.7826	5.92359	10.2265	7.25174	17.6164	4.41178	5.62881	4.82098	5.34817	5.70531	8.35606
PSEN2	ENSG00000143801	308.185	0.658484	0.181863	3.62078	0.00029372	0.0137513	7.64026	9.87238	21.7398	22.1734	11.6171	12.8485	21.6582	25.7105	8.02194	7.83374	7.20854	7.80811	6.96367	8.01467	6.54996	6.53287	9.39202	7.71881	7.78773	6.39638	8.60743	9.98898	8.25573	11.54	11.4356	11.7407	21.8312	19.6245	14.6759	12.8985	22.7786	22.0096	8.16494	22.0438	13.0769	27.8502	6.95189	6.7034	7.95462	8.27295	10.489	22.4698
GCH1	ENSG00000131979	463.014	0.671983	0.185726	3.61814	0.000296733	0.0138415	13.6008	14.4142	31.1574	20.4655	18.2106	21.1654	37.5057	38.3023	13.2816	11.1203	10.4808	13.7455	11.7028	12.1021	15.6471	13.2498	14.5951	14.5076	15.8072	13.3508	15.3122	14.4799	15.6609	18.0935	14.0298	13.3663	20.5046	21.497	16.1488	15.6087	44.2391	31.1484	15.2092	24.5057	18.4266	47.6559	15.1516	14.8396	12.631	17.4651	14.9216	20.9049
SPRED1	ENSG00000166068	538.649	0.672373	0.172502	3.89777	9.70817e-05	0.00647398	17.8815	14.0607	45.2399	32.3031	22.2399	21.6986	43.9888	46.2051	15.7033	13.6865	18.8276	17.6496	15.3297	15.9091	18.0904	17.7123	12.214	17.2976	19.6547	21.7649	15.8105	14.0989	18.1626	17.9036	14.2416	14.3598	30.4727	31.459	17.6216	19.3227	54.3629	45.4003	14.9424	29.9598	17.9114	50.6599	17.558	18.6774	13.7398	17.3398	13.5172	32.4499
TLCD3A	ENSG00000167695	1484.47	0.679347	0.146968	4.6224	3.7932e-06	0.000631243	44.3515	47.0774	107.555	93.2284	67.714	65.309	121.786	124.127	40.6395	41.5549	38.3665	44.5171	35.0602	36.5068	32.3339	37.0809	52.4277	41.6165	39.6803	38.3354	40.319	46.5155	45.5316	41.2209	62.2607	54.5038	91.418	92.7667	71.8542	73.9282	110.097	108.432	46.5348	100.182	69.0699	135.534	35.9627	40.6809	44.6423	38.0221	45.5108	92.773
CEP170B	ENSG00000099814	2054.72	0.6807	0.194188	3.50537	0.000455975	0.0185933	73.5308	69.2698	146.399	100.119	90.2156	89.3533	204.144	217.275	70.4947	77.0768	73.0814	74.0415	68.7663	72.8533	61.7048	64.8686	51.7663	55.3801	51.8255	49.5827	42.8106	69.4057	60.5921	68.5749	56.7017	61.9095	101.386	98.4219	79.6919	73.2757	158.923	146.427	52.832	103.439	69.9813	178.099	54.5902	63.2985	75.5447	69.1501	62.539	99.7117
BARX2	ENSG00000043039	132.605	0.691749	0.125353	5.51842	3.42065e-08	1.26372e-05	3.76595	5.24895	6.60115	4.79982	5.49457	7.35725	8.93222	8.42966	4.4272	4.90735	4.60019	3.74139	4.9326	4.32792	4.41862	3.86451	5.1149	6.04485	4.45013	3.64894	5.79869	5.14419	4.40306	4.51151	5.29428	4.28986	5.6473	5.39298	9.20534	6.62493	8.96382	6.69985	4.10915	6.2874	8.99533	9.8774	4.27809	4.7589	4.24246	4.80499	5.17867	5.13765
TMEM104	ENSG00000109066	350.786	0.694392	0.19844	3.49926	0.000466556	0.0188694	11.1895	12.2385	27.7542	20.9072	20.0944	17.4335	29.63	31.2424	6.12998	6.88829	5.12186	11.1157	5.41619	6.53195	5.51029	5.33671	8.42195	8.55579	6.21164	5.19438	5.34567	12.3569	7.50521	6.791	15.4593	16.3466	23.2335	21.5345	21.8824	20.1759	33.588	27.9748	13.3414	24.9981	20.0513	35.4365	5.57043	5.73115	6.4119	7.47908	14.4827	20.9935
CORO1A	ENSG00000102879	139.085	0.69727	0.199008	3.50374	0.000458781	0.0186515	4.49746	3.48117	7.0999	8.45122	4.291	4.69158	9.07629	9.48337	3.3677	4.63722	6.21263	4.41917	4.15886	4.88895	8.31741	6.99293	4.54168	2.83643	5.97986	6.35345	4.12251	3.4839	9.75677	13.487	4.60602	3.34158	5.7989	5.84239	5.68101	5.21964	7.54015	6.93494	2.50819	6.36315	4.63636	9.31735	3.11944	5.78232	3.4711	7.35373	3.81817	8.59228
EPAS1	ENSG00000116016	512.27	0.70121	0.205667	3.40945	0.000650944	0.02294	17.9898	18.7929	32.9764	19.376	17.7919	19.9392	32.9436	36.3529	16.8385	15.9376	24.3288	18.1376	17.5059	18.4337	26.5637	28.7998	17.0644	18.367	27.2571	25.5426	16.0823	18.8348	33.9736	30.9157	9.31793	10.3408	27.2889	27.3769	20.0939	17.7668	34.4843	32.9997	8.32504	27.0055	16.5245	35.4365	18.3601	26.9671	18.7054	30.2506	6.89026	19.1924
ARAP2	ENSG00000047365	290.353	0.715176	0.214676	3.33141	0.000864059	0.0273338	10.2412	8.78451	21.0357	12.7504	13.7103	14.9278	28.4774	28.0286	10.368	7.56362	9.29523	10.3566	8.55951	9.49738	8.42138	9.75329	4.45349	10.0902	7.0924	6.73981	7.02185	8.9547	5.45379	7.07594	7.62376	7.81207	13.8719	13.1454	9.99437	10.64	30.8988	21.275	9.23226	10.8704	9.74824	19.9076	11.23	9.10844	9.40091	9.69355	10.0501	12.8441
YARS1	ENSG00000134684	5014.06	0.718203	0.119959	5.98705	2.13676e-09	1.08507e-06	176.295	166.77	275.752	218.318	259.658	262.355	296.06	304.1	136.449	155.009	198.899	176.17	161.615	140.738	183.243	194.422	205.081	152.377	209.342	248.171	183.837	166.302	236.514	245.331	189.006	170.737	217.97	214.521	286.365	304.696	327.548	278.073	155.614	234.49	275.249	377.785	141.355	215.225	141.833	219.985	136.576	218.911
WT1	ENSG00000184937	178.038	0.722251	0.220459	3.27613	0.00105241	0.0305996	4.19944	4.32426	14.6399	7.89173	5.38991	6.87743	16.952	18.7033	3.7461	4.14198	5.21671	4.22939	3.43348	3.56653	4.15871	5.2907	3.79208	4.51039	6.11893	4.46459	4.84734	4.246	6.35441	5.55628	6.45902	6.59284	10.2334	10.9732	7.62728	7.77927	24.8878	14.3988	4.90964	10.6053	7.09323	21.2822	4.45634	5.21944	4.33888	6.39273	4.69591	8.00174
HK2	ENSG00000159399	2548.49	0.722552	0.213851	3.37877	0.000728109	0.0246782	90.4369	86.5397	187.737	112.339	103.507	107.107	237.664	252.258	102.734	98.8222	115.716	90.2541	91.9785	99.7826	89.4122	86.6295	76.2385	91.9282	97.9029	101.054	72.8913	86.4986	89.8624	90.3726	56.2782	63.5351	130.76	125.499	116.987	101.181	201.739	187.243	57.5815	123.741	116.186	244.084	100.089	117.233	86.5848	100.027	50.0312	112.969
LPP	ENSG00000145012	2446.81	0.724563	0.154991	4.67488	2.94128e-06	0.000498452	109.971	106.992	97.2863	78.2106	172.006	176.414	108.723	107.215	119.421	93.1045	118.087	110.371	106.97	123.546	132.871	113.681	66.1851	111.272	106.71	106.893	74.2957	106.722	81.4065	92.8895	59.8253	74.6888	70.2311	75.8762	123.562	134.406	101.713	96.8247	84.7446	67.4949	137.585	92.8171	125.758	130.435	104.085	122.548	68.9026	77.8029
NR4A1	ENSG00000123358	365.594	0.727649	0.17925	4.05941	4.91977e-05	0.00405705	12.6525	11.477	20.3022	10.5714	15.4371	15.7808	31.791	34.4036	14.2654	14.0467	17.7368	13.0135	14.4109	14.1058	12.3202	14.952	17.1526	13.8102	13.3504	16.27	10.6007	11.2682	18.1126	13.8669	9.00027	9.16676	11.143	10.7485	17.0956	14.4042	25.2041	20.2759	9.01879	14.2035	12.7995	29.0722	11.3637	15.556	16.6324	16.5877	9.39182	10.3048
RAB39A	ENSG00000179331	106.483	0.733055	0.21612	3.39188	0.000694147	0.0239267	3.44083	3.94351	7.95072	4.47591	4.23867	5.1714	11.1413	10.7478	3.14067	2.61125	3.50942	3.47027	2.41794	3.6066	3.5349	2.66835	1.14644	2.88293	3.52302	4.20701	2.89934	3.86495	3.05212	3.22929	2.43537	2.93517	5.26828	5.80494	4.15555	5.47058	13.1821	8.16912	3.20194	3.86334	3.88345	9.92832	3.20857	4.45188	3.08543	4.38717	2.50156	4.48806
PDIA6	ENSG00000143870	7267.5	0.733297	0.117808	6.22449	4.83113e-10	3.07726e-07	220.944	235.196	380.402	251.446	336.791	347.55	464.043	458.626	224.879	241.585	266.764	220.254	245.614	222.247	274.579	298.396	242.958	268.856	291.53	305.309	291.067	236.85	360.6	301.606	284.991	260.191	303.552	310.284	452.587	450.344	499.443	382.685	260.798	339.709	431.38	546.159	263.236	250.175	216.703	283.411	225.579	255.377
SGMS2	ENSG00000164023	937.447	0.733486	0.169014	4.33979	1.42617e-05	0.00166735	28.6374	28.3117	65.7768	45.7897	45.0555	47.5023	80.438	84.2439	28.2282	22.1056	28.6919	28.2502	25.0982	29.1333	35.349	30.7321	17.1085	27.4343	29.9457	31.4668	25.1881	27.8167	26.3683	29.7759	26.2067	26.9132	46.3154	49.6604	35.0329	34.5299	97.1783	65.8819	29.8314	41.9665	32.4545	83.0415	30.9716	35.5127	25.2619	36.3508	28.2194	45.4712
CBSL	ENSG00000274276	4760.46	0.735846	0.109093	6.74511	1.52915e-11	1.56924e-08	188.541	144.686	210.239	211.133	218.004	219.758	258.506	246.357	159.077	193.953	220.619	187.503	167.999	168.909	188.909	193.134	192.955	144.053	197.382	186.096	160.914	155.85	229.259	224.863	151.046	163.376	189.165	178.006	295.991	273.931	218.137	210.605	107.318	183.812	235.107	230.337	147.416	197.827	175.725	200.932	156.677	211.028
HSPH1	ENSG00000120694	2598.79	0.737087	0.19426	3.79433	0.000148042	0.00854571	60.7157	64.864	225.466	171.468	124.177	118.089	282.661	270.434	50.9696	40.5194	39.1728	60.5128	41.2501	41.4759	44.4982	49.2725	37.1271	51.5207	46.8191	40.1813	46.1177	64.6426	39.9777	48.1069	112.08	109.233	183.859	174.748	127.139	138.622	320.008	225.503	100.861	158.17	100.375	276.567	57.3977	44.3653	44.112	44.4149	103.178	171.846
DOCK11	ENSG00000147251	734.208	0.738514	0.121225	6.09211	1.1143e-09	6.51052e-07	26.8764	24.5314	37.4652	23.9402	41.9681	45.3697	42.452	38.1442	27.6984	25.2121	28.3125	26.9759	26.5974	30.2954	31.6062	36.3448	19.7982	26.3648	30.5019	31.6814	24.8256	24.4961	21.0146	26.9741	22.6595	24.836	28.9566	31.5714	39.6093	43.2628	44.0809	37.7308	25.0285	23.4452	31.6223	35.3855	37.4333	35.615	30.324	33.426	21.8557	23.9757
PKDCC	ENSG00000162878	363.588	0.739031	0.216688	3.41058	0.000648258	0.02294	12.1648	10.4707	22.8253	16.7846	12.1404	11.3024	35.8249	36.5637	11.768	13.3714	13.9428	12.2002	12.1864	12.0621	12.6841	12.3296	14.2424	9.85775	12.0061	11.9771	11.688	10.4245	16.3614	14.1044	9.5297	8.26363	15.0089	15.6921	12.8349	11.3427	28.9479	22.8324	7.20436	15.7564	11.0559	30.2432	10.3833	12.1275	12.631	13.7047	9.52349	16.594
AL135905.2	ENSG00000285976	224.271	0.739764	0.227909	3.24588	0.00117089	0.0324755	5.01223	5.16736	8.44947	4.71148	11.6694	9.75636	18.5848	22.0225	6.65973	6.75323	9.15295	5.63919	6.67352	8.33525	6.49798	8.41912	5.24718	9.20677	6.30435	8.0706	8.0185	5.28028	10.3072	9.9728	7.14727	9.34739	12.6969	12.5087	13.6765	12.3465	15.133	9.28576	7.52456	11.6279	10.303	17.9219	5.70412	8.75024	8.62955	11.7827	9.91847	3.868
MYB	ENSG00000118513	164.825	0.744811	0.178741	4.16698	3.08666e-05	0.00301676	5.01223	5.35774	9.82838	7.47947	6.48883	5.91779	12.2938	11.0112	5.33535	4.63722	7.01885	5.06985	6.38337	4.92902	7.43369	7.03893	3.88027	3.8594	7.69502	7.42667	5.43627	5.36193	8.40583	6.17364	3.97071	3.61252	8.86891	9.62497	5.5232	6.07285	12.4966	9.90286	4.48271	9.05234	6.22144	12.7795	6.41713	9.92717	4.67635	8.60721	3.07209	7.64742
GJA3	ENSG00000121743	694.186	0.752578	0.174803	4.30529	1.66768e-05	0.00190156	24.5193	20.3159	51.0489	29.8001	26.5309	27.563	52.1526	51.9478	20.8116	21.4753	30.3992	24.8883	21.3262	23.2826	35.1411	35.7927	22.2675	21.0175	30.4556	31.4238	24.3726	20.2774	35.2244	32.3404	14.824	16.4821	33.808	33.5563	24.7755	25.7971	58.2121	50.9248	14.5688	34.9595	24.4895	54.0202	19.5188	30.6514	20.1517	36.6433	13.7805	29.7925
CDK14	ENSG00000058091	908.393	0.753466	0.130346	5.78052	7.4472e-09	3.27535e-06	27.2828	28.1757	59.381	38.6047	41.2878	42.3842	65.0227	65.2772	32.5418	27.5982	32.5807	27.1928	31.4816	32.1388	32.5419	33.1244	28.3524	41.0585	40.3757	37.6485	30.9867	28.1433	30.7213	32.6728	24.3007	22.6685	49.1201	49.548	39.1884	41.8073	66.2268	59.2114	26.8963	50.0341	38.5174	74.1824	35.6953	37.9177	31.9149	29.2478	24.5767	39.0048
INSIG1	ENSG00000186480	9642.48	0.760895	0.14796	5.14258	2.70987e-07	6.50088e-05	256.193	255.213	754.321	471.707	369.026	389.188	907.629	883.587	221.814	209.89	261.879	256.8	221.242	227.416	293.761	303.502	225.056	246.955	333.018	310.761	281.418	255.549	320.222	327.773	296.956	274.867	508.143	514.955	409.717	432.176	1032.37	757.936	289.936	537.648	413.587	1079.49	243.495	302.779	242.302	328.536	277.585	472.309
FP565260.3	ENSG00000277117	198.9	0.761414	0.206239	3.69189	0.00022259	0.0115377	7.5048	7.96861	15.8721	9.62909	9.26228	8.10364	17.9605	21.0215	4.84344	5.53765	6.82915	7.42855	4.98096	5.61027	7.74559	7.68302	3.52752	6.04485	6.30435	5.92416	4.98325	7.75711	7.45517	8.83305	4.39425	5.50909	10.7261	10.1493	9.10014	6.97625	15.9767	16.1913	4.37598	11.6279	8.32167	16.8527	4.67916	7.47097	5.20666	7.98047	4.43259	9.59619
GNG5	ENSG00000174021	173.244	0.779667	0.235671	3.30829	0.000938673	0.0290297	3.11571	3.56276	6.16107	7.00833	6.64581	7.41057	12.3898	13.6982	4.4272	6.16795	8.06219	3.22627	4.54573	5.44997	6.34203	6.71689	7.89282	4.1849	6.11893	5.36609	6.0705	3.6472	10.157	8.50063	5.71782	7.58628	10.9535	9.47517	9.10014	8.9838	10.5984	5.93584	5.17647	11.6279	6.8951	15.7835	3.52051	7.21511	5.97801	7.93869	6.18807	5.99393
HOOK1	ENSG00000134709	1034.75	0.784422	0.22948	3.41826	0.000630229	0.022613	36.3319	29.7531	71.2631	46.3492	39.7179	44.8899	107.139	91.8833	44.3856	32.3255	46.6658	36.1938	38.542	41.9568	52.7116	51.4808	15.5211	31.2937	35.3693	34.0425	29.9901	29.5859	30.7213	36.187	20.383	20.0043	45.6332	48.3121	32.8762	36.939	100.395	71.8765	22.5203	29.2402	22.3496	68.5818	47.9948	44.1606	35.8199	45.4176	23.5234	46.7703
SPRED2	ENSG00000198369	761.24	0.788034	0.202288	3.8956	9.79559e-05	0.00648545	23.6794	19.7176	57.3566	35.1889	29.252	27.0299	69.7769	65.0138	19.2224	19.4943	36.0901	23.7226	20.1656	22.5613	30.3586	31.5602	22.7966	21.9475	37.4089	33.2268	18.8004	19.5425	33.6734	35.1897	14.8769	17.7013	48.2863	49.5855	26.7744	27.102	68.9159	57.8303	16.49	50.9431	25.282	67.1562	22.7719	33.9775	21.839	39.5263	15.4921	35.1073
EN2	ENSG00000164778	1528.58	0.798486	0.187077	4.26821	1.97044e-05	0.00214105	41.5609	40.9037	119.994	80.4191	71.2201	69.734	160.252	156.581	35.8717	31.7402	34.1932	41.1552	30.7079	33.341	35.401	33.2624	38.4059	37.4316	30.7337	33.3127	33.2066	40.9086	38.0764	37.8017	49.6603	50.9816	80.6919	78.9098	62.8067	65.0447	164.671	120.539	54.5931	90.1446	68.3962	172.905	33.7791	36.7919	39.9177	43.1614	54.9027	81.2871
BCAT1	ENSG00000060982	2139.93	0.800915	0.122342	6.54653	5.88907e-11	4.94468e-08	77.4051	65.1903	125.481	93.7584	125.067	127.472	164.382	156.159	69.5109	57.2674	81.523	77.2135	63.7853	67.3633	100.745	100.201	39.1114	58.3095	86.4994	79.5469	60.705	65.4319	68.8978	88.2356	64.3784	66.7864	90.8115	91.5683	104.678	113.226	162.772	126.21	65.3195	79.1228	91.9743	139.251	72.371	100.193	63.203	100.027	57.4042	94.3379
CTH	ENSG00000116761	222.283	0.804622	0.141445	5.68861	1.28079e-08	5.37698e-06	7.93829	7.07112	9.59367	7.09667	12.559	13.8082	12.1978	11.4854	7.41651	5.2225	8.77356	7.97078	5.89978	7.61393	10.4487	8.14308	7.05504	6.88183	10.3836	12.2776	8.42622	7.18554	9.25642	12.4897	6.51196	6.41222	5.7989	6.02965	13.7817	11.6438	14.553	9.69716	6.51061	7.42368	12.5221	14.6634	6.59539	12.1275	6.99042	12.0752	7.98744	7.20452
SEC24D	ENSG00000150961	627.804	0.805548	0.153571	5.24546	1.55897e-07	4.17351e-05	22.406	19.9895	34.0619	16.5491	27.3159	32.8944	45.7656	42.201	16.3844	16.0727	27.7908	22.5025	14.8945	18.033	36.7006	38.6911	19.5336	18.9715	29.6212	32.7117	18.4833	20.1957	43.6803	40.2236	17.3652	17.9271	21.6037	22.2835	32.8236	31.0167	44.5554	34.2927	16.8102	22.0816	29.8391	47.1977	17.3352	29.7815	17.693	36.0166	15.6677	16.535
WARS1	ENSG00000140105	1706.64	0.806436	0.136653	5.90132	3.60603e-09	1.70796e-06	43.5658	51.4288	95.878	70.7311	81.9999	81.8361	110.356	106.583	41.8125	41.2847	49.6062	44.1375	43.3779	40.7947	63.1084	68.089	68.2134	55.1011	74.0298	62.032	55.3141	51.7141	92.3641	87.8556	69.408	67.5089	81.0709	85.5387	113.831	113.276	119.43	96.2663	55.2334	87.7963	95.5803	130.137	49.3317	57.7209	43.3406	69.1083	52.1817	71.1594
EIF4EBP1	ENSG00000187840	2220.55	0.817588	0.152698	5.3543	8.58904e-08	2.51836e-05	77.4051	68.7803	93.1495	110.131	108.165	103.161	112.517	102.473	49.002	77.2119	97.7422	77.6202	66.3483	61.9534	90.8677	91.0001	105.693	57.4726	90.7641	99.1224	85.0776	68.943	146.502	142.089	89.6321	79.385	88.4996	85.8383	165.907	156.74	94.4892	93.4747	57.6349	88.0615	124.112	120.107	48.8861	90.2145	80.7514	130.362	59.5108	111.375
GALNT10	ENSG00000164574	638.086	0.828822	0.128126	6.46879	9.8794e-11	7.60385e-08	22.6499	27.387	38.1693	31.0958	48.4045	48.9417	38.5142	38.8291	18.1629	16.793	12.0459	22.4212	15.233	16.7507	9.87693	11.8236	20.6801	20.506	15.8072	12.063	17.079	27.3268	11.8582	13.1071	28.2185	30.0742	33.6943	32.5077	47.1313	43.7647	37.9644	39.0531	27.2165	36.2851	52.5058	41.1898	18.8949	14.072	15.7646	11.7827	25.5861	31.3869
INA	ENSG00000148798	163.857	0.83624	0.205354	4.07219	4.65735e-05	0.00396454	4.7142	4.841	12.2048	7.12611	6.64581	6.3443	15.7514	14.5412	4.20017	4.05194	3.55685	4.79873	4.1105	4.24777	4.57458	5.42872	6.04088	4.92888	5.46995	2.91915	4.30371	4.89923	5.10354	4.89142	5.24133	6.05096	11.4083	10.5238	8.41631	6.77549	15.5549	12.1361	4.05579	8.97659	7.05361	19.3984	4.27809	3.99134	4.24246	3.05013	4.7398	7.20452
LRRC8B	ENSG00000197147	668.752	0.839618	0.190437	4.40889	1.03901e-05	0.00128809	17.8273	21.1862	49.4353	27.5622	30.2986	31.295	73.0905	72.0736	18.1251	14.9021	16.4563	18.1376	16.4904	20.1569	19.338	20.1507	13.2723	20.1805	22.3434	19.275	18.0756	21.1211	16.6115	19.0433	19.43	19.8688	30.0936	30.1108	26.2484	28.6578	88.4254	49.7494	21.5064	31.2476	25.7179	70.1601	20.9002	23.7945	18.1269	19.9721	15.7116	27.4599
UNC5B	ENSG00000107731	1022.33	0.83999	0.134686	6.23667	4.46992e-10	2.94887e-07	36.9821	30.1611	62.2268	39.9887	44.8462	46.1694	77.0284	84.1386	26.5632	27.5982	49.9381	37.0343	31.7234	34.7837	49.9045	51.5268	24.1194	29.1083	37.9188	44.5171	25.8676	30.1575	56.239	50.4814	24.4596	29.5323	44.6098	44.0801	50.2875	47.8801	71.6051	61.8267	22.7871	47.9888	48.5827	81.4122	26.025	39.7087	32.638	54.2338	27.21	39.8316
MANF	ENSG00000145050	1536.76	0.840571	0.134598	6.24505	4.23677e-10	2.89858e-07	46.0583	42.2092	83.1745	78.1222	71.2724	71.3334	106.514	92.3048	45.7478	52.4501	57.8106	45.5473	43.9098	35.4649	60.5612	59.8999	74.607	49.7073	63.0435	62.5901	58.9835	42.6505	78.4044	69.6197	62.6313	49.1302	63.6363	62.3938	91.843	97.6173	107.513	83.2192	42.7459	66.2071	73.5081	111.604	49.4208	52.7061	44.4012	67.7295	40.771	78.3935
RPRM	ENSG00000177519	318.852	0.845596	0.160241	5.27702	1.31303e-07	3.67488e-05	12.0294	10.2531	11.9114	15.1356	15.5418	15.3543	11.1413	11.5381	10.0653	14.9471	16.5512	12.0917	13.2987	11.6213	16.3749	17.3443	14.7274	12.8802	13.6285	19.4467	14.7232	10.0434	21.3648	20.278	8.47084	6.90894	9.62693	10.0744	16.254	13.0491	8.48926	12.0186	4.80291	12.6127	16.1678	13.2887	7.7986	14.2255	14.6076	17.5905	9.34794	14.8224
MANEAL	ENSG00000185090	363.276	0.849608	0.165135	5.14494	2.676e-07	6.50088e-05	9.37422	10.2531	22.7373	21.025	18.4722	16.7404	22.5707	26.6061	11.5788	9.99478	7.63537	10.221	11.0742	9.81797	8.00551	9.0632	14.1542	11.6247	8.80755	9.2726	11.5974	10.6966	11.2078	10.2103	11.5415	10.5666	23.6125	23.8564	19.4627	16.9638	24.835	21.1868	12.8611	27.2706	16.8415	35.1819	7.35296	8.85258	11.04	9.90247	14.0438	20.3734
RBPMS2	ENSG00000166831	302.455	0.85437	0.259643	3.29056	0.00099989	0.0300201	8.39887	8.70292	22.4146	12.2204	7.74473	8.53015	33.904	29.978	8.77873	10.0848	12.3304	8.32323	10.3004	9.45731	12.4241	12.7897	14.3746	10.3227	12.1915	11.5478	9.60408	8.60087	16.0111	14.5793	5.29428	5.78003	13.6066	14.4187	9.15274	10.2887	31.1097	22.5092	4.64281	14.4686	8.79719	34.0109	8.11054	9.41546	9.69017	15.5431	4.30093	12.2241
LYSMD2	ENSG00000140280	146.98	0.863532	0.215346	4.00997	6.07267e-05	0.00461082	3.79304	3.61715	13.0556	11.5726	5.80855	5.33134	14.0706	14.1197	3.10283	2.70129	2.8929	3.7685	2.85317	2.32425	3.01506	3.7725	4.27712	3.34792	3.80115	3.77773	4.75674	3.6472	3.80264	4.0841	5.87665	3.47705	8.26249	8.61379	5.73361	6.82568	15.5021	13.0177	4.37598	9.62048	5.78554	16.6999	2.98575	3.27494	3.08543	3.71865	2.89654	11.5449
IL4R	ENSG00000077238	177.648	0.864618	0.25055	3.45087	0.000558774	0.0211211	4.63293	5.95606	12.3221	5.59488	6.12252	5.1714	20.4096	20.3366	5.63806	7.38353	6.3549	4.7174	7.68905	6.49188	4.88648	6.62488	7.67235	7.02132	5.88715	6.09588	6.52353	5.90629	7.65531	7.2659	3.97071	4.51565	6.74643	7.82731	6.57524	6.07285	18.6131	12.3712	2.72165	7.80244	6.41957	16.9545	5.4813	6.85691	6.55653	7.98047	2.54545	5.75771
THRB	ENSG00000151090	114.351	0.867817	0.208392	4.16434	3.1225e-05	0.00303572	3.65757	4.37866	3.60863	2.03183	5.23292	5.9711	3.21752	2.5289	6.12998	6.30301	6.68687	3.79561	6.04485	7.61393	5.92616	6.90092	5.07081	7.30032	6.95333	6.99738	6.52353	4.46374	6.0542	6.31611	2.27654	2.75454	2.50149	3.40806	6.10183	5.77172	3.1637	3.46747	2.45482	3.21945	6.06293	3.66584	7.97685	7.62448	7.42431	6.10025	1.79937	2.18498
SLC1A4	ENSG00000115902	395.968	0.871566	0.126429	6.89372	5.4353e-12	6.69339e-09	12.8151	15.7197	23.6468	18.6987	27.7868	28.6293	23.291	21.443	11.0491	11.6606	10.6705	12.6882	10.4455	11.461	9.98089	10.0293	14.3746	14.0426	12.8868	12.063	12.141	15.9769	11.3078	14.1519	15.1946	16.3015	20.6941	21.3847	28.8259	26.048	21.7768	23.714	14.7823	24.2785	28.5711	23.2679	11.0072	13.2021	10.7026	13.3286	11.9373	18.8676
HSP90B1	ENSG00000166598	31224.4	0.875769	0.1438	6.09018	1.12785e-09	6.51052e-07	898.571	785.194	1481.42	1072.51	1481.6	1528.66	2287.03	2069.53	1142.98	1136.93	1312.76	897.661	1128.5	1037.5	1499.37	1561.08	933.293	1116.34	1287.43	1308.81	1141.3	780.61	1247.57	1227.22	1111.22	939.209	1073.33	1121.14	1859.48	1966.65	2701.8	1478.41	1137.01	1022.99	1623.24	2302.71	1448.53	1184.15	949.251	1312.77	939.577	1064.2
ABRACL	ENSG00000146386	730.656	0.876651	0.166079	5.27853	1.30226e-07	3.67488e-05	18.4233	18.9289	43.9783	53.1219	31.2406	31.135	47.5424	49.4189	16.8764	16.0727	17.8791	18.49	18.0378	15.9492	22.509	25.9934	22.9289	17.8091	24.9856	21.9366	29.9448	18.8892	29.2203	29.2536	25.6772	18.5141	36.4232	37.1891	34.1913	37.9929	61.4285	43.9898	21.453	43.7088	32.0186	64.5086	19.9644	25.0738	17.2109	28.1614	24.4012	53.4729
TRIM5	ENSG00000132256	194.191	0.877573	0.144293	6.08188	1.18779e-09	6.63207e-07	6.58363	6.39121	7.56932	4.91761	8.73898	7.9437	11.1413	9.69411	9.76255	8.28396	9.34265	6.64231	9.57505	8.85621	10.3968	10.2594	10.4062	9.06727	10.6618	10.3458	8.42622	6.50509	10.2571	10.0678	3.91776	3.92861	5.60939	4.98102	10.5204	10.4895	11.3893	7.84588	4.74954	5.64351	9.62936	8.29906	8.33336	9.92717	8.82239	10.4039	4.95923	4.78333
SPAG1	ENSG00000104450	157.804	0.88606	0.197544	4.48539	7.27805e-06	0.00100329	4.49746	3.86192	10.6792	6.47828	8.42501	6.87743	14.2627	11.9596	4.76776	3.33159	2.84548	4.41917	4.73917	4.2077	4.41862	3.35845	4.45349	5.20787	5.28453	4.50752	5.52688	3.72886	3.85267	5.22385	4.60602	5.9155	6.55693	7.82731	7.89029	7.72908	16.3985	10.8138	5.65676	7.5373	7.60838	15.5289	5.39217	5.21944	4.19425	4.63786	5.70531	6.31872
LONRF2	ENSG00000170500	1371.73	0.887851	0.185122	4.79603	1.6184e-06	0.000301971	47.7923	43.3242	106.234	72.174	72.1097	66.9084	120.441	116.013	44.0829	35.9722	51.266	47.7433	40.5731	53.4578	63.1603	59.8999	18.9163	40.826	47.5608	46.9211	31.8022	43.3854	52.3363	58.6971	24.036	33.2803	79.2895	76.8125	54.3904	49.9379	100.817	105.817	31.0054	79.7666	52.4265	105.851	43.5385	59.4607	42.3282	63.9691	27.956	72.0157
CRY1	ENSG00000008405	1023.98	0.887895	0.165334	5.3703	7.86058e-08	2.34408e-05	27.337	28.2301	79.4192	47.3209	54.7364	55.6592	111.317	118.015	21.19	16.1177	19.207	27.5995	20.9394	17.7525	28.0713	28.9378	21.2092	20.32	25.4955	22.1083	23.5572	28.3067	24.9673	25.4544	39.7071	36.0348	51.7353	50.1847	51.1291	54.5051	112.417	80.3689	37.7295	53.1399	52.3076	110.23	22.6382	23.0781	22.0319	30.7102	32.0814	47.0951
TRIM9	ENSG00000100505	747.531	0.908318	0.22167	4.09762	4.17418e-05	0.00374298	19.5612	20.615	62.1682	33.746	24.961	22.1784	83.4154	87.247	21.4549	19.4943	23.5226	19.5474	20.4074	23.8036	27.2395	29.5359	18.4754	22.1334	25.9591	24.2547	20.0236	20.7945	30.6213	27.8289	13.9239	15.0823	42.9422	41.7956	27.09	24.442	81.4653	62.8846	13.3414	42.6104	21.7156	85.1799	22.6828	28.0417	23.2371	30.167	13.7366	33.5719
BOK	ENSG00000176720	158.07	0.928086	0.189921	4.88669	1.02544e-06	0.00021283	4.28071	4.51464	10.1511	10.5419	6.75047	4.79821	9.12431	12.9606	4.23801	6.25799	4.88474	4.12095	6.23829	5.49005	5.1464	5.65875	7.05504	5.39386	5.56266	6.35345	6.34232	4.49096	7.205	6.50607	3.60011	2.98033	8.6794	10.5613	7.67988	6.22342	11.8111	10.1086	2.98848	10.9461	6.06293	13.2378	3.43138	6.39637	6.70116	5.93312	2.63322	10.1572
TNC	ENSG00000041982	15220.2	0.92965	0.186661	4.98041	6.34511e-07	0.000139532	442.62	420.242	1166.14	643.676	605.606	610.226	1786.59	1717.65	380.399	382.953	550.695	442.731	386.145	427.102	438.588	492.265	343.713	368.224	522.751	454.744	327.218	419.946	517.509	521.72	376.264	453.416	804.569	796.476	700.184	657.323	1417.07	1165.25	320.247	790.546	590.997	1487.72	446.837	684.719	461.705	607.059	354.958	642.059
SLC2A1	ENSG00000117394	2862.8	0.932024	0.238823	3.90257	9.5178e-05	0.00645791	75.644	76.1506	301.658	141.816	116.066	119.475	378.851	414.634	82.2249	87.4768	73.3659	75.6953	66.3483	68.1247	53.2834	48.2604	116.408	79.327	65.5931	66.6254	60.6144	76.1558	67.697	64.5383	72.6375	68.5023	171.541	188.979	150.81	121.357	300.341	302.933	57.7416	187.031	130.769	409.149	69.1624	70.923	72.7968	62.9663	46.9152	142.526
KCTD12	ENSG00000178695	7356.65	0.947191	0.222158	4.2636	2.01163e-05	0.00217303	183.908	174.82	742.204	386.165	271.17	273.605	990.083	1004.24	161.12	138.036	183.249	183.68	157.505	160.013	181.683	176.755	117.334	165.257	210.593	204.427	164.719	174.168	160.461	186.586	159.146	167.485	395.083	396.983	243.389	246.578	1068.01	744.624	174.666	364.745	221.555	1011.26	183.2	231.549	162.612	192.868	158.301	385.619
PDIA4	ENSG00000155660	5439.67	0.948203	0.0885426	10.709	9.23583e-27	2.84341e-23	175.943	181.293	272.495	213.194	326.848	333.049	279.3	279.812	180.267	166.94	189.367	175.764	175.543	151.838	209.599	207.672	213.415	191.575	195.342	221.469	205.582	180.89	253.376	211.328	193.718	175.117	187.687	190.964	384.731	380.431	331.081	272.755	193.077	206.727	369.997	352.43	181.106	195.371	174.664	219.484	189.373	212.917
ANXA3	ENSG00000138772	146.722	0.991465	0.234891	4.22096	2.43261e-05	0.00259741	4.98514	5.19456	4.28341	2.47353	6.69814	5.33134	4.51413	3.9514	5.94078	4.72726	8.25189	5.09696	5.89978	5.81063	9.25312	11.3635	8.59833	5.39386	10.5691	9.35846	9.15106	5.14419	11.558	10.1628	2.85891	2.75454	2.46359	3.59532	7.62728	8.28116	5.11465	4.11395	2.18799	2.49981	5.82517	4.32773	6.63995	6.95926	6.07443	10.2367	2.45767	2.5393
MARS1	ENSG00000166986	2921.79	1.02102	0.156432	6.52692	6.71364e-11	5.39193e-08	82.3631	77.7824	190.172	153.153	169.913	184.305	245.348	254.734	48.9263	58.3929	71.7061	81.7954	55.0323	57.385	53.1275	58.7958	73.0196	63.8894	84.6916	79.8474	65.9601	78.2788	69.7984	84.6264	119.545	111.717	160.171	145.948	213.301	215.963	231.636	190.152	95.1509	178.547	195.916	247.953	52.362	78.4963	56.8876	75.4175	107.962	153.362
HSPA5	ENSG00000044574	14814.1	1.06515	0.143216	7.43735	1.02727e-13	1.35541e-10	483.314	425.655	715.975	522.326	829.105	869.755	1010.4	919.413	453.543	441.121	649.433	483.018	440.501	418.486	841.826	888.746	436.398	500.002	625.151	694.544	502.311	426.042	946.807	766.576	429.313	380.443	454.134	440.914	878.242	913.336	1021.98	717.56	391.063	476.441	785.368	1005.76	543.05	630.427	426.56	976.333	374.927	524.838
PPEF1	ENSG00000086717	80.6705	1.07016	0.241932	4.42337	9.7171e-06	0.00123789	3.03443	3.10042	2.69914	2.56187	6.22718	5.27803	2.40113	3.42455	3.21635	4.09696	3.55685	3.19916	4.20722	4.00733	3.01506	3.7725	4.18893	3.44091	5.09911	4.46459	4.62083	2.93954	3.65254	2.51695	2.27654	2.75454	2.65309	2.88375	4.99718	6.32379	3.9019	2.67406	2.56155	2.9922	4.67599	2.74938	4.36721	3.42846	2.79617	2.59052	0.614418	2.62788
BATF3	ENSG00000123685	189.702	1.07584	0.275482	3.90531	9.4106e-05	0.00641448	4.36199	4.56903	13.4077	14.0167	4.39566	4.47833	15.7514	17.4915	5.94078	6.97834	6.11778	4.50051	6.33501	5.00917	7.48567	6.57887	7.80463	4.83588	6.30435	6.69688	5.57218	4.65427	7.85545	8.45314	4.18248	2.43845	10.8398	9.21301	5.94402	4.36643	16.0821	13.3703	2.88174	10.8704	4.51748	21.4859	4.76829	6.80574	7.32789	6.68521	3.11598	14.2319
ACHE	ENSG00000087085	135.55	1.10941	0.296675	3.73947	0.000184408	0.0100483	3.68467	3.12761	11.3246	9.24628	3.97702	4.47833	13.2543	15.4368	4.54072	4.99739	4.64761	3.79561	4.98096	4.60843	4.15871	5.47473	4.80624	2.60393	3.29124	4.6363	3.30706	3.15728	6.95483	4.79644	2.91185	1.58048	6.32952	7.71496	3.41913	2.60982	12.813	11.5484	1.65433	8.40845	3.60606	14.5106	2.98575	3.5308	4.96561	3.96934	2.50156	9.21234
SLC7A5	ENSG00000103257	2620.73	1.11503	0.164437	6.7809	1.19426e-11	1.29766e-08	72.5825	70.1673	209.476	145.909	154.267	154.076	258.026	291.034	43.2125	47.4077	63.7387	71.9539	47.3917	48.649	49.4886	53.1831	53.6183	50.4047	58.6398	63.0623	43.4449	70.4945	67.697	77.4079	87.3026	85.6166	148.725	141.341	157.806	144.895	257.525	209.37	69.7489	154.041	135.445	277.891	41.5777	80.492	57.3696	85.1528	85.1847	146.777
DNAJB11	ENSG00000090520	3539.35	1.1377	0.165473	6.87545	6.17931e-12	7.13401e-09	75.1563	78.3807	204.665	159.101	205.968	221.837	325.017	297.304	80.333	74.1054	71.7535	77.3762	70.6039	63.1556	77.2999	83.8231	83.7786	90.9517	85.7114	76.8424	88.8377	79.5308	83.8082	86.146	137.492	126.754	143.911	149.131	240.706	240.655	363.456	205.433	143.393	158.473	231.025	382.011	91.3104	77.5752	75.2073	88.6626	144.344	159.74
MTHFD1L	ENSG00000120254	2419.27	1.24639	0.11477	10.8599	1.79028e-27	6.61402e-24	63.1541	61.0564	174.065	130.655	152.487	143.52	201.551	205.789	46.2397	47.7228	68.2915	63.0613	51.212	45.0024	66.7992	67.3989	53.5742	57.2866	74.9569	77.0141	62.5624	61.7031	87.4107	83.6766	79.1494	73.5147	126.173	128.008	167.432	168.283	211.81	174.725	70.2292	140.52	153.991	237.821	49.7328	69.5414	52.5969	78.3423	61.6613	130.42
PGBD5	ENSG00000177614	348.571	1.30907	0.326687	4.0071	6.14691e-05	0.00463452	7.34224	7.72384	36.9958	18.4042	8.42501	7.35725	49.4634	49.8931	6.62189	8.55409	6.30748	7.15743	6.43172	7.01283	3.74284	4.64662	9.74477	8.50929	6.72155	5.58073	7.83729	7.81155	6.80472	5.98368	6.98844	7.72175	20.3909	20.9727	12.2037	11.7442	47.7191	37.0843	6.13705	22.6119	9.55011	56.9224	8.77899	7.21511	7.13505	5.01391	6.7586	18.6018
SOX8	ENSG00000005513	455.409	1.30946	0.38839	3.3715	0.00074759	0.0250076	12.517	11.1778	35.7049	26.6199	8.84364	9.1166	51.6244	59.956	13.0546	13.3714	16.5512	12.634	16.7322	13.665	20.5336	18.4484	15.3006	9.39276	11.728	15.669	10.9631	11.2954	21.4149	18.8059	7.94141	6.54769	18.6853	19.7743	9.46835	9.48569	48.0882	36.1146	5.1231	18.7107	8.32167	47.4014	10.1605	13.765	14.4629	21.3091	5.3981	26.9874
SDF2L1	ENSG00000128228	467.087	1.38192	0.209552	6.5946	4.26393e-11	3.75064e-08	10.9185	10.9874	29.3971	31.4491	27.9438	28.8959	34.5763	38.7764	8.66521	11.1203	10.8602	10.9802	7.06039	7.8143	9.40907	9.98332	16.4911	9.95075	10.8008	10.4746	11.1444	10.9416	16.9117	14.9592	18.9006	14.1791	18.3442	16.7407	37.3474	36.2363	38.5971	29.3853	10.7799	19.5818	29.0862	44.2956	7.39753	8.59673	12.0524	14.791	15.931	31.6231
PSAT1	ENSG00000135069	2908.92	1.39662	0.12518	11.1569	6.62359e-29	4.07836e-25	91.7644	83.5481	148.364	101.415	217.794	230.474	158.283	171.122	70.1542	69.6933	92.8574	91.8808	75.4881	71.7713	95.2344	94.0365	88.6289	85.4649	117.094	135.912	102.791	83.3958	106.124	122.476	92.5439	76.2241	105.745	100.257	248.176	237.343	200.79	149.219	78.6076	116.696	231.224	203.658	69.3852	114.777	75.5447	111.309	77.5923	101.542
CRELD2	ENSG00000184164	707.58	1.40498	0.15268	9.20207	3.51121e-20	7.20657e-17	16.7706	15.774	44.3304	43.6695	39.7702	41.3179	57.2911	55.6884	14.8709	16.3878	16.8832	16.782	14.3626	13.2643	15.3352	14.6759	19.4454	14.6006	16.9198	15.3685	16.5806	15.7592	18.663	18.5209	26.2067	23.2556	30.5864	30.5977	67.7513	60.7285	57.7375	44.2249	21.0261	33.0278	49.0979	62.2175	14.4831	17.7052	16.2467	17.7158	24.489	43.1976
HYOU1	ENSG00000149428	3757.04	1.42038	0.114554	12.3993	2.63701e-35	4.87109e-31	98.8086	106.856	236.35	133.276	296.236	289.759	321.368	311.529	84.3061	81.669	90.2965	97.8454	72.6833	79.4254	91.0757	100.615	77.8259	90.9517	94.6117	90.923	73.3897	107.974	116.431	115.542	116.633	129.238	160.512	153.288	325.922	317.344	312.89	237.022	118.365	165.972	309.011	326.565	86.7204	98.5042	83.9332	115.236	129.16	132.073
AL031058.1	ENSG00000261189	217.869	1.44985	0.38417	3.77399	0.000160659	0.00902034	3.08862	2.71966	23.5881	20.3772	4.08168	3.46537	28.2373	30.5575	2.87579	3.19653	3.55685	3.0636	2.70809	2.28418	4.05474	3.86451	4.80624	3.30142	3.98658	3.86359	4.48492	2.77623	4.10285	4.559	4.71191	2.39329	13.1139	14.5311	4.41856	5.77172	34.748	23.2732	3.89569	17.1957	4.63636	38.1858	2.98575	3.58197	3.90499	3.92756	4.34482	20.7573
COL12A1	ENSG00000111799	378.804	1.46347	0.184522	7.93114	2.17136e-15	3.08534e-12	13.8717	12.4017	17.6617	8.48066	27.4205	26.2835	26.1243	25.8685	12.5627	9.76967	18.3059	13.9082	15.3781	17.2315	23.4967	23.2331	8.42195	10.2297	19.1448	16.9568	10.7366	12.3569	20.8645	18.8533	4.87073	8.03785	8.33829	8.23927	24.1443	23.1872	21.355	17.6312	7.47119	9.65835	21.2004	21.0277	12.4332	18.8309	12.4863	20.8077	7.81189	8.53322
MFSD2A	ENSG00000168389	159.347	1.48708	0.312136	4.76421	1.89592e-06	0.000343347	3.33246	2.52929	17.0456	9.92355	5.86088	5.1714	27.1328	25.9739	2.53524	2.20605	3.41457	3.36182	1.45076	1.92352	2.54721	2.20829	3.35114	2.23194	3.7548	2.57572	2.53693	2.55849	2.95205	3.94163	3.12362	2.7997	9.93014	7.90221	4.36596	4.21586	24.255	16.7203	2.08126	9.24172	4.27972	28.2066	2.45099	4.45188	2.16944	3.55152	2.23824	9.95051
EGR3	ENSG00000179388	214.696	1.57485	0.444258	3.5449	0.000392763	0.0167169	2.95315	2.20293	29.0451	7.56781	4.02935	2.61236	44.2289	47.2061	2.15684	2.88138	5.26413	2.87382	2.75645	1.8033	5.04243	4.78463	2.11651	1.81345	4.5892	5.10852	1.67618	2.28631	5.95413	5.79372	1.90594	1.80626	12.7727	13.2952	2.94571	3.1619	47.8773	29.5323	1.44087	13.2566	3.09091	47.1977	2.13904	6.95926	2.07302	5.84956	1.22884	7.49979
NAB2	ENSG00000166886	641.444	1.73292	0.311584	5.56165	2.6724e-08	1.00744e-05	13.7091	9.13807	65.0727	37.2207	18.9955	20.3124	82.4549	83.2429	12.0708	15.6675	17.8317	13.6913	14.1691	13.2643	22.509	23.7391	12.4786	9.62526	17.8005	19.0174	12.8205	9.09079	24.9173	25.9768	8.36496	7.04441	44.7236	41.7956	17.8847	19.5736	79.8834	65.4411	5.97695	46.6252	15.4942	92.5625	9.09094	17.654	15.0897	23.8578	5.61754	37.2332
ZCCHC12	ENSG00000174460	266.09	1.90963	0.284143	6.72065	1.80912e-11	1.75884e-08	3.30536	2.66527	32.8297	23.7046	9.00063	7.9437	34.1921	33.9821	1.96765	2.16103	2.98775	3.22627	1.78928	2.04374	4.78251	5.52073	2.46926	2.27844	3.89387	3.30551	2.76344	2.64014	6.75469	7.74079	5.40016	3.56736	26.0003	24.0063	11.9406	8.48191	35.9607	33.2642	3.62886	27.0055	9.8275	43.8373	1.47059	4.45188	1.78376	5.05569	4.03761	23.769
SLC7A11	ENSG00000151012	492.477	1.94212	0.239569	8.10675	5.19904e-16	8.7306e-13	16.3913	11.341	24.5269	12.7799	48.9802	49.7947	38.5622	37.4593	11.9572	8.95928	19.7286	16.3211	13.202	13.0238	16.4789	16.1021	5.29128	9.71826	15.8999	19.3609	11.1897	11.3227	10.5573	23.6023	6.08842	8.76035	12.2042	11.7597	34.8751	37.5914	40.7063	24.6249	7.68465	10.8704	29.1258	31.567	10.7843	30.5491	12.4381	24.5264	10.2696	12.8441
CPLX1	ENSG00000168993	272.146	2.00511	0.383086	5.2341	1.65794e-07	4.37506e-05	3.03443	2.36611	30.864	33.5398	6.22718	5.1714	31.791	35.2465	2.83795	2.07099	2.46608	2.81959	2.12779	2.04374	4.73053	5.2907	2.77792	2.13895	3.19853	2.36108	2.17451	2.34074	6.95483	7.97824	4.76485	3.16095	27.1373	28.2757	8.73192	7.57851	40.9172	30.6195	2.77501	27.9524	4.75524	35.1819	2.54011	2.71206	2.36228	5.43173	4.30093	33.3947
TNFRSF12A	ENSG00000006327	453.062	2.16623	0.419905	5.15885	2.48466e-07	6.11955e-05	6.93584	4.59623	47.0882	25.2359	9.62858	9.59642	75.3956	81.8204	3.89745	3.69176	10.1963	6.75076	5.17439	4.60843	14.0876	13.1577	5.77631	3.76641	6.76791	9.31553	4.93795	4.73592	20.0139	22.51	4.81779	4.38018	23.6125	22.8827	9.73136	9.33512	65.014	47.1047	4.16252	28.6342	7.52913	88.1329	2.94119	9.36429	4.82098	22.3954	5.04701	25.3339
GPR50	ENSG00000102195	221.754	2.21533	0.40218	5.50832	3.62277e-08	1.31215e-05	1.62559	1.30544	30.7467	11.6609	4.6573	4.15845	50.6159	45.889	0.945984	0.720344	2.8929	1.76225	1.06389	1.12205	3.37895	3.12841	0.88188	0.743981	3.10582	1.80301	0.453023	1.17037	3.65254	3.13431	2.43537	1.94173	26.9099	25.2796	5.62841	6.07285	46.6119	31.6186	1.17404	23.2558	3.60606	38.084	1.60428	3.12143	0.915986	2.46517	1.22884	11.3973
SLC6A9	ENSG00000196517	190.001	2.25248	0.2214	10.1738	2.59571e-24	5.9935e-21	5.01223	4.29707	11.0606	4.18144	20.827	21.3787	18.0565	17.0701	3.5569	3.69176	5.59611	4.85296	5.12604	4.84887	5.30235	4.78463	4.10074	4.88238	6.11893	6.69688	4.30371	4.19156	7.40514	8.21569	3.54717	4.78658	4.54816	4.71886	22.2506	21.5812	13.973	11.1077	2.82838	6.24952	17.317	15.4271	2.13904	6.29403	4.00141	5.97491	3.0282	4.10421
OSTN	ENSG00000188729	46.8063	2.65254	0.330136	8.03468	9.38264e-16	1.4443e-12	1.32756	1.11506	1.34957	0.382808	10.0995	10.3961	2.88136	2.26547	1.28654	0.855409	1.37531	1.4098	1.35405	1.32242	1.09166	0.598079	0.485034	0.976476	0.973466	1.11615	1.08725	1.0615	0.400278	0.284937	1.00591	0.76766	0.682224	0.861379	6.62784	8.5321	2.10913	1.4105	2.08126	0.795394	5.50815	1.83292	1.55972	0.818736	1.01241	0.668521	0.614418	0.383847
LBH	ENSG00000213626	1206.45	2.99116	0.258894	11.5536	7.07803e-31	6.53727e-27	23.6794	15.91	90.6558	35.0122	91.2622	94.2581	172.065	180.658	15.8169	20.98	34.3829	23.8581	23.5024	23.8837	38.1561	40.7614	22.5761	16.9256	31.0582	36.5323	22.7417	16.1675	50.6351	42.0757	10.6415	9.79895	33.0499	33.2942	93.2632	85.321	142.894	91.6528	9.65918	37.7623	80.3239	177.335	16.4885	30.7026	19.0429	42.7853	6.53917	34.812
ETV5	ENSG00000244405	425.947	3.0876	0.543469	5.68127	1.33697e-08	5.37745e-06	5.79793	1.16946	54.4815	33.3632	9.10529	8.79672	76.9803	82.3999	0.832466	0.720344	12.283	6.10008	1.11225	0.6011	10.4487	11.2715	0.88188	0.929977	15.4364	13.0933	0.951347	1.27924	12.1084	15.5291	1.21768	1.0386	31.0033	29.3618	7.15386	9.4355	79.3034	55.0681	0.533656	38.5577	5.50815	89.6604	0.713015	16.8353	0.915986	12.9108	0.877741	33.4538
CGA	ENSG00000135346	98.7617	3.31304	0.304509	10.88	1.4362e-27	6.61402e-24	1.43594	0.761506	3.84334	2.88578	8.47734	8.85003	4.94634	5.37391	1.28654	0.945452	2.13411	1.43691	1.01554	1.44264	3.43093	5.06067	1.10235	1.16247	2.17871	3.04794	1.90269	0.762102	8.75608	7.2659	1.16474	1.21922	1.66766	2.05982	13.8869	14.0529	6.6965	3.84948	0.85385	1.74229	13.0373	7.48443	0.980395	0.972249	1.34987	4.38717	2.0188	2.95267
MMP10	ENSG00000166670	114.133	3.79809	0.655044	5.79823	6.70202e-09	3.0195e-06	0.596049	0.271966	16.2242	0.971743	2.82578	2.18585	29.9661	28.3447	0.0378394	0.090043	1.56501	0.623564	0.483588	0.320587	1.76745	2.16229	0.396846	0	1.71515	1.76008	0.453023	0.326615	3.25226	3.56172	0.317657	0.270939	1.25074	1.31079	3.73474	3.1619	32.0061	16.3676	0.640388	1.66654	2.29837	34.6727	0.356507	1.2281	0.530308	3.13369	0.307209	0.974382
KCNA1	ENSG00000111262	76.5014	5.94252	0.678927	8.75281	2.081e-18	3.84402e-15	0.0812794	0.108787	10.2098	2.94467	3.08743	2.93224	20.4577	20.6527	0.0378394	0	0.237123	0.0813345	0	0.0400733	0.311903	0.368049	0.044094	0	0.139067	0.128786	0.0453023	0.108872	0.300208	0.189958	0.158828	0.135469	2.65309	2.73394	2.94571	2.2585	17.7167	10.3143	0	2.57556	1.38695	18.431	0	0.102342	0	0.376043	0.0877741	2.95267
[truncated: 20 more columns]

## Sheet: gprofiler - all
source	term_name	term_id	adjusted_p_value	negative_log10_of_adjusted_p_value	term_size	query_size	intersection_size	effective_domain_size	enrichment	intersections
GO:MF	protein disulfide isomerase activity	GO:0003756	0.00417757	2.37908	18	169	4	18134	23.8448	ENSG00000184164,ENSG00000167004,ENSG00000155660,ENSG00000143870
GO:MF	neutral amino acid transmembrane transporter activity	GO:0015175	0.00417757	2.37908	30	169	5	18134	17.8836	ENSG00000115902,ENSG00000111371,ENSG00000196517,ENSG00000151012,ENSG00000103257
GO:MF	intramolecular oxidoreductase activity, transposing S-S bonds	GO:0016864	0.00417757	2.37908	18	169	4	18134	23.8448	ENSG00000184164,ENSG00000167004,ENSG00000155660,ENSG00000143870
GO:MF	cysteine synthase activity	GO:0004124	0.0107585	1.96825	2	169	2	18134	107.302	ENSG00000160200,ENSG00000274276
GO:MF	cystathionine beta-synthase activity	GO:0004122	0.0107585	1.96825	2	169	2	18134	107.302	ENSG00000160200,ENSG00000274276
GO:MF	L-amino acid transmembrane transporter activity	GO:0015179	0.0137517	1.86164	53	169	5	18134	10.1228	ENSG00000115902,ENSG00000111371,ENSG00000196517,ENSG00000151012,ENSG00000103257
GO:MF	peptide disulfide oxidoreductase activity	GO:0015037	0.0172016	1.76443	13	169	3	18134	24.7619	ENSG00000167004,ENSG00000155660,ENSG00000143870
GO:MF	oxidoreductase activity, acting on a sulfur group of donors	GO:0016667	0.0172016	1.76443	59	169	5	18134	9.09337	ENSG00000145882,ENSG00000167004,ENSG00000155660,ENSG00000143870,ENSG00000010327
GO:MF	disulfide oxidoreductase activity	GO:0015036	0.0265877	1.57532	40	169	4	18134	10.7302	ENSG00000167004,ENSG00000155660,ENSG00000143870,ENSG00000010327
GO:MF	stem cell factor receptor binding	GO:0005173	0.0265877	1.57532	4	169	2	18134	53.6509	ENSG00000166068,ENSG00000198369
GO:MF	identical protein binding	GO:0042802	0.0265877	1.57532	1786	169	31	18134	1.86246	ENSG00000087085,ENSG00000060982,ENSG00000176720,ENSG00000186897,ENSG00000133466,ENSG00000110619,ENSG00000160200,ENSG00000102879,ENSG00000116761,ENSG00000197380,ENSG00000175197,ENSG00000131979,ENSG00000102195,ENSG00000134709,ENSG00000160223,ENSG00000178695,ENSG00000120254,ENSG00000013364,ENSG00000166886,ENSG00000143217,ENSG00000197461,ENSG00000167004,ENSG00000158528,ENSG00000103485,ENSG00000166831…
GO:MF	neutral amino acid:sodium symporter activity	GO:0005295	0.0265877	1.57532	4	169	2	18134	53.6509	ENSG00000111371,ENSG00000196517
GO:MF	aminoacyl-tRNA ligase activity	GO:0004812	0.0281059	1.5512	43	169	4	18134	9.98156	ENSG00000110619,ENSG00000166986,ENSG00000140105,ENSG00000134684
GO:MF	ligase activity, forming carbon-oxygen bonds	GO:0016875	0.0281059	1.5512	43	169	4	18134	9.98156	ENSG00000110619,ENSG00000166986,ENSG00000140105,ENSG00000134684
GO:MF	amino acid transmembrane transporter activity	GO:0015171	0.0281059	1.5512	74	169	5	18134	7.25012	ENSG00000115902,ENSG00000111371,ENSG00000196517,ENSG00000151012,ENSG00000103257
GO:MF	protein homodimerization activity	GO:0042803	0.0386511	1.41284	641	169	15	18134	2.51096	ENSG00000087085,ENSG00000176720,ENSG00000160200,ENSG00000102879,ENSG00000175197,ENSG00000131979,ENSG00000120254,ENSG00000143217,ENSG00000197461,ENSG00000166831,ENSG00000131018,ENSG00000167460,ENSG00000132256,ENSG00000100505,ENSG00000140105
GO:MF	netrin receptor activity	GO:0005042	0.0463101	1.33432	6	169	2	18134	35.7673	ENSG00000107731,ENSG00000182168
GO:MF	intramolecular oxidoreductase activity	GO:0016860	0.0481467	1.31743	52	169	4	18134	8.25398	ENSG00000184164,ENSG00000167004,ENSG00000155660,ENSG00000143870
GO:BP	response to endoplasmic reticulum stress	GO:0034976	0.000817536	3.08749	292	166	14	17916	5.17462	ENSG00000074370,ENSG00000176720,ENSG00000116761,ENSG00000175197,ENSG00000090520,ENSG00000051108,ENSG00000166598,ENSG00000044574,ENSG00000149428,ENSG00000145050,ENSG00000167004,ENSG00000155660,ENSG00000143870,ENSG00000128228
GO:BP	response to unfolded protein	GO:0006986	0.000817536	3.08749	180	166	11	17916	6.59558	ENSG00000176720,ENSG00000116761,ENSG00000175197,ENSG00000090520,ENSG00000051108,ENSG00000166598,ENSG00000044574,ENSG00000120694,ENSG00000149428,ENSG00000145050,ENSG00000143870
GO:BP	cysteine biosynthetic process via cystathionine	GO:0019343	0.000817536	3.08749	3	166	3	17916	107.928	ENSG00000160200,ENSG00000274276,ENSG00000116761
GO:BP	response to topologically incorrect protein	GO:0035966	0.000817536	3.08749	202	166	12	17916	6.41155	ENSG00000176720,ENSG00000116761,ENSG00000175197,ENSG00000090520,ENSG00000051108,ENSG00000166598,ENSG00000044574,ENSG00000120694,ENSG00000149428,ENSG00000145050,ENSG00000143870,ENSG00000128228
GO:BP	cellular response to topologically incorrect protein	GO:0035967	0.00166492	2.77861	163	166	10	17916	6.62133	ENSG00000176720,ENSG00000116761,ENSG00000175197,ENSG00000090520,ENSG00000051108,ENSG00000166598,ENSG00000044574,ENSG00000149428,ENSG00000143870,ENSG00000128228
GO:BP	endoplasmic reticulum unfolded protein response	GO:0030968	0.00166492	2.77861	125	166	9	17916	7.7708	ENSG00000176720,ENSG00000116761,ENSG00000175197,ENSG00000090520,ENSG00000051108,ENSG00000166598,ENSG00000044574,ENSG00000149428,ENSG00000143870
GO:BP	ER-nucleus signaling pathway	GO:0006984	0.00253147	2.59663	48	166	6	17916	13.491	ENSG00000176720,ENSG00000175197,ENSG00000051108,ENSG00000166598,ENSG00000044574,ENSG00000186480
GO:BP	cysteine metabolic process	GO:0006534	0.00272743	2.56425	14	166	4	17916	30.8365	ENSG00000160200,ENSG00000274276,ENSG00000116761,ENSG00000151012
GO:BP	cysteine biosynthetic process	GO:0019344	0.00272743	2.56425	5	166	3	17916	64.7566	ENSG00000160200,ENSG00000274276,ENSG00000116761
GO:BP	cellular response to unfolded protein	GO:0034620	0.00272743	2.56425	144	166	9	17916	6.74548	ENSG00000176720,ENSG00000116761,ENSG00000175197,ENSG00000090520,ENSG00000051108,ENSG00000166598,ENSG00000044574,ENSG00000149428,ENSG00000143870
GO:BP	homoserine metabolic process	GO:0009092	0.00405995	2.39148	6	166	3	17916	53.9639	ENSG00000160200,ENSG00000274276,ENSG00000116761
GO:BP	hydrogen sulfide biosynthetic process	GO:0070814	0.00405995	2.39148	6	166	3	17916	53.9639	ENSG00000160200,ENSG00000274276,ENSG00000116761
GO:BP	transsulfuration	GO:0019346	0.00405995	2.39148	6	166	3	17916	53.9639	ENSG00000160200,ENSG00000274276,ENSG00000116761
GO:BP	tube development	GO:0035295	0.00442549	2.35404	1149	166	26	17916	2.44223	ENSG00000138772,ENSG00000100065,ENSG00000183287,ENSG00000158813,ENSG00000179388,ENSG00000187840,ENSG00000116016,ENSG00000244405,ENSG00000159399,ENSG00000146021,ENSG00000120254,ENSG00000123358,ENSG00000185630,ENSG00000197461,ENSG00000162878,ENSG00000166831,ENSG00000151012,ENSG00000005513,ENSG00000166068,ENSG00000010327,ENSG00000151090,ENSG00000041982,ENSG00000006327,ENSG00000107731,ENSG00000140105…
GO:BP	respiratory system development	GO:0060541	0.00442549	2.35404	203	166	10	17916	5.31664	ENSG00000183287,ENSG00000158813,ENSG00000187840,ENSG00000116016,ENSG00000197461,ENSG00000162878,ENSG00000151012,ENSG00000151090,ENSG00000041982,ENSG00000184937
GO:BP	serine family amino acid biosynthetic process	GO:0009070	0.00442549	2.35404	18	166	4	17916	23.9839	ENSG00000160200,ENSG00000274276,ENSG00000116761,ENSG00000135069
GO:BP	cellular amino acid metabolic process	GO:0006520	0.0046712	2.33057	349	166	13	17916	4.02023	ENSG00000142920,ENSG00000060982,ENSG00000110619,ENSG00000160200,ENSG00000274276,ENSG00000116761,ENSG00000166986,ENSG00000145882,ENSG00000135069,ENSG00000277791,ENSG00000151012,ENSG00000140105,ENSG00000134684
GO:BP	integrated stress response signaling	GO:0140467	0.00682624	2.16582	21	166	4	17916	20.5577	ENSG00000176720,ENSG00000175197,ENSG00000051108,ENSG00000044574
GO:BP	PERK-mediated unfolded protein response	GO:0036499	0.00682624	2.16582	21	166	4	17916	20.5577	ENSG00000176720,ENSG00000175197,ENSG00000051108,ENSG00000044574
GO:BP	cellular response to stress	GO:0033554	0.00694166	2.15854	2115	166	38	17916	1.93913	ENSG00000006534,ENSG00000074370,ENSG00000176720,ENSG00000160200,ENSG00000008405,ENSG00000116761,ENSG00000175197,ENSG00000090520,ENSG00000187840,ENSG00000116016,ENSG00000244405,ENSG00000131979,ENSG00000051108,ENSG00000159399,ENSG00000166598,ENSG00000044574,ENSG00000120694,ENSG00000149428,ENSG00000186480,ENSG00000145050,ENSG00000108984,ENSG00000166986,ENSG00000168389,ENSG00000118513,ENSG00000167004…
GO:BP	hydrogen sulfide metabolic process	GO:0070813	0.00694166	2.15854	8	166	3	17916	40.4729	ENSG00000160200,ENSG00000274276,ENSG00000116761
GO:BP	serine family amino acid metabolic process	GO:0009069	0.00697864	2.15623	43	166	5	17916	12.5497	ENSG00000160200,ENSG00000274276,ENSG00000116761,ENSG00000135069,ENSG00000151012
GO:BP	sulfur amino acid metabolic process	GO:0000096	0.00697864	2.15623	43	166	5	17916	12.5497	ENSG00000160200,ENSG00000274276,ENSG00000116761,ENSG00000145882,ENSG00000151012
GO:BP	tube morphogenesis	GO:0035239	0.0100551	1.99761	952	166	22	17916	2.49413	ENSG00000138772,ENSG00000100065,ENSG00000183287,ENSG00000158813,ENSG00000179388,ENSG00000116016,ENSG00000244405,ENSG00000159399,ENSG00000146021,ENSG00000120254,ENSG00000123358,ENSG00000185630,ENSG00000197461,ENSG00000166831,ENSG00000005513,ENSG00000166068,ENSG00000010327,ENSG00000041982,ENSG00000006327,ENSG00000107731,ENSG00000140105,ENSG00000184937
GO:BP	protein folding in endoplasmic reticulum	GO:0034975	0.0114124	1.94262	10	166	3	17916	32.3783	ENSG00000166598,ENSG00000044574,ENSG00000167004
GO:BP	cysteine biosynthetic process from serine	GO:0006535	0.0114124	1.94262	2	166	2	17916	107.928	ENSG00000160200,ENSG00000274276
GO:BP	ATF6-mediated unfolded protein response	GO:0036500	0.0114124	1.94262	10	166	3	17916	32.3783	ENSG00000175197,ENSG00000166598,ENSG00000044574
GO:BP	cellular response to chemical stimulus	GO:0070887	0.0129882	1.88645	3421	166	52	17916	1.64053	ENSG00000006534,ENSG00000070961,ENSG00000176720,ENSG00000183287,ENSG00000135346,ENSG00000102879,ENSG00000008405,ENSG00000116761,ENSG00000175197,ENSG00000090520,ENSG00000158813,ENSG00000179388,ENSG00000187840,ENSG00000116016,ENSG00000244405,ENSG00000277117,ENSG00000131979,ENSG00000051108,ENSG00000159399,ENSG00000166598,ENSG00000044574,ENSG00000149428,ENSG00000077238,ENSG00000148798,ENSG00000186480…
GO:BP	regulation of melanin biosynthetic process	GO:0048021	0.0140268	1.85304	11	166	3	17916	29.4348	ENSG00000062038,ENSG00000161091,ENSG00000151012
GO:BP	regulation of secondary metabolite biosynthetic process	GO:1900376	0.0140268	1.85304	11	166	3	17916	29.4348	ENSG00000062038,ENSG00000161091,ENSG00000151012
GO:BP	L-serine metabolic process	GO:0006563	0.0174142	1.7591	12	166	3	17916	26.9819	ENSG00000160200,ENSG00000274276,ENSG00000135069
GO:BP	regulation of response to endoplasmic reticulum stress	GO:1905897	0.0174142	1.7591	87	166	6	17916	7.44329	ENSG00000176720,ENSG00000175197,ENSG00000051108,ENSG00000044574,ENSG00000149428,ENSG00000145050
GO:BP	regulation of endoplasmic reticulum stress-induced intrinsic apoptotic signaling pathway	GO:1902235	0.0242161	1.6159	33	166	4	17916	13.0821	ENSG00000176720,ENSG00000175197,ENSG00000051108,ENSG00000149428
GO:BP	lung development	GO:0030324	0.0242161	1.6159	176	166	8	17916	4.90581	ENSG00000183287,ENSG00000187840,ENSG00000116016,ENSG00000197461,ENSG00000162878,ENSG00000151012,ENSG00000151090,ENSG00000041982
GO:BP	regulation of secondary metabolic process	GO:0043455	0.025986	1.58526	14	166	3	17916	23.1274	ENSG00000062038,ENSG00000161091,ENSG00000151012
GO:BP	respiratory tube development	GO:0030323	0.0266321	1.57459	180	166	8	17916	4.79679	ENSG00000183287,ENSG00000187840,ENSG00000116016,ENSG00000197461,ENSG00000162878,ENSG00000151012,ENSG00000151090,ENSG00000041982
GO:BP	intrinsic apoptotic signaling pathway in response to endoplasmic reticulum stress	GO:0070059	0.0272884	1.56402	63	166	5	17916	8.56569	ENSG00000074370,ENSG00000176720,ENSG00000175197,ENSG00000051108,ENSG00000149428
GO:BP	homocysteine metabolic process	GO:0050667	0.0289529	1.53831	15	166	3	17916	21.5855	ENSG00000160200,ENSG00000274276,ENSG00000116761
GO:BP	sulfur amino acid catabolic process	GO:0000098	0.0289529	1.53831	15	166	3	17916	21.5855	ENSG00000160200,ENSG00000116761,ENSG00000145882
GO:BP	alpha-amino acid biosynthetic process	GO:1901607	0.0313857	1.50327	66	166	5	17916	8.17634	ENSG00000060982,ENSG00000160200,ENSG00000274276,ENSG00000116761,ENSG00000135069
GO:BP	L-amino acid transport	GO:0015807	0.0351885	1.4536	68	166	5	17916	7.93586	ENSG00000115902,ENSG00000111371,ENSG00000196517,ENSG00000151012,ENSG00000103257
GO:BP	neutral amino acid transport	GO:0015804	0.0372718	1.42862	39	166	4	17916	11.0695	ENSG00000115902,ENSG00000111371,ENSG00000196517,ENSG00000103257
GO:BP	phenol-containing compound metabolic process	GO:0018958	0.0406821	1.3906	108	166	6	17916	5.99598	ENSG00000062038,ENSG00000135346,ENSG00000116016,ENSG00000131979,ENSG00000161091,ENSG00000151012
GO:BP	neuron apoptotic process	GO:0051402	0.044323	1.35337	251	166	9	17916	3.86992	ENSG00000176720,ENSG00000102879,ENSG00000175197,ENSG00000164778,ENSG00000044574,ENSG00000149428,ENSG00000118513,ENSG00000151090,ENSG00000107731
GO:BP	maintenance of protein localization in organelle	GO:0072595	0.0463289	1.33415	42	166	4	17916	10.2788	ENSG00000159399,ENSG00000044574,ENSG00000186480,ENSG00000131018
GO:CC	endoplasmic reticulum chaperone complex	GO:0034663	6.43914e-06	5.19117	10	172	5	18856	54.814	ENSG00000166598,ENSG00000044574,ENSG00000149428,ENSG00000143870,ENSG00000128228
GO:CC	endoplasmic reticulum lumen	GO:0005788	0.00418123	2.3787	307	172	12	18856	4.28513	ENSG00000111799,ENSG00000090520,ENSG00000166598,ENSG00000044574,ENSG00000149428,ENSG00000145050,ENSG00000197461,ENSG00000167004,ENSG00000155660,ENSG00000143870,ENSG00000128228,ENSG00000041982
GO:CC	melanosome	GO:0042470	0.00418123	2.3787	104	172	7	18856	7.3788	ENSG00000166598,ENSG00000044574,ENSG00000167004,ENSG00000155660,ENSG00000143870,ENSG00000115902,ENSG00000117394
GO:CC	pigment granule	GO:0048770	0.00418123	2.3787	104	172	7	18856	7.3788	ENSG00000166598,ENSG00000044574,ENSG00000167004,ENSG00000155660,ENSG00000143870,ENSG00000115902,ENSG00000117394
GO:CC	endomembrane system	GO:0012505	0.00418123	2.3787	4561	172	65	18856	1.56234	ENSG00000087085,ENSG00000006534,ENSG00000138772,ENSG00000152056,ENSG00000074370,ENSG00000142920,ENSG00000176720,ENSG00000135346,ENSG00000033100,ENSG00000111799,ENSG00000102879,ENSG00000184164,ENSG00000175197,ENSG00000090520,ENSG00000142197,ENSG00000158813,ENSG00000170271,ENSG00000164574,ENSG00000139629,ENSG00000131979,ENSG00000051108,ENSG00000054392,ENSG00000159399,ENSG00000025423,ENSG00000166598…
GO:CC	cytoplasmic vesicle	GO:0031410	0.0216004	1.66554	2385	172	38	18856	1.74669	ENSG00000185567,ENSG00000006534,ENSG00000138772,ENSG00000152056,ENSG00000142920,ENSG00000176720,ENSG00000102879,ENSG00000175197,ENSG00000142197,ENSG00000131979,ENSG00000025423,ENSG00000166598,ENSG00000044574,ENSG00000120694,ENSG00000149428,ENSG00000111262,ENSG00000161091,ENSG00000013364,ENSG00000145882,ENSG00000197461,ENSG00000167004,ENSG00000155660,ENSG00000143870,ENSG00000075651,ENSG00000143801…
GO:CC	intracellular vesicle	GO:0097708	0.0216004	1.66554	2388	172	38	18856	1.7445	ENSG00000185567,ENSG00000006534,ENSG00000138772,ENSG00000152056,ENSG00000142920,ENSG00000176720,ENSG00000102879,ENSG00000175197,ENSG00000142197,ENSG00000131979,ENSG00000025423,ENSG00000166598,ENSG00000044574,ENSG00000120694,ENSG00000149428,ENSG00000111262,ENSG00000161091,ENSG00000013364,ENSG00000145882,ENSG00000197461,ENSG00000167004,ENSG00000155660,ENSG00000143870,ENSG00000075651,ENSG00000143801…
GO:CC	nuclear outer membrane-endoplasmic reticulum membrane network	GO:0042175	0.0218725	1.6601	1109	172	22	18856	2.17476	ENSG00000074370,ENSG00000176720,ENSG00000158813,ENSG00000170271,ENSG00000051108,ENSG00000054392,ENSG00000166598,ENSG00000044574,ENSG00000186480,ENSG00000197147,ENSG00000168389,ENSG00000021762,ENSG00000167004,ENSG00000143870,ENSG00000075651,ENSG00000143801,ENSG00000128228,ENSG00000150961,ENSG00000164023,ENSG00000114850,ENSG00000131018,ENSG00000184840
GO:CC	endoplasmic reticulum	GO:0005783	0.0218725	1.6601	1815	172	31	18856	1.87243	ENSG00000074370,ENSG00000176720,ENSG00000111799,ENSG00000184164,ENSG00000090520,ENSG00000051108,ENSG00000054392,ENSG00000159399,ENSG00000025423,ENSG00000166598,ENSG00000044574,ENSG00000149428,ENSG00000186480,ENSG00000111262,ENSG00000197147,ENSG00000145050,ENSG00000168389,ENSG00000021762,ENSG00000197461,ENSG00000167004,ENSG00000155660,ENSG00000143870,ENSG00000075651,ENSG00000143801,ENSG00000128228…
GO:CC	vesicle	GO:0031982	0.0258244	1.58797	4006	172	55	18856	1.50513	ENSG00000185567,ENSG00000006534,ENSG00000136859,ENSG00000138772,ENSG00000152056,ENSG00000070961,ENSG00000142920,ENSG00000176720,ENSG00000111799,ENSG00000102879,ENSG00000116761,ENSG00000175197,ENSG00000142197,ENSG00000131979,ENSG00000174021,ENSG00000025423,ENSG00000166598,ENSG00000044574,ENSG00000120694,ENSG00000149428,ENSG00000160223,ENSG00000111262,ENSG00000138131,ENSG00000166986,ENSG00000161091…
GO:CC	cell surface	GO:0009986	0.0258244	1.58797	914	172	19	18856	2.27892	ENSG00000087085,ENSG00000026950,ENSG00000062038,ENSG00000277117,ENSG00000044574,ENSG00000160223,ENSG00000111262,ENSG00000197461,ENSG00000167004,ENSG00000155660,ENSG00000143801,ENSG00000168079,ENSG00000115902,ENSG00000111371,ENSG00000151012,ENSG00000103257,ENSG00000137103,ENSG00000006327,ENSG00000182168
GO:CC	external side of apical plasma membrane	GO:0098591	0.0258244	1.58797	5	172	2	18856	43.8512	ENSG00000111371,ENSG00000103257
GO:CC	endocytic vesicle lumen	GO:0071682	0.0258244	1.58797	20	172	3	18856	16.4442	ENSG00000166598,ENSG00000120694,ENSG00000149428
GO:CC	endoplasmic reticulum membrane	GO:0005789	0.0273024	1.5638	1086	172	21	18856	2.11988	ENSG00000074370,ENSG00000176720,ENSG00000158813,ENSG00000170271,ENSG00000051108,ENSG00000054392,ENSG00000166598,ENSG00000044574,ENSG00000186480,ENSG00000197147,ENSG00000168389,ENSG00000021762,ENSG00000167004,ENSG00000143870,ENSG00000075651,ENSG00000143801,ENSG00000128228,ENSG00000150961,ENSG00000164023,ENSG00000114850,ENSG00000184840
GO:CC	extracellular space	GO:0005615	0.033163	1.47935	3547	172	49	18856	1.51445	ENSG00000087085,ENSG00000006534,ENSG00000136859,ENSG00000138772,ENSG00000070961,ENSG00000186897,ENSG00000133466,ENSG00000183287,ENSG00000135346,ENSG00000111799,ENSG00000102879,ENSG00000184164,ENSG00000116761,ENSG00000256043,ENSG00000142197,ENSG00000174021,ENSG00000166598,ENSG00000044574,ENSG00000120694,ENSG00000149428,ENSG00000160223,ENSG00000077238,ENSG00000148798,ENSG00000138131,ENSG00000146006…
GO:CC	cell junction	GO:0030054	0.033163	1.47935	2099	172	33	18856	1.72354	ENSG00000087085,ENSG00000070961,ENSG00000062038,ENSG00000102879,ENSG00000168993,ENSG00000179388,ENSG00000187840,ENSG00000244405,ENSG00000121743,ENSG00000166598,ENSG00000044574,ENSG00000149428,ENSG00000148798,ENSG00000111262,ENSG00000178695,ENSG00000145012,ENSG00000146006,ENSG00000143217,ENSG00000167004,ENSG00000075651,ENSG00000158528,ENSG00000143801,ENSG00000115902,ENSG00000117394,ENSG00000196517…
GO:CC	apical part of cell	GO:0045177	0.033716	1.47216	409	172	11	18856	2.94843	ENSG00000070961,ENSG00000138036,ENSG00000158813,ENSG00000111262,ENSG00000075651,ENSG00000143801,ENSG00000117394,ENSG00000111371,ENSG00000104635,ENSG00000151012,ENSG00000103257
GO:CC	endocytic vesicle	GO:0030139	0.0397386	1.40079	298	172	9	18856	3.31091	ENSG00000138772,ENSG00000102879,ENSG00000166598,ENSG00000120694,ENSG00000149428,ENSG00000167004,ENSG00000075651,ENSG00000179331,ENSG00000010327
GO:CC	collagen trimer	GO:0005581	0.0434538	1.36197	97	172	5	18856	5.65092	ENSG00000186897,ENSG00000133466,ENSG00000183287,ENSG00000111799,ENSG00000158813
GO:CC	organelle membrane	GO:0031090	0.0478862	1.31979	3548	172	48	18856	1.48313	ENSG00000185567,ENSG00000006534,ENSG00000138772,ENSG00000152056,ENSG00000074370,ENSG00000142920,ENSG00000176720,ENSG00000033100,ENSG00000102879,ENSG00000142197,ENSG00000158813,ENSG00000170271,ENSG00000164574,ENSG00000139629,ENSG00000131979,ENSG00000051108,ENSG00000054392,ENSG00000159399,ENSG00000025423,ENSG00000166598,ENSG00000044574,ENSG00000186480,ENSG00000197147,ENSG00000185090,ENSG00000161091…
KEGG	Protein processing in endoplasmic reticulum	KEGG:04141	0.000107883	3.96705	166	93	12	7747	6.02176	ENSG00000175197,ENSG00000090520,ENSG00000051108,ENSG00000166598,ENSG00000044574,ENSG00000120694,ENSG00000149428,ENSG00000167004,ENSG00000155660,ENSG00000143870,ENSG00000150961,ENSG00000114850
KEGG	Cysteine and methionine metabolism	KEGG:00270	0.0235761	1.62753	48	93	5	7747	8.6772	ENSG00000060982,ENSG00000160200,ENSG00000274276,ENSG00000116761,ENSG00000135069
REAC	Cysteine formation from homocysteine	REAC:R-HSA-1614603	0.000534718	3.27188	3	108	3	10588	98.037	ENSG00000160200,ENSG00000274276,ENSG00000116761
REAC	Unfolded Protein Response (UPR)	REAC:R-HSA-381119	0.0097982	2.00885	91	108	7	10588	7.54131	ENSG00000175197,ENSG00000090520,ENSG00000051108,ENSG00000166598,ENSG00000044574,ENSG00000149428,ENSG00000143870
REAC	Cytosolic tRNA aminoacylation	REAC:R-HSA-379716	0.0120379	1.91945	24	108	4	10588	16.3395	ENSG00000110619,ENSG00000166986,ENSG00000140105,ENSG00000134684
REAC	ATF6 (ATF6-alpha) activates chaperone genes	REAC:R-HSA-381183	0.0120379	1.91945	9	108	3	10588	32.679	ENSG00000175197,ENSG00000166598,ENSG00000044574
REAC	ATF6 (ATF6-alpha) activates chaperones	REAC:R-HSA-381033	0.0166239	1.77927	11	108	3	10588	26.7374	ENSG00000175197,ENSG00000166598,ENSG00000044574
REAC	Amino acid transport across the plasma membrane	REAC:R-HSA-352230	0.0255069	1.59334	32	108	4	10588	12.2546	ENSG00000115902,ENSG00000111371,ENSG00000151012,ENSG00000103257
WP	Photodynamic therapy-induced unfolded protein response	WP:WP3613	0.000205871	3.6864	27	91	6	6954	16.9817	ENSG00000175197,ENSG00000090520,ENSG00000166598,ENSG00000044574,ENSG00000143870,ENSG00000140105
TF	Factor: Egr-1; motif: GCGGGGGCGG; match class: 1	TF:M07354_1	7.13268e-06	5.14675	3549	178	65	19940	2.05169	ENSG00000146386,ENSG00000087085,ENSG00000285976,ENSG00000152056,ENSG00000047365,ENSG00000123685,ENSG00000176720,ENSG00000267221,ENSG00000100065,ENSG00000160200,ENSG00000274276,ENSG00000058091,ENSG00000099814,ENSG00000033100,ENSG00000125246,ENSG00000111799,ENSG00000168993,ENSG00000184164,ENSG00000008405,ENSG00000197380,ENSG00000164778,ENSG00000116016,ENSG00000244405,ENSG00000277117,ENSG00000131979…
TF	Factor: WT1; motif: GNGGGGGCGGGG; match class: 1	TF:M03893_1	1.22461e-05	4.912	3988	178	69	19940	1.9382	ENSG00000087085,ENSG00000185567,ENSG00000285976,ENSG00000047365,ENSG00000043039,ENSG00000123685,ENSG00000176720,ENSG00000100065,ENSG00000160200,ENSG00000274276,ENSG00000159214,ENSG00000062038,ENSG00000058091,ENSG00000099814,ENSG00000033100,ENSG00000168993,ENSG00000177685,ENSG00000008405,ENSG00000197380,ENSG00000175197,ENSG00000179388,ENSG00000187840,ENSG00000164778,ENSG00000116016,ENSG00000244405…
TF	Factor: Egr-1; motif: CCGCCCMCG; match class: 1	TF:M04797_1	1.80025e-05	4.74467	1559	178	38	19940	2.7305	ENSG00000146386,ENSG00000087085,ENSG00000285976,ENSG00000047365,ENSG00000176720,ENSG00000100065,ENSG00000058091,ENSG00000099814,ENSG00000168993,ENSG00000277117,ENSG00000164574,ENSG00000131979,ENSG00000121743,ENSG00000174021,ENSG00000169258,ENSG00000134709,ENSG00000149428,ENSG00000160223,ENSG00000111262,ENSG00000178695,ENSG00000185090,ENSG00000145050,ENSG00000166886,ENSG00000123358,ENSG00000197461…
TF	Factor: Egr-1; motif: NNCRCCCMCGCNN; match class: 1	TF:M12140_1	3.31055e-05	4.4801	1555	178	37	19940	2.66549	ENSG00000146386,ENSG00000087085,ENSG00000047365,ENSG00000176720,ENSG00000100065,ENSG00000160200,ENSG00000274276,ENSG00000058091,ENSG00000099814,ENSG00000125246,ENSG00000168993,ENSG00000197380,ENSG00000116016,ENSG00000121743,ENSG00000174021,ENSG00000169258,ENSG00000134709,ENSG00000077238,ENSG00000178695,ENSG00000213626,ENSG00000170500,ENSG00000185090,ENSG00000145050,ENSG00000118513,ENSG00000166886…
TF	Factor: Egr-1; motif: NNNNGCGKGGGYGGNRN	TF:M09897	4.85692e-05	4.31364	4258	178	69	19940	1.8153	ENSG00000146386,ENSG00000087085,ENSG00000285976,ENSG00000138772,ENSG00000152056,ENSG00000047365,ENSG00000043039,ENSG00000176720,ENSG00000186897,ENSG00000100065,ENSG00000160200,ENSG00000274276,ENSG00000159214,ENSG00000058091,ENSG00000117266,ENSG00000099814,ENSG00000033100,ENSG00000125246,ENSG00000168993,ENSG00000179388,ENSG00000187840,ENSG00000116016,ENSG00000244405,ENSG00000277117,ENSG00000164574…
TF	Factor: Egr-1; motif: NNNNGCGKGGGYGGNRN; match class: 0	TF:M09897_0	4.85692e-05	4.31364	4258	178	69	19940	1.8153	ENSG00000146386,ENSG00000087085,ENSG00000285976,ENSG00000138772,ENSG00000152056,ENSG00000047365,ENSG00000043039,ENSG00000176720,ENSG00000186897,ENSG00000100065,ENSG00000160200,ENSG00000274276,ENSG00000159214,ENSG00000058091,ENSG00000117266,ENSG00000099814,ENSG00000033100,ENSG00000125246,ENSG00000168993,ENSG00000179388,ENSG00000187840,ENSG00000116016,ENSG00000244405,ENSG00000277117,ENSG00000164574…
TF	Factor: Egr-1; motif: NNNNGCGKGGGYGGNRN; match class: 1	TF:M09897_1	4.85692e-05	4.31364	988	178	28	19940	3.17473	ENSG00000087085,ENSG00000176720,ENSG00000100065,ENSG00000160200,ENSG00000274276,ENSG00000168993,ENSG00000116016,ENSG00000174021,ENSG00000134709,ENSG00000149428,ENSG00000077238,ENSG00000178695,ENSG00000213626,ENSG00000170500,ENSG00000185090,ENSG00000145050,ENSG00000166886,ENSG00000123358,ENSG00000185630,ENSG00000197461,ENSG00000155660,ENSG00000162878,ENSG00000179331,ENSG00000166831,ENSG00000005513…
TF	Factor: KROX; motif: CCCGCCCCCRCCCC; match class: 1	TF:M00982_1	4.85692e-05	4.31364	3516	178	61	19940	1.94351	ENSG00000146386,ENSG00000087085,ENSG00000185567,ENSG00000285976,ENSG00000152056,ENSG00000047365,ENSG00000123685,ENSG00000100065,ENSG00000160200,ENSG00000274276,ENSG00000062038,ENSG00000058091,ENSG00000117266,ENSG00000099814,ENSG00000168993,ENSG00000008405,ENSG00000197380,ENSG00000164778,ENSG00000116016,ENSG00000244405,ENSG00000277117,ENSG00000164574,ENSG00000131979,ENSG00000121743,ENSG00000174021…
TF	Factor: Egr-1; motif: NNNNNGYGKGGGNGGGNN; match class: 1	TF:M09603_1	4.85692e-05	4.31364	1329	178	33	19940	2.7816	ENSG00000087085,ENSG00000285976,ENSG00000176720,ENSG00000100065,ENSG00000160200,ENSG00000274276,ENSG00000099814,ENSG00000168993,ENSG00000090520,ENSG00000187840,ENSG00000116016,ENSG00000244405,ENSG00000174021,ENSG00000134709,ENSG00000149428,ENSG00000213626,ENSG00000140280,ENSG00000185090,ENSG00000145050,ENSG00000166886,ENSG00000123358,ENSG00000185630,ENSG00000197461,ENSG00000162878,ENSG00000179331…
TF	Factor: Egr-1; motif: GCGGGGGCGG; match class: 1	TF:M01873_1	8.23627e-05	4.08427	2664	178	50	19940	2.10252	ENSG00000087085,ENSG00000285976,ENSG00000152056,ENSG00000047365,ENSG00000123685,ENSG00000176720,ENSG00000160200,ENSG00000274276,ENSG00000058091,ENSG00000099814,ENSG00000033100,ENSG00000111799,ENSG00000168993,ENSG00000164778,ENSG00000116016,ENSG00000244405,ENSG00000277117,ENSG00000121743,ENSG00000174021,ENSG00000169258,ENSG00000159399,ENSG00000134709,ENSG00000166598,ENSG00000149428,ENSG00000160223…
TF	Factor: EGR1; motif: NGNGKGGGYGGNGS; match class: 1	TF:M09761_1	0.000352069	3.45337	1564	178	34	19940	2.43527	ENSG00000087085,ENSG00000285976,ENSG00000152056,ENSG00000123685,ENSG00000176720,ENSG00000100065,ENSG00000160200,ENSG00000274276,ENSG00000099814,ENSG00000168993,ENSG00000174021,ENSG00000169258,ENSG00000134709,ENSG00000149428,ENSG00000178695,ENSG00000213626,ENSG00000140280,ENSG00000185090,ENSG00000145050,ENSG00000166886,ENSG00000123358,ENSG00000185630,ENSG00000197461,ENSG00000155660,ENSG00000177614…
TF	Factor: EGR1; motif: NCNCCGCCCCCGCN; match class: 1	TF:M07208_1	0.000389702	3.40927	2198	178	42	19940	2.14056	ENSG00000087085,ENSG00000285976,ENSG00000152056,ENSG00000047365,ENSG00000123685,ENSG00000100065,ENSG00000160200,ENSG00000274276,ENSG00000058091,ENSG00000099814,ENSG00000168993,ENSG00000116016,ENSG00000244405,ENSG00000277117,ENSG00000174021,ENSG00000169258,ENSG00000134709,ENSG00000149428,ENSG00000160223,ENSG00000213626,ENSG00000138131,ENSG00000140280,ENSG00000185090,ENSG00000145050,ENSG00000166886…
TF	Factor: EGR; motif: CGCCCCCGCNN; match class: 1	TF:M08878_1	0.000424012	3.37262	3228	178	54	19940	1.87398	ENSG00000146386,ENSG00000087085,ENSG00000285976,ENSG00000152056,ENSG00000047365,ENSG00000176720,ENSG00000267221,ENSG00000160200,ENSG00000274276,ENSG00000183287,ENSG00000058091,ENSG00000099814,ENSG00000033100,ENSG00000102879,ENSG00000168993,ENSG00000197380,ENSG00000164778,ENSG00000116016,ENSG00000244405,ENSG00000277117,ENSG00000131979,ENSG00000121743,ENSG00000174021,ENSG00000169258,ENSG00000134709…
TF	Factor: EGR1; motif: NACGCCCACGCANW; match class: 1	TF:M03896_1	0.000480725	3.3181	2098	178	40	19940	2.1358	ENSG00000087085,ENSG00000152056,ENSG00000047365,ENSG00000176720,ENSG00000160200,ENSG00000274276,ENSG00000058091,ENSG00000099814,ENSG00000111799,ENSG00000168993,ENSG00000164778,ENSG00000116016,ENSG00000121743,ENSG00000174021,ENSG00000159399,ENSG00000134709,ENSG00000178695,ENSG00000170500,ENSG00000140280,ENSG00000185090,ENSG00000145050,ENSG00000118513,ENSG00000166886,ENSG00000123358,ENSG00000197461…
TF	Factor: Elk-1:ETV7; motif: ANSCGGACGGATDTCCGGNT; match class: 1	TF:M08214_1	0.000738554	3.13162	2320	178	42	19940	2.02799	ENSG00000285976,ENSG00000138772,ENSG00000152056,ENSG00000074370,ENSG00000142920,ENSG00000176720,ENSG00000133466,ENSG00000111799,ENSG00000184164,ENSG00000008405,ENSG00000197380,ENSG00000090520,ENSG00000100246,ENSG00000158813,ENSG00000187840,ENSG00000116016,ENSG00000169258,ENSG00000051108,ENSG00000166598,ENSG00000044574,ENSG00000148798,ENSG00000111262,ENSG00000185090,ENSG00000166986,ENSG00000118513…
TF	Factor: Egr-1; motif: NNNNNGYGKGGGNGGGNN; match class: 0	TF:M09603_0	0.000753798	3.12275	4647	178	68	19940	1.63924	ENSG00000146386,ENSG00000087085,ENSG00000285976,ENSG00000138772,ENSG00000152056,ENSG00000047365,ENSG00000074370,ENSG00000043039,ENSG00000123685,ENSG00000176720,ENSG00000186897,ENSG00000100065,ENSG00000160200,ENSG00000274276,ENSG00000117266,ENSG00000099814,ENSG00000168993,ENSG00000090520,ENSG00000187840,ENSG00000116016,ENSG00000244405,ENSG00000277117,ENSG00000164574,ENSG00000131979,ENSG00000121743…
TF	Factor: Egr; motif: GTGGGSGCRRS	TF:M00807	0.000753798	3.12275	4364	178	65	19940	1.66853	ENSG00000146386,ENSG00000087085,ENSG00000285976,ENSG00000047365,ENSG00000142920,ENSG00000043039,ENSG00000123685,ENSG00000267221,ENSG00000186897,ENSG00000183287,ENSG00000159214,ENSG00000058091,ENSG00000099814,ENSG00000033100,ENSG00000125246,ENSG00000111799,ENSG00000102879,ENSG00000184164,ENSG00000197380,ENSG00000090520,ENSG00000147251,ENSG00000179388,ENSG00000164778,ENSG00000277117,ENSG00000174021…
TF	Factor: Egr; motif: GTGGGSGCRRS; match class: 0	TF:M00807_0	0.000753798	3.12275	4364	178	65	19940	1.66853	ENSG00000146386,ENSG00000087085,ENSG00000285976,ENSG00000047365,ENSG00000142920,ENSG00000043039,ENSG00000123685,ENSG00000267221,ENSG00000186897,ENSG00000183287,ENSG00000159214,ENSG00000058091,ENSG00000099814,ENSG00000033100,ENSG00000125246,ENSG00000111799,ENSG00000102879,ENSG00000184164,ENSG00000197380,ENSG00000090520,ENSG00000147251,ENSG00000179388,ENSG00000164778,ENSG00000277117,ENSG00000174021…
TF	Factor: Egr-1; motif: NNNNNGYGKGGGNGGGNN	TF:M09603	0.000753798	3.12275	4647	178	68	19940	1.63924	ENSG00000146386,ENSG00000087085,ENSG00000285976,ENSG00000138772,ENSG00000152056,ENSG00000047365,ENSG00000074370,ENSG00000043039,ENSG00000123685,ENSG00000176720,ENSG00000186897,ENSG00000100065,ENSG00000160200,ENSG00000274276,ENSG00000117266,ENSG00000099814,ENSG00000168993,ENSG00000090520,ENSG00000187840,ENSG00000116016,ENSG00000244405,ENSG00000277117,ENSG00000164574,ENSG00000131979,ENSG00000121743…
TF	Factor: EGR-1; motif: TGCGTGGGCGK; match class: 1	TF:M01972_1	0.000840488	3.07547	1473	178	31	19940	2.35757	ENSG00000146386,ENSG00000087085,ENSG00000047365,ENSG00000176720,ENSG00000100065,ENSG00000160200,ENSG00000274276,ENSG00000058091,ENSG00000099814,ENSG00000168993,ENSG00000116016,ENSG00000121743,ENSG00000174021,ENSG00000134709,ENSG00000077238,ENSG00000178695,ENSG00000213626,ENSG00000170500,ENSG00000185090,ENSG00000145050,ENSG00000166886,ENSG00000123358,ENSG00000197461,ENSG00000155660,ENSG00000177614…
TF	Factor: KLF3; motif: NNNNNNGGGCGGGGCNNGN; match class: 1	TF:M09970_1	0.00131413	2.88136	3795	178	58	19940	1.71207	ENSG00000087085,ENSG00000185567,ENSG00000006534,ENSG00000043039,ENSG00000123685,ENSG00000176720,ENSG00000100065,ENSG00000160200,ENSG00000274276,ENSG00000159214,ENSG00000062038,ENSG00000058091,ENSG00000099814,ENSG00000125246,ENSG00000168993,ENSG00000177685,ENSG00000184164,ENSG00000008405,ENSG00000171604,ENSG00000175197,ENSG00000158813,ENSG00000187840,ENSG00000116016,ENSG00000277117,ENSG00000121743…
TF	Factor: Egr-1; motif: NMCRCCCMCNCNN; match class: 1	TF:M12139_1	0.00173598	2.76046	697	178	19	19940	3.0537	ENSG00000146386,ENSG00000087085,ENSG00000100065,ENSG00000160200,ENSG00000274276,ENSG00000099814,ENSG00000125246,ENSG00000168993,ENSG00000116016,ENSG00000169258,ENSG00000134709,ENSG00000178695,ENSG00000213626,ENSG00000170500,ENSG00000145050,ENSG00000166886,ENSG00000197461,ENSG00000162878,ENSG00000137103
TF	Factor: AP-2; motif: SNNNCCNCAGGCN; match class: 1	TF:M00915_1	0.0022793	2.6422	4557	178	65	19940	1.59786	ENSG00000185567,ENSG00000136859,ENSG00000074370,ENSG00000142920,ENSG00000123685,ENSG00000100065,ENSG00000160200,ENSG00000274276,ENSG00000099814,ENSG00000102879,ENSG00000168993,ENSG00000177685,ENSG00000008405,ENSG00000171604,ENSG00000197380,ENSG00000147251,ENSG00000164778,ENSG00000244405,ENSG00000277117,ENSG00000164574,ENSG00000131979,ENSG00000102195,ENSG00000169258,ENSG00000054392,ENSG00000159399…
TF	Factor: EGR4; motif: NNMCGCCCACGCANNN; match class: 1	TF:M03899_1	0.00249967	2.60212	218	178	10	19940	5.13865	ENSG00000087085,ENSG00000047365,ENSG00000160200,ENSG00000274276,ENSG00000116016,ENSG00000121743,ENSG00000178695,ENSG00000166886,ENSG00000143801,ENSG00000137103
TF	Factor: Osx; motif: CCNCCCCCNNN; match class: 1	TF:M07329_1	0.00286256	2.54325	2502	178	42	19940	1.88047	ENSG00000087085,ENSG00000185567,ENSG00000285976,ENSG00000047365,ENSG00000043039,ENSG00000123685,ENSG00000176720,ENSG00000160200,ENSG00000274276,ENSG00000159214,ENSG00000062038,ENSG00000058091,ENSG00000099814,ENSG00000168993,ENSG00000171604,ENSG00000179388,ENSG00000244405,ENSG00000164574,ENSG00000131979,ENSG00000174021,ENSG00000169258,ENSG00000134709,ENSG00000166598,ENSG00000149428,ENSG00000213626…
TF	Factor: Egr-1; motif: NMCRCCCMCNCNN; match class: 0	TF:M12139_0	0.00367101	2.43521	3806	178	56	19940	1.64825	ENSG00000146386,ENSG00000087085,ENSG00000138772,ENSG00000047365,ENSG00000043039,ENSG00000123685,ENSG00000176720,ENSG00000186897,ENSG00000100065,ENSG00000160200,ENSG00000274276,ENSG00000183287,ENSG00000117266,ENSG00000099814,ENSG00000125246,ENSG00000168993,ENSG00000184164,ENSG00000197380,ENSG00000147251,ENSG00000179388,ENSG00000116016,ENSG00000277117,ENSG00000131979,ENSG00000121743,ENSG00000169258…
TF	Factor: Egr-1; motif: NMCRCCCMCNCNN	TF:M12139	0.00367101	2.43521	3806	178	56	19940	1.64825	ENSG00000146386,ENSG00000087085,ENSG00000138772,ENSG00000047365,ENSG00000043039,ENSG00000123685,ENSG00000176720,ENSG00000186897,ENSG00000100065,ENSG00000160200,ENSG00000274276,ENSG00000183287,ENSG00000117266,ENSG00000099814,ENSG00000125246,ENSG00000168993,ENSG00000184164,ENSG00000197380,ENSG00000147251,ENSG00000179388,ENSG00000116016,ENSG00000277117,ENSG00000131979,ENSG00000121743,ENSG00000169258…
TF	Factor: RNF96; motif: BCCCGCRGCC; match class: 1	TF:M01199_1	0.00405527	2.39198	4299	178	61	19940	1.58953	ENSG00000185567,ENSG00000285976,ENSG00000152056,ENSG00000043039,ENSG00000176720,ENSG00000099814,ENSG00000168993,ENSG00000171604,ENSG00000197380,ENSG00000100246,ENSG00000147251,ENSG00000158813,ENSG00000179388,ENSG00000164778,ENSG00000116016,ENSG00000244405,ENSG00000277117,ENSG00000131979,ENSG00000121743,ENSG00000102195,ENSG00000169258,ENSG00000130589,ENSG00000159399,ENSG00000134709,ENSG00000149428…
TF	Factor: SP2; motif: GNNGGGGGCGGGGSN; match class: 1	TF:M03807_1	0.0041116	2.38599	4211	178	60	19940	1.59614	ENSG00000087085,ENSG00000185567,ENSG00000123685,ENSG00000176720,ENSG00000100065,ENSG00000160200,ENSG00000274276,ENSG00000159214,ENSG00000058091,ENSG00000099814,ENSG00000125246,ENSG00000168993,ENSG00000177685,ENSG00000184164,ENSG00000008405,ENSG00000171604,ENSG00000197380,ENSG00000158813,ENSG00000187840,ENSG00000116016,ENSG00000277117,ENSG00000121743,ENSG00000174021,ENSG00000169258,ENSG00000159399…
TF	Factor: Sp2; motif: NTWAGTCCCGCCCMCTT	TF:M12155	0.004607	2.33658	4620	178	64	19940	1.55183	ENSG00000285976,ENSG00000142920,ENSG00000123685,ENSG00000267221,ENSG00000186897,ENSG00000159214,ENSG00000062038,ENSG00000099814,ENSG00000033100,ENSG00000177685,ENSG00000184164,ENSG00000008405,ENSG00000197380,ENSG00000175197,ENSG00000155792,ENSG00000100246,ENSG00000142197,ENSG00000158813,ENSG00000244405,ENSG00000277117,ENSG00000174021,ENSG00000054392,ENSG00000134709,ENSG00000166598,ENSG00000149428…
TF	Factor: Sp2; motif: NTWAGTCCCGCCCMCTT; match class: 0	TF:M12155_0	0.004607	2.33658	4620	178	64	19940	1.55183	ENSG00000285976,ENSG00000142920,ENSG00000123685,ENSG00000267221,ENSG00000186897,ENSG00000159214,ENSG00000062038,ENSG00000099814,ENSG00000033100,ENSG00000177685,ENSG00000184164,ENSG00000008405,ENSG00000197380,ENSG00000175197,ENSG00000155792,ENSG00000100246,ENSG00000142197,ENSG00000158813,ENSG00000244405,ENSG00000277117,ENSG00000174021,ENSG00000054392,ENSG00000134709,ENSG00000166598,ENSG00000149428…
TF	Factor: SP1:SP3; motif: CCSCCCCCYCC; match class: 1	TF:M01219_1	0.004607	2.33658	2941	178	46	19940	1.75214	ENSG00000087085,ENSG00000285976,ENSG00000152056,ENSG00000043039,ENSG00000100065,ENSG00000160200,ENSG00000274276,ENSG00000159214,ENSG00000058091,ENSG00000099814,ENSG00000168993,ENSG00000171604,ENSG00000244405,ENSG00000277117,ENSG00000164574,ENSG00000174021,ENSG00000169258,ENSG00000159399,ENSG00000134709,ENSG00000149428,ENSG00000160223,ENSG00000186480,ENSG00000178695,ENSG00000213626,ENSG00000138131…
TF	Factor: Sp1; motif: NGGGGGCGGGGCCNGGGGGGGG; match class: 1	TF:M10071_1	0.00486764	2.31268	4629	178	64	19940	1.54881	ENSG00000087085,ENSG00000185567,ENSG00000074370,ENSG00000043039,ENSG00000123685,ENSG00000100065,ENSG00000159214,ENSG00000062038,ENSG00000058091,ENSG00000099814,ENSG00000125246,ENSG00000168993,ENSG00000177685,ENSG00000184164,ENSG00000008405,ENSG00000171604,ENSG00000197380,ENSG00000175197,ENSG00000158813,ENSG00000179388,ENSG00000116016,ENSG00000277117,ENSG00000164574,ENSG00000121743,ENSG00000169258…
TF	Factor: SP1; motif: NRGKGGGCGGGGCN; match class: 1	TF:M09765_1	0.00498867	2.30202	3315	178	50	19940	1.68963	ENSG00000087085,ENSG00000185567,ENSG00000123685,ENSG00000160200,ENSG00000274276,ENSG00000159214,ENSG00000062038,ENSG00000099814,ENSG00000125246,ENSG00000168993,ENSG00000177685,ENSG00000184164,ENSG00000008405,ENSG00000171604,ENSG00000197380,ENSG00000175197,ENSG00000158813,ENSG00000116016,ENSG00000277117,ENSG00000121743,ENSG00000169258,ENSG00000159399,ENSG00000134709,ENSG00000149428,ENSG00000160223…
TF	Factor: Sp2; motif: NYSGCCCCGCCCCCY; match class: 1	TF:M03567_1	0.00582619	2.23462	3618	178	53	19940	1.64101	ENSG00000087085,ENSG00000185567,ENSG00000043039,ENSG00000123685,ENSG00000159214,ENSG00000062038,ENSG00000058091,ENSG00000099814,ENSG00000168993,ENSG00000177685,ENSG00000184164,ENSG00000008405,ENSG00000171604,ENSG00000197380,ENSG00000175197,ENSG00000158813,ENSG00000187840,ENSG00000116016,ENSG00000277117,ENSG00000121743,ENSG00000169258,ENSG00000159399,ENSG00000134709,ENSG00000149428,ENSG00000160223…
TF	Factor: Egr-4; motif: NMCGCCCACGCAN	TF:M12145	0.00587146	2.23125	479	178	14	19940	3.27414	ENSG00000146386,ENSG00000087085,ENSG00000176720,ENSG00000186897,ENSG00000116016,ENSG00000277117,ENSG00000121743,ENSG00000160223,ENSG00000077238,ENSG00000178695,ENSG00000185090,ENSG00000166886,ENSG00000184840,ENSG00000174460
TF	Factor: Egr-4; motif: NMCGCCCACGCAN; match class: 0	TF:M12145_0	0.00587146	2.23125	479	178	14	19940	3.27414	ENSG00000146386,ENSG00000087085,ENSG00000176720,ENSG00000186897,ENSG00000116016,ENSG00000277117,ENSG00000121743,ENSG00000160223,ENSG00000077238,ENSG00000178695,ENSG00000185090,ENSG00000166886,ENSG00000184840,ENSG00000174460
TF	Factor: AP-2alpha; motif: NGCCYSNNGSN; match class: 1	TF:M01857_1	0.00606526	2.21715	4588	178	63	19940	1.53823	ENSG00000146386,ENSG00000087085,ENSG00000185567,ENSG00000285976,ENSG00000074370,ENSG00000123685,ENSG00000100065,ENSG00000160200,ENSG00000274276,ENSG00000159214,ENSG00000058091,ENSG00000099814,ENSG00000033100,ENSG00000102879,ENSG00000168993,ENSG00000184164,ENSG00000008405,ENSG00000171604,ENSG00000197380,ENSG00000158813,ENSG00000187840,ENSG00000116016,ENSG00000277117,ENSG00000164574,ENSG00000121743…
TF	Factor: Sp3; motif: GGGGCGGGGSNN; match class: 1	TF:M07615_1	0.00610646	2.21421	2909	178	45	19940	1.7329	ENSG00000087085,ENSG00000185567,ENSG00000123685,ENSG00000176720,ENSG00000099814,ENSG00000168993,ENSG00000177685,ENSG00000184164,ENSG00000008405,ENSG00000171604,ENSG00000197380,ENSG00000175197,ENSG00000158813,ENSG00000187840,ENSG00000277117,ENSG00000121743,ENSG00000174021,ENSG00000169258,ENSG00000159399,ENSG00000134709,ENSG00000149428,ENSG00000160223,ENSG00000186480,ENSG00000213626,ENSG00000138131…
TF	Factor: ZSCAN18; motif: TRRCGRCGNMCC	TF:M05432	0.00668794	2.17471	4125	178	58	19940	1.5751	ENSG00000146386,ENSG00000285976,ENSG00000152056,ENSG00000074370,ENSG00000142920,ENSG00000176720,ENSG00000267221,ENSG00000110619,ENSG00000160200,ENSG00000274276,ENSG00000159214,ENSG00000062038,ENSG00000058091,ENSG00000099814,ENSG00000033100,ENSG00000168993,ENSG00000184164,ENSG00000008405,ENSG00000175197,ENSG00000155792,ENSG00000147251,ENSG00000158813,ENSG00000179388,ENSG00000187840,ENSG00000164778…
TF	Factor: ZSCAN18; motif: TRRCGRCGNMCC; match class: 0	TF:M05432_0	0.00668794	2.17471	4125	178	58	19940	1.5751	ENSG00000146386,ENSG00000285976,ENSG00000152056,ENSG00000074370,ENSG00000142920,ENSG00000176720,ENSG00000267221,ENSG00000110619,ENSG00000160200,ENSG00000274276,ENSG00000159214,ENSG00000062038,ENSG00000058091,ENSG00000099814,ENSG00000033100,ENSG00000168993,ENSG00000184164,ENSG00000008405,ENSG00000175197,ENSG00000155792,ENSG00000147251,ENSG00000158813,ENSG00000179388,ENSG00000187840,ENSG00000164778…
TF	Factor: EKLF; motif: NGGGYGKGGCNNGG; match class: 0	TF:M09969_0	0.00669057	2.17454	4608	178	63	19940	1.53156	ENSG00000087085,ENSG00000185567,ENSG00000285976,ENSG00000006534,ENSG00000074370,ENSG00000142920,ENSG00000123685,ENSG00000267221,ENSG00000100065,ENSG00000058091,ENSG00000117266,ENSG00000099814,ENSG00000033100,ENSG00000168993,ENSG00000184164,ENSG00000008405,ENSG00000171604,ENSG00000197380,ENSG00000158813,ENSG00000277117,ENSG00000121743,ENSG00000174021,ENSG00000169258,ENSG00000134709,ENSG00000149428…
TF	Factor: EKLF; motif: NGGGYGKGGCNNGG	TF:M09969	0.00669057	2.17454	4608	178	63	19940	1.53156	ENSG00000087085,ENSG00000185567,ENSG00000285976,ENSG00000006534,ENSG00000074370,ENSG00000142920,ENSG00000123685,ENSG00000267221,ENSG00000100065,ENSG00000058091,ENSG00000117266,ENSG00000099814,ENSG00000033100,ENSG00000168993,ENSG00000184164,ENSG00000008405,ENSG00000171604,ENSG00000197380,ENSG00000158813,ENSG00000277117,ENSG00000121743,ENSG00000174021,ENSG00000169258,ENSG00000134709,ENSG00000149428…
TF	Factor: PATZ; motif: GGGGNGGGGGMKGGRRNGGNRN; match class: 1	TF:M10026_1	0.00730154	2.13659	4916	178	66	19940	1.50396	ENSG00000146386,ENSG00000087085,ENSG00000152056,ENSG00000074370,ENSG00000043039,ENSG00000176720,ENSG00000267221,ENSG00000100065,ENSG00000160200,ENSG00000274276,ENSG00000159214,ENSG00000058091,ENSG00000117266,ENSG00000099814,ENSG00000033100,ENSG00000102879,ENSG00000168993,ENSG00000171604,ENSG00000197380,ENSG00000090520,ENSG00000147251,ENSG00000158813,ENSG00000179388,ENSG00000164778,ENSG00000277117…
TF	Factor: SP4; motif: SCCCCGCCCCS	TF:M01273	0.00818753	2.08685	3316	178	49	19940	1.65534	ENSG00000006534,ENSG00000074370,ENSG00000123685,ENSG00000176720,ENSG00000186897,ENSG00000159214,ENSG00000099814,ENSG00000033100,ENSG00000125246,ENSG00000177685,ENSG00000184164,ENSG00000008405,ENSG00000175197,ENSG00000155792,ENSG00000158813,ENSG00000277117,ENSG00000121743,ENSG00000174021,ENSG00000169258,ENSG00000134709,ENSG00000149428,ENSG00000160223,ENSG00000186480,ENSG00000178695,ENSG00000213626…
TF	Factor: SP4; motif: SCCCCGCCCCS; match class: 0	TF:M01273_0	0.00818753	2.08685	3316	178	49	19940	1.65534	ENSG00000006534,ENSG00000074370,ENSG00000123685,ENSG00000176720,ENSG00000186897,ENSG00000159214,ENSG00000099814,ENSG00000033100,ENSG00000125246,ENSG00000177685,ENSG00000184164,ENSG00000008405,ENSG00000175197,ENSG00000155792,ENSG00000158813,ENSG00000277117,ENSG00000121743,ENSG00000174021,ENSG00000169258,ENSG00000134709,ENSG00000149428,ENSG00000160223,ENSG00000186480,ENSG00000178695,ENSG00000213626…
TF	Factor: WT1; motif: RGGNGGGGGAGGRGGNGGRG; match class: 1	TF:M10108_1	0.00827473	2.08225	2865	178	44	19940	1.72041	ENSG00000146386,ENSG00000006534,ENSG00000152056,ENSG00000043039,ENSG00000160200,ENSG00000274276,ENSG00000058091,ENSG00000117266,ENSG00000099814,ENSG00000102879,ENSG00000168993,ENSG00000171604,ENSG00000197380,ENSG00000175197,ENSG00000090520,ENSG00000147251,ENSG00000158813,ENSG00000164778,ENSG00000277117,ENSG00000174021,ENSG00000134709,ENSG00000160223,ENSG00000138131,ENSG00000197147,ENSG00000140280…
TF	Factor: NGFI-C; motif: WTGCGTGGGYGG; match class: 1	TF:M00244_1	0.00900892	2.04533	1760	178	31	19940	1.97312	ENSG00000087085,ENSG00000123685,ENSG00000160200,ENSG00000274276,ENSG00000058091,ENSG00000125246,ENSG00000168993,ENSG00000116016,ENSG00000121743,ENSG00000174021,ENSG00000134709,ENSG00000077238,ENSG00000178695,ENSG00000213626,ENSG00000185090,ENSG00000145050,ENSG00000166886,ENSG00000123358,ENSG00000197461,ENSG00000167004,ENSG00000155660,ENSG00000177614,ENSG00000162878,ENSG00000075651,ENSG00000179331…
TF	Factor: EGR4; motif: NNMCGCCCACGCANNN	TF:M03899	0.011311	1.9465	2040	178	34	19940	1.86704	ENSG00000146386,ENSG00000087085,ENSG00000285976,ENSG00000047365,ENSG00000176720,ENSG00000186897,ENSG00000160200,ENSG00000274276,ENSG00000058091,ENSG00000099814,ENSG00000102879,ENSG00000116016,ENSG00000244405,ENSG00000277117,ENSG00000121743,ENSG00000160223,ENSG00000077238,ENSG00000178695,ENSG00000213626,ENSG00000185090,ENSG00000145050,ENSG00000161091,ENSG00000166886,ENSG00000155660,ENSG00000177614…
TF	Factor: EGR4; motif: NNMCGCCCACGCANNN; match class: 0	TF:M03899_0	0.011311	1.9465	2040	178	34	19940	1.86704	ENSG00000146386,ENSG00000087085,ENSG00000285976,ENSG00000047365,ENSG00000176720,ENSG00000186897,ENSG00000160200,ENSG00000274276,ENSG00000058091,ENSG00000099814,ENSG00000102879,ENSG00000116016,ENSG00000244405,ENSG00000277117,ENSG00000121743,ENSG00000160223,ENSG00000077238,ENSG00000178695,ENSG00000213626,ENSG00000185090,ENSG00000145050,ENSG00000161091,ENSG00000166886,ENSG00000155660,ENSG00000177614…
TF	Factor: Sp1; motif: GGGGCGGGGC; match class: 1	TF:M07063_1	0.0144137	1.84122	3508	178	50	19940	1.59667	ENSG00000087085,ENSG00000185567,ENSG00000123685,ENSG00000176720,ENSG00000159214,ENSG00000062038,ENSG00000099814,ENSG00000168993,ENSG00000177685,ENSG00000184164,ENSG00000008405,ENSG00000171604,ENSG00000197380,ENSG00000175197,ENSG00000158813,ENSG00000187840,ENSG00000277117,ENSG00000121743,ENSG00000174021,ENSG00000169258,ENSG00000159399,ENSG00000134709,ENSG00000149428,ENSG00000160223,ENSG00000186480…
TF	Factor: Sp2; motif: GGGGCGGGG; match class: 1	TF:M10435_1	0.0144137	1.84122	3508	178	50	19940	1.59667	ENSG00000087085,ENSG00000185567,ENSG00000123685,ENSG00000176720,ENSG00000159214,ENSG00000062038,ENSG00000099814,ENSG00000168993,ENSG00000177685,ENSG00000184164,ENSG00000008405,ENSG00000171604,ENSG00000197380,ENSG00000175197,ENSG00000158813,ENSG00000187840,ENSG00000277117,ENSG00000121743,ENSG00000174021,ENSG00000169258,ENSG00000159399,ENSG00000134709,ENSG00000149428,ENSG00000160223,ENSG00000186480…
TF	Factor: ATF4; motif: ATTGCATCAT; match class: 0	TF:M09839_0	0.0150105	1.8236	2164	178	35	19940	1.81182	ENSG00000285976,ENSG00000060982,ENSG00000267221,ENSG00000110619,ENSG00000160200,ENSG00000274276,ENSG00000135346,ENSG00000175197,ENSG00000147251,ENSG00000187840,ENSG00000170271,ENSG00000051108,ENSG00000025423,ENSG00000196782,ENSG00000166986,ENSG00000171160,ENSG00000120254,ENSG00000123358,ENSG00000167004,ENSG00000086717,ENSG00000122378,ENSG00000135069,ENSG00000154079,ENSG00000164023,ENSG00000115902…
TF	Factor: ATF4; motif: ATTGCATCAT	TF:M09839	0.0150105	1.8236	2164	178	35	19940	1.81182	ENSG00000285976,ENSG00000060982,ENSG00000267221,ENSG00000110619,ENSG00000160200,ENSG00000274276,ENSG00000135346,ENSG00000175197,ENSG00000147251,ENSG00000187840,ENSG00000170271,ENSG00000051108,ENSG00000025423,ENSG00000196782,ENSG00000166986,ENSG00000171160,ENSG00000120254,ENSG00000123358,ENSG00000167004,ENSG00000086717,ENSG00000122378,ENSG00000135069,ENSG00000154079,ENSG00000164023,ENSG00000115902…
TF	Factor: SP1; motif: GGGGYGGGGNS; match class: 1	TF:M01303_1	0.0157515	1.80268	3530	178	50	19940	1.58672	ENSG00000087085,ENSG00000185567,ENSG00000074370,ENSG00000123685,ENSG00000176720,ENSG00000160200,ENSG00000274276,ENSG00000099814,ENSG00000168993,ENSG00000177685,ENSG00000184164,ENSG00000008405,ENSG00000197380,ENSG00000158813,ENSG00000179388,ENSG00000187840,ENSG00000277117,ENSG00000121743,ENSG00000169258,ENSG00000159399,ENSG00000134709,ENSG00000166598,ENSG00000149428,ENSG00000160223,ENSG00000077238…
TF	Factor: FPM315; motif: GGAGGAGGRRGRGGRGGRRGR	TF:M07141	0.0180898	1.74257	2196	178	35	19940	1.78542	ENSG00000146386,ENSG00000138772,ENSG00000152056,ENSG00000133466,ENSG00000100065,ENSG00000058091,ENSG00000117266,ENSG00000099814,ENSG00000102879,ENSG00000090520,ENSG00000147251,ENSG00000158813,ENSG00000164778,ENSG00000164574,ENSG00000174021,ENSG00000044574,ENSG00000120694,ENSG00000197147,ENSG00000196782,ENSG00000145050,ENSG00000168389,ENSG00000014914,ENSG00000118513,ENSG00000205309,ENSG00000185630…
TF	Factor: FPM315; motif: GGAGGAGGRRGRGGRGGRRGR; match class: 0	TF:M07141_0	0.0180898	1.74257	2196	178	35	19940	1.78542	ENSG00000146386,ENSG00000138772,ENSG00000152056,ENSG00000133466,ENSG00000100065,ENSG00000058091,ENSG00000117266,ENSG00000099814,ENSG00000102879,ENSG00000090520,ENSG00000147251,ENSG00000158813,ENSG00000164778,ENSG00000164574,ENSG00000174021,ENSG00000044574,ENSG00000120694,ENSG00000197147,ENSG00000196782,ENSG00000145050,ENSG00000168389,ENSG00000014914,ENSG00000118513,ENSG00000205309,ENSG00000185630…
TF	Factor: ATF-4:TEF; motif: GGMTGATGCAATM	TF:M08199	0.0205499	1.68719	1702	178	29	19940	1.90873	ENSG00000047365,ENSG00000060982,ENSG00000110619,ENSG00000160200,ENSG00000274276,ENSG00000135346,ENSG00000008405,ENSG00000175197,ENSG00000187840,ENSG00000170271,ENSG00000051108,ENSG00000025423,ENSG00000138131,ENSG00000196782,ENSG00000166986,ENSG00000168389,ENSG00000171160,ENSG00000120254,ENSG00000123358,ENSG00000177614,ENSG00000086717,ENSG00000122378,ENSG00000135069,ENSG00000115902,ENSG00000168917…
TF	Factor: ATF-4:TEF; motif: GGMTGATGCAATM; match class: 0	TF:M08199_0	0.0205499	1.68719	1702	178	29	19940	1.90873	ENSG00000047365,ENSG00000060982,ENSG00000110619,ENSG00000160200,ENSG00000274276,ENSG00000135346,ENSG00000008405,ENSG00000175197,ENSG00000187840,ENSG00000170271,ENSG00000051108,ENSG00000025423,ENSG00000138131,ENSG00000196782,ENSG00000166986,ENSG00000168389,ENSG00000171160,ENSG00000120254,ENSG00000123358,ENSG00000177614,ENSG00000086717,ENSG00000122378,ENSG00000135069,ENSG00000115902,ENSG00000168917…
TF	Factor: AP-2; motif: GSCCSCRGGCNRNRNN; match class: 1	TF:M00800_1	0.0213352	1.6709	4257	178	57	19940	1.49995	ENSG00000146386,ENSG00000185567,ENSG00000006534,ENSG00000047365,ENSG00000074370,ENSG00000043039,ENSG00000123685,ENSG00000176720,ENSG00000267221,ENSG00000160200,ENSG00000274276,ENSG00000033100,ENSG00000102879,ENSG00000168993,ENSG00000184164,ENSG00000197380,ENSG00000158813,ENSG00000116016,ENSG00000244405,ENSG00000277117,ENSG00000131979,ENSG00000121743,ENSG00000169258,ENSG00000054392,ENSG00000159399…
TF	Factor: SP2; motif: GGGCGGGAC; match class: 1	TF:M01783_1	0.0213352	1.6709	4354	178	58	19940	1.49226	ENSG00000185567,ENSG00000142920,ENSG00000123685,ENSG00000267221,ENSG00000100065,ENSG00000160200,ENSG00000274276,ENSG00000159214,ENSG00000099814,ENSG00000125246,ENSG00000177685,ENSG00000184164,ENSG00000008405,ENSG00000175197,ENSG00000155792,ENSG00000100246,ENSG00000158813,ENSG00000187840,ENSG00000116016,ENSG00000277117,ENSG00000164574,ENSG00000121743,ENSG00000174021,ENSG00000169258,ENSG00000159399…
TF	Factor: Sp2; motif: WGGGCGG; match class: 1	TF:M05332_1	0.0225588	1.64668	3317	178	47	19940	1.58729	ENSG00000087085,ENSG00000136859,ENSG00000074370,ENSG00000123685,ENSG00000267221,ENSG00000133466,ENSG00000110619,ENSG00000160200,ENSG00000274276,ENSG00000159214,ENSG00000099814,ENSG00000125246,ENSG00000168993,ENSG00000177685,ENSG00000008405,ENSG00000100246,ENSG00000147251,ENSG00000179388,ENSG00000131979,ENSG00000121743,ENSG00000169258,ENSG00000051108,ENSG00000134709,ENSG00000111262,ENSG00000138131…
TF	Factor: CPBP; motif: NGGGCGG; match class: 1	TF:M05444_1	0.0225588	1.64668	3317	178	47	19940	1.58729	ENSG00000087085,ENSG00000136859,ENSG00000074370,ENSG00000123685,ENSG00000267221,ENSG00000133466,ENSG00000110619,ENSG00000160200,ENSG00000274276,ENSG00000159214,ENSG00000099814,ENSG00000125246,ENSG00000168993,ENSG00000177685,ENSG00000008405,ENSG00000100246,ENSG00000147251,ENSG00000179388,ENSG00000131979,ENSG00000121743,ENSG00000169258,ENSG00000051108,ENSG00000134709,ENSG00000111262,ENSG00000138131…
TF	Factor: sp4; motif: NNNGCYCCGCCCCCY; match class: 1	TF:M10530_1	0.0225588	1.64668	3788	178	52	19940	1.5378	ENSG00000185567,ENSG00000123685,ENSG00000176720,ENSG00000100065,ENSG00000160200,ENSG00000274276,ENSG00000159214,ENSG00000099814,ENSG00000125246,ENSG00000168993,ENSG00000177685,ENSG00000184164,ENSG00000008405,ENSG00000171604,ENSG00000197380,ENSG00000175197,ENSG00000158813,ENSG00000179388,ENSG00000116016,ENSG00000277117,ENSG00000121743,ENSG00000174021,ENSG00000169258,ENSG00000159399,ENSG00000025423…
TF	Factor: Sp6; motif: WGGGCGG; match class: 1	TF:M05361_1	0.0225588	1.64668	3317	178	47	19940	1.58729	ENSG00000087085,ENSG00000136859,ENSG00000074370,ENSG00000123685,ENSG00000267221,ENSG00000133466,ENSG00000110619,ENSG00000160200,ENSG00000274276,ENSG00000159214,ENSG00000099814,ENSG00000125246,ENSG00000168993,ENSG00000177685,ENSG00000008405,ENSG00000100246,ENSG00000147251,ENSG00000179388,ENSG00000131979,ENSG00000121743,ENSG00000169258,ENSG00000051108,ENSG00000134709,ENSG00000111262,ENSG00000138131…
TF	Factor: ATF-4; motif: RNMTGATGCAAY; match class: 0	TF:M09869_0	0.023028	1.63774	2148	178	34	19940	1.77317	ENSG00000285976,ENSG00000060982,ENSG00000267221,ENSG00000110619,ENSG00000160200,ENSG00000274276,ENSG00000135346,ENSG00000175197,ENSG00000147251,ENSG00000187840,ENSG00000170271,ENSG00000051108,ENSG00000025423,ENSG00000196782,ENSG00000166986,ENSG00000171160,ENSG00000120254,ENSG00000123358,ENSG00000167004,ENSG00000086717,ENSG00000122378,ENSG00000135069,ENSG00000154079,ENSG00000164023,ENSG00000115902…
TF	Factor: E2F1; motif: NNNNNGCGSSAAAN; match class: 1	TF:M08874_1	0.023028	1.63774	2148	178	34	19940	1.77317	ENSG00000186897,ENSG00000100065,ENSG00000160200,ENSG00000274276,ENSG00000058091,ENSG00000168993,ENSG00000177685,ENSG00000147251,ENSG00000158813,ENSG00000179388,ENSG00000187840,ENSG00000277117,ENSG00000102195,ENSG00000169258,ENSG00000120694,ENSG00000160223,ENSG00000111262,ENSG00000197147,ENSG00000171160,ENSG00000137404,ENSG00000143870,ENSG00000135069,ENSG00000277791,ENSG00000179331,ENSG00000154079…
TF	Factor: ATF-4; motif: RNMTGATGCAAY	TF:M09869	0.023028	1.63774	2148	178	34	19940	1.77317	ENSG00000285976,ENSG00000060982,ENSG00000267221,ENSG00000110619,ENSG00000160200,ENSG00000274276,ENSG00000135346,ENSG00000175197,ENSG00000147251,ENSG00000187840,ENSG00000170271,ENSG00000051108,ENSG00000025423,ENSG00000196782,ENSG00000166986,ENSG00000171160,ENSG00000120254,ENSG00000123358,ENSG00000167004,ENSG00000086717,ENSG00000122378,ENSG00000135069,ENSG00000154079,ENSG00000164023,ENSG00000115902…
TF	Factor: SP4; motif: NWRGCCACGCCCMCTYN; match class: 1	TF:M03922_1	0.023335	1.63199	2150	178	34	19940	1.77152	ENSG00000185567,ENSG00000142920,ENSG00000123685,ENSG00000176720,ENSG00000186897,ENSG00000159214,ENSG00000058091,ENSG00000099814,ENSG00000125246,ENSG00000184164,ENSG00000008405,ENSG00000197380,ENSG00000175197,ENSG00000155792,ENSG00000174021,ENSG00000169258,ENSG00000149428,ENSG00000186480,ENSG00000178695,ENSG00000213626,ENSG00000161091,ENSG00000120254,ENSG00000137404,ENSG00000099330,ENSG00000143870…
TF	Factor: WT1; motif: NNGGGNGGGSGN; match class: 1	TF:M07436_1	0.0237646	1.62407	2418	178	37	19940	1.71416	ENSG00000087085,ENSG00000185567,ENSG00000043039,ENSG00000160200,ENSG00000274276,ENSG00000159214,ENSG00000168993,ENSG00000090520,ENSG00000179388,ENSG00000116016,ENSG00000244405,ENSG00000164574,ENSG00000169258,ENSG00000159399,ENSG00000134709,ENSG00000166598,ENSG00000213626,ENSG00000170500,ENSG00000138131,ENSG00000140280,ENSG00000185090,ENSG00000145050,ENSG00000118513,ENSG00000166886,ENSG00000123358…
TF	Factor: Sp4; motif: SCCCCKCCCCCSN; match class: 0	TF:M07617_0	0.0237646	1.62407	3612	178	50	19940	1.5507	ENSG00000123685,ENSG00000176720,ENSG00000186897,ENSG00000160200,ENSG00000274276,ENSG00000159214,ENSG00000099814,ENSG00000033100,ENSG00000168993,ENSG00000177685,ENSG00000184164,ENSG00000008405,ENSG00000171604,ENSG00000197380,ENSG00000155792,ENSG00000179388,ENSG00000116016,ENSG00000244405,ENSG00000277117,ENSG00000174021,ENSG00000169258,ENSG00000159399,ENSG00000166598,ENSG00000149428,ENSG00000160223…
TF	Factor: AP-2gamma:HES-7; motif: NNCACGYGNNNNNNSCCNNNGGS; match class: 0	TF:M08662_0	0.0237646	1.62407	1981	178	32	19940	1.80955	ENSG00000087085,ENSG00000185567,ENSG00000123685,ENSG00000176720,ENSG00000160200,ENSG00000274276,ENSG00000183287,ENSG00000099814,ENSG00000168993,ENSG00000184164,ENSG00000158813,ENSG00000164778,ENSG00000121743,ENSG00000054392,ENSG00000159399,ENSG00000166598,ENSG00000077238,ENSG00000186480,ENSG00000138131,ENSG00000120254,ENSG00000118513,ENSG00000021762,ENSG00000162878,ENSG00000158528,ENSG00000166831…
TF	Factor: AP-2gamma:HES-7; motif: NNCACGYGNNNNNNSCCNNNGGS	TF:M08662	0.0237646	1.62407	1981	178	32	19940	1.80955	ENSG00000087085,ENSG00000185567,ENSG00000123685,ENSG00000176720,ENSG00000160200,ENSG00000274276,ENSG00000183287,ENSG00000099814,ENSG00000168993,ENSG00000184164,ENSG00000158813,ENSG00000164778,ENSG00000121743,ENSG00000054392,ENSG00000159399,ENSG00000166598,ENSG00000077238,ENSG00000186480,ENSG00000138131,ENSG00000120254,ENSG00000118513,ENSG00000021762,ENSG00000162878,ENSG00000158528,ENSG00000166831…
TF	Factor: Sp4; motif: SCCCCKCCCCCSN	TF:M07617	0.0237646	1.62407	3612	178	50	19940	1.5507	ENSG00000123685,ENSG00000176720,ENSG00000186897,ENSG00000160200,ENSG00000274276,ENSG00000159214,ENSG00000099814,ENSG00000033100,ENSG00000168993,ENSG00000177685,ENSG00000184164,ENSG00000008405,ENSG00000171604,ENSG00000197380,ENSG00000155792,ENSG00000179388,ENSG00000116016,ENSG00000244405,ENSG00000277117,ENSG00000174021,ENSG00000169258,ENSG00000159399,ENSG00000166598,ENSG00000149428,ENSG00000160223…
TF	Factor: YB-1; motif: NNNNCCAATNN; match class: 1	TF:M03862_1	0.0281981	1.54978	3179	178	45	19940	1.58572	ENSG00000146386,ENSG00000285976,ENSG00000006534,ENSG00000070961,ENSG00000026950,ENSG00000160200,ENSG00000274276,ENSG00000135346,ENSG00000033100,ENSG00000008405,ENSG00000155792,ENSG00000090520,ENSG00000158813,ENSG00000244405,ENSG00000102195,ENSG00000051108,ENSG00000159399,ENSG00000134709,ENSG00000166598,ENSG00000044574,ENSG00000120694,ENSG00000197147,ENSG00000140280,ENSG00000145050,ENSG00000161091…
TF	Factor: Slug; motif: SSSNNNKCACCTGN; match class: 0	TF:M07367_0	0.0312332	1.50538	1681	178	28	19940	1.86593	ENSG00000185567,ENSG00000138772,ENSG00000152056,ENSG00000074370,ENSG00000176720,ENSG00000267221,ENSG00000110619,ENSG00000160200,ENSG00000274276,ENSG00000099814,ENSG00000184164,ENSG00000171604,ENSG00000100246,ENSG00000116016,ENSG00000277117,ENSG00000051108,ENSG00000134709,ENSG00000160223,ENSG00000148798,ENSG00000146021,ENSG00000123358,ENSG00000205309,ENSG00000162878,ENSG00000150961,ENSG00000095370…
TF	Factor: Slug; motif: SSSNNNKCACCTGN	TF:M07367	0.0312332	1.50538	1681	178	28	19940	1.86593	ENSG00000185567,ENSG00000138772,ENSG00000152056,ENSG00000074370,ENSG00000176720,ENSG00000267221,ENSG00000110619,ENSG00000160200,ENSG00000274276,ENSG00000099814,ENSG00000184164,ENSG00000171604,ENSG00000100246,ENSG00000116016,ENSG00000277117,ENSG00000051108,ENSG00000134709,ENSG00000160223,ENSG00000148798,ENSG00000146021,ENSG00000123358,ENSG00000205309,ENSG00000162878,ENSG00000150961,ENSG00000095370…
TF	Factor: Sp1; motif: GGGGCGGGGT; match class: 1	TF:M00008_1	0.03217	1.49255	4946	178	63	19940	1.42689	ENSG00000185567,ENSG00000006534,ENSG00000047365,ENSG00000142920,ENSG00000123685,ENSG00000176720,ENSG00000186897,ENSG00000100065,ENSG00000159214,ENSG00000062038,ENSG00000099814,ENSG00000033100,ENSG00000102879,ENSG00000168993,ENSG00000177685,ENSG00000184164,ENSG00000008405,ENSG00000171604,ENSG00000197380,ENSG00000175197,ENSG00000158813,ENSG00000164778,ENSG00000277117,ENSG00000121743,ENSG00000174021…
TF	Factor: Sp1; motif: RGGGMGGRGSNGGGG; match class: 1	TF:M10529_1	0.0328258	1.48378	2835	178	41	19940	1.62008	ENSG00000087085,ENSG00000152056,ENSG00000074370,ENSG00000043039,ENSG00000100065,ENSG00000160200,ENSG00000274276,ENSG00000159214,ENSG00000058091,ENSG00000099814,ENSG00000168993,ENSG00000090520,ENSG00000158813,ENSG00000179388,ENSG00000164574,ENSG00000169258,ENSG00000159399,ENSG00000166598,ENSG00000149428,ENSG00000213626,ENSG00000138131,ENSG00000197147,ENSG00000140280,ENSG00000185090,ENSG00000145050…
TF	Factor: Sp2; motif: GGSNNGGGGGCGGGGCCNGNGS; match class: 1	TF:M09658_1	0.0338909	1.46992	2035	178	32	19940	1.76153	ENSG00000043039,ENSG00000123685,ENSG00000168993,ENSG00000184164,ENSG00000008405,ENSG00000116016,ENSG00000277117,ENSG00000169258,ENSG00000159399,ENSG00000134709,ENSG00000149428,ENSG00000160223,ENSG00000178695,ENSG00000138131,ENSG00000185090,ENSG00000145050,ENSG00000166886,ENSG00000123358,ENSG00000137404,ENSG00000099330,ENSG00000197461,ENSG00000143870,ENSG00000162878,ENSG00000179331,ENSG00000166831…
TF	Factor: ZNF208; motif: NSGGGAAGRGGT; match class: 0	TF:M06084_0	0.0341998	1.46598	87	178	5	19940	6.43807	ENSG00000087085,ENSG00000160200,ENSG00000274276,ENSG00000197380,ENSG00000158528
TF	Factor: ZNF208; motif: NSGGGAAGRGGT	TF:M06084	0.0341998	1.46598	87	178	5	19940	6.43807	ENSG00000087085,ENSG00000160200,ENSG00000274276,ENSG00000197380,ENSG00000158528
TF	Factor: KLF14; motif: NRCCACRCCCMCN; match class: 1	TF:M12183_1	0.0357693	1.44649	2488	178	37	19940	1.66593	ENSG00000185567,ENSG00000159214,ENSG00000099814,ENSG00000125246,ENSG00000102879,ENSG00000168993,ENSG00000008405,ENSG00000197380,ENSG00000155792,ENSG00000277117,ENSG00000174021,ENSG00000169258,ENSG00000159399,ENSG00000149428,ENSG00000160223,ENSG00000178695,ENSG00000145050,ENSG00000161091,ENSG00000166886,ENSG00000123358,ENSG00000099330,ENSG00000197461,ENSG00000143870,ENSG00000162878,ENSG00000179331…
TF	Factor: Fra-2; motif: TGASTCANCN; match class: 1	TF:M03870_1	0.0371965	1.4295	902	178	18	19940	2.23548	ENSG00000285976,ENSG00000160200,ENSG00000274276,ENSG00000033100,ENSG00000008405,ENSG00000158813,ENSG00000244405,ENSG00000169258,ENSG00000111262,ENSG00000146021,ENSG00000161091,ENSG00000122378,ENSG00000135069,ENSG00000198369,ENSG00000138134,ENSG00000041982,ENSG00000006327,ENSG00000100505
TF	Factor: E2F-1:DP-2; motif: TTTSSCGC; match class: 1	TF:M00737_1	0.0378819	1.42157	2955	178	42	19940	1.5922	ENSG00000087085,ENSG00000185567,ENSG00000138772,ENSG00000123685,ENSG00000186897,ENSG00000160200,ENSG00000274276,ENSG00000159214,ENSG00000058091,ENSG00000177685,ENSG00000184164,ENSG00000256043,ENSG00000175197,ENSG00000147251,ENSG00000179388,ENSG00000134709,ENSG00000166598,ENSG00000120694,ENSG00000111262,ENSG00000146021,ENSG00000197147,ENSG00000146006,ENSG00000108984,ENSG00000171160,ENSG00000120254…
TF	Factor: KLF; motif: GGGNGGGG; match class: 1	TF:M07461_1	0.0385253	1.41425	3428	178	47	19940	1.5359	ENSG00000146386,ENSG00000185567,ENSG00000006534,ENSG00000138772,ENSG00000074370,ENSG00000142920,ENSG00000123685,ENSG00000267221,ENSG00000186897,ENSG00000160200,ENSG00000274276,ENSG00000159214,ENSG00000117266,ENSG00000099814,ENSG00000102879,ENSG00000168993,ENSG00000177685,ENSG00000184164,ENSG00000175197,ENSG00000090520,ENSG00000100246,ENSG00000147251,ENSG00000179388,ENSG00000187840,ENSG00000130589…
TF	Factor: SP1; motif: NCCCCKCCCCC; match class: 1	TF:M07226_1	0.0435003	1.36151	3931	178	52	19940	1.48185	ENSG00000185567,ENSG00000006534,ENSG00000043039,ENSG00000123685,ENSG00000160200,ENSG00000274276,ENSG00000159214,ENSG00000099814,ENSG00000168993,ENSG00000177685,ENSG00000184164,ENSG00000008405,ENSG00000171604,ENSG00000197380,ENSG00000175197,ENSG00000158813,ENSG00000179388,ENSG00000244405,ENSG00000277117,ENSG00000121743,ENSG00000169258,ENSG00000159399,ENSG00000025423,ENSG00000149428,ENSG00000160223…
TF	Factor: Egr-2; motif: NMCGCCCACGCNN; match class: 1	TF:M12142_1	0.0455232	1.34177	56	178	4	19940	8.00161	ENSG00000160200,ENSG00000274276,ENSG00000116016,ENSG00000178695
TF	Factor: AP-2rep; motif: NGGGGCGGGGC; match class: 0	TF:M09967_0	0.046916	1.32868	4049	178	53	19940	1.46634	ENSG00000185567,ENSG00000006534,ENSG00000074370,ENSG00000123685,ENSG00000176720,ENSG00000186897,ENSG00000159214,ENSG00000099814,ENSG00000033100,ENSG00000125246,ENSG00000168993,ENSG00000177685,ENSG00000184164,ENSG00000008405,ENSG00000171604,ENSG00000175197,ENSG00000155792,ENSG00000158813,ENSG00000277117,ENSG00000121743,ENSG00000174021,ENSG00000169258,ENSG00000159399,ENSG00000134709,ENSG00000149428…
TF	Factor: AP-2rep; motif: NGGGGCGGGGC	TF:M09967	0.046916	1.32868	4049	178	53	19940	1.46634	ENSG00000185567,ENSG00000006534,ENSG00000074370,ENSG00000123685,ENSG00000176720,ENSG00000186897,ENSG00000159214,ENSG00000099814,ENSG00000033100,ENSG00000125246,ENSG00000168993,ENSG00000177685,ENSG00000184164,ENSG00000008405,ENSG00000171604,ENSG00000175197,ENSG00000155792,ENSG00000158813,ENSG00000277117,ENSG00000121743,ENSG00000174021,ENSG00000169258,ENSG00000159399,ENSG00000134709,ENSG00000149428…
CORUM	TROY-NGR-LINGO1 complex	CORUM:827	0.0431543	1.36498	3	32	1	3627	37.7812	ENSG00000127863
CORUM	Complexin complex (STX3, CPLX1, CPLX3)	CORUM:1140	0.0431543	1.36498	3	32	1	3627	37.7812	ENSG00000168993
CORUM	IL4-IL4R complex	CORUM:1514	0.0431543	1.36498	2	32	1	3627	56.6719	ENSG00000077238
CORUM	IL4-IL4R-IL2RG complex	CORUM:1515	0.0431543	1.36498	3	32	1	3627	37.7812	ENSG00000077238
CORUM	ITGA9-ITGB1-TNC complex	CORUM:2443	0.0431543	1.36498	3	32	1	3627	37.7812	ENSG00000041982
CORUM	PKC-alpha-PLD1-PLC-gamma-2 signaling complex, lacritin stimulated	CORUM:2537	0.0431543	1.36498	3	32	1	3627	37.7812	ENSG00000075651
CORUM	APH1A-PSEN2-NCSTN complex	CORUM:2735	0.0431543	1.36498	3	32	1	3627	37.7812	ENSG00000143801
CORUM	TROY-NGR-LINGO1 complex	CORUM:2736	0.0431543	1.36498	3	32	1	3627	37.7812	ENSG00000127863
CORUM	NEMO-HIF2(alpha)-ARNT complex	CORUM:4043	0.0431543	1.36498	3	32	1	3627	37.7812	ENSG00000116016
CORUM	THRB-RXRB complex	CORUM:5367	0.0431543	1.36498	2	32	1	3627	56.6719	ENSG00000151090
CORUM	CST complex	CORUM:6075	0.0431543	1.36498	3	32	1	3627	37.7812	ENSG00000107960
CORUM	INSIG1-PAQR3 complex	CORUM:7521	0.0431543	1.36498	2	32	1	3627	56.6719	ENSG00000186480
CORUM	HSPA2-ACR-PDIA6 complex	CORUM:6078	0.0431543	1.36498	3	32	1	3627	37.7812	ENSG00000143870
CORUM	Hook1-Vps16 complex	CORUM:6116	0.0431543	1.36498	2	32	1	3627	56.6719	ENSG00000134709
CORUM	Hook1-Vps18 complex	CORUM:6117	0.0431543	1.36498	2	32	1	3627	56.6719	ENSG00000134709
CORUM	Hook1-Vps39 complex	CORUM:6118	0.0431543	1.36498	2	32	1	3627	56.6719	ENSG00000134709
CORUM	Hook1-Vps41 complex	CORUM:6119	0.0431543	1.36498	2	32	1	3627	56.6719	ENSG00000134709
CORUM	LPP-PPP2CA-PPP2R3A complex	CORUM:6159	0.0431543	1.36498	2	32	1	3627	56.6719	ENSG00000145012
CORUM	Ubiquitin E3 ligase (CUL3, KLHL3, WNK1)	CORUM:6233	0.0431543	1.36498	3	32	1	3627	37.7812	ENSG00000146021
CORUM	Ubiquitin E3 ligase (CUL3, KLHL3, WNK4)	CORUM:6266	0.0431543	1.36498	3	32	1	3627	37.7812	ENSG00000146021
CORUM	Ubiquitin E3 ligase (CUL3, KLHL3)	CORUM:6267	0.0431543	1.36498	2	32	1	3627	56.6719	ENSG00000146021
CORUM	TRIB3-DDIT3 complex	CORUM:5383	0.0431543	1.36498	2	32	1	3627	56.6719	ENSG00000175197
CORUM	KCTD12-GNB1-GNG2 complex	CORUM:6391	0.0431543	1.36498	3	32	1	3627	37.7812	ENSG00000178695
CORUM	SLC2A1-DMTN-ADD2 complex	CORUM:6287	0.0431543	1.36498	3	32	1	3627	37.7812	ENSG00000117394
CORUM	INSIG1-SCAP complex	CORUM:7520	0.0431543	1.36498	2	32	1	3627	56.6719	ENSG00000186480
CORUM	GNAS-L-GNB1-GNG5 complex	CORUM:7165	0.0431543	1.36498	3	32	1	3627	37.7812	ENSG00000174021
CORUM	GNAS-L-GNB2-GNG5 complex	CORUM:7166	0.0431543	1.36498	3	32	1	3627	37.7812	ENSG00000174021
CORUM	GNAS-L-GNB3-GNG5 complex	CORUM:7167	0.0431543	1.36498	3	32	1	3627	37.7812	ENSG00000174021
CORUM	GNAS-L-GNB4-GNG5 complex	CORUM:7168	0.0431543	1.36498	3	32	1	3627	37.7812	ENSG00000174021
CORUM	GNAS-L-GNB5-GNG5 complex	CORUM:7169	0.0431543	1.36498	3	32	1	3627	37.7812	ENSG00000174021
CORUM	GNAI1-GNB3-GNG5 complex	CORUM:7059	0.0431543	1.36498	3	32	1	3627	37.7812	ENSG00000174021
CORUM	ARNTL-EPAS1 complex	CORUM:7274	0.0431543	1.36498	2	32	1	3627	56.6719	ENSG00000116016
CORUM	APP-PSEN2 complex	CORUM:7575	0.0431543	1.36498	2	32	1	3627	56.6719	ENSG00000143801
CORUM	DNAAF2-HEATR2-SPAG1 complex	CORUM:7100	0.0431543	1.36498	3	32	1	3627	37.7812	ENSG00000104450
CORUM	DMTN-SYNE1- complex	CORUM:6270	0.0431543	1.36498	2	32	1	3627	56.6719	ENSG00000131018
CORUM	GNAI1-GNB2-GNG5 complex	CORUM:7037	0.0431543	1.36498	3	32	1	3627	37.7812	ENSG00000174021
CORUM	Potassium channel complex (KCNA1, KCNA2, KCNAB2)	CORUM:7389	0.0431543	1.36498	3	32	1	3627	37.7812	ENSG00000111262
CORUM	GNAI1-GNB5-GNG5 complex	CORUM:7061	0.0431543	1.36498	3	32	1	3627	37.7812	ENSG00000174021
CORUM	GNAI1-GNB1-GNG5 complex	CORUM:7036	0.0431543	1.36498	3	32	1	3627	37.7812	ENSG00000174021
CORUM	AMFR-STING-INSIG1 complex, herpes simplex virus 1 induced	CORUM:6871	0.0431543	1.36498	3	32	1	3627	37.7812	ENSG00000186480
CORUM	HRD1 complex	CORUM:6859	0.0431543	1.36498	13	32	2	3627	17.4375	ENSG00000166598,ENSG00000044574
CORUM	FLRT3-LPHN3-UNC5B complex	CORUM:6527	0.0431543	1.36498	3	32	1	3627	37.7812	ENSG00000107731
CORUM	HOOK1-SHP2 complex	CORUM:7441	0.0431543	1.36498	2	32	1	3627	56.6719	ENSG00000134709
CORUM	CRY1-Core clock complex	CORUM:7311	0.0431543	1.36498	3	32	1	3627	37.7812	ENSG00000008405
CORUM	GNAI1-GNB4-GNG5 complex	CORUM:7060	0.0431543	1.36498	3	32	1	3627	37.7812	ENSG00000174021

## Sheet: gprofiler - down
source	term_name	term_id	adjusted_p_value	negative_log10_of_adjusted_p_value	term_size	query_size	intersection_size	effective_domain_size	enrichment	intersections
CORUM	TROY-NGR-LINGO1 complex	CORUM:827	0.00706485	2.1509	3	7	1	3627	172.714	ENSG00000127863
CORUM	PKC-alpha-PLD1-PLC-gamma-2 signaling complex, lacritin stimulated	CORUM:2537	0.00706485	2.1509	3	7	1	3627	172.714	ENSG00000075651
CORUM	TROY-NGR-LINGO1 complex	CORUM:2736	0.00706485	2.1509	3	7	1	3627	172.714	ENSG00000127863
CORUM	TRIB3-DDIT3 complex	CORUM:5383	0.00706485	2.1509	2	7	1	3627	259.071	ENSG00000175197
CORUM	CST complex	CORUM:6075	0.00706485	2.1509	3	7	1	3627	172.714	ENSG00000107960
CORUM	Ubiquitin E3 ligase (CUL3, KLHL3, WNK1)	CORUM:6233	0.00706485	2.1509	3	7	1	3627	172.714	ENSG00000146021
CORUM	Ubiquitin E3 ligase (CUL3, KLHL3, WNK4)	CORUM:6266	0.00706485	2.1509	3	7	1	3627	172.714	ENSG00000146021
CORUM	Ubiquitin E3 ligase (CUL3, KLHL3)	CORUM:6267	0.00706485	2.1509	2	7	1	3627	259.071	ENSG00000146021
CORUM	DMTN-SYNE1- complex	CORUM:6270	0.00706485	2.1509	2	7	1	3627	259.071	ENSG00000131018
CORUM	Dynein-2 complex, cytoplasmic	CORUM:6236	0.0252448	1.59783	12	7	1	3627	43.1786	ENSG00000138036
HP	Conical tooth	HP:0000698	0.00235574	2.62787	34	13	4	4232	38.2986	ENSG00000183287,ENSG00000158813,ENSG00000143217,ENSG00000138036
HP	Ectodermal dysplasia	HP:0000968	0.0354278	1.45066	28	13	3	4232	34.8791	ENSG00000062038,ENSG00000158813,ENSG00000143217

## Sheet: gprofiler - up
source	term_name	term_id	adjusted_p_value	negative_log10_of_adjusted_p_value	term_size	query_size	intersection_size	effective_domain_size	enrichment	intersections
GO:MF	neutral amino acid transmembrane transporter activity	GO:0015175	0.000466565	3.33109	30	110	5	18134	27.4758	ENSG00000111371,ENSG00000115902,ENSG00000103257,ENSG00000151012,ENSG00000196517
GO:MF	protein disulfide isomerase activity	GO:0003756	0.000603623	3.21923	18	110	4	18134	36.6343	ENSG00000167004,ENSG00000143870,ENSG00000155660,ENSG00000184164
GO:MF	intramolecular oxidoreductase activity, transposing S-S bonds	GO:0016864	0.000603623	3.21923	18	110	4	18134	36.6343	ENSG00000167004,ENSG00000143870,ENSG00000155660,ENSG00000184164
GO:MF	L-amino acid transmembrane transporter activity	GO:0015179	0.00210228	2.67731	53	110	5	18134	15.5523	ENSG00000111371,ENSG00000115902,ENSG00000103257,ENSG00000151012,ENSG00000196517
GO:MF	cysteine synthase activity	GO:0004124	0.00299607	2.52345	2	110	2	18134	164.855	ENSG00000160200,ENSG00000274276
GO:MF	cystathionine beta-synthase activity	GO:0004122	0.00299607	2.52345	2	110	2	18134	164.855	ENSG00000160200,ENSG00000274276
GO:MF	peptide disulfide oxidoreductase activity	GO:0015037	0.0041851	2.37829	13	110	3	18134	38.0434	ENSG00000167004,ENSG00000143870,ENSG00000155660
GO:MF	amino acid transmembrane transporter activity	GO:0015171	0.00533347	2.27299	74	110	5	18134	11.1388	ENSG00000111371,ENSG00000115902,ENSG00000103257,ENSG00000151012,ENSG00000196517
GO:MF	ligase activity, forming carbon-oxygen bonds	GO:0016875	0.00649855	2.18718	43	110	4	18134	15.3353	ENSG00000110619,ENSG00000134684,ENSG00000140105,ENSG00000166986
GO:MF	aminoacyl-tRNA ligase activity	GO:0004812	0.00649855	2.18718	43	110	4	18134	15.3353	ENSG00000110619,ENSG00000134684,ENSG00000140105,ENSG00000166986
GO:MF	anion transmembrane transporter activity	GO:0008509	0.00823106	2.08454	336	110	9	18134	4.41575	ENSG00000104635,ENSG00000111371,ENSG00000197147,ENSG00000115902,ENSG00000117394,ENSG00000103257,ENSG00000168389,ENSG00000151012,ENSG00000196517
GO:MF	neutral amino acid:sodium symporter activity	GO:0005295	0.00823106	2.08454	4	110	2	18134	82.4273	ENSG00000111371,ENSG00000196517
GO:MF	stem cell factor receptor binding	GO:0005173	0.00823106	2.08454	4	110	2	18134	82.4273	ENSG00000166068,ENSG00000198369
GO:MF	symporter activity	GO:0015293	0.00851393	2.06987	146	110	6	18134	6.77484	ENSG00000161091,ENSG00000104635,ENSG00000111371,ENSG00000115902,ENSG00000168389,ENSG00000196517
GO:MF	organic acid transmembrane transporter activity	GO:0005342	0.00851393	2.06987	150	110	6	18134	6.59418	ENSG00000111371,ENSG00000115902,ENSG00000103257,ENSG00000168389,ENSG00000151012,ENSG00000196517
GO:MF	organic anion transmembrane transporter activity	GO:0008514	0.00851393	2.06987	212	110	7	18134	5.44331	ENSG00000111371,ENSG00000115902,ENSG00000117394,ENSG00000103257,ENSG00000168389,ENSG00000151012,ENSG00000196517
GO:MF	intramolecular oxidoreductase activity	GO:0016860	0.00851393	2.06987	52	110	4	18134	12.6811	ENSG00000167004,ENSG00000143870,ENSG00000155660,ENSG00000184164
GO:MF	carboxylic acid transmembrane transporter activity	GO:0046943	0.00851393	2.06987	150	110	6	18134	6.59418	ENSG00000111371,ENSG00000115902,ENSG00000103257,ENSG00000168389,ENSG00000151012,ENSG00000196517
GO:MF	identical protein binding	GO:0042802	0.0100061	1.99973	1786	110	23	18134	2.12299	ENSG00000167004,ENSG00000197461,ENSG00000110619,ENSG00000160223,ENSG00000158528,ENSG00000160200,ENSG00000167460,ENSG00000131979,ENSG00000102879,ENSG00000134709,ENSG00000060982,ENSG00000116761,ENSG00000140105,ENSG00000166831,ENSG00000132256,ENSG00000100505,ENSG00000176720,ENSG00000117394,ENSG00000178695,ENSG00000087085,ENSG00000120254,ENSG00000166886,ENSG00000102195
GO:MF	protein homodimerization activity	GO:0042803	0.0126221	1.89887	641	110	12	18134	3.0862	ENSG00000197461,ENSG00000160200,ENSG00000167460,ENSG00000131979,ENSG00000102879,ENSG00000140105,ENSG00000166831,ENSG00000132256,ENSG00000100505,ENSG00000176720,ENSG00000087085,ENSG00000120254
GO:MF	secondary active transmembrane transporter activity	GO:0015291	0.01495	1.82536	239	110	7	18134	4.82838	ENSG00000161091,ENSG00000104635,ENSG00000111371,ENSG00000115902,ENSG00000168389,ENSG00000151012,ENSG00000196517
GO:MF	sulfur amino acid transmembrane transporter activity	GO:0000099	0.0160902	1.79344	7	110	2	18134	47.1013	ENSG00000115902,ENSG00000151012
GO:MF	L-glutamine transmembrane transporter activity	GO:0015186	0.0160902	1.79344	7	110	2	18134	47.1013	ENSG00000111371,ENSG00000115902
GO:MF	active transmembrane transporter activity	GO:0022804	0.0271175	1.56675	350	110	8	18134	3.7681	ENSG00000070961,ENSG00000161091,ENSG00000104635,ENSG00000111371,ENSG00000115902,ENSG00000168389,ENSG00000151012,ENSG00000196517
GO:MF	disulfide oxidoreductase activity	GO:0015036	0.0359374	1.44445	40	110	3	18134	12.3641	ENSG00000167004,ENSG00000143870,ENSG00000155660
GO:MF	ligase activity	GO:0016874	0.0482978	1.31607	155	110	5	18134	5.31789	ENSG00000110619,ENSG00000134684,ENSG00000140105,ENSG00000166986,ENSG00000120254
GO:BP	cellular response to chemical stimulus	GO:0070887	0.00062856	3.20165	3421	109	43	17916	2.066	ENSG00000167004,ENSG00000277791,ENSG00000070961,ENSG00000158528,ENSG00000104635,ENSG00000131979,ENSG00000166068,ENSG00000102879,ENSG00000116016,ENSG00000184937,ENSG00000159399,ENSG00000123358,ENSG00000143870,ENSG00000118513,ENSG00000186480,ENSG00000277117,ENSG00000198369,ENSG00000116761,ENSG00000187840,ENSG00000148798,ENSG00000166831,ENSG00000077238,ENSG00000151090,ENSG00000166598,ENSG00000132256…
GO:BP	response to topologically incorrect protein	GO:0035966	0.00062856	3.20165	202	109	10	17916	8.13698	ENSG00000143870,ENSG00000120694,ENSG00000116761,ENSG00000145050,ENSG00000166598,ENSG00000176720,ENSG00000044574,ENSG00000090520,ENSG00000128228,ENSG00000149428
GO:BP	cysteine biosynthetic process via cystathionine	GO:0019343	0.00062856	3.20165	3	109	3	17916	164.367	ENSG00000160200,ENSG00000274276,ENSG00000116761
GO:BP	cysteine biosynthetic process	GO:0019344	0.00082021	3.08607	5	109	3	17916	98.6202	ENSG00000160200,ENSG00000274276,ENSG00000116761
GO:BP	cysteine metabolic process	GO:0006534	0.00082021	3.08607	14	109	4	17916	46.962	ENSG00000160200,ENSG00000274276,ENSG00000116761,ENSG00000151012
GO:BP	response to endoplasmic reticulum stress	GO:0034976	0.00082021	3.08607	292	109	11	17916	6.19191	ENSG00000167004,ENSG00000143870,ENSG00000116761,ENSG00000145050,ENSG00000166598,ENSG00000176720,ENSG00000155660,ENSG00000044574,ENSG00000090520,ENSG00000128228,ENSG00000149428
GO:BP	response to organic substance	GO:0010033	0.00082021	3.08607	3438	109	42	17916	2.00797	ENSG00000167004,ENSG00000277791,ENSG00000070961,ENSG00000104635,ENSG00000131979,ENSG00000166068,ENSG00000102879,ENSG00000184937,ENSG00000159399,ENSG00000123358,ENSG00000143870,ENSG00000120694,ENSG00000118513,ENSG00000186480,ENSG00000277117,ENSG00000198369,ENSG00000116761,ENSG00000187840,ENSG00000148798,ENSG00000145050,ENSG00000166831,ENSG00000077238,ENSG00000151090,ENSG00000166598,ENSG00000132256…
GO:BP	response to unfolded protein	GO:0006986	0.00082021	3.08607	180	109	9	17916	8.21835	ENSG00000143870,ENSG00000120694,ENSG00000116761,ENSG00000145050,ENSG00000166598,ENSG00000176720,ENSG00000044574,ENSG00000090520,ENSG00000149428
GO:BP	serine family amino acid biosynthetic process	GO:0009070	0.00108876	2.96307	18	109	4	17916	36.526	ENSG00000160200,ENSG00000274276,ENSG00000116761,ENSG00000135069
GO:BP	transsulfuration	GO:0019346	0.00108876	2.96307	6	109	3	17916	82.1835	ENSG00000160200,ENSG00000274276,ENSG00000116761
GO:BP	homoserine metabolic process	GO:0009092	0.00108876	2.96307	6	109	3	17916	82.1835	ENSG00000160200,ENSG00000274276,ENSG00000116761
GO:BP	hydrogen sulfide biosynthetic process	GO:0070814	0.00108876	2.96307	6	109	3	17916	82.1835	ENSG00000160200,ENSG00000274276,ENSG00000116761
GO:BP	tube development	GO:0035295	0.00115293	2.9382	1149	109	21	17916	3.0041	ENSG00000197461,ENSG00000100065,ENSG00000166068,ENSG00000116016,ENSG00000184937,ENSG00000159399,ENSG00000123358,ENSG00000162878,ENSG00000140105,ENSG00000187840,ENSG00000107731,ENSG00000166831,ENSG00000151090,ENSG00000041982,ENSG00000138772,ENSG00000120254,ENSG00000005513,ENSG00000179388,ENSG00000151012,ENSG00000006327,ENSG00000244405
GO:BP	cellular response to organic substance	GO:0071310	0.00115293	2.9382	2810	109	36	17916	2.10577	ENSG00000167004,ENSG00000277791,ENSG00000070961,ENSG00000104635,ENSG00000166068,ENSG00000102879,ENSG00000184937,ENSG00000159399,ENSG00000123358,ENSG00000143870,ENSG00000118513,ENSG00000186480,ENSG00000277117,ENSG00000198369,ENSG00000116761,ENSG00000187840,ENSG00000148798,ENSG00000166831,ENSG00000077238,ENSG00000151090,ENSG00000166598,ENSG00000132256,ENSG00000008405,ENSG00000176720,ENSG00000041982…
GO:BP	serine family amino acid metabolic process	GO:0009069	0.00122604	2.9115	43	109	5	17916	19.1124	ENSG00000160200,ENSG00000274276,ENSG00000116761,ENSG00000135069,ENSG00000151012
GO:BP	cellular response to topologically incorrect protein	GO:0035967	0.00130146	2.88557	163	109	8	17916	8.06709	ENSG00000143870,ENSG00000116761,ENSG00000166598,ENSG00000176720,ENSG00000044574,ENSG00000090520,ENSG00000128228,ENSG00000149428
GO:BP	cellular amino acid metabolic process	GO:0006520	0.00162754	2.78847	349	109	11	17916	5.18062	ENSG00000277791,ENSG00000110619,ENSG00000160200,ENSG00000134684,ENSG00000274276,ENSG00000060982,ENSG00000116761,ENSG00000140105,ENSG00000166986,ENSG00000135069,ENSG00000151012
GO:BP	endoplasmic reticulum unfolded protein response	GO:0030968	0.00188623	2.72441	125	109	7	17916	9.20455	ENSG00000143870,ENSG00000116761,ENSG00000166598,ENSG00000176720,ENSG00000044574,ENSG00000090520,ENSG00000149428
GO:BP	hydrogen sulfide metabolic process	GO:0070813	0.00190835	2.71934	8	109	3	17916	61.6376	ENSG00000160200,ENSG00000274276,ENSG00000116761
GO:BP	cellular response to stress	GO:0033554	0.00262787	2.5804	2115	109	29	17916	2.25373	ENSG00000167004,ENSG00000277791,ENSG00000160200,ENSG00000131979,ENSG00000166068,ENSG00000116016,ENSG00000159399,ENSG00000143870,ENSG00000120694,ENSG00000118513,ENSG00000186480,ENSG00000198369,ENSG00000116761,ENSG00000187840,ENSG00000145050,ENSG00000166598,ENSG00000008405,ENSG00000176720,ENSG00000041982,ENSG00000117394,ENSG00000155660,ENSG00000166986,ENSG00000044574,ENSG00000090520,ENSG00000128228…
GO:BP	protein folding in endoplasmic reticulum	GO:0034975	0.00366715	2.43567	10	109	3	17916	49.3101	ENSG00000167004,ENSG00000166598,ENSG00000044574
GO:BP	cellular response to unfolded protein	GO:0034620	0.00386833	2.41248	144	109	7	17916	7.99006	ENSG00000143870,ENSG00000116761,ENSG00000166598,ENSG00000176720,ENSG00000044574,ENSG00000090520,ENSG00000149428
GO:BP	respiratory system development	GO:0060541	0.00444003	2.35261	203	109	8	17916	6.47752	ENSG00000197461,ENSG00000116016,ENSG00000184937,ENSG00000162878,ENSG00000187840,ENSG00000151090,ENSG00000041982,ENSG00000151012
GO:BP	cysteine biosynthetic process from serine	GO:0006535	0.00461823	2.33552	2	109	2	17916	164.367	ENSG00000160200,ENSG00000274276
GO:BP	L-serine metabolic process	GO:0006563	0.00559748	2.25201	12	109	3	17916	41.0917	ENSG00000160200,ENSG00000274276,ENSG00000135069
GO:BP	alpha-amino acid biosynthetic process	GO:1901607	0.00587681	2.23086	66	109	5	17916	12.452	ENSG00000160200,ENSG00000274276,ENSG00000060982,ENSG00000116761,ENSG00000135069
GO:BP	tube morphogenesis	GO:0035239	0.00646961	2.18912	952	109	17	17916	2.93512	ENSG00000197461,ENSG00000100065,ENSG00000166068,ENSG00000116016,ENSG00000184937,ENSG00000159399,ENSG00000123358,ENSG00000140105,ENSG00000107731,ENSG00000166831,ENSG00000041982,ENSG00000138772,ENSG00000120254,ENSG00000005513,ENSG00000179388,ENSG00000006327,ENSG00000244405
GO:BP	L-amino acid transport	GO:0015807	0.00646961	2.18912	68	109	5	17916	12.0858	ENSG00000111371,ENSG00000115902,ENSG00000103257,ENSG00000151012,ENSG00000196517
GO:BP	response to chemical	GO:0042221	0.00821364	2.08546	4809	109	48	17916	1.64059	ENSG00000167004,ENSG00000197461,ENSG00000277791,ENSG00000070961,ENSG00000158528,ENSG00000104635,ENSG00000131979,ENSG00000166068,ENSG00000102879,ENSG00000116016,ENSG00000184937,ENSG00000159399,ENSG00000123358,ENSG00000143870,ENSG00000120694,ENSG00000118513,ENSG00000186480,ENSG00000277117,ENSG00000198369,ENSG00000116761,ENSG00000187840,ENSG00000148798,ENSG00000107731,ENSG00000145050,ENSG00000166831…
GO:BP	neutral amino acid transport	GO:0015804	0.00911529	2.04023	39	109	4	17916	16.8582	ENSG00000111371,ENSG00000115902,ENSG00000103257,ENSG00000196517
GO:BP	homocysteine metabolic process	GO:0050667	0.00921254	2.03562	15	109	3	17916	32.8734	ENSG00000160200,ENSG00000274276,ENSG00000116761
GO:BP	lung development	GO:0030324	0.00949832	2.02235	176	109	7	17916	6.53732	ENSG00000197461,ENSG00000116016,ENSG00000162878,ENSG00000187840,ENSG00000151090,ENSG00000041982,ENSG00000151012
GO:BP	multicellular organism development	GO:0007275	0.0105702	1.97592	5616	109	53	17916	1.55118	ENSG00000035403,ENSG00000197461,ENSG00000277791,ENSG00000070961,ENSG00000100065,ENSG00000158528,ENSG00000104635,ENSG00000142197,ENSG00000169258,ENSG00000166068,ENSG00000043039,ENSG00000116016,ENSG00000184937,ENSG00000159399,ENSG00000123358,ENSG00000164023,ENSG00000147251,ENSG00000162878,ENSG00000118513,ENSG00000186480,ENSG00000134709,ENSG00000198369,ENSG00000164778,ENSG00000116761,ENSG00000150961…
GO:BP	respiratory tube development	GO:0030323	0.0105702	1.97592	180	109	7	17916	6.39205	ENSG00000197461,ENSG00000116016,ENSG00000162878,ENSG00000187840,ENSG00000151090,ENSG00000041982,ENSG00000151012
GO:BP	system development	GO:0048731	0.0105868	1.97524	5034	109	49	17916	1.59992	ENSG00000035403,ENSG00000197461,ENSG00000277791,ENSG00000070961,ENSG00000100065,ENSG00000158528,ENSG00000104635,ENSG00000169258,ENSG00000166068,ENSG00000043039,ENSG00000116016,ENSG00000184937,ENSG00000159399,ENSG00000123358,ENSG00000164023,ENSG00000147251,ENSG00000162878,ENSG00000118513,ENSG00000186480,ENSG00000164778,ENSG00000116761,ENSG00000140105,ENSG00000187840,ENSG00000148798,ENSG00000107731…
GO:BP	cell communication	GO:0007154	0.0108213	1.96572	6856	109	61	17916	1.46242	ENSG00000167004,ENSG00000197461,ENSG00000277791,ENSG00000070961,ENSG00000100065,ENSG00000160223,ENSG00000158528,ENSG00000104635,ENSG00000171604,ENSG00000160200,ENSG00000143801,ENSG00000166068,ENSG00000102879,ENSG00000116016,ENSG00000047365,ENSG00000123358,ENSG00000179331,ENSG00000143870,ENSG00000147251,ENSG00000118513,ENSG00000121743,ENSG00000058091,ENSG00000186480,ENSG00000277117,ENSG00000174021…
GO:BP	sulfur amino acid metabolic process	GO:0000096	0.0108838	1.96322	43	109	4	17916	15.29	ENSG00000160200,ENSG00000274276,ENSG00000116761,ENSG00000151012
GO:BP	cellular amino acid biosynthetic process	GO:0008652	0.0117275	1.9308	83	109	5	17916	9.90162	ENSG00000160200,ENSG00000274276,ENSG00000060982,ENSG00000116761,ENSG00000135069
GO:BP	neuron apoptotic process	GO:0051402	0.0117275	1.9308	251	109	8	17916	5.23879	ENSG00000102879,ENSG00000118513,ENSG00000164778,ENSG00000107731,ENSG00000151090,ENSG00000176720,ENSG00000044574,ENSG00000149428
GO:BP	animal organ development	GO:0048513	0.0118059	1.9279	3680	109	39	17916	1.74193	ENSG00000197461,ENSG00000277791,ENSG00000070961,ENSG00000104635,ENSG00000166068,ENSG00000043039,ENSG00000116016,ENSG00000184937,ENSG00000159399,ENSG00000123358,ENSG00000164023,ENSG00000147251,ENSG00000162878,ENSG00000118513,ENSG00000186480,ENSG00000164778,ENSG00000187840,ENSG00000148798,ENSG00000166831,ENSG00000077238,ENSG00000151090,ENSG00000176720,ENSG00000041982,ENSG00000117394,ENSG00000138772…
GO:BP	amino acid transmembrane transport	GO:0003333	0.0118059	1.9279	84	109	5	17916	9.78375	ENSG00000111371,ENSG00000115902,ENSG00000103257,ENSG00000151012,ENSG00000196517
GO:BP	response to abiotic stimulus	GO:0009628	0.013211	1.87907	1252	109	19	17916	2.49439	ENSG00000277791,ENSG00000070961,ENSG00000160223,ENSG00000143801,ENSG00000116016,ENSG00000159399,ENSG00000123358,ENSG00000120694,ENSG00000118513,ENSG00000187840,ENSG00000166598,ENSG00000008405,ENSG00000041982,ENSG00000117394,ENSG00000044574,ENSG00000086717,ENSG00000149428,ENSG00000151012,ENSG00000111262
GO:BP	tRNA aminoacylation for protein translation	GO:0006418	0.0132849	1.87664	47	109	4	17916	13.9887	ENSG00000110619,ENSG00000134684,ENSG00000140105,ENSG00000166986
GO:BP	sulfur amino acid biosynthetic process	GO:0000097	0.01358	1.8671	19	109	3	17916	25.9527	ENSG00000160200,ENSG00000274276,ENSG00000116761
GO:BP	ER-nucleus signaling pathway	GO:0006984	0.013784	1.86063	48	109	4	17916	13.6972	ENSG00000186480,ENSG00000166598,ENSG00000176720,ENSG00000044574
GO:BP	oxoacid metabolic process	GO:0043436	0.0146447	1.83432	1167	109	18	17916	2.53522	ENSG00000277791,ENSG00000110619,ENSG00000033100,ENSG00000160200,ENSG00000131979,ENSG00000134684,ENSG00000159399,ENSG00000274276,ENSG00000186480,ENSG00000060982,ENSG00000116761,ENSG00000140105,ENSG00000117394,ENSG00000166986,ENSG00000120254,ENSG00000135069,ENSG00000168389,ENSG00000151012
GO:BP	response to endogenous stimulus	GO:0009719	0.0146447	1.83432	1718	109	23	17916	2.20049	ENSG00000070961,ENSG00000104635,ENSG00000166068,ENSG00000102879,ENSG00000184937,ENSG00000123358,ENSG00000198369,ENSG00000187840,ENSG00000166831,ENSG00000077238,ENSG00000151090,ENSG00000166598,ENSG00000008405,ENSG00000041982,ENSG00000117394,ENSG00000138772,ENSG00000166986,ENSG00000044574,ENSG00000179388,ENSG00000174460,ENSG00000188729,ENSG00000213626,ENSG00000135346
GO:BP	tRNA aminoacylation	GO:0043039	0.0151526	1.81951	50	109	4	17916	13.1494	ENSG00000110619,ENSG00000134684,ENSG00000140105,ENSG00000166986
GO:BP	amino acid activation	GO:0043038	0.0158338	1.80042	51	109	4	17916	12.8915	ENSG00000110619,ENSG00000134684,ENSG00000140105,ENSG00000166986
GO:BP	carboxylic acid metabolic process	GO:0019752	0.0158338	1.80042	1076	109	17	17916	2.59688	ENSG00000277791,ENSG00000110619,ENSG00000160200,ENSG00000131979,ENSG00000134684,ENSG00000159399,ENSG00000274276,ENSG00000186480,ENSG00000060982,ENSG00000116761,ENSG00000140105,ENSG00000117394,ENSG00000166986,ENSG00000120254,ENSG00000135069,ENSG00000168389,ENSG00000151012
GO:BP	organic acid metabolic process	GO:0006082	0.0164215	1.78459	1186	109	18	17916	2.49461	ENSG00000277791,ENSG00000110619,ENSG00000033100,ENSG00000160200,ENSG00000131979,ENSG00000134684,ENSG00000159399,ENSG00000274276,ENSG00000186480,ENSG00000060982,ENSG00000116761,ENSG00000140105,ENSG00000117394,ENSG00000166986,ENSG00000120254,ENSG00000135069,ENSG00000168389,ENSG00000151012
GO:BP	positive regulation of T cell activation	GO:0050870	0.018896	1.72363	213	109	7	17916	5.40173	ENSG00000160223,ENSG00000102879,ENSG00000120694,ENSG00000118513,ENSG00000277117,ENSG00000077238,ENSG00000179388
GO:BP	L-alpha-amino acid transmembrane transport	GO:1902475	0.0198541	1.70215	55	109	4	17916	11.954	ENSG00000111371,ENSG00000115902,ENSG00000103257,ENSG00000151012
GO:BP	neuron death	GO:0070997	0.0205771	1.68662	363	109	9	17916	4.07521	ENSG00000102879,ENSG00000118513,ENSG00000164778,ENSG00000107731,ENSG00000151090,ENSG00000176720,ENSG00000044574,ENSG00000149428,ENSG00000151012
GO:BP	response to hypoxia	GO:0001666	0.0205771	1.68662	363	109	9	17916	4.07521	ENSG00000277791,ENSG00000143801,ENSG00000116016,ENSG00000159399,ENSG00000118513,ENSG00000187840,ENSG00000166598,ENSG00000117394,ENSG00000149428
GO:BP	amino acid transport	GO:0006865	0.0206766	1.68452	156	109	6	17916	6.32181	ENSG00000111371,ENSG00000115902,ENSG00000103257,ENSG00000151012,ENSG00000168993,ENSG00000196517
GO:BP	protein folding	GO:0006457	0.0209472	1.67887	220	109	7	17916	5.22986	ENSG00000167004,ENSG00000143870,ENSG00000120694,ENSG00000166598,ENSG00000155660,ENSG00000044574,ENSG00000090520
GO:BP	cellular response to endogenous stimulus	GO:0071495	0.0241605	1.61689	1459	109	20	17916	2.25315	ENSG00000070961,ENSG00000104635,ENSG00000166068,ENSG00000102879,ENSG00000184937,ENSG00000123358,ENSG00000198369,ENSG00000187840,ENSG00000166831,ENSG00000151090,ENSG00000166598,ENSG00000008405,ENSG00000041982,ENSG00000166986,ENSG00000044574,ENSG00000179388,ENSG00000174460,ENSG00000188729,ENSG00000213626,ENSG00000135346
GO:BP	response to decreased oxygen levels	GO:0036293	0.0247511	1.6064	376	109	9	17916	3.93432	ENSG00000277791,ENSG00000143801,ENSG00000116016,ENSG00000159399,ENSG00000118513,ENSG00000187840,ENSG00000166598,ENSG00000117394,ENSG00000149428
GO:BP	phenol-containing compound metabolic process	GO:0018958	0.0259516	1.58584	108	109	5	17916	7.60958	ENSG00000161091,ENSG00000131979,ENSG00000116016,ENSG00000151012,ENSG00000135346
GO:BP	negative regulation of vesicle fusion	GO:0031339	0.0268239	1.57148	6	109	2	17916	54.789	ENSG00000102879,ENSG00000100505
GO:BP	positive regulation of leukocyte cell-cell adhesion	GO:1903039	0.0273926	1.56237	234	109	7	17916	4.91696	ENSG00000160223,ENSG00000102879,ENSG00000120694,ENSG00000118513,ENSG00000277117,ENSG00000077238,ENSG00000179388
GO:BP	anatomical structure morphogenesis	GO:0009653	0.0273926	1.56237	2827	109	31	17916	1.8024	ENSG00000035403,ENSG00000197461,ENSG00000277791,ENSG00000100065,ENSG00000158528,ENSG00000166068,ENSG00000043039,ENSG00000102879,ENSG00000116016,ENSG00000184937,ENSG00000159399,ENSG00000123358,ENSG00000162878,ENSG00000186480,ENSG00000140105,ENSG00000107731,ENSG00000166831,ENSG00000077238,ENSG00000151090,ENSG00000041982,ENSG00000138772,ENSG00000044574,ENSG00000120254,ENSG00000005513,ENSG00000111799…
GO:BP	anatomical structure development	GO:0048856	0.0298305	1.52534	6117	109	54	17916	1.45101	ENSG00000035403,ENSG00000197461,ENSG00000277791,ENSG00000070961,ENSG00000100065,ENSG00000158528,ENSG00000104635,ENSG00000142197,ENSG00000169258,ENSG00000166068,ENSG00000043039,ENSG00000102879,ENSG00000116016,ENSG00000184937,ENSG00000159399,ENSG00000123358,ENSG00000164023,ENSG00000147251,ENSG00000162878,ENSG00000118513,ENSG00000186480,ENSG00000134709,ENSG00000198369,ENSG00000164778,ENSG00000116761…
GO:BP	cellular response to extracellular stimulus	GO:0031668	0.02992	1.52404	240	109	7	17916	4.79404	ENSG00000070961,ENSG00000160200,ENSG00000041982,ENSG00000117394,ENSG00000166986,ENSG00000044574,ENSG00000168389
GO:BP	response to hormone	GO:0009725	0.02992	1.52404	955	109	15	17916	2.58168	ENSG00000070961,ENSG00000104635,ENSG00000184937,ENSG00000123358,ENSG00000187840,ENSG00000077238,ENSG00000151090,ENSG00000008405,ENSG00000041982,ENSG00000117394,ENSG00000138772,ENSG00000166986,ENSG00000188729,ENSG00000213626,ENSG00000135346
GO:BP	IRE1-mediated unfolded protein response	GO:0036498	0.02992	1.52404	65	109	4	17916	10.1149	ENSG00000143870,ENSG00000044574,ENSG00000090520,ENSG00000149428
GO:BP	response to oxygen levels	GO:0070482	0.0330675	1.4806	400	109	9	17916	3.69826	ENSG00000277791,ENSG00000143801,ENSG00000116016,ENSG00000159399,ENSG00000118513,ENSG00000187840,ENSG00000166598,ENSG00000117394,ENSG00000149428
GO:BP	tetrahydrofolate biosynthetic process	GO:0046654	0.0330675	1.4806	7	109	2	17916	46.962	ENSG00000131979,ENSG00000120254
GO:BP	response to stress	GO:0006950	0.0348	1.45842	4112	109	40	17916	1.5989	ENSG00000035403,ENSG00000167004,ENSG00000197461,ENSG00000277791,ENSG00000070961,ENSG00000160223,ENSG00000160200,ENSG00000143801,ENSG00000131979,ENSG00000166068,ENSG00000102879,ENSG00000116016,ENSG00000159399,ENSG00000143870,ENSG00000120694,ENSG00000147251,ENSG00000118513,ENSG00000186480,ENSG00000198369,ENSG00000116761,ENSG00000187840,ENSG00000145050,ENSG00000077238,ENSG00000166598,ENSG00000132256…
GO:BP	ossification	GO:0001503	0.0373844	1.42731	409	109	9	17916	3.61688	ENSG00000070961,ENSG00000167460,ENSG00000164023,ENSG00000162878,ENSG00000041982,ENSG00000087085,ENSG00000005513,ENSG00000166886,ENSG00000188729
GO:BP	cellular response to hormone stimulus	GO:0032870	0.0373844	1.42731	681	109	12	17916	2.89633	ENSG00000070961,ENSG00000104635,ENSG00000184937,ENSG00000123358,ENSG00000187840,ENSG00000151090,ENSG00000008405,ENSG00000041982,ENSG00000166986,ENSG00000188729,ENSG00000213626,ENSG00000135346
GO:BP	regulation of anatomical structure morphogenesis	GO:0022603	0.0379096	1.42125	1201	109	17	17916	2.32659	ENSG00000197461,ENSG00000277791,ENSG00000100065,ENSG00000158528,ENSG00000166068,ENSG00000102879,ENSG00000184937,ENSG00000159399,ENSG00000140105,ENSG00000077238,ENSG00000151090,ENSG00000138772,ENSG00000005513,ENSG00000168389,ENSG00000006327,ENSG00000188729,ENSG00000244405
GO:BP	cellular response to interleukin-4	GO:0071353	0.0390219	1.40869	32	109	3	17916	15.4094	ENSG00000102879,ENSG00000077238,ENSG00000044574
GO:BP	regulation of photoreceptor cell differentiation	GO:0046532	0.0393522	1.40503	8	109	2	17916	41.0917	ENSG00000151090,ENSG00000005513
GO:BP	negative regulation of photoreceptor cell differentiation	GO:0046533	0.0393522	1.40503	8	109	2	17916	41.0917	ENSG00000151090,ENSG00000005513
GO:BP	glutamine transport	GO:0006868	0.0393522	1.40503	8	109	2	17916	41.0917	ENSG00000111371,ENSG00000115902
GO:BP	regulation of vesicle fusion	GO:0031338	0.0405435	1.39208	33	109	3	17916	14.9425	ENSG00000102879,ENSG00000100505,ENSG00000168993
GO:BP	regulation of developmental process	GO:0050793	0.0405734	1.39176	2802	109	30	17916	1.75982	ENSG00000035403,ENSG00000197461,ENSG00000277791,ENSG00000070961,ENSG00000100065,ENSG00000158528,ENSG00000166068,ENSG00000102879,ENSG00000184937,ENSG00000159399,ENSG00000164023,ENSG00000162878,ENSG00000118513,ENSG00000186480,ENSG00000116761,ENSG00000140105,ENSG00000166831,ENSG00000077238,ENSG00000151090,ENSG00000138772,ENSG00000044574,ENSG00000005513,ENSG00000168389,ENSG00000179388,ENSG00000166886…
GO:BP	vesicle organization	GO:0016050	0.0421912	1.37478	340	109	8	17916	3.86746	ENSG00000184840,ENSG00000102879,ENSG00000179331,ENSG00000186480,ENSG00000134709,ENSG00000150961,ENSG00000100505,ENSG00000168993
GO:BP	blood vessel morphogenesis	GO:0048514	0.0449952	1.34683	706	109	12	17916	2.79377	ENSG00000197461,ENSG00000100065,ENSG00000166068,ENSG00000116016,ENSG00000184937,ENSG00000159399,ENSG00000123358,ENSG00000140105,ENSG00000107731,ENSG00000138772,ENSG00000179388,ENSG00000006327
GO:BP	angiogenesis	GO:0001525	0.0449952	1.34683	610	109	11	17916	2.96399	ENSG00000197461,ENSG00000100065,ENSG00000166068,ENSG00000116016,ENSG00000159399,ENSG00000123358,ENSG00000140105,ENSG00000107731,ENSG00000138772,ENSG00000179388,ENSG00000006327
GO:BP	response to interleukin-4	GO:0070670	0.0453044	1.34386	35	109	3	17916	14.0886	ENSG00000102879,ENSG00000077238,ENSG00000044574
GO:BP	carboxylic acid biosynthetic process	GO:0046394	0.0457527	1.33958	347	109	8	17916	3.78944	ENSG00000160200,ENSG00000131979,ENSG00000274276,ENSG00000186480,ENSG00000060982,ENSG00000116761,ENSG00000120254,ENSG00000135069
GO:BP	organic acid biosynthetic process	GO:0016053	0.0460483	1.33679	348	109	8	17916	3.77855	ENSG00000160200,ENSG00000131979,ENSG00000274276,ENSG00000186480,ENSG00000060982,ENSG00000116761,ENSG00000120254,ENSG00000135069
GO:CC	endoplasmic reticulum chaperone complex	GO:0034663	6.06968e-07	6.21683	10	112	5	18856	84.1786	ENSG00000143870,ENSG00000166598,ENSG00000044574,ENSG00000128228,ENSG00000149428
GO:CC	endoplasmic reticulum lumen	GO:0005788	5.28254e-05	4.27716	307	112	12	18856	6.58074	ENSG00000167004,ENSG00000197461,ENSG00000143870,ENSG00000145050,ENSG00000166598,ENSG00000041982,ENSG00000155660,ENSG00000044574,ENSG00000090520,ENSG00000128228,ENSG00000149428,ENSG00000111799
GO:CC	melanosome	GO:0042470	0.00026047	3.58424	104	112	7	18856	11.3317	ENSG00000167004,ENSG00000143870,ENSG00000115902,ENSG00000166598,ENSG00000117394,ENSG00000155660,ENSG00000044574
GO:CC	pigment granule	GO:0048770	0.00026047	3.58424	104	112	7	18856	11.3317	ENSG00000167004,ENSG00000143870,ENSG00000115902,ENSG00000166598,ENSG00000117394,ENSG00000155660,ENSG00000044574
GO:CC	endomembrane system	GO:0012505	0.00075403	3.12261	4561	112	48	18856	1.77179	ENSG00000035403,ENSG00000167004,ENSG00000197461,ENSG00000184840,ENSG00000152056,ENSG00000033100,ENSG00000161091,ENSG00000104635,ENSG00000168917,ENSG00000114850,ENSG00000142197,ENSG00000138134,ENSG00000143801,ENSG00000131979,ENSG00000102879,ENSG00000159399,ENSG00000123358,ENSG00000179331,ENSG00000143870,ENSG00000164023,ENSG00000162878,ENSG00000186480,ENSG00000198369,ENSG00000150961,ENSG00000164574…
GO:CC	cytoplasm	GO:0005737	0.00108761	2.96353	11653	112	90	18856	1.30028	ENSG00000035403,ENSG00000167004,ENSG00000197461,ENSG00000184840,ENSG00000277791,ENSG00000110619,ENSG00000152056,ENSG00000100065,ENSG00000160223,ENSG00000158528,ENSG00000033100,ENSG00000161091,ENSG00000104635,ENSG00000168917,ENSG00000114850,ENSG00000142197,ENSG00000171604,ENSG00000160200,ENSG00000167460,ENSG00000138134,ENSG00000143801,ENSG00000131979,ENSG00000166068,ENSG00000099814,ENSG00000043039…
GO:CC	vesicle	GO:0031982	0.00461549	2.33578	4006	112	41	18856	1.72308	ENSG00000035403,ENSG00000167004,ENSG00000197461,ENSG00000184840,ENSG00000277791,ENSG00000152056,ENSG00000070961,ENSG00000160223,ENSG00000161091,ENSG00000104635,ENSG00000111371,ENSG00000142197,ENSG00000167460,ENSG00000138134,ENSG00000143801,ENSG00000131979,ENSG00000166068,ENSG00000102879,ENSG00000179331,ENSG00000143870,ENSG00000120694,ENSG00000174021,ENSG00000198369,ENSG00000116761,ENSG00000150961…
GO:CC	intracellular vesicle	GO:0097708	0.00461549	2.33578	2388	112	29	18856	2.04454	ENSG00000035403,ENSG00000167004,ENSG00000197461,ENSG00000184840,ENSG00000152056,ENSG00000161091,ENSG00000104635,ENSG00000142197,ENSG00000138134,ENSG00000143801,ENSG00000131979,ENSG00000166068,ENSG00000102879,ENSG00000179331,ENSG00000143870,ENSG00000120694,ENSG00000198369,ENSG00000150961,ENSG00000115902,ENSG00000166598,ENSG00000100505,ENSG00000176720,ENSG00000117394,ENSG00000155660,ENSG00000138772…
GO:CC	cytosol	GO:0005829	0.00461549	2.33578	5161	112	49	18856	1.59843	ENSG00000035403,ENSG00000184840,ENSG00000277791,ENSG00000110619,ENSG00000152056,ENSG00000158528,ENSG00000142197,ENSG00000171604,ENSG00000160200,ENSG00000167460,ENSG00000138134,ENSG00000131979,ENSG00000166068,ENSG00000043039,ENSG00000102879,ENSG00000116016,ENSG00000047365,ENSG00000134684,ENSG00000184937,ENSG00000159399,ENSG00000145012,ENSG00000123358,ENSG00000179331,ENSG00000143870,ENSG00000120694…
GO:CC	cytoplasmic vesicle	GO:0031410	0.00461549	2.33578	2385	112	29	18856	2.04711	ENSG00000035403,ENSG00000167004,ENSG00000197461,ENSG00000184840,ENSG00000152056,ENSG00000161091,ENSG00000104635,ENSG00000142197,ENSG00000138134,ENSG00000143801,ENSG00000131979,ENSG00000166068,ENSG00000102879,ENSG00000179331,ENSG00000143870,ENSG00000120694,ENSG00000198369,ENSG00000150961,ENSG00000115902,ENSG00000166598,ENSG00000100505,ENSG00000176720,ENSG00000117394,ENSG00000155660,ENSG00000138772…
GO:CC	endoplasmic reticulum	GO:0005783	0.00461549	2.33578	1815	112	24	18856	2.22621	ENSG00000167004,ENSG00000197461,ENSG00000184840,ENSG00000114850,ENSG00000143801,ENSG00000159399,ENSG00000143870,ENSG00000186480,ENSG00000150961,ENSG00000197147,ENSG00000145050,ENSG00000166598,ENSG00000176720,ENSG00000041982,ENSG00000155660,ENSG00000044574,ENSG00000090520,ENSG00000128228,ENSG00000184164,ENSG00000149428,ENSG00000111799,ENSG00000168389,ENSG00000151012,ENSG00000111262
GO:CC	extracellular space	GO:0005615	0.00602231	2.22024	3547	112	37	18856	1.75619	ENSG00000035403,ENSG00000167004,ENSG00000197461,ENSG00000184840,ENSG00000277791,ENSG00000070961,ENSG00000160223,ENSG00000111371,ENSG00000142197,ENSG00000167460,ENSG00000102879,ENSG00000134684,ENSG00000143870,ENSG00000120694,ENSG00000174021,ENSG00000116761,ENSG00000140105,ENSG00000148798,ENSG00000145050,ENSG00000077238,ENSG00000115902,ENSG00000166598,ENSG00000041982,ENSG00000117394,ENSG00000155660…
GO:CC	cell junction	GO:0030054	0.00602231	2.22024	2099	112	26	18856	2.08541	ENSG00000035403,ENSG00000167004,ENSG00000184840,ENSG00000070961,ENSG00000158528,ENSG00000167460,ENSG00000143801,ENSG00000102879,ENSG00000145012,ENSG00000121743,ENSG00000187840,ENSG00000148798,ENSG00000115902,ENSG00000166598,ENSG00000100505,ENSG00000041982,ENSG00000117394,ENSG00000178695,ENSG00000044574,ENSG00000087085,ENSG00000149428,ENSG00000179388,ENSG00000168993,ENSG00000196517,ENSG00000244405…
GO:CC	endocytic vesicle lumen	GO:0071682	0.00602231	2.22024	20	112	3	18856	25.2536	ENSG00000120694,ENSG00000166598,ENSG00000149428
GO:CC	external side of apical plasma membrane	GO:0098591	0.00840991	2.07521	5	112	2	18856	67.3429	ENSG00000111371,ENSG00000103257
GO:CC	intracellular	GO:0005622	0.00852214	2.06945	14605	112	101	18856	1.16426	ENSG00000035403,ENSG00000167004,ENSG00000197461,ENSG00000184840,ENSG00000277791,ENSG00000110619,ENSG00000152056,ENSG00000070961,ENSG00000100065,ENSG00000160223,ENSG00000158528,ENSG00000033100,ENSG00000161091,ENSG00000104635,ENSG00000168917,ENSG00000114850,ENSG00000142197,ENSG00000171604,ENSG00000160200,ENSG00000167460,ENSG00000138134,ENSG00000143801,ENSG00000131979,ENSG00000166068,ENSG00000099814…
GO:CC	Golgi membrane	GO:0000139	0.0117558	1.92975	756	112	13	18856	2.89503	ENSG00000197461,ENSG00000184840,ENSG00000152056,ENSG00000033100,ENSG00000142197,ENSG00000143801,ENSG00000179331,ENSG00000164023,ENSG00000150961,ENSG00000164574,ENSG00000185090,ENSG00000176720,ENSG00000117394
GO:CC	extracellular exosome	GO:0070062	0.0137492	1.86172	2144	112	25	18856	1.96312	ENSG00000035403,ENSG00000167004,ENSG00000184840,ENSG00000277791,ENSG00000070961,ENSG00000160223,ENSG00000111371,ENSG00000142197,ENSG00000167460,ENSG00000102879,ENSG00000143870,ENSG00000120694,ENSG00000174021,ENSG00000116761,ENSG00000140105,ENSG00000115902,ENSG00000166598,ENSG00000117394,ENSG00000138772,ENSG00000166986,ENSG00000044574,ENSG00000103257,ENSG00000135069,ENSG00000149428,ENSG00000111799
GO:CC	integral component of presynaptic membrane	GO:0099056	0.0189155	1.72318	75	112	4	18856	8.97905	ENSG00000070961,ENSG00000143801,ENSG00000196517,ENSG00000111262
GO:CC	cell surface	GO:0009986	0.0189155	1.72318	914	112	14	18856	2.57877	ENSG00000167004,ENSG00000197461,ENSG00000160223,ENSG00000111371,ENSG00000143801,ENSG00000277117,ENSG00000115902,ENSG00000155660,ENSG00000044574,ENSG00000087085,ENSG00000103257,ENSG00000151012,ENSG00000006327,ENSG00000111262
GO:CC	extracellular vesicle	GO:1903561	0.0206974	1.68408	2245	112	25	18856	1.8748	ENSG00000035403,ENSG00000167004,ENSG00000184840,ENSG00000277791,ENSG00000070961,ENSG00000160223,ENSG00000111371,ENSG00000142197,ENSG00000167460,ENSG00000102879,ENSG00000143870,ENSG00000120694,ENSG00000174021,ENSG00000116761,ENSG00000140105,ENSG00000115902,ENSG00000166598,ENSG00000117394,ENSG00000138772,ENSG00000166986,ENSG00000044574,ENSG00000103257,ENSG00000135069,ENSG00000149428,ENSG00000111799
GO:CC	extracellular organelle	GO:0043230	0.0206974	1.68408	2250	112	25	18856	1.87063	ENSG00000035403,ENSG00000167004,ENSG00000184840,ENSG00000277791,ENSG00000070961,ENSG00000160223,ENSG00000111371,ENSG00000142197,ENSG00000167460,ENSG00000102879,ENSG00000143870,ENSG00000120694,ENSG00000174021,ENSG00000116761,ENSG00000140105,ENSG00000115902,ENSG00000166598,ENSG00000117394,ENSG00000138772,ENSG00000166986,ENSG00000044574,ENSG00000103257,ENSG00000135069,ENSG00000149428,ENSG00000111799
GO:CC	sarcoplasmic reticulum lumen	GO:0033018	0.0206974	1.68408	9	112	2	18856	37.4127	ENSG00000145050,ENSG00000166598
GO:CC	cortical actin cytoskeleton	GO:0030864	0.0206974	1.68408	79	112	4	18856	8.52441	ENSG00000035403,ENSG00000158528,ENSG00000102879,ENSG00000117394
GO:CC	intrinsic component of presynaptic membrane	GO:0098889	0.0230606	1.63713	84	112	4	18856	8.01701	ENSG00000070961,ENSG00000143801,ENSG00000196517,ENSG00000111262
GO:CC	endocytic vesicle	GO:0030139	0.0284037	1.54662	298	112	7	18856	3.9547	ENSG00000167004,ENSG00000102879,ENSG00000179331,ENSG00000120694,ENSG00000166598,ENSG00000138772,ENSG00000149428
GO:CC	presynaptic membrane	GO:0042734	0.034227	1.46563	158	112	5	18856	5.32776	ENSG00000070961,ENSG00000143801,ENSG00000178695,ENSG00000196517,ENSG00000111262
GO:CC	synapse	GO:0045202	0.0343789	1.46371	1356	112	17	18856	2.11067	ENSG00000184840,ENSG00000070961,ENSG00000158528,ENSG00000143801,ENSG00000102879,ENSG00000187840,ENSG00000148798,ENSG00000115902,ENSG00000100505,ENSG00000117394,ENSG00000178695,ENSG00000087085,ENSG00000179388,ENSG00000168993,ENSG00000196517,ENSG00000244405,ENSG00000111262
GO:CC	intracellular organelle	GO:0043229	0.036028	1.44336	12870	112	90	18856	1.17732	ENSG00000035403,ENSG00000167004,ENSG00000197461,ENSG00000184840,ENSG00000277791,ENSG00000152056,ENSG00000070961,ENSG00000160223,ENSG00000158528,ENSG00000033100,ENSG00000161091,ENSG00000104635,ENSG00000168917,ENSG00000114850,ENSG00000142197,ENSG00000171604,ENSG00000160200,ENSG00000167460,ENSG00000138134,ENSG00000143801,ENSG00000131979,ENSG00000166068,ENSG00000099814,ENSG00000043039,ENSG00000102879…
GO:CC	apical part of cell	GO:0045177	0.036028	1.44336	409	112	8	18856	3.29305	ENSG00000070961,ENSG00000104635,ENSG00000111371,ENSG00000143801,ENSG00000117394,ENSG00000103257,ENSG00000151012,ENSG00000111262
GO:CC	membrane-bounded organelle	GO:0043227	0.036028	1.44336	12688	112	89	18856	1.18094	ENSG00000035403,ENSG00000167004,ENSG00000197461,ENSG00000184840,ENSG00000277791,ENSG00000152056,ENSG00000070961,ENSG00000160223,ENSG00000033100,ENSG00000161091,ENSG00000104635,ENSG00000168917,ENSG00000111371,ENSG00000114850,ENSG00000142197,ENSG00000171604,ENSG00000160200,ENSG00000167460,ENSG00000138134,ENSG00000143801,ENSG00000131979,ENSG00000166068,ENSG00000043039,ENSG00000102879,ENSG00000116016…
GO:CC	focal adhesion	GO:0005925	0.037573	1.42512	414	112	8	18856	3.25328	ENSG00000035403,ENSG00000167004,ENSG00000167460,ENSG00000145012,ENSG00000166598,ENSG00000041982,ENSG00000044574,ENSG00000149428
GO:CC	cell-substrate junction	GO:0030055	0.0403167	1.39451	421	112	8	18856	3.19919	ENSG00000035403,ENSG00000167004,ENSG00000167460,ENSG00000145012,ENSG00000166598,ENSG00000041982,ENSG00000044574,ENSG00000149428
GO:CC	cortical cytoskeleton	GO:0030863	0.0408664	1.38863	107	112	4	18856	6.29372	ENSG00000035403,ENSG00000158528,ENSG00000102879,ENSG00000117394
GO:CC	apical plasma membrane	GO:0016324	0.044462	1.35201	341	112	7	18856	3.45601	ENSG00000070961,ENSG00000104635,ENSG00000111371,ENSG00000143801,ENSG00000117394,ENSG00000103257,ENSG00000111262
GO:CC	presynapse	GO:0098793	0.0468152	1.32961	535	112	9	18856	2.83218	ENSG00000184840,ENSG00000070961,ENSG00000143801,ENSG00000100505,ENSG00000117394,ENSG00000178695,ENSG00000168993,ENSG00000196517,ENSG00000111262
GO:CC	endoplasmic reticulum membrane	GO:0005789	0.0494159	1.30613	1086	112	14	18856	2.17035	ENSG00000167004,ENSG00000184840,ENSG00000114850,ENSG00000143801,ENSG00000143870,ENSG00000164023,ENSG00000186480,ENSG00000150961,ENSG00000197147,ENSG00000166598,ENSG00000176720,ENSG00000044574,ENSG00000128228,ENSG00000168389
KEGG	Protein processing in endoplasmic reticulum	KEGG:04141	0.000202023	3.6946	166	67	10	7747	6.96547	ENSG00000167004,ENSG00000114850,ENSG00000143870,ENSG00000120694,ENSG00000150961,ENSG00000166598,ENSG00000155660,ENSG00000044574,ENSG00000090520,ENSG00000149428
KEGG	Cysteine and methionine metabolism	KEGG:00270	0.00400655	2.39723	48	67	5	7747	12.0445	ENSG00000160200,ENSG00000274276,ENSG00000060982,ENSG00000116761,ENSG00000135069
KEGG	Glycine, serine and threonine metabolism	KEGG:00260	0.0158489	1.8	40	67	4	7747	11.5627	ENSG00000160200,ENSG00000274276,ENSG00000116761,ENSG00000135069
KEGG	Biosynthesis of amino acids	KEGG:01230	0.0158489	1.8	74	67	5	7747	7.81263	ENSG00000160200,ENSG00000274276,ENSG00000060982,ENSG00000116761,ENSG00000135069
KEGG	Aminoacyl-tRNA biosynthesis	KEGG:00970	0.0160441	1.79468	44	67	4	7747	10.5115	ENSG00000110619,ENSG00000134684,ENSG00000140105,ENSG00000166986
REAC	Cysteine formation from homocysteine	REAC:R-HSA-1614603	0.000137991	3.86015	3	74	3	10588	143.081	ENSG00000160200,ENSG00000274276,ENSG00000116761
REAC	Cytosolic tRNA aminoacylation	REAC:R-HSA-379716	0.00442326	2.35426	24	74	4	10588	23.8468	ENSG00000110619,ENSG00000134684,ENSG00000140105,ENSG00000166986
REAC	Amino acid transport across the plasma membrane	REAC:R-HSA-352230	0.00956606	2.01927	32	74	4	10588	17.8851	ENSG00000111371,ENSG00000115902,ENSG00000103257,ENSG00000151012
REAC	tRNA Aminoacylation	REAC:R-HSA-379724	0.0211833	1.67401	42	74	4	10588	13.6268	ENSG00000110619,ENSG00000134684,ENSG00000140105,ENSG00000166986
REAC	IRE1alpha activates chaperones	REAC:R-HSA-381070	0.0297465	1.52656	49	74	4	10588	11.6801	ENSG00000143870,ENSG00000044574,ENSG00000090520,ENSG00000149428
REAC	Unfolded Protein Response (UPR)	REAC:R-HSA-381119	0.0297465	1.52656	91	74	5	10588	7.8616	ENSG00000143870,ENSG00000166598,ENSG00000044574,ENSG00000090520,ENSG00000149428
REAC	RAS signaling downstream of NF1 loss-of-function variants	REAC:R-HSA-6802953	0.0332055	1.47879	6	74	2	10588	47.6937	ENSG00000166068,ENSG00000198369
REAC	Antigen Presentation: Folding, assembly and peptide loading of class I MHC	REAC:R-HSA-983170	0.0332055	1.47879	25	74	3	10588	17.1697	ENSG00000167004,ENSG00000150961,ENSG00000044574
REAC	Scavenging by Class F Receptors	REAC:R-HSA-3000484	0.0332055	1.47879	6	74	2	10588	47.6937	ENSG00000120694,ENSG00000149428
REAC	Sulfur amino acid metabolism	REAC:R-HSA-1614635	0.0385819	1.41362	28	74	3	10588	15.3301	ENSG00000160200,ENSG00000274276,ENSG00000116761
REAC	Metabolism of amino acids and derivatives	REAC:R-HSA-71291	0.0385819	1.41362	368	74	9	10588	3.49927	ENSG00000277791,ENSG00000160200,ENSG00000274276,ENSG00000060982,ENSG00000116761,ENSG00000166986,ENSG00000103257,ENSG00000135069,ENSG00000135346
REAC	Metabolism of ingested SeMet, Sec, MeSec into H2Se	REAC:R-HSA-2408508	0.046068	1.3366	8	74	2	10588	35.7703	ENSG00000160200,ENSG00000116761
WP	Photodynamic therapy-induced unfolded protein response	WP:WP3613	0.000954498	3.02022	27	70	5	6954	18.3968	ENSG00000143870,ENSG00000140105,ENSG00000166598,ENSG00000044574,ENSG00000090520
WP	Trans-sulfuration and one carbon metabolism	WP:WP2525	0.0189444	1.72252	31	70	4	6954	12.8184	ENSG00000160200,ENSG00000116761,ENSG00000120254,ENSG00000135069
TF	Factor: Egr-1; motif: GCGGGGGCGG; match class: 1	TF:M07354_1	8.2962e-11	10.0811	3549	116	57	19940	2.76081	ENSG00000035403,ENSG00000197461,ENSG00000152056,ENSG00000100065,ENSG00000160223,ENSG00000033100,ENSG00000104635,ENSG00000169258,ENSG00000160200,ENSG00000167460,ENSG00000143801,ENSG00000131979,ENSG00000166068,ENSG00000167695,ENSG00000099814,ENSG00000116016,ENSG00000047365,ENSG00000159399,ENSG00000123358,ENSG00000179331,ENSG00000143870,ENSG00000274276,ENSG00000162878,ENSG00000285976,ENSG00000118513…
TF	Factor: WT1; motif: CGCCCCCNCN; match class: 1	TF:M02036_1	8.2962e-11	10.0811	5283	116	70	19940	2.27764	ENSG00000035403,ENSG00000167004,ENSG00000197461,ENSG00000152056,ENSG00000100065,ENSG00000160223,ENSG00000033100,ENSG00000104635,ENSG00000168917,ENSG00000169258,ENSG00000160200,ENSG00000167460,ENSG00000143801,ENSG00000131979,ENSG00000166068,ENSG00000167695,ENSG00000099814,ENSG00000109066,ENSG00000102879,ENSG00000116016,ENSG00000047365,ENSG00000134684,ENSG00000159399,ENSG00000123358,ENSG00000179331…
TF	Factor: Egr-1; motif: CCGCCCMCG; match class: 1	TF:M04797_1	1.55331e-10	9.80874	1559	116	37	19940	4.07965	ENSG00000197461,ENSG00000100065,ENSG00000160223,ENSG00000169258,ENSG00000143801,ENSG00000131979,ENSG00000167695,ENSG00000099814,ENSG00000109066,ENSG00000047365,ENSG00000123358,ENSG00000179331,ENSG00000143870,ENSG00000162878,ENSG00000285976,ENSG00000121743,ENSG00000058091,ENSG00000277117,ENSG00000174021,ENSG00000134709,ENSG00000140105,ENSG00000164574,ENSG00000145050,ENSG00000185090,ENSG00000146386…
TF	Factor: Egr-1; motif: GCGGGGGCGG; match class: 1	TF:M01873_1	1.80858e-10	9.74266	2664	116	48	19940	3.09724	ENSG00000197461,ENSG00000152056,ENSG00000160223,ENSG00000033100,ENSG00000169258,ENSG00000160200,ENSG00000167460,ENSG00000143801,ENSG00000167695,ENSG00000099814,ENSG00000116016,ENSG00000047365,ENSG00000159399,ENSG00000123358,ENSG00000179331,ENSG00000143870,ENSG00000274276,ENSG00000162878,ENSG00000285976,ENSG00000118513,ENSG00000121743,ENSG00000058091,ENSG00000277117,ENSG00000174021,ENSG00000134709…
TF	Factor: EGR; motif: CGCCCCCGCNN	TF:M08878	2.07286e-10	9.68343	7515	116	83	19940	1.89852	ENSG00000035403,ENSG00000197461,ENSG00000184840,ENSG00000277791,ENSG00000152056,ENSG00000100065,ENSG00000160223,ENSG00000033100,ENSG00000161091,ENSG00000104635,ENSG00000168917,ENSG00000169258,ENSG00000160200,ENSG00000167460,ENSG00000143801,ENSG00000131979,ENSG00000166068,ENSG00000167695,ENSG00000099814,ENSG00000043039,ENSG00000109066,ENSG00000102879,ENSG00000116016,ENSG00000047365,ENSG00000134684…
TF	Factor: EGR; motif: CGCCCCCGCNN; match class: 0	TF:M08878_0	2.07286e-10	9.68343	7515	116	83	19940	1.89852	ENSG00000035403,ENSG00000197461,ENSG00000184840,ENSG00000277791,ENSG00000152056,ENSG00000100065,ENSG00000160223,ENSG00000033100,ENSG00000161091,ENSG00000104635,ENSG00000168917,ENSG00000169258,ENSG00000160200,ENSG00000167460,ENSG00000143801,ENSG00000131979,ENSG00000166068,ENSG00000167695,ENSG00000099814,ENSG00000043039,ENSG00000109066,ENSG00000102879,ENSG00000116016,ENSG00000047365,ENSG00000134684…
TF	Factor: Egr-1; motif: NNNNGCGKGGGYGGNRN; match class: 0	TF:M09897_0	6.81614e-10	9.16646	4258	116	60	19940	2.42222	ENSG00000035403,ENSG00000197461,ENSG00000184840,ENSG00000277791,ENSG00000152056,ENSG00000100065,ENSG00000160223,ENSG00000033100,ENSG00000104635,ENSG00000169258,ENSG00000160200,ENSG00000167460,ENSG00000143801,ENSG00000131979,ENSG00000166068,ENSG00000167695,ENSG00000099814,ENSG00000043039,ENSG00000116016,ENSG00000047365,ENSG00000159399,ENSG00000123358,ENSG00000179331,ENSG00000274276,ENSG00000120694…
TF	Factor: Egr-1; motif: NNNNGCGKGGGYGGNRN	TF:M09897	6.81614e-10	9.16646	4258	116	60	19940	2.42222	ENSG00000035403,ENSG00000197461,ENSG00000184840,ENSG00000277791,ENSG00000152056,ENSG00000100065,ENSG00000160223,ENSG00000033100,ENSG00000104635,ENSG00000169258,ENSG00000160200,ENSG00000167460,ENSG00000143801,ENSG00000131979,ENSG00000166068,ENSG00000167695,ENSG00000099814,ENSG00000043039,ENSG00000116016,ENSG00000047365,ENSG00000159399,ENSG00000123358,ENSG00000179331,ENSG00000274276,ENSG00000120694…
TF	Factor: WT1; motif: GNGGGGGCGGGG; match class: 1	TF:M03893_1	1.75554e-09	8.75559	3988	116	57	19940	2.4569	ENSG00000035403,ENSG00000197461,ENSG00000277791,ENSG00000100065,ENSG00000160223,ENSG00000033100,ENSG00000104635,ENSG00000169258,ENSG00000160200,ENSG00000167460,ENSG00000131979,ENSG00000166068,ENSG00000167695,ENSG00000099814,ENSG00000043039,ENSG00000109066,ENSG00000116016,ENSG00000047365,ENSG00000159399,ENSG00000123358,ENSG00000179331,ENSG00000143870,ENSG00000274276,ENSG00000162878,ENSG00000285976…
TF	Factor: KROX; motif: CCCGCCCCCRCCCC; match class: 0	TF:M00982_0	1.75554e-09	8.75559	7848	116	83	19940	1.81797	ENSG00000035403,ENSG00000167004,ENSG00000197461,ENSG00000184840,ENSG00000277791,ENSG00000152056,ENSG00000100065,ENSG00000160223,ENSG00000033100,ENSG00000161091,ENSG00000104635,ENSG00000168917,ENSG00000171604,ENSG00000169258,ENSG00000160200,ENSG00000167460,ENSG00000143801,ENSG00000131979,ENSG00000166068,ENSG00000167695,ENSG00000099814,ENSG00000043039,ENSG00000109066,ENSG00000102879,ENSG00000116016…
TF	Factor: KROX; motif: CCCGCCCCCRCCCC	TF:M00982	1.75554e-09	8.75559	7848	116	83	19940	1.81797	ENSG00000035403,ENSG00000167004,ENSG00000197461,ENSG00000184840,ENSG00000277791,ENSG00000152056,ENSG00000100065,ENSG00000160223,ENSG00000033100,ENSG00000161091,ENSG00000104635,ENSG00000168917,ENSG00000171604,ENSG00000169258,ENSG00000160200,ENSG00000167460,ENSG00000143801,ENSG00000131979,ENSG00000166068,ENSG00000167695,ENSG00000099814,ENSG00000043039,ENSG00000109066,ENSG00000102879,ENSG00000116016…
TF	Factor: KROX; motif: CCCGCCCCCRCCCC; match class: 1	TF:M00982_1	2.10739e-09	8.67625	3516	116	53	19940	2.59116	ENSG00000035403,ENSG00000197461,ENSG00000152056,ENSG00000100065,ENSG00000160223,ENSG00000104635,ENSG00000169258,ENSG00000160200,ENSG00000167460,ENSG00000131979,ENSG00000166068,ENSG00000167695,ENSG00000099814,ENSG00000116016,ENSG00000047365,ENSG00000159399,ENSG00000123358,ENSG00000179331,ENSG00000143870,ENSG00000274276,ENSG00000162878,ENSG00000285976,ENSG00000118513,ENSG00000121743,ENSG00000058091…
TF	Factor: EGR1; motif: NACGCCCACGCANW	TF:M03896	2.21173e-09	8.65527	6130	116	72	19940	2.01901	ENSG00000167004,ENSG00000197461,ENSG00000184840,ENSG00000110619,ENSG00000152056,ENSG00000100065,ENSG00000160223,ENSG00000033100,ENSG00000161091,ENSG00000111371,ENSG00000169258,ENSG00000160200,ENSG00000167460,ENSG00000143801,ENSG00000131979,ENSG00000167695,ENSG00000099814,ENSG00000043039,ENSG00000109066,ENSG00000102879,ENSG00000116016,ENSG00000047365,ENSG00000159399,ENSG00000123358,ENSG00000179331…
TF	Factor: EGR1; motif: NACGCCCACGCANW; match class: 0	TF:M03896_0	2.21173e-09	8.65527	6130	116	72	19940	2.01901	ENSG00000167004,ENSG00000197461,ENSG00000184840,ENSG00000110619,ENSG00000152056,ENSG00000100065,ENSG00000160223,ENSG00000033100,ENSG00000161091,ENSG00000111371,ENSG00000169258,ENSG00000160200,ENSG00000167460,ENSG00000143801,ENSG00000131979,ENSG00000167695,ENSG00000099814,ENSG00000043039,ENSG00000109066,ENSG00000102879,ENSG00000116016,ENSG00000047365,ENSG00000159399,ENSG00000123358,ENSG00000179331…
TF	Factor: Egr-1; motif: NNCRCCCMCGCNN; match class: 1	TF:M12140_1	4.51539e-09	8.3453	1555	116	34	19940	3.75851	ENSG00000197461,ENSG00000100065,ENSG00000169258,ENSG00000160200,ENSG00000143801,ENSG00000167695,ENSG00000099814,ENSG00000116016,ENSG00000047365,ENSG00000123358,ENSG00000179331,ENSG00000274276,ENSG00000162878,ENSG00000118513,ENSG00000121743,ENSG00000058091,ENSG00000174021,ENSG00000134709,ENSG00000145050,ENSG00000185090,ENSG00000077238,ENSG00000146386,ENSG00000170500,ENSG00000176720,ENSG00000178695…
TF	Factor: EGR1; motif: NACGCCCACGCANW; match class: 1	TF:M03896_1	1.08415e-08	7.96491	2098	116	39	19940	3.19541	ENSG00000197461,ENSG00000152056,ENSG00000160200,ENSG00000167460,ENSG00000143801,ENSG00000167695,ENSG00000099814,ENSG00000116016,ENSG00000047365,ENSG00000159399,ENSG00000123358,ENSG00000143870,ENSG00000274276,ENSG00000162878,ENSG00000118513,ENSG00000121743,ENSG00000058091,ENSG00000174021,ENSG00000134709,ENSG00000164778,ENSG00000145050,ENSG00000185090,ENSG00000166831,ENSG00000140280,ENSG00000115902…
TF	Factor: EGR1; motif: NGNGKGGGYGGNGS; match class: 0	TF:M09761_0	1.27958e-08	7.89293	5184	116	64	19940	2.12218	ENSG00000035403,ENSG00000197461,ENSG00000184840,ENSG00000277791,ENSG00000152056,ENSG00000100065,ENSG00000033100,ENSG00000104635,ENSG00000168917,ENSG00000169258,ENSG00000160200,ENSG00000143801,ENSG00000131979,ENSG00000166068,ENSG00000167695,ENSG00000099814,ENSG00000043039,ENSG00000109066,ENSG00000116016,ENSG00000047365,ENSG00000134684,ENSG00000184937,ENSG00000123358,ENSG00000179331,ENSG00000143870…
TF	Factor: EGR1; motif: NGNGKGGGYGGNGS	TF:M09761	1.27958e-08	7.89293	5184	116	64	19940	2.12218	ENSG00000035403,ENSG00000197461,ENSG00000184840,ENSG00000277791,ENSG00000152056,ENSG00000100065,ENSG00000033100,ENSG00000104635,ENSG00000168917,ENSG00000169258,ENSG00000160200,ENSG00000143801,ENSG00000131979,ENSG00000166068,ENSG00000167695,ENSG00000099814,ENSG00000043039,ENSG00000109066,ENSG00000116016,ENSG00000047365,ENSG00000134684,ENSG00000184937,ENSG00000123358,ENSG00000179331,ENSG00000143870…
TF	Factor: EGR1; motif: NCNCCGCCCCCGCN	TF:M07208	3.5377e-08	7.45128	6210	116	70	19940	1.93764	ENSG00000035403,ENSG00000197461,ENSG00000184840,ENSG00000152056,ENSG00000100065,ENSG00000160223,ENSG00000158528,ENSG00000033100,ENSG00000104635,ENSG00000168917,ENSG00000171604,ENSG00000169258,ENSG00000160200,ENSG00000167460,ENSG00000143801,ENSG00000131979,ENSG00000166068,ENSG00000167695,ENSG00000099814,ENSG00000043039,ENSG00000109066,ENSG00000116016,ENSG00000047365,ENSG00000134684,ENSG00000184937…
TF	Factor: Egr-1; motif: NNNNGCGKGGGYGGNRN; match class: 1	TF:M09897_1	3.5377e-08	7.45128	988	116	26	19940	4.52359	ENSG00000197461,ENSG00000100065,ENSG00000160200,ENSG00000167695,ENSG00000116016,ENSG00000123358,ENSG00000179331,ENSG00000274276,ENSG00000162878,ENSG00000174021,ENSG00000134709,ENSG00000145050,ENSG00000185090,ENSG00000166831,ENSG00000077238,ENSG00000170500,ENSG00000176720,ENSG00000178695,ENSG00000155660,ENSG00000087085,ENSG00000005513,ENSG00000149428,ENSG00000166886,ENSG00000168993,ENSG00000006327…
TF	Factor: EGR1; motif: NCNCCGCCCCCGCN; match class: 0	TF:M07208_0	3.5377e-08	7.45128	6210	116	70	19940	1.93764	ENSG00000035403,ENSG00000197461,ENSG00000184840,ENSG00000152056,ENSG00000100065,ENSG00000160223,ENSG00000158528,ENSG00000033100,ENSG00000104635,ENSG00000168917,ENSG00000171604,ENSG00000169258,ENSG00000160200,ENSG00000167460,ENSG00000143801,ENSG00000131979,ENSG00000166068,ENSG00000167695,ENSG00000099814,ENSG00000043039,ENSG00000109066,ENSG00000116016,ENSG00000047365,ENSG00000134684,ENSG00000184937…
TF	Factor: Egr-1; motif: NNNNNGYGKGGGNGGGNN; match class: 1	TF:M09603_1	3.5377e-08	7.45128	1329	116	30	19940	3.88028	ENSG00000035403,ENSG00000197461,ENSG00000100065,ENSG00000160200,ENSG00000167695,ENSG00000099814,ENSG00000116016,ENSG00000123358,ENSG00000179331,ENSG00000274276,ENSG00000162878,ENSG00000285976,ENSG00000174021,ENSG00000134709,ENSG00000187840,ENSG00000145050,ENSG00000185090,ENSG00000166831,ENSG00000140280,ENSG00000176720,ENSG00000087085,ENSG00000090520,ENSG00000005513,ENSG00000149428,ENSG00000166886…
TF	Factor: EGR; motif: CGCCCCCGCNN; match class: 1	TF:M08878_1	3.81273e-08	7.41876	3228	116	48	19940	2.55608	ENSG00000035403,ENSG00000197461,ENSG00000152056,ENSG00000160223,ENSG00000033100,ENSG00000169258,ENSG00000160200,ENSG00000167460,ENSG00000143801,ENSG00000131979,ENSG00000166068,ENSG00000099814,ENSG00000102879,ENSG00000116016,ENSG00000047365,ENSG00000123358,ENSG00000179331,ENSG00000143870,ENSG00000274276,ENSG00000162878,ENSG00000285976,ENSG00000118513,ENSG00000121743,ENSG00000058091,ENSG00000277117…
TF	Factor: Egr-1; motif: NNNNNGYGKGGGNGGGNN	TF:M09603	3.85614e-08	7.41385	4647	116	59	19940	2.18246	ENSG00000035403,ENSG00000197461,ENSG00000184840,ENSG00000277791,ENSG00000152056,ENSG00000100065,ENSG00000160223,ENSG00000104635,ENSG00000168917,ENSG00000169258,ENSG00000160200,ENSG00000131979,ENSG00000166068,ENSG00000167695,ENSG00000099814,ENSG00000043039,ENSG00000116016,ENSG00000047365,ENSG00000159399,ENSG00000123358,ENSG00000179331,ENSG00000274276,ENSG00000120694,ENSG00000162878,ENSG00000285976…
TF	Factor: Egr-1; motif: NNNNNGYGKGGGNGGGNN; match class: 0	TF:M09603_0	3.85614e-08	7.41385	4647	116	59	19940	2.18246	ENSG00000035403,ENSG00000197461,ENSG00000184840,ENSG00000277791,ENSG00000152056,ENSG00000100065,ENSG00000160223,ENSG00000104635,ENSG00000168917,ENSG00000169258,ENSG00000160200,ENSG00000131979,ENSG00000166068,ENSG00000167695,ENSG00000099814,ENSG00000043039,ENSG00000116016,ENSG00000047365,ENSG00000159399,ENSG00000123358,ENSG00000179331,ENSG00000274276,ENSG00000120694,ENSG00000162878,ENSG00000285976…
TF	Factor: Egr-1; motif: GCGGGGGCGG	TF:M01873	5.45127e-08	7.2635	6757	116	73	19940	1.8571	ENSG00000035403,ENSG00000197461,ENSG00000184840,ENSG00000152056,ENSG00000100065,ENSG00000160223,ENSG00000033100,ENSG00000104635,ENSG00000168917,ENSG00000169258,ENSG00000160200,ENSG00000167460,ENSG00000143801,ENSG00000131979,ENSG00000166068,ENSG00000167695,ENSG00000099814,ENSG00000043039,ENSG00000109066,ENSG00000102879,ENSG00000116016,ENSG00000047365,ENSG00000159399,ENSG00000123358,ENSG00000179331…
TF	Factor: Egr-1; motif: GCGGGGGCGG; match class: 0	TF:M01873_0	5.45127e-08	7.2635	6757	116	73	19940	1.8571	ENSG00000035403,ENSG00000197461,ENSG00000184840,ENSG00000152056,ENSG00000100065,ENSG00000160223,ENSG00000033100,ENSG00000104635,ENSG00000168917,ENSG00000169258,ENSG00000160200,ENSG00000167460,ENSG00000143801,ENSG00000131979,ENSG00000166068,ENSG00000167695,ENSG00000099814,ENSG00000043039,ENSG00000109066,ENSG00000102879,ENSG00000116016,ENSG00000047365,ENSG00000159399,ENSG00000123358,ENSG00000179331…
TF	Factor: Egr-1; motif: GCGGGGGCGG; match class: 0	TF:M07354_0	8.95506e-08	7.04793	7814	116	79	19940	1.73788	ENSG00000035403,ENSG00000197461,ENSG00000184840,ENSG00000152056,ENSG00000100065,ENSG00000160223,ENSG00000033100,ENSG00000104635,ENSG00000168917,ENSG00000169258,ENSG00000160200,ENSG00000167460,ENSG00000143801,ENSG00000131979,ENSG00000166068,ENSG00000167695,ENSG00000099814,ENSG00000043039,ENSG00000109066,ENSG00000102879,ENSG00000116016,ENSG00000047365,ENSG00000159399,ENSG00000123358,ENSG00000179331…
TF	Factor: Egr-1; motif: GCGGGGGCGG	TF:M07354	8.95506e-08	7.04793	7814	116	79	19940	1.73788	ENSG00000035403,ENSG00000197461,ENSG00000184840,ENSG00000152056,ENSG00000100065,ENSG00000160223,ENSG00000033100,ENSG00000104635,ENSG00000168917,ENSG00000169258,ENSG00000160200,ENSG00000167460,ENSG00000143801,ENSG00000131979,ENSG00000166068,ENSG00000167695,ENSG00000099814,ENSG00000043039,ENSG00000109066,ENSG00000102879,ENSG00000116016,ENSG00000047365,ENSG00000159399,ENSG00000123358,ENSG00000179331…
TF	Factor: EGR1; motif: NCNCCGCCCCCGCN; match class: 1	TF:M07208_1	9.83771e-08	7.00711	2198	116	38	19940	2.97182	ENSG00000035403,ENSG00000197461,ENSG00000152056,ENSG00000100065,ENSG00000160223,ENSG00000169258,ENSG00000160200,ENSG00000167460,ENSG00000166068,ENSG00000099814,ENSG00000116016,ENSG00000047365,ENSG00000123358,ENSG00000179331,ENSG00000274276,ENSG00000162878,ENSG00000285976,ENSG00000058091,ENSG00000277117,ENSG00000174021,ENSG00000134709,ENSG00000145050,ENSG00000185090,ENSG00000166831,ENSG00000140280…
TF	Factor: ETF; motif: GVGGMGG; match class: 0	TF:M00695_0	1.46006e-07	6.83563	10461	116	93	19940	1.52819	ENSG00000035403,ENSG00000167004,ENSG00000197461,ENSG00000184840,ENSG00000110619,ENSG00000152056,ENSG00000100065,ENSG00000160223,ENSG00000158528,ENSG00000033100,ENSG00000161091,ENSG00000104635,ENSG00000168917,ENSG00000111371,ENSG00000184178,ENSG00000171604,ENSG00000169258,ENSG00000160200,ENSG00000167460,ENSG00000143801,ENSG00000131979,ENSG00000166068,ENSG00000167695,ENSG00000099814,ENSG00000043039…
TF	Factor: ETF; motif: GVGGMGG	TF:M00695	1.46006e-07	6.83563	10461	116	93	19940	1.52819	ENSG00000035403,ENSG00000167004,ENSG00000197461,ENSG00000184840,ENSG00000110619,ENSG00000152056,ENSG00000100065,ENSG00000160223,ENSG00000158528,ENSG00000033100,ENSG00000161091,ENSG00000104635,ENSG00000168917,ENSG00000111371,ENSG00000184178,ENSG00000171604,ENSG00000169258,ENSG00000160200,ENSG00000167460,ENSG00000143801,ENSG00000131979,ENSG00000166068,ENSG00000167695,ENSG00000099814,ENSG00000043039…
TF	Factor: MAZ; motif: GGGGGAGGGGGNGRGRRRGNRG; match class: 1	TF:M09984_1	2.01459e-07	6.69581	5580	116	64	19940	1.97157	ENSG00000035403,ENSG00000197461,ENSG00000152056,ENSG00000100065,ENSG00000160223,ENSG00000158528,ENSG00000033100,ENSG00000168917,ENSG00000111371,ENSG00000171604,ENSG00000169258,ENSG00000160200,ENSG00000167460,ENSG00000166068,ENSG00000167695,ENSG00000099814,ENSG00000043039,ENSG00000102879,ENSG00000134684,ENSG00000159399,ENSG00000123358,ENSG00000179331,ENSG00000274276,ENSG00000147251,ENSG00000162878…
TF	Factor: EGR1; motif: NGNGKGGGYGGNGS; match class: 1	TF:M09761_1	2.43523e-07	6.61346	1564	116	31	19940	3.40716	ENSG00000197461,ENSG00000152056,ENSG00000100065,ENSG00000169258,ENSG00000160200,ENSG00000166068,ENSG00000167695,ENSG00000099814,ENSG00000123358,ENSG00000274276,ENSG00000162878,ENSG00000285976,ENSG00000174021,ENSG00000134709,ENSG00000145050,ENSG00000185090,ENSG00000166831,ENSG00000140280,ENSG00000176720,ENSG00000178695,ENSG00000155660,ENSG00000123685,ENSG00000087085,ENSG00000177614,ENSG00000005513…
TF	Factor: WT1; motif: CGCCCCCNCN	TF:M02036	2.43523e-07	6.61346	9783	116	89	19940	1.56381	ENSG00000035403,ENSG00000167004,ENSG00000197461,ENSG00000184840,ENSG00000152056,ENSG00000100065,ENSG00000160223,ENSG00000158528,ENSG00000033100,ENSG00000104635,ENSG00000168917,ENSG00000171604,ENSG00000169258,ENSG00000160200,ENSG00000167460,ENSG00000143801,ENSG00000131979,ENSG00000166068,ENSG00000167695,ENSG00000099814,ENSG00000043039,ENSG00000109066,ENSG00000102879,ENSG00000116016,ENSG00000047365…
TF	Factor: WT1; motif: CGCCCCCNCN; match class: 0	TF:M02036_0	2.43523e-07	6.61346	9783	116	89	19940	1.56381	ENSG00000035403,ENSG00000167004,ENSG00000197461,ENSG00000184840,ENSG00000152056,ENSG00000100065,ENSG00000160223,ENSG00000158528,ENSG00000033100,ENSG00000104635,ENSG00000168917,ENSG00000171604,ENSG00000169258,ENSG00000160200,ENSG00000167460,ENSG00000143801,ENSG00000131979,ENSG00000166068,ENSG00000167695,ENSG00000099814,ENSG00000043039,ENSG00000109066,ENSG00000102879,ENSG00000116016,ENSG00000047365…
TF	Factor: EGR-1; motif: TGCGTGGGCGK; match class: 1	TF:M01972_1	2.43523e-07	6.61346	1473	116	30	19940	3.50095	ENSG00000197461,ENSG00000100065,ENSG00000160200,ENSG00000143801,ENSG00000099814,ENSG00000116016,ENSG00000047365,ENSG00000123358,ENSG00000179331,ENSG00000274276,ENSG00000162878,ENSG00000121743,ENSG00000058091,ENSG00000174021,ENSG00000134709,ENSG00000145050,ENSG00000185090,ENSG00000077238,ENSG00000146386,ENSG00000170500,ENSG00000176720,ENSG00000178695,ENSG00000155660,ENSG00000087085,ENSG00000177614…
TF	Factor: Egr-1; motif: CCGCCCMCG	TF:M04797	4.01265e-07	6.39657	5109	116	60	19940	2.01875	ENSG00000035403,ENSG00000167004,ENSG00000197461,ENSG00000184840,ENSG00000152056,ENSG00000100065,ENSG00000160223,ENSG00000104635,ENSG00000169258,ENSG00000160200,ENSG00000167460,ENSG00000143801,ENSG00000131979,ENSG00000167695,ENSG00000099814,ENSG00000043039,ENSG00000109066,ENSG00000116016,ENSG00000047365,ENSG00000159399,ENSG00000123358,ENSG00000179331,ENSG00000143870,ENSG00000274276,ENSG00000120694…
TF	Factor: Egr-1; motif: CCGCCCMCG; match class: 0	TF:M04797_0	4.01265e-07	6.39657	5109	116	60	19940	2.01875	ENSG00000035403,ENSG00000167004,ENSG00000197461,ENSG00000184840,ENSG00000152056,ENSG00000100065,ENSG00000160223,ENSG00000104635,ENSG00000169258,ENSG00000160200,ENSG00000167460,ENSG00000143801,ENSG00000131979,ENSG00000167695,ENSG00000099814,ENSG00000043039,ENSG00000109066,ENSG00000116016,ENSG00000047365,ENSG00000159399,ENSG00000123358,ENSG00000179331,ENSG00000143870,ENSG00000274276,ENSG00000120694…
TF	Factor: RNF96; motif: BCCCGCRGCC; match class: 0	TF:M01199_0	6.79182e-07	6.16801	8502	116	81	19940	1.63769	ENSG00000167004,ENSG00000197461,ENSG00000184840,ENSG00000152056,ENSG00000100065,ENSG00000160223,ENSG00000158528,ENSG00000161091,ENSG00000104635,ENSG00000168917,ENSG00000111371,ENSG00000171604,ENSG00000169258,ENSG00000160200,ENSG00000167460,ENSG00000131979,ENSG00000166068,ENSG00000167695,ENSG00000099814,ENSG00000043039,ENSG00000102879,ENSG00000116016,ENSG00000047365,ENSG00000184937,ENSG00000159399…
TF	Factor: RNF96; motif: BCCCGCRGCC	TF:M01199	6.79182e-07	6.16801	8502	116	81	19940	1.63769	ENSG00000167004,ENSG00000197461,ENSG00000184840,ENSG00000152056,ENSG00000100065,ENSG00000160223,ENSG00000158528,ENSG00000161091,ENSG00000104635,ENSG00000168917,ENSG00000111371,ENSG00000171604,ENSG00000169258,ENSG00000160200,ENSG00000167460,ENSG00000131979,ENSG00000166068,ENSG00000167695,ENSG00000099814,ENSG00000043039,ENSG00000102879,ENSG00000116016,ENSG00000047365,ENSG00000184937,ENSG00000159399…
TF	Factor: EGR-1; motif: TGCGTGGGCGK	TF:M01972	9.85598e-07	6.0063	5378	116	61	19940	1.94974	ENSG00000167004,ENSG00000197461,ENSG00000184840,ENSG00000277791,ENSG00000152056,ENSG00000100065,ENSG00000160223,ENSG00000161091,ENSG00000114850,ENSG00000169258,ENSG00000160200,ENSG00000167460,ENSG00000143801,ENSG00000131979,ENSG00000167695,ENSG00000099814,ENSG00000043039,ENSG00000109066,ENSG00000102879,ENSG00000116016,ENSG00000047365,ENSG00000123358,ENSG00000179331,ENSG00000143870,ENSG00000274276…
TF	Factor: EGR-1; motif: TGCGTGGGCGK; match class: 0	TF:M01972_0	9.85598e-07	6.0063	5378	116	61	19940	1.94974	ENSG00000167004,ENSG00000197461,ENSG00000184840,ENSG00000277791,ENSG00000152056,ENSG00000100065,ENSG00000160223,ENSG00000161091,ENSG00000114850,ENSG00000169258,ENSG00000160200,ENSG00000167460,ENSG00000143801,ENSG00000131979,ENSG00000167695,ENSG00000099814,ENSG00000043039,ENSG00000109066,ENSG00000102879,ENSG00000116016,ENSG00000047365,ENSG00000123358,ENSG00000179331,ENSG00000143870,ENSG00000274276…
TF	Factor: Egr-1; motif: NNCRCCCMCGCNN	TF:M12140	9.86524e-07	6.00589	5384	116	61	19940	1.94756	ENSG00000197461,ENSG00000184840,ENSG00000277791,ENSG00000152056,ENSG00000100065,ENSG00000160223,ENSG00000161091,ENSG00000114850,ENSG00000169258,ENSG00000160200,ENSG00000167460,ENSG00000143801,ENSG00000131979,ENSG00000167695,ENSG00000099814,ENSG00000043039,ENSG00000109066,ENSG00000102879,ENSG00000116016,ENSG00000047365,ENSG00000123358,ENSG00000179331,ENSG00000143870,ENSG00000274276,ENSG00000120694…
TF	Factor: Egr-1; motif: NNCRCCCMCGCNN; match class: 0	TF:M12140_0	9.86524e-07	6.00589	5384	116	61	19940	1.94756	ENSG00000197461,ENSG00000184840,ENSG00000277791,ENSG00000152056,ENSG00000100065,ENSG00000160223,ENSG00000161091,ENSG00000114850,ENSG00000169258,ENSG00000160200,ENSG00000167460,ENSG00000143801,ENSG00000131979,ENSG00000167695,ENSG00000099814,ENSG00000043039,ENSG00000109066,ENSG00000102879,ENSG00000116016,ENSG00000047365,ENSG00000123358,ENSG00000179331,ENSG00000143870,ENSG00000274276,ENSG00000120694…
TF	Factor: NGFI-C; motif: WTGCGTGGGYGG; match class: 0	TF:M00244_0	1.46456e-06	5.83429	6187	116	66	19940	1.83371	ENSG00000035403,ENSG00000167004,ENSG00000197461,ENSG00000184840,ENSG00000152056,ENSG00000100065,ENSG00000160223,ENSG00000033100,ENSG00000161091,ENSG00000114850,ENSG00000169258,ENSG00000160200,ENSG00000167460,ENSG00000143801,ENSG00000166068,ENSG00000167695,ENSG00000099814,ENSG00000043039,ENSG00000109066,ENSG00000102879,ENSG00000116016,ENSG00000047365,ENSG00000159399,ENSG00000123358,ENSG00000179331…
TF	Factor: NGFI-C; motif: WTGCGTGGGYGG	TF:M00244	1.46456e-06	5.83429	6187	116	66	19940	1.83371	ENSG00000035403,ENSG00000167004,ENSG00000197461,ENSG00000184840,ENSG00000152056,ENSG00000100065,ENSG00000160223,ENSG00000033100,ENSG00000161091,ENSG00000114850,ENSG00000169258,ENSG00000160200,ENSG00000167460,ENSG00000143801,ENSG00000166068,ENSG00000167695,ENSG00000099814,ENSG00000043039,ENSG00000109066,ENSG00000102879,ENSG00000116016,ENSG00000047365,ENSG00000159399,ENSG00000123358,ENSG00000179331…
TF	Factor: SP1:SP3; motif: CCSCCCCCYCC	TF:M01219	1.63946e-06	5.7853	6831	116	70	19940	1.76149	ENSG00000035403,ENSG00000197461,ENSG00000184840,ENSG00000152056,ENSG00000100065,ENSG00000160223,ENSG00000033100,ENSG00000104635,ENSG00000168917,ENSG00000171604,ENSG00000169258,ENSG00000160200,ENSG00000167460,ENSG00000131979,ENSG00000166068,ENSG00000167695,ENSG00000099814,ENSG00000043039,ENSG00000116016,ENSG00000047365,ENSG00000134684,ENSG00000159399,ENSG00000123358,ENSG00000179331,ENSG00000143870…
TF	Factor: SP1:SP3; motif: CCSCCCCCYCC; match class: 0	TF:M01219_0	1.63946e-06	5.7853	6831	116	70	19940	1.76149	ENSG00000035403,ENSG00000197461,ENSG00000184840,ENSG00000152056,ENSG00000100065,ENSG00000160223,ENSG00000033100,ENSG00000104635,ENSG00000168917,ENSG00000171604,ENSG00000169258,ENSG00000160200,ENSG00000167460,ENSG00000131979,ENSG00000166068,ENSG00000167695,ENSG00000099814,ENSG00000043039,ENSG00000116016,ENSG00000047365,ENSG00000134684,ENSG00000159399,ENSG00000123358,ENSG00000179331,ENSG00000143870…
TF	Factor: SP1:SP3; motif: CCSCCCCCYCC; match class: 1	TF:M01219_1	1.70058e-06	5.7694	2941	116	42	19940	2.45483	ENSG00000035403,ENSG00000197461,ENSG00000152056,ENSG00000100065,ENSG00000160223,ENSG00000104635,ENSG00000171604,ENSG00000169258,ENSG00000160200,ENSG00000166068,ENSG00000167695,ENSG00000099814,ENSG00000043039,ENSG00000159399,ENSG00000123358,ENSG00000179331,ENSG00000143870,ENSG00000274276,ENSG00000162878,ENSG00000285976,ENSG00000118513,ENSG00000058091,ENSG00000186480,ENSG00000277117,ENSG00000174021…
TF	Factor: WT1; motif: GNGGGGGCGGGG	TF:M03893	4.5006e-06	5.34673	8314	116	78	19940	1.61269	ENSG00000035403,ENSG00000197461,ENSG00000184840,ENSG00000277791,ENSG00000152056,ENSG00000100065,ENSG00000160223,ENSG00000033100,ENSG00000104635,ENSG00000168917,ENSG00000169258,ENSG00000160200,ENSG00000167460,ENSG00000143801,ENSG00000131979,ENSG00000166068,ENSG00000167695,ENSG00000099814,ENSG00000043039,ENSG00000109066,ENSG00000116016,ENSG00000047365,ENSG00000134684,ENSG00000159399,ENSG00000123358…
TF	Factor: WT1; motif: GNGGGGGCGGGG; match class: 0	TF:M03893_0	4.5006e-06	5.34673	8314	116	78	19940	1.61269	ENSG00000035403,ENSG00000197461,ENSG00000184840,ENSG00000277791,ENSG00000152056,ENSG00000100065,ENSG00000160223,ENSG00000033100,ENSG00000104635,ENSG00000168917,ENSG00000169258,ENSG00000160200,ENSG00000167460,ENSG00000143801,ENSG00000131979,ENSG00000166068,ENSG00000167695,ENSG00000099814,ENSG00000043039,ENSG00000109066,ENSG00000116016,ENSG00000047365,ENSG00000134684,ENSG00000159399,ENSG00000123358…
TF	Factor: MOVO-B; motif: GNGGGGG; match class: 1	TF:M01104_1	4.62638e-06	5.33476	5613	116	61	19940	1.86811	ENSG00000035403,ENSG00000167004,ENSG00000197461,ENSG00000184840,ENSG00000152056,ENSG00000100065,ENSG00000160223,ENSG00000158528,ENSG00000160200,ENSG00000167460,ENSG00000143801,ENSG00000131979,ENSG00000166068,ENSG00000099814,ENSG00000109066,ENSG00000102879,ENSG00000116016,ENSG00000047365,ENSG00000184937,ENSG00000159399,ENSG00000123358,ENSG00000179331,ENSG00000143870,ENSG00000274276,ENSG00000162878…
TF	Factor: Churchill; motif: CGGGNN; match class: 1	TF:M00986_1	7.02131e-06	5.15358	10387	116	89	19940	1.47288	ENSG00000035403,ENSG00000167004,ENSG00000197461,ENSG00000184840,ENSG00000277791,ENSG00000152056,ENSG00000100065,ENSG00000160223,ENSG00000158528,ENSG00000033100,ENSG00000161091,ENSG00000104635,ENSG00000111371,ENSG00000171604,ENSG00000169258,ENSG00000160200,ENSG00000167460,ENSG00000143801,ENSG00000131979,ENSG00000166068,ENSG00000167695,ENSG00000099814,ENSG00000043039,ENSG00000109066,ENSG00000102879…
TF	Factor: Sp1; motif: NGGGGGCGGGGYN	TF:M00196	1.02281e-05	4.9902	10267	116	88	19940	1.47335	ENSG00000035403,ENSG00000167004,ENSG00000197461,ENSG00000184840,ENSG00000277791,ENSG00000110619,ENSG00000152056,ENSG00000100065,ENSG00000160223,ENSG00000158528,ENSG00000033100,ENSG00000161091,ENSG00000104635,ENSG00000168917,ENSG00000171604,ENSG00000169258,ENSG00000160200,ENSG00000167460,ENSG00000143801,ENSG00000166068,ENSG00000167695,ENSG00000099814,ENSG00000043039,ENSG00000109066,ENSG00000116016…
TF	Factor: Sp1; motif: NGGGGGCGGGGYN; match class: 0	TF:M00196_0	1.02281e-05	4.9902	10267	116	88	19940	1.47335	ENSG00000035403,ENSG00000167004,ENSG00000197461,ENSG00000184840,ENSG00000277791,ENSG00000110619,ENSG00000152056,ENSG00000100065,ENSG00000160223,ENSG00000158528,ENSG00000033100,ENSG00000161091,ENSG00000104635,ENSG00000168917,ENSG00000171604,ENSG00000169258,ENSG00000160200,ENSG00000167460,ENSG00000143801,ENSG00000166068,ENSG00000167695,ENSG00000099814,ENSG00000043039,ENSG00000109066,ENSG00000116016…
TF	Factor: MOVO-B; motif: GNGGGGG; match class: 0	TF:M01104_0	1.2302e-05	4.91002	10305	116	88	19940	1.46792	ENSG00000035403,ENSG00000167004,ENSG00000197461,ENSG00000184840,ENSG00000277791,ENSG00000110619,ENSG00000152056,ENSG00000100065,ENSG00000160223,ENSG00000158528,ENSG00000104635,ENSG00000168917,ENSG00000171604,ENSG00000169258,ENSG00000160200,ENSG00000167460,ENSG00000143801,ENSG00000131979,ENSG00000166068,ENSG00000167695,ENSG00000099814,ENSG00000043039,ENSG00000109066,ENSG00000102879,ENSG00000116016…
TF	Factor: MOVO-B; motif: GNGGGGG	TF:M01104	1.2302e-05	4.91002	10305	116	88	19940	1.46792	ENSG00000035403,ENSG00000167004,ENSG00000197461,ENSG00000184840,ENSG00000277791,ENSG00000110619,ENSG00000152056,ENSG00000100065,ENSG00000160223,ENSG00000158528,ENSG00000104635,ENSG00000168917,ENSG00000171604,ENSG00000169258,ENSG00000160200,ENSG00000167460,ENSG00000143801,ENSG00000131979,ENSG00000166068,ENSG00000167695,ENSG00000099814,ENSG00000043039,ENSG00000109066,ENSG00000102879,ENSG00000116016…
TF	Factor: Egr; motif: GTGGGSGCRRS	TF:M00807	1.48311e-05	4.82883	4364	116	51	19940	2.00887	ENSG00000035403,ENSG00000197461,ENSG00000160223,ENSG00000033100,ENSG00000161091,ENSG00000104635,ENSG00000168917,ENSG00000169258,ENSG00000167460,ENSG00000143801,ENSG00000167695,ENSG00000099814,ENSG00000043039,ENSG00000102879,ENSG00000047365,ENSG00000134684,ENSG00000159399,ENSG00000145012,ENSG00000123358,ENSG00000143870,ENSG00000147251,ENSG00000285976,ENSG00000118513,ENSG00000058091,ENSG00000277117…
TF	Factor: Egr; motif: GTGGGSGCRRS; match class: 0	TF:M00807_0	1.48311e-05	4.82883	4364	116	51	19940	2.00887	ENSG00000035403,ENSG00000197461,ENSG00000160223,ENSG00000033100,ENSG00000161091,ENSG00000104635,ENSG00000168917,ENSG00000169258,ENSG00000167460,ENSG00000143801,ENSG00000167695,ENSG00000099814,ENSG00000043039,ENSG00000102879,ENSG00000047365,ENSG00000134684,ENSG00000159399,ENSG00000145012,ENSG00000123358,ENSG00000143870,ENSG00000147251,ENSG00000285976,ENSG00000118513,ENSG00000058091,ENSG00000277117…
TF	Factor: Egr-1; motif: NGCGTGCGY; match class: 1	TF:M04950_1	2.31217e-05	4.63598	5567	116	59	19940	1.82179	ENSG00000035403,ENSG00000167004,ENSG00000197461,ENSG00000100065,ENSG00000160223,ENSG00000158528,ENSG00000161091,ENSG00000111371,ENSG00000114850,ENSG00000171604,ENSG00000169258,ENSG00000160200,ENSG00000143801,ENSG00000166068,ENSG00000099814,ENSG00000102879,ENSG00000116016,ENSG00000134684,ENSG00000159399,ENSG00000143870,ENSG00000274276,ENSG00000147251,ENSG00000118513,ENSG00000121743,ENSG00000186480…
TF	Factor: BTEB3; motif: CCNNSCCNSCCCCKCCCCC; match class: 0	TF:M09826_0	3.07955e-05	4.51151	11661	116	94	19940	1.38567	ENSG00000035403,ENSG00000167004,ENSG00000197461,ENSG00000184840,ENSG00000277791,ENSG00000110619,ENSG00000152056,ENSG00000100065,ENSG00000160223,ENSG00000158528,ENSG00000033100,ENSG00000161091,ENSG00000104635,ENSG00000168917,ENSG00000111371,ENSG00000171604,ENSG00000169258,ENSG00000160200,ENSG00000167460,ENSG00000143801,ENSG00000131979,ENSG00000166068,ENSG00000167695,ENSG00000099814,ENSG00000043039…
TF	Factor: BTEB3; motif: CCNNSCCNSCCCCKCCCCC	TF:M09826	3.07955e-05	4.51151	11661	116	94	19940	1.38567	ENSG00000035403,ENSG00000167004,ENSG00000197461,ENSG00000184840,ENSG00000277791,ENSG00000110619,ENSG00000152056,ENSG00000100065,ENSG00000160223,ENSG00000158528,ENSG00000033100,ENSG00000161091,ENSG00000104635,ENSG00000168917,ENSG00000111371,ENSG00000171604,ENSG00000169258,ENSG00000160200,ENSG00000167460,ENSG00000143801,ENSG00000131979,ENSG00000166068,ENSG00000167695,ENSG00000099814,ENSG00000043039…
TF	Factor: Egr-1; motif: NMCRCCCMCNCNN; match class: 0	TF:M12139_0	3.36125e-05	4.4735	3806	116	46	19940	2.07757	ENSG00000035403,ENSG00000197461,ENSG00000184840,ENSG00000277791,ENSG00000100065,ENSG00000160223,ENSG00000161091,ENSG00000169258,ENSG00000160200,ENSG00000143801,ENSG00000131979,ENSG00000166068,ENSG00000167695,ENSG00000099814,ENSG00000043039,ENSG00000116016,ENSG00000047365,ENSG00000179331,ENSG00000274276,ENSG00000120694,ENSG00000147251,ENSG00000162878,ENSG00000121743,ENSG00000186480,ENSG00000277117…
TF	Factor: Egr-1; motif: NMCRCCCMCNCNN	TF:M12139	3.36125e-05	4.4735	3806	116	46	19940	2.07757	ENSG00000035403,ENSG00000197461,ENSG00000184840,ENSG00000277791,ENSG00000100065,ENSG00000160223,ENSG00000161091,ENSG00000169258,ENSG00000160200,ENSG00000143801,ENSG00000131979,ENSG00000166068,ENSG00000167695,ENSG00000099814,ENSG00000043039,ENSG00000116016,ENSG00000047365,ENSG00000179331,ENSG00000274276,ENSG00000120694,ENSG00000147251,ENSG00000162878,ENSG00000121743,ENSG00000186480,ENSG00000277117…
TF	Factor: ETF; motif: GVGGMGG; match class: 1	TF:M00695_1	3.43737e-05	4.46377	7026	116	68	19940	1.66367	ENSG00000167004,ENSG00000197461,ENSG00000184840,ENSG00000160223,ENSG00000158528,ENSG00000104635,ENSG00000168917,ENSG00000171604,ENSG00000169258,ENSG00000167460,ENSG00000143801,ENSG00000131979,ENSG00000166068,ENSG00000167695,ENSG00000099814,ENSG00000116016,ENSG00000047365,ENSG00000159399,ENSG00000123358,ENSG00000179331,ENSG00000143870,ENSG00000120694,ENSG00000147251,ENSG00000162878,ENSG00000285976…
TF	Factor: Sp1; motif: GGGGCGGGGC; match class: 0	TF:M07063_0	4.14561e-05	4.38241	7718	116	72	19940	1.6036	ENSG00000035403,ENSG00000167004,ENSG00000197461,ENSG00000184840,ENSG00000110619,ENSG00000152056,ENSG00000100065,ENSG00000160223,ENSG00000158528,ENSG00000033100,ENSG00000104635,ENSG00000171604,ENSG00000169258,ENSG00000160200,ENSG00000167460,ENSG00000143801,ENSG00000166068,ENSG00000167695,ENSG00000099814,ENSG00000043039,ENSG00000109066,ENSG00000116016,ENSG00000047365,ENSG00000134684,ENSG00000159399…
TF	Factor: Sp1; motif: GGGGCGGGGC	TF:M07063	4.14561e-05	4.38241	7718	116	72	19940	1.6036	ENSG00000035403,ENSG00000167004,ENSG00000197461,ENSG00000184840,ENSG00000110619,ENSG00000152056,ENSG00000100065,ENSG00000160223,ENSG00000158528,ENSG00000033100,ENSG00000104635,ENSG00000171604,ENSG00000169258,ENSG00000160200,ENSG00000167460,ENSG00000143801,ENSG00000166068,ENSG00000167695,ENSG00000099814,ENSG00000043039,ENSG00000109066,ENSG00000116016,ENSG00000047365,ENSG00000134684,ENSG00000159399…
TF	Factor: Sp2; motif: GGGGCGGGG	TF:M10435	4.14561e-05	4.38241	7718	116	72	19940	1.6036	ENSG00000035403,ENSG00000167004,ENSG00000197461,ENSG00000184840,ENSG00000110619,ENSG00000152056,ENSG00000100065,ENSG00000160223,ENSG00000158528,ENSG00000033100,ENSG00000104635,ENSG00000171604,ENSG00000169258,ENSG00000160200,ENSG00000167460,ENSG00000143801,ENSG00000166068,ENSG00000167695,ENSG00000099814,ENSG00000043039,ENSG00000109066,ENSG00000116016,ENSG00000047365,ENSG00000134684,ENSG00000159399…
TF	Factor: Sp2; motif: GGGGCGGGG; match class: 0	TF:M10435_0	4.14561e-05	4.38241	7718	116	72	19940	1.6036	ENSG00000035403,ENSG00000167004,ENSG00000197461,ENSG00000184840,ENSG00000110619,ENSG00000152056,ENSG00000100065,ENSG00000160223,ENSG00000158528,ENSG00000033100,ENSG00000104635,ENSG00000171604,ENSG00000169258,ENSG00000160200,ENSG00000167460,ENSG00000143801,ENSG00000166068,ENSG00000167695,ENSG00000099814,ENSG00000043039,ENSG00000109066,ENSG00000116016,ENSG00000047365,ENSG00000134684,ENSG00000159399…
TF	Factor: BTEB1; motif: GGGGGCGGGGCNGSGGGNGS; match class: 0	TF:M09723_0	5.09806e-05	4.2926	10034	116	85	19940	1.45617	ENSG00000035403,ENSG00000167004,ENSG00000197461,ENSG00000184840,ENSG00000110619,ENSG00000152056,ENSG00000100065,ENSG00000160223,ENSG00000158528,ENSG00000033100,ENSG00000161091,ENSG00000104635,ENSG00000168917,ENSG00000111371,ENSG00000171604,ENSG00000169258,ENSG00000160200,ENSG00000167460,ENSG00000143801,ENSG00000131979,ENSG00000166068,ENSG00000167695,ENSG00000099814,ENSG00000043039,ENSG00000109066…
TF	Factor: BTEB1; motif: GGGGGCGGGGCNGSGGGNGS	TF:M09723	5.09806e-05	4.2926	10034	116	85	19940	1.45617	ENSG00000035403,ENSG00000167004,ENSG00000197461,ENSG00000184840,ENSG00000110619,ENSG00000152056,ENSG00000100065,ENSG00000160223,ENSG00000158528,ENSG00000033100,ENSG00000161091,ENSG00000104635,ENSG00000168917,ENSG00000111371,ENSG00000171604,ENSG00000169258,ENSG00000160200,ENSG00000167460,ENSG00000143801,ENSG00000131979,ENSG00000166068,ENSG00000167695,ENSG00000099814,ENSG00000043039,ENSG00000109066…
TF	Factor: EGR4; motif: NNMCGCCCACGCANNN	TF:M03899	5.47895e-05	4.2613	2040	116	31	19940	2.61215	ENSG00000184840,ENSG00000160223,ENSG00000161091,ENSG00000160200,ENSG00000143801,ENSG00000167695,ENSG00000099814,ENSG00000102879,ENSG00000116016,ENSG00000047365,ENSG00000274276,ENSG00000285976,ENSG00000121743,ENSG00000058091,ENSG00000277117,ENSG00000145050,ENSG00000185090,ENSG00000077238,ENSG00000146386,ENSG00000176720,ENSG00000041982,ENSG00000178695,ENSG00000155660,ENSG00000087085,ENSG00000103257…
TF	Factor: EGR4; motif: NNMCGCCCACGCANNN; match class: 0	TF:M03899_0	5.47895e-05	4.2613	2040	116	31	19940	2.61215	ENSG00000184840,ENSG00000160223,ENSG00000161091,ENSG00000160200,ENSG00000143801,ENSG00000167695,ENSG00000099814,ENSG00000102879,ENSG00000116016,ENSG00000047365,ENSG00000274276,ENSG00000285976,ENSG00000121743,ENSG00000058091,ENSG00000277117,ENSG00000145050,ENSG00000185090,ENSG00000077238,ENSG00000146386,ENSG00000176720,ENSG00000041982,ENSG00000178695,ENSG00000155660,ENSG00000087085,ENSG00000103257…
TF	Factor: Osx; motif: CCNCCCCCNNN; match class: 1	TF:M07329_1	5.54414e-05	4.25617	2502	116	35	19940	2.40463	ENSG00000197461,ENSG00000171604,ENSG00000169258,ENSG00000160200,ENSG00000167460,ENSG00000131979,ENSG00000099814,ENSG00000043039,ENSG00000047365,ENSG00000134684,ENSG00000123358,ENSG00000143870,ENSG00000274276,ENSG00000162878,ENSG00000285976,ENSG00000058091,ENSG00000174021,ENSG00000134709,ENSG00000164574,ENSG00000145050,ENSG00000185090,ENSG00000166831,ENSG00000140280,ENSG00000166598,ENSG00000176720…
TF	Factor: Hey1; motif: NGCRCGYGYN; match class: 1	TF:M11058_1	5.54414e-05	4.25617	11008	116	90	19940	1.4054	ENSG00000197461,ENSG00000277791,ENSG00000152056,ENSG00000100065,ENSG00000160223,ENSG00000158528,ENSG00000033100,ENSG00000161091,ENSG00000104635,ENSG00000168917,ENSG00000111371,ENSG00000114850,ENSG00000142197,ENSG00000184178,ENSG00000171604,ENSG00000160200,ENSG00000167460,ENSG00000143801,ENSG00000166068,ENSG00000167695,ENSG00000099814,ENSG00000109066,ENSG00000102879,ENSG00000116016,ENSG00000047365…
TF	Factor: RNF96; motif: BCCCGCRGCC; match class: 1	TF:M01199_1	5.58462e-05	4.25301	4299	116	49	19940	1.95928	ENSG00000197461,ENSG00000152056,ENSG00000160223,ENSG00000111371,ENSG00000171604,ENSG00000169258,ENSG00000167460,ENSG00000131979,ENSG00000167695,ENSG00000099814,ENSG00000043039,ENSG00000116016,ENSG00000159399,ENSG00000123358,ENSG00000179331,ENSG00000143870,ENSG00000147251,ENSG00000162878,ENSG00000285976,ENSG00000118513,ENSG00000121743,ENSG00000186480,ENSG00000277117,ENSG00000134709,ENSG00000164778…
TF	Factor: IRX2a; motif: ACRYGNNNNACRYGT; match class: 0	TF:M11022_0	6.57421e-05	4.18216	9556	116	82	19940	1.47504	ENSG00000197461,ENSG00000277791,ENSG00000110619,ENSG00000152056,ENSG00000100065,ENSG00000160223,ENSG00000158528,ENSG00000161091,ENSG00000168917,ENSG00000111371,ENSG00000114850,ENSG00000184178,ENSG00000171604,ENSG00000160200,ENSG00000167460,ENSG00000131979,ENSG00000167695,ENSG00000043039,ENSG00000102879,ENSG00000047365,ENSG00000134684,ENSG00000184937,ENSG00000159399,ENSG00000274276,ENSG00000147251…
TF	Factor: IRX2a; motif: ACRYGNNNNACRYGT	TF:M11022	6.57421e-05	4.18216	9556	116	82	19940	1.47504	ENSG00000197461,ENSG00000277791,ENSG00000110619,ENSG00000152056,ENSG00000100065,ENSG00000160223,ENSG00000158528,ENSG00000161091,ENSG00000168917,ENSG00000111371,ENSG00000114850,ENSG00000184178,ENSG00000171604,ENSG00000160200,ENSG00000167460,ENSG00000131979,ENSG00000167695,ENSG00000043039,ENSG00000102879,ENSG00000047365,ENSG00000134684,ENSG00000184937,ENSG00000159399,ENSG00000274276,ENSG00000147251…
TF	Factor: E2F-1:Elk-1; motif: SGCGCSNNAMCGGAAGT; match class: 1	TF:M08205_1	6.57421e-05	4.18216	10478	116	87	19940	1.42728	ENSG00000035403,ENSG00000167004,ENSG00000197461,ENSG00000184840,ENSG00000110619,ENSG00000100065,ENSG00000160223,ENSG00000158528,ENSG00000033100,ENSG00000161091,ENSG00000104635,ENSG00000111371,ENSG00000114850,ENSG00000184178,ENSG00000171604,ENSG00000169258,ENSG00000160200,ENSG00000167460,ENSG00000143801,ENSG00000131979,ENSG00000166068,ENSG00000167695,ENSG00000099814,ENSG00000109066,ENSG00000102879…
TF	Factor: AP-2alpha; motif: NGCCYSNNGSN; match class: 0	TF:M01857_0	6.57421e-05	4.18216	9192	116	80	19940	1.49605	ENSG00000035403,ENSG00000167004,ENSG00000197461,ENSG00000277791,ENSG00000110619,ENSG00000152056,ENSG00000100065,ENSG00000160223,ENSG00000158528,ENSG00000033100,ENSG00000161091,ENSG00000104635,ENSG00000168917,ENSG00000111371,ENSG00000171604,ENSG00000169258,ENSG00000160200,ENSG00000167460,ENSG00000131979,ENSG00000167695,ENSG00000099814,ENSG00000043039,ENSG00000109066,ENSG00000102879,ENSG00000116016…
TF	Factor: AP-2alpha; motif: NGCCYSNNGSN	TF:M01857	6.57421e-05	4.18216	9192	116	80	19940	1.49605	ENSG00000035403,ENSG00000167004,ENSG00000197461,ENSG00000277791,ENSG00000110619,ENSG00000152056,ENSG00000100065,ENSG00000160223,ENSG00000158528,ENSG00000033100,ENSG00000161091,ENSG00000104635,ENSG00000168917,ENSG00000111371,ENSG00000171604,ENSG00000169258,ENSG00000160200,ENSG00000167460,ENSG00000131979,ENSG00000167695,ENSG00000099814,ENSG00000043039,ENSG00000109066,ENSG00000102879,ENSG00000116016…
TF	Factor: Egr-1; motif: NMCRCCCMCNCNN; match class: 1	TF:M12139_1	7.11291e-05	4.14795	697	116	17	19940	4.1926	ENSG00000197461,ENSG00000100065,ENSG00000169258,ENSG00000160200,ENSG00000099814,ENSG00000116016,ENSG00000274276,ENSG00000162878,ENSG00000134709,ENSG00000145050,ENSG00000146386,ENSG00000170500,ENSG00000178695,ENSG00000087085,ENSG00000166886,ENSG00000168993,ENSG00000213626
TF	Factor: CPBP; motif: GNNRGGGHGGGGNNGGGRN; match class: 0	TF:M09973_0	7.96476e-05	4.09883	10903	116	89	19940	1.40317	ENSG00000035403,ENSG00000167004,ENSG00000197461,ENSG00000184840,ENSG00000152056,ENSG00000100065,ENSG00000160223,ENSG00000158528,ENSG00000033100,ENSG00000161091,ENSG00000104635,ENSG00000168917,ENSG00000111371,ENSG00000114850,ENSG00000171604,ENSG00000169258,ENSG00000160200,ENSG00000167460,ENSG00000143801,ENSG00000131979,ENSG00000166068,ENSG00000167695,ENSG00000099814,ENSG00000043039,ENSG00000109066…
TF	Factor: CPBP; motif: GNNRGGGHGGGGNNGGGRN	TF:M09973	7.96476e-05	4.09883	10903	116	89	19940	1.40317	ENSG00000035403,ENSG00000167004,ENSG00000197461,ENSG00000184840,ENSG00000152056,ENSG00000100065,ENSG00000160223,ENSG00000158528,ENSG00000033100,ENSG00000161091,ENSG00000104635,ENSG00000168917,ENSG00000111371,ENSG00000114850,ENSG00000171604,ENSG00000169258,ENSG00000160200,ENSG00000167460,ENSG00000143801,ENSG00000131979,ENSG00000166068,ENSG00000167695,ENSG00000099814,ENSG00000043039,ENSG00000109066…
TF	Factor: NGFI-C; motif: WTGCGTGGGYGG; match class: 1	TF:M00244_1	8.10551e-05	4.09122	1760	116	28	19940	2.73472	ENSG00000167004,ENSG00000197461,ENSG00000160200,ENSG00000167695,ENSG00000116016,ENSG00000123358,ENSG00000179331,ENSG00000274276,ENSG00000162878,ENSG00000121743,ENSG00000058091,ENSG00000174021,ENSG00000134709,ENSG00000145050,ENSG00000185090,ENSG00000077238,ENSG00000117394,ENSG00000178695,ENSG00000155660,ENSG00000123685,ENSG00000087085,ENSG00000177614,ENSG00000005513,ENSG00000166886,ENSG00000174460…
TF	Factor: CPBP; motif: GNNRGGGHGGGGNNGGGRN; match class: 1	TF:M09973_1	0.000105432	3.97703	6624	116	64	19940	1.66084	ENSG00000035403,ENSG00000167004,ENSG00000197461,ENSG00000152056,ENSG00000100065,ENSG00000160223,ENSG00000158528,ENSG00000033100,ENSG00000171604,ENSG00000169258,ENSG00000160200,ENSG00000167460,ENSG00000167695,ENSG00000099814,ENSG00000043039,ENSG00000109066,ENSG00000102879,ENSG00000116016,ENSG00000134684,ENSG00000159399,ENSG00000123358,ENSG00000179331,ENSG00000143870,ENSG00000274276,ENSG00000147251…
TF	Factor: SP1; motif: GGGGYGGGGNS; match class: 0	TF:M01303_0	0.000108088	3.96622	7927	116	72	19940	1.56132	ENSG00000035403,ENSG00000167004,ENSG00000197461,ENSG00000184840,ENSG00000152056,ENSG00000100065,ENSG00000160223,ENSG00000158528,ENSG00000033100,ENSG00000161091,ENSG00000104635,ENSG00000168917,ENSG00000111371,ENSG00000171604,ENSG00000169258,ENSG00000160200,ENSG00000167460,ENSG00000143801,ENSG00000167695,ENSG00000099814,ENSG00000043039,ENSG00000109066,ENSG00000047365,ENSG00000134684,ENSG00000159399…
TF	Factor: SP1; motif: GGGGYGGGGNS	TF:M01303	0.000108088	3.96622	7927	116	72	19940	1.56132	ENSG00000035403,ENSG00000167004,ENSG00000197461,ENSG00000184840,ENSG00000152056,ENSG00000100065,ENSG00000160223,ENSG00000158528,ENSG00000033100,ENSG00000161091,ENSG00000104635,ENSG00000168917,ENSG00000111371,ENSG00000171604,ENSG00000169258,ENSG00000160200,ENSG00000167460,ENSG00000143801,ENSG00000167695,ENSG00000099814,ENSG00000043039,ENSG00000109066,ENSG00000047365,ENSG00000134684,ENSG00000159399…
TF	Factor: TIEG1; motif: NCCCNSNCCCCGCCCCC; match class: 0	TF:M12351_0	0.000109106	3.96215	12376	116	96	19940	1.33339	ENSG00000035403,ENSG00000167004,ENSG00000197461,ENSG00000184840,ENSG00000277791,ENSG00000152056,ENSG00000100065,ENSG00000160223,ENSG00000158528,ENSG00000033100,ENSG00000161091,ENSG00000104635,ENSG00000168917,ENSG00000171604,ENSG00000169258,ENSG00000160200,ENSG00000167460,ENSG00000143801,ENSG00000131979,ENSG00000166068,ENSG00000167695,ENSG00000099814,ENSG00000043039,ENSG00000109066,ENSG00000102879…
TF	Factor: TIEG1; motif: NCCCNSNCCCCGCCCCC	TF:M12351	0.000109106	3.96215	12376	116	96	19940	1.33339	ENSG00000035403,ENSG00000167004,ENSG00000197461,ENSG00000184840,ENSG00000277791,ENSG00000152056,ENSG00000100065,ENSG00000160223,ENSG00000158528,ENSG00000033100,ENSG00000161091,ENSG00000104635,ENSG00000168917,ENSG00000171604,ENSG00000169258,ENSG00000160200,ENSG00000167460,ENSG00000143801,ENSG00000131979,ENSG00000166068,ENSG00000167695,ENSG00000099814,ENSG00000043039,ENSG00000109066,ENSG00000102879…
TF	Factor: HES-7; motif: GNCACGYGNN	TF:M11066	0.000136498	3.86487	11610	116	92	19940	1.36214	ENSG00000035403,ENSG00000197461,ENSG00000184840,ENSG00000277791,ENSG00000152056,ENSG00000100065,ENSG00000160223,ENSG00000158528,ENSG00000033100,ENSG00000161091,ENSG00000104635,ENSG00000168917,ENSG00000111371,ENSG00000114850,ENSG00000142197,ENSG00000184178,ENSG00000171604,ENSG00000160200,ENSG00000167460,ENSG00000143801,ENSG00000167695,ENSG00000099814,ENSG00000043039,ENSG00000109066,ENSG00000102879…
TF	Factor: HES-7; motif: GNCACGYGNN; match class: 0	TF:M11066_0	0.000136498	3.86487	11610	116	92	19940	1.36214	ENSG00000035403,ENSG00000197461,ENSG00000184840,ENSG00000277791,ENSG00000152056,ENSG00000100065,ENSG00000160223,ENSG00000158528,ENSG00000033100,ENSG00000161091,ENSG00000104635,ENSG00000168917,ENSG00000111371,ENSG00000114850,ENSG00000142197,ENSG00000184178,ENSG00000171604,ENSG00000160200,ENSG00000167460,ENSG00000143801,ENSG00000167695,ENSG00000099814,ENSG00000043039,ENSG00000109066,ENSG00000102879…
TF	Factor: Sp1; motif: NNGGGGCGGGGNN; match class: 0	TF:M00932_0	0.000136745	3.86409	10457	116	86	19940	1.4137	ENSG00000035403,ENSG00000167004,ENSG00000197461,ENSG00000184840,ENSG00000277791,ENSG00000110619,ENSG00000152056,ENSG00000100065,ENSG00000160223,ENSG00000158528,ENSG00000033100,ENSG00000161091,ENSG00000104635,ENSG00000168917,ENSG00000114850,ENSG00000171604,ENSG00000169258,ENSG00000160200,ENSG00000167460,ENSG00000143801,ENSG00000166068,ENSG00000167695,ENSG00000099814,ENSG00000043039,ENSG00000109066…
TF	Factor: Sp1; motif: NNGGGGCGGGGNN	TF:M00932	0.000136745	3.86409	10457	116	86	19940	1.4137	ENSG00000035403,ENSG00000167004,ENSG00000197461,ENSG00000184840,ENSG00000277791,ENSG00000110619,ENSG00000152056,ENSG00000100065,ENSG00000160223,ENSG00000158528,ENSG00000033100,ENSG00000161091,ENSG00000104635,ENSG00000168917,ENSG00000114850,ENSG00000171604,ENSG00000169258,ENSG00000160200,ENSG00000167460,ENSG00000143801,ENSG00000166068,ENSG00000167695,ENSG00000099814,ENSG00000043039,ENSG00000109066…
TF	Factor: BTEB3; motif: CCNNSCCNSCCCCKCCCCC; match class: 1	TF:M09826_1	0.000146052	3.83549	7663	116	70	19940	1.57024	ENSG00000035403,ENSG00000197461,ENSG00000152056,ENSG00000100065,ENSG00000160223,ENSG00000158528,ENSG00000033100,ENSG00000161091,ENSG00000104635,ENSG00000168917,ENSG00000171604,ENSG00000169258,ENSG00000160200,ENSG00000167460,ENSG00000143801,ENSG00000166068,ENSG00000167695,ENSG00000099814,ENSG00000043039,ENSG00000109066,ENSG00000102879,ENSG00000116016,ENSG00000134684,ENSG00000159399,ENSG00000123358…
TF	Factor: AP-2; motif: MKCCCSCNGGCG; match class: 1	TF:M00189_1	0.00014666	3.83369	6078	116	60	19940	1.69691	ENSG00000035403,ENSG00000197461,ENSG00000100065,ENSG00000160223,ENSG00000104635,ENSG00000111371,ENSG00000171604,ENSG00000169258,ENSG00000160200,ENSG00000167460,ENSG00000143801,ENSG00000131979,ENSG00000166068,ENSG00000167695,ENSG00000099814,ENSG00000043039,ENSG00000116016,ENSG00000047365,ENSG00000184937,ENSG00000159399,ENSG00000123358,ENSG00000179331,ENSG00000274276,ENSG00000147251,ENSG00000162878…
TF	Factor: Sp1; motif: GGGGCGGGGC	TF:M00931	0.000157615	3.8024	10310	116	85	19940	1.41719	ENSG00000035403,ENSG00000167004,ENSG00000197461,ENSG00000184840,ENSG00000277791,ENSG00000110619,ENSG00000152056,ENSG00000100065,ENSG00000160223,ENSG00000158528,ENSG00000033100,ENSG00000161091,ENSG00000104635,ENSG00000168917,ENSG00000114850,ENSG00000171604,ENSG00000169258,ENSG00000160200,ENSG00000167460,ENSG00000143801,ENSG00000166068,ENSG00000167695,ENSG00000099814,ENSG00000043039,ENSG00000109066…
TF	Factor: Sp1; motif: NGGGGCGGGGN; match class: 0	TF:M07395_0	0.000157615	3.8024	10681	116	87	19940	1.40015	ENSG00000035403,ENSG00000167004,ENSG00000197461,ENSG00000184840,ENSG00000277791,ENSG00000110619,ENSG00000152056,ENSG00000100065,ENSG00000160223,ENSG00000158528,ENSG00000033100,ENSG00000161091,ENSG00000104635,ENSG00000168917,ENSG00000171604,ENSG00000169258,ENSG00000160200,ENSG00000167460,ENSG00000143801,ENSG00000131979,ENSG00000166068,ENSG00000167695,ENSG00000099814,ENSG00000043039,ENSG00000109066…
TF	Factor: Sp1; motif: NGGGGCGGGGN	TF:M07395	0.000157615	3.8024	10681	116	87	19940	1.40015	ENSG00000035403,ENSG00000167004,ENSG00000197461,ENSG00000184840,ENSG00000277791,ENSG00000110619,ENSG00000152056,ENSG00000100065,ENSG00000160223,ENSG00000158528,ENSG00000033100,ENSG00000161091,ENSG00000104635,ENSG00000168917,ENSG00000171604,ENSG00000169258,ENSG00000160200,ENSG00000167460,ENSG00000143801,ENSG00000131979,ENSG00000166068,ENSG00000167695,ENSG00000099814,ENSG00000043039,ENSG00000109066…
TF	Factor: sp4; motif: NNGNARGRGGCGGRGCNNRR; match class: 1	TF:M10072_1	0.000157615	3.8024	6252	116	61	19940	1.67717	ENSG00000035403,ENSG00000167004,ENSG00000197461,ENSG00000152056,ENSG00000100065,ENSG00000160223,ENSG00000104635,ENSG00000168917,ENSG00000171604,ENSG00000169258,ENSG00000160200,ENSG00000167460,ENSG00000143801,ENSG00000166068,ENSG00000167695,ENSG00000099814,ENSG00000043039,ENSG00000109066,ENSG00000116016,ENSG00000134684,ENSG00000159399,ENSG00000123358,ENSG00000179331,ENSG00000143870,ENSG00000274276…
TF	Factor: Sp1; motif: GGGGCGGGGC; match class: 0	TF:M00931_0	0.000157615	3.8024	10310	116	85	19940	1.41719	ENSG00000035403,ENSG00000167004,ENSG00000197461,ENSG00000184840,ENSG00000277791,ENSG00000110619,ENSG00000152056,ENSG00000100065,ENSG00000160223,ENSG00000158528,ENSG00000033100,ENSG00000161091,ENSG00000104635,ENSG00000168917,ENSG00000114850,ENSG00000171604,ENSG00000169258,ENSG00000160200,ENSG00000167460,ENSG00000143801,ENSG00000166068,ENSG00000167695,ENSG00000099814,ENSG00000043039,ENSG00000109066…
TF	Factor: TIEG1; motif: NCCCNSNCCCCGCCCCC; match class: 1	TF:M12351_1	0.000177547	3.75069	8212	116	73	19940	1.52806	ENSG00000035403,ENSG00000167004,ENSG00000197461,ENSG00000100065,ENSG00000160223,ENSG00000161091,ENSG00000104635,ENSG00000171604,ENSG00000169258,ENSG00000160200,ENSG00000167460,ENSG00000143801,ENSG00000131979,ENSG00000166068,ENSG00000167695,ENSG00000099814,ENSG00000043039,ENSG00000109066,ENSG00000116016,ENSG00000047365,ENSG00000134684,ENSG00000159399,ENSG00000123358,ENSG00000179331,ENSG00000143870…
TF	Factor: ZSCAN18; motif: TRRCGRCGNMCC	TF:M05432	0.000224426	3.64893	4125	116	46	19940	1.91691	ENSG00000035403,ENSG00000197461,ENSG00000277791,ENSG00000110619,ENSG00000152056,ENSG00000158528,ENSG00000033100,ENSG00000168917,ENSG00000160200,ENSG00000167460,ENSG00000131979,ENSG00000166068,ENSG00000099814,ENSG00000134684,ENSG00000123358,ENSG00000274276,ENSG00000120694,ENSG00000147251,ENSG00000285976,ENSG00000118513,ENSG00000121743,ENSG00000058091,ENSG00000186480,ENSG00000164778,ENSG00000140105…
TF	Factor: ZSCAN18; motif: TRRCGRCGNMCC; match class: 0	TF:M05432_0	0.000224426	3.64893	4125	116	46	19940	1.91691	ENSG00000035403,ENSG00000197461,ENSG00000277791,ENSG00000110619,ENSG00000152056,ENSG00000158528,ENSG00000033100,ENSG00000168917,ENSG00000160200,ENSG00000167460,ENSG00000131979,ENSG00000166068,ENSG00000099814,ENSG00000134684,ENSG00000123358,ENSG00000274276,ENSG00000120694,ENSG00000147251,ENSG00000285976,ENSG00000118513,ENSG00000121743,ENSG00000058091,ENSG00000186480,ENSG00000164778,ENSG00000140105…
TF	Factor: SP2; motif: GNNGGGGGCGGGGSN; match class: 0	TF:M03807_0	0.000227223	3.64355	8435	116	74	19940	1.50804	ENSG00000035403,ENSG00000167004,ENSG00000197461,ENSG00000110619,ENSG00000152056,ENSG00000100065,ENSG00000160223,ENSG00000158528,ENSG00000033100,ENSG00000161091,ENSG00000104635,ENSG00000171604,ENSG00000169258,ENSG00000160200,ENSG00000167460,ENSG00000143801,ENSG00000166068,ENSG00000167695,ENSG00000099814,ENSG00000043039,ENSG00000109066,ENSG00000116016,ENSG00000047365,ENSG00000134684,ENSG00000159399…
TF	Factor: SP2; motif: GNNGGGGGCGGGGSN	TF:M03807	0.000227223	3.64355	8435	116	74	19940	1.50804	ENSG00000035403,ENSG00000167004,ENSG00000197461,ENSG00000110619,ENSG00000152056,ENSG00000100065,ENSG00000160223,ENSG00000158528,ENSG00000033100,ENSG00000161091,ENSG00000104635,ENSG00000171604,ENSG00000169258,ENSG00000160200,ENSG00000167460,ENSG00000143801,ENSG00000166068,ENSG00000167695,ENSG00000099814,ENSG00000043039,ENSG00000109066,ENSG00000116016,ENSG00000047365,ENSG00000134684,ENSG00000159399…
TF	Factor: Kaiso; motif: GCMGGGRGCRGS; match class: 1	TF:M03876_1	0.000228539	3.64104	9130	116	78	19940	1.46856	ENSG00000035403,ENSG00000167004,ENSG00000197461,ENSG00000184840,ENSG00000152056,ENSG00000100065,ENSG00000160223,ENSG00000158528,ENSG00000033100,ENSG00000104635,ENSG00000171604,ENSG00000169258,ENSG00000160200,ENSG00000167460,ENSG00000143801,ENSG00000131979,ENSG00000166068,ENSG00000167695,ENSG00000099814,ENSG00000043039,ENSG00000109066,ENSG00000102879,ENSG00000116016,ENSG00000047365,ENSG00000134684…
TF	Factor: AP-2; motif: SNNNCCNCAGGCN; match class: 1	TF:M00915_1	0.000238249	3.62297	4557	116	49	19940	1.84835	ENSG00000035403,ENSG00000197461,ENSG00000100065,ENSG00000160223,ENSG00000158528,ENSG00000104635,ENSG00000114850,ENSG00000171604,ENSG00000169258,ENSG00000160200,ENSG00000167460,ENSG00000131979,ENSG00000166068,ENSG00000167695,ENSG00000099814,ENSG00000102879,ENSG00000159399,ENSG00000179331,ENSG00000143870,ENSG00000274276,ENSG00000147251,ENSG00000162878,ENSG00000186480,ENSG00000277117,ENSG00000134709…
TF	Factor: Sp3; motif: GGGGCGGGGSNN	TF:M07615	0.000279908	3.55299	6836	116	64	19940	1.60933	ENSG00000167004,ENSG00000197461,ENSG00000184840,ENSG00000110619,ENSG00000152056,ENSG00000100065,ENSG00000160223,ENSG00000158528,ENSG00000033100,ENSG00000171604,ENSG00000169258,ENSG00000160200,ENSG00000143801,ENSG00000166068,ENSG00000167695,ENSG00000099814,ENSG00000043039,ENSG00000109066,ENSG00000116016,ENSG00000159399,ENSG00000123358,ENSG00000179331,ENSG00000143870,ENSG00000274276,ENSG00000162878…
TF	Factor: Sp3; motif: GGGGCGGGGSNN; match class: 0	TF:M07615_0	0.000279908	3.55299	6836	116	64	19940	1.60933	ENSG00000167004,ENSG00000197461,ENSG00000184840,ENSG00000110619,ENSG00000152056,ENSG00000100065,ENSG00000160223,ENSG00000158528,ENSG00000033100,ENSG00000171604,ENSG00000169258,ENSG00000160200,ENSG00000143801,ENSG00000166068,ENSG00000167695,ENSG00000099814,ENSG00000043039,ENSG00000109066,ENSG00000116016,ENSG00000159399,ENSG00000123358,ENSG00000179331,ENSG00000143870,ENSG00000274276,ENSG00000162878…
TF	Factor: AP-2alpha; motif: NGCCYSNNGSN; match class: 1	TF:M01857_1	0.000281813	3.55004	4588	116	49	19940	1.83586	ENSG00000035403,ENSG00000167004,ENSG00000197461,ENSG00000100065,ENSG00000160223,ENSG00000158528,ENSG00000033100,ENSG00000104635,ENSG00000171604,ENSG00000169258,ENSG00000160200,ENSG00000167695,ENSG00000099814,ENSG00000102879,ENSG00000116016,ENSG00000159399,ENSG00000123358,ENSG00000143870,ENSG00000274276,ENSG00000120694,ENSG00000162878,ENSG00000285976,ENSG00000118513,ENSG00000121743,ENSG00000058091…
TF	Factor: pax-2; motif: NCGTCACGCNYSRNYGCNYN; match class: 1	TF:M11877_1	0.000281813	3.55004	5309	116	54	19940	1.74843	ENSG00000167004,ENSG00000152056,ENSG00000160223,ENSG00000104635,ENSG00000168917,ENSG00000111371,ENSG00000114850,ENSG00000169258,ENSG00000160200,ENSG00000143801,ENSG00000131979,ENSG00000166068,ENSG00000167695,ENSG00000099814,ENSG00000102879,ENSG00000116016,ENSG00000134684,ENSG00000159399,ENSG00000123358,ENSG00000143870,ENSG00000274276,ENSG00000285976,ENSG00000121743,ENSG00000186480,ENSG00000277117…
TF	Factor: E2F-2; motif: GCGCGCGCGYW; match class: 1	TF:M11531_1	0.000289877	3.53779	12404	116	95	19940	1.31652	ENSG00000035403,ENSG00000167004,ENSG00000197461,ENSG00000184840,ENSG00000277791,ENSG00000110619,ENSG00000152056,ENSG00000100065,ENSG00000160223,ENSG00000158528,ENSG00000033100,ENSG00000161091,ENSG00000104635,ENSG00000168917,ENSG00000111371,ENSG00000114850,ENSG00000171604,ENSG00000169258,ENSG00000160200,ENSG00000167460,ENSG00000143801,ENSG00000131979,ENSG00000166068,ENSG00000167695,ENSG00000099814…
TF	Factor: SP1; motif: NRGKGGGCGGGGCN; match class: 0	TF:M09765_0	0.000300056	3.5228	7501	116	68	19940	1.55832	ENSG00000035403,ENSG00000167004,ENSG00000197461,ENSG00000184840,ENSG00000277791,ENSG00000152056,ENSG00000160223,ENSG00000033100,ENSG00000104635,ENSG00000168917,ENSG00000171604,ENSG00000169258,ENSG00000160200,ENSG00000167460,ENSG00000143801,ENSG00000166068,ENSG00000167695,ENSG00000099814,ENSG00000043039,ENSG00000109066,ENSG00000116016,ENSG00000047365,ENSG00000134684,ENSG00000159399,ENSG00000123358…
TF	Factor: SP1; motif: NRGKGGGCGGGGCN	TF:M09765	0.000300056	3.5228	7501	116	68	19940	1.55832	ENSG00000035403,ENSG00000167004,ENSG00000197461,ENSG00000184840,ENSG00000277791,ENSG00000152056,ENSG00000160223,ENSG00000033100,ENSG00000104635,ENSG00000168917,ENSG00000171604,ENSG00000169258,ENSG00000160200,ENSG00000167460,ENSG00000143801,ENSG00000166068,ENSG00000167695,ENSG00000099814,ENSG00000043039,ENSG00000109066,ENSG00000116016,ENSG00000047365,ENSG00000134684,ENSG00000159399,ENSG00000123358…
TF	Factor: Egr-1; motif: GCGCATGCG; match class: 1	TF:M04869_1	0.000322365	3.49165	10294	116	84	19940	1.40269	ENSG00000035403,ENSG00000167004,ENSG00000197461,ENSG00000152056,ENSG00000100065,ENSG00000160223,ENSG00000158528,ENSG00000033100,ENSG00000104635,ENSG00000168917,ENSG00000111371,ENSG00000184178,ENSG00000171604,ENSG00000169258,ENSG00000160200,ENSG00000167460,ENSG00000143801,ENSG00000131979,ENSG00000166068,ENSG00000167695,ENSG00000099814,ENSG00000043039,ENSG00000109066,ENSG00000102879,ENSG00000116016…
TF	Factor: WT1; motif: RGGNGGGGGAGGRGGNGGRG; match class: 0	TF:M10108_0	0.00033276	3.47787	6564	116	62	19940	1.62364	ENSG00000035403,ENSG00000197461,ENSG00000277791,ENSG00000152056,ENSG00000100065,ENSG00000160223,ENSG00000033100,ENSG00000111371,ENSG00000171604,ENSG00000160200,ENSG00000167460,ENSG00000143801,ENSG00000131979,ENSG00000166068,ENSG00000167695,ENSG00000099814,ENSG00000043039,ENSG00000102879,ENSG00000116016,ENSG00000159399,ENSG00000123358,ENSG00000143870,ENSG00000274276,ENSG00000147251,ENSG00000162878…
TF	Factor: WT1; motif: RGGNGGGGGAGGRGGNGGRG	TF:M10108	0.00033276	3.47787	6564	116	62	19940	1.62364	ENSG00000035403,ENSG00000197461,ENSG00000277791,ENSG00000152056,ENSG00000100065,ENSG00000160223,ENSG00000033100,ENSG00000111371,ENSG00000171604,ENSG00000160200,ENSG00000167460,ENSG00000143801,ENSG00000131979,ENSG00000166068,ENSG00000167695,ENSG00000099814,ENSG00000043039,ENSG00000102879,ENSG00000116016,ENSG00000159399,ENSG00000123358,ENSG00000143870,ENSG00000274276,ENSG00000147251,ENSG00000162878…
TF	Factor: PATZ; motif: GGGGNGGGGGMKGGRRNGGNRN; match class: 1	TF:M10026_1	0.000347216	3.4594	4916	116	51	19940	1.7833	ENSG00000035403,ENSG00000197461,ENSG00000184840,ENSG00000152056,ENSG00000100065,ENSG00000160223,ENSG00000033100,ENSG00000171604,ENSG00000169258,ENSG00000160200,ENSG00000167460,ENSG00000166068,ENSG00000167695,ENSG00000099814,ENSG00000043039,ENSG00000102879,ENSG00000159399,ENSG00000123358,ENSG00000143870,ENSG00000274276,ENSG00000147251,ENSG00000162878,ENSG00000058091,ENSG00000277117,ENSG00000134709…
TF	Factor: MAZ; motif: GGGGGAGGGGGNGRGRRRGNRG; match class: 0	TF:M09984_0	0.000359565	3.44422	9600	116	80	19940	1.43247	ENSG00000035403,ENSG00000167004,ENSG00000197461,ENSG00000184840,ENSG00000152056,ENSG00000100065,ENSG00000160223,ENSG00000158528,ENSG00000033100,ENSG00000168917,ENSG00000111371,ENSG00000171604,ENSG00000169258,ENSG00000160200,ENSG00000167460,ENSG00000143801,ENSG00000166068,ENSG00000167695,ENSG00000099814,ENSG00000043039,ENSG00000102879,ENSG00000116016,ENSG00000134684,ENSG00000184937,ENSG00000159399…
TF	Factor: Egr-4; motif: NMCGCCCACGCAN	TF:M12145	0.000359565	3.44422	479	116	13	19940	4.66525	ENSG00000184840,ENSG00000160223,ENSG00000116016,ENSG00000121743,ENSG00000277117,ENSG00000185090,ENSG00000077238,ENSG00000146386,ENSG00000176720,ENSG00000178695,ENSG00000087085,ENSG00000166886,ENSG00000174460
TF	Factor: MAZ; motif: GGGGGAGGGGGNGRGRRRGNRG	TF:M09984	0.000359565	3.44422	9600	116	80	19940	1.43247	ENSG00000035403,ENSG00000167004,ENSG00000197461,ENSG00000184840,ENSG00000152056,ENSG00000100065,ENSG00000160223,ENSG00000158528,ENSG00000033100,ENSG00000168917,ENSG00000111371,ENSG00000171604,ENSG00000169258,ENSG00000160200,ENSG00000167460,ENSG00000143801,ENSG00000166068,ENSG00000167695,ENSG00000099814,ENSG00000043039,ENSG00000102879,ENSG00000116016,ENSG00000134684,ENSG00000184937,ENSG00000159399…
TF	Factor: Egr-4; motif: NMCGCCCACGCAN; match class: 0	TF:M12145_0	0.000359565	3.44422	479	116	13	19940	4.66525	ENSG00000184840,ENSG00000160223,ENSG00000116016,ENSG00000121743,ENSG00000277117,ENSG00000185090,ENSG00000077238,ENSG00000146386,ENSG00000176720,ENSG00000178695,ENSG00000087085,ENSG00000166886,ENSG00000174460
TF	Factor: Sp2; motif: NYSGCCCCGCCCCCY; match class: 0	TF:M03567_0	0.000379619	3.42065	7725	116	69	19940	1.53539	ENSG00000167004,ENSG00000197461,ENSG00000184840,ENSG00000110619,ENSG00000152056,ENSG00000100065,ENSG00000160223,ENSG00000158528,ENSG00000033100,ENSG00000104635,ENSG00000168917,ENSG00000171604,ENSG00000169258,ENSG00000160200,ENSG00000167460,ENSG00000143801,ENSG00000166068,ENSG00000167695,ENSG00000099814,ENSG00000043039,ENSG00000109066,ENSG00000116016,ENSG00000134684,ENSG00000159399,ENSG00000123358…
TF	Factor: Sp2; motif: NYSGCCCCGCCCCCY	TF:M03567	0.000379619	3.42065	7725	116	69	19940	1.53539	ENSG00000167004,ENSG00000197461,ENSG00000184840,ENSG00000110619,ENSG00000152056,ENSG00000100065,ENSG00000160223,ENSG00000158528,ENSG00000033100,ENSG00000104635,ENSG00000168917,ENSG00000171604,ENSG00000169258,ENSG00000160200,ENSG00000167460,ENSG00000143801,ENSG00000166068,ENSG00000167695,ENSG00000099814,ENSG00000043039,ENSG00000109066,ENSG00000116016,ENSG00000134684,ENSG00000159399,ENSG00000123358…
TF	Factor: BTEB1; motif: GGGGGCGGGGCNGSGGGNGS; match class: 1	TF:M09723_1	0.00038382	3.41587	5982	116	58	19940	1.66667	ENSG00000035403,ENSG00000197461,ENSG00000100065,ENSG00000160223,ENSG00000158528,ENSG00000161091,ENSG00000104635,ENSG00000171604,ENSG00000169258,ENSG00000160200,ENSG00000166068,ENSG00000167695,ENSG00000099814,ENSG00000043039,ENSG00000109066,ENSG00000102879,ENSG00000116016,ENSG00000134684,ENSG00000159399,ENSG00000123358,ENSG00000179331,ENSG00000143870,ENSG00000274276,ENSG00000162878,ENSG00000285976…
TF	Factor: WT1; motif: NNGGGNGGGSGN; match class: 1	TF:M07436_1	0.000400736	3.39714	2418	116	32	19940	2.27489	ENSG00000197461,ENSG00000169258,ENSG00000160200,ENSG00000166068,ENSG00000043039,ENSG00000116016,ENSG00000134684,ENSG00000159399,ENSG00000123358,ENSG00000143870,ENSG00000274276,ENSG00000162878,ENSG00000118513,ENSG00000134709,ENSG00000164574,ENSG00000145050,ENSG00000185090,ENSG00000166831,ENSG00000140280,ENSG00000166598,ENSG00000170500,ENSG00000087085,ENSG00000090520,ENSG00000177614,ENSG00000005513…
TF	Factor: Egr-1; motif: GCGCATGCG; match class: 0	TF:M04869_0	0.000400736	3.39714	11303	116	89	19940	1.35352	ENSG00000035403,ENSG00000167004,ENSG00000197461,ENSG00000152056,ENSG00000100065,ENSG00000160223,ENSG00000158528,ENSG00000033100,ENSG00000161091,ENSG00000104635,ENSG00000168917,ENSG00000111371,ENSG00000114850,ENSG00000184178,ENSG00000171604,ENSG00000169258,ENSG00000160200,ENSG00000167460,ENSG00000143801,ENSG00000131979,ENSG00000166068,ENSG00000167695,ENSG00000099814,ENSG00000043039,ENSG00000109066…
TF	Factor: Egr-1; motif: GCGCATGCG	TF:M04869	0.000400736	3.39714	11303	116	89	19940	1.35352	ENSG00000035403,ENSG00000167004,ENSG00000197461,ENSG00000152056,ENSG00000100065,ENSG00000160223,ENSG00000158528,ENSG00000033100,ENSG00000161091,ENSG00000104635,ENSG00000168917,ENSG00000111371,ENSG00000114850,ENSG00000184178,ENSG00000171604,ENSG00000169258,ENSG00000160200,ENSG00000167460,ENSG00000143801,ENSG00000131979,ENSG00000166068,ENSG00000167695,ENSG00000099814,ENSG00000043039,ENSG00000109066…
TF	Factor: EGR4; motif: NNMCGCCCACGCANNN; match class: 1	TF:M03899_1	0.000407106	3.39029	218	116	9	19940	7.09665	ENSG00000160200,ENSG00000143801,ENSG00000116016,ENSG00000047365,ENSG00000274276,ENSG00000121743,ENSG00000178695,ENSG00000087085,ENSG00000166886
TF	Factor: WT1; motif: NGCGGGGGGGTSMMCYN	TF:M05327	0.000407106	3.39029	5547	116	55	19940	1.7044	ENSG00000035403,ENSG00000197461,ENSG00000277791,ENSG00000184178,ENSG00000171604,ENSG00000169258,ENSG00000160200,ENSG00000167460,ENSG00000143801,ENSG00000166068,ENSG00000167695,ENSG00000099814,ENSG00000109066,ENSG00000047365,ENSG00000159399,ENSG00000123358,ENSG00000179331,ENSG00000274276,ENSG00000147251,ENSG00000162878,ENSG00000285976,ENSG00000121743,ENSG00000058091,ENSG00000186480,ENSG00000164778…
TF	Factor: WT1; motif: NGCGGGGGGGTSMMCYN; match class: 0	TF:M05327_0	0.000407106	3.39029	5547	116	55	19940	1.7044	ENSG00000035403,ENSG00000197461,ENSG00000277791,ENSG00000184178,ENSG00000171604,ENSG00000169258,ENSG00000160200,ENSG00000167460,ENSG00000143801,ENSG00000166068,ENSG00000167695,ENSG00000099814,ENSG00000109066,ENSG00000047365,ENSG00000159399,ENSG00000123358,ENSG00000179331,ENSG00000274276,ENSG00000147251,ENSG00000162878,ENSG00000285976,ENSG00000121743,ENSG00000058091,ENSG00000186480,ENSG00000164778…
TF	Factor: KLF3; motif: NNNNNNGGGCGGGGCNNGN; match class: 0	TF:M09970_0	0.000411979	3.38512	7756	116	69	19940	1.52925	ENSG00000035403,ENSG00000167004,ENSG00000197461,ENSG00000152056,ENSG00000100065,ENSG00000160223,ENSG00000158528,ENSG00000033100,ENSG00000161091,ENSG00000168917,ENSG00000114850,ENSG00000171604,ENSG00000169258,ENSG00000160200,ENSG00000167460,ENSG00000143801,ENSG00000166068,ENSG00000167695,ENSG00000099814,ENSG00000043039,ENSG00000109066,ENSG00000116016,ENSG00000134684,ENSG00000159399,ENSG00000123358…
TF	Factor: PATZ; motif: GGGGNGGGGGMKGGRRNGGNRN; match class: 0	TF:M10026_0	0.000411979	3.38512	8427	116	73	19940	1.48908	ENSG00000035403,ENSG00000197461,ENSG00000184840,ENSG00000152056,ENSG00000100065,ENSG00000160223,ENSG00000033100,ENSG00000161091,ENSG00000104635,ENSG00000168917,ENSG00000171604,ENSG00000169258,ENSG00000160200,ENSG00000167460,ENSG00000143801,ENSG00000166068,ENSG00000167695,ENSG00000099814,ENSG00000043039,ENSG00000102879,ENSG00000116016,ENSG00000134684,ENSG00000159399,ENSG00000145012,ENSG00000123358…
TF	Factor: KLF3; motif: NNNNNNGGGCGGGGCNNGN	TF:M09970	0.000411979	3.38512	7756	116	69	19940	1.52925	ENSG00000035403,ENSG00000167004,ENSG00000197461,ENSG00000152056,ENSG00000100065,ENSG00000160223,ENSG00000158528,ENSG00000033100,ENSG00000161091,ENSG00000168917,ENSG00000114850,ENSG00000171604,ENSG00000169258,ENSG00000160200,ENSG00000167460,ENSG00000143801,ENSG00000166068,ENSG00000167695,ENSG00000099814,ENSG00000043039,ENSG00000109066,ENSG00000116016,ENSG00000134684,ENSG00000159399,ENSG00000123358…
TF	Factor: PATZ; motif: GGGGNGGGGGMKGGRRNGGNRN	TF:M10026	0.000411979	3.38512	8427	116	73	19940	1.48908	ENSG00000035403,ENSG00000197461,ENSG00000184840,ENSG00000152056,ENSG00000100065,ENSG00000160223,ENSG00000033100,ENSG00000161091,ENSG00000104635,ENSG00000168917,ENSG00000171604,ENSG00000169258,ENSG00000160200,ENSG00000167460,ENSG00000143801,ENSG00000166068,ENSG00000167695,ENSG00000099814,ENSG00000043039,ENSG00000102879,ENSG00000116016,ENSG00000134684,ENSG00000159399,ENSG00000145012,ENSG00000123358…
TF	Factor: sp4; motif: NNNGCYCCGCCCCCY	TF:M10530	0.000434846	3.36166	8271	116	72	19940	1.49638	ENSG00000035403,ENSG00000167004,ENSG00000197461,ENSG00000277791,ENSG00000152056,ENSG00000100065,ENSG00000160223,ENSG00000158528,ENSG00000033100,ENSG00000104635,ENSG00000171604,ENSG00000169258,ENSG00000160200,ENSG00000167460,ENSG00000143801,ENSG00000131979,ENSG00000166068,ENSG00000099814,ENSG00000043039,ENSG00000109066,ENSG00000102879,ENSG00000116016,ENSG00000134684,ENSG00000159399,ENSG00000123358…
TF	Factor: sp4; motif: NNNGCYCCGCCCCCY; match class: 0	TF:M10530_0	0.000434846	3.36166	8271	116	72	19940	1.49638	ENSG00000035403,ENSG00000167004,ENSG00000197461,ENSG00000277791,ENSG00000152056,ENSG00000100065,ENSG00000160223,ENSG00000158528,ENSG00000033100,ENSG00000104635,ENSG00000171604,ENSG00000169258,ENSG00000160200,ENSG00000167460,ENSG00000143801,ENSG00000131979,ENSG00000166068,ENSG00000099814,ENSG00000043039,ENSG00000109066,ENSG00000102879,ENSG00000116016,ENSG00000134684,ENSG00000159399,ENSG00000123358…
TF	Factor: Sp2; motif: GGSNNGGGGGCGGGGCCNGNGS; match class: 0	TF:M09658_0	0.000478148	3.32044	5287	116	53	19940	1.72319	ENSG00000035403,ENSG00000167004,ENSG00000197461,ENSG00000184840,ENSG00000152056,ENSG00000100065,ENSG00000160223,ENSG00000033100,ENSG00000104635,ENSG00000171604,ENSG00000169258,ENSG00000167460,ENSG00000143801,ENSG00000167695,ENSG00000099814,ENSG00000043039,ENSG00000116016,ENSG00000159399,ENSG00000123358,ENSG00000179331,ENSG00000143870,ENSG00000162878,ENSG00000277117,ENSG00000174021,ENSG00000134709…
TF	Factor: Sp2; motif: GGSNNGGGGGCGGGGCCNGNGS	TF:M09658	0.000478148	3.32044	5287	116	53	19940	1.72319	ENSG00000035403,ENSG00000167004,ENSG00000197461,ENSG00000184840,ENSG00000152056,ENSG00000100065,ENSG00000160223,ENSG00000033100,ENSG00000104635,ENSG00000171604,ENSG00000169258,ENSG00000167460,ENSG00000143801,ENSG00000167695,ENSG00000099814,ENSG00000043039,ENSG00000116016,ENSG00000159399,ENSG00000123358,ENSG00000179331,ENSG00000143870,ENSG00000162878,ENSG00000277117,ENSG00000174021,ENSG00000134709…
TF	Factor: ZNF37A; motif: CCYYGGCTCCNTSCCMN; match class: 1	TF:M12354_1	0.000606581	3.21711	5627	116	55	19940	1.68017	ENSG00000035403,ENSG00000167004,ENSG00000197461,ENSG00000152056,ENSG00000100065,ENSG00000160223,ENSG00000158528,ENSG00000033100,ENSG00000161091,ENSG00000111371,ENSG00000114850,ENSG00000171604,ENSG00000169258,ENSG00000160200,ENSG00000167460,ENSG00000143801,ENSG00000167695,ENSG00000099814,ENSG00000043039,ENSG00000102879,ENSG00000116016,ENSG00000047365,ENSG00000184937,ENSG00000159399,ENSG00000123358…
TF	Factor: E2F-3; motif: GGCGGGN; match class: 1	TF:M02089_1	0.000607978	3.21611	9383	116	78	19940	1.42896	ENSG00000035403,ENSG00000167004,ENSG00000197461,ENSG00000184840,ENSG00000152056,ENSG00000100065,ENSG00000160223,ENSG00000158528,ENSG00000033100,ENSG00000161091,ENSG00000104635,ENSG00000111371,ENSG00000171604,ENSG00000169258,ENSG00000160200,ENSG00000167460,ENSG00000143801,ENSG00000131979,ENSG00000166068,ENSG00000167695,ENSG00000099814,ENSG00000043039,ENSG00000109066,ENSG00000116016,ENSG00000047365…
TF	Factor: SP2; motif: GGGCGGGAC	TF:M01783	0.000607978	3.21611	9207	116	77	19940	1.43761	ENSG00000035403,ENSG00000167004,ENSG00000197461,ENSG00000184840,ENSG00000152056,ENSG00000100065,ENSG00000160223,ENSG00000158528,ENSG00000033100,ENSG00000161091,ENSG00000168917,ENSG00000114850,ENSG00000171604,ENSG00000169258,ENSG00000160200,ENSG00000167460,ENSG00000143801,ENSG00000131979,ENSG00000167695,ENSG00000099814,ENSG00000109066,ENSG00000116016,ENSG00000134684,ENSG00000184937,ENSG00000159399…
TF	Factor: SP2; motif: GGGCGGGAC; match class: 0	TF:M01783_0	0.000607978	3.21611	9207	116	77	19940	1.43761	ENSG00000035403,ENSG00000167004,ENSG00000197461,ENSG00000184840,ENSG00000152056,ENSG00000100065,ENSG00000160223,ENSG00000158528,ENSG00000033100,ENSG00000161091,ENSG00000168917,ENSG00000114850,ENSG00000171604,ENSG00000169258,ENSG00000160200,ENSG00000167460,ENSG00000143801,ENSG00000131979,ENSG00000167695,ENSG00000099814,ENSG00000109066,ENSG00000116016,ENSG00000134684,ENSG00000184937,ENSG00000159399…
TF	Factor: E2F; motif: GGCGSG	TF:M00803	0.000635392	3.19696	13241	116	98	19940	1.27225	ENSG00000035403,ENSG00000167004,ENSG00000197461,ENSG00000184840,ENSG00000277791,ENSG00000110619,ENSG00000152056,ENSG00000100065,ENSG00000160223,ENSG00000158528,ENSG00000033100,ENSG00000161091,ENSG00000104635,ENSG00000168917,ENSG00000111371,ENSG00000114850,ENSG00000184178,ENSG00000171604,ENSG00000169258,ENSG00000160200,ENSG00000167460,ENSG00000143801,ENSG00000131979,ENSG00000166068,ENSG00000167695…
TF	Factor: E2F; motif: GGCGSG; match class: 0	TF:M00803_0	0.000635392	3.19696	13241	116	98	19940	1.27225	ENSG00000035403,ENSG00000167004,ENSG00000197461,ENSG00000184840,ENSG00000277791,ENSG00000110619,ENSG00000152056,ENSG00000100065,ENSG00000160223,ENSG00000158528,ENSG00000033100,ENSG00000161091,ENSG00000104635,ENSG00000168917,ENSG00000111371,ENSG00000114850,ENSG00000184178,ENSG00000171604,ENSG00000169258,ENSG00000160200,ENSG00000167460,ENSG00000143801,ENSG00000131979,ENSG00000166068,ENSG00000167695…
TF	Factor: KLF14; motif: NRCCACRCCCMCN; match class: 0	TF:M12183_0	0.000638079	3.19513	6883	116	63	19940	1.57337	ENSG00000035403,ENSG00000197461,ENSG00000184840,ENSG00000152056,ENSG00000100065,ENSG00000160223,ENSG00000033100,ENSG00000161091,ENSG00000104635,ENSG00000171604,ENSG00000169258,ENSG00000167460,ENSG00000143801,ENSG00000131979,ENSG00000166068,ENSG00000099814,ENSG00000043039,ENSG00000109066,ENSG00000102879,ENSG00000116016,ENSG00000047365,ENSG00000159399,ENSG00000145012,ENSG00000123358,ENSG00000179331…
TF	Factor: KLF14; motif: NRCCACRCCCMCN	TF:M12183	0.000638079	3.19513	6883	116	63	19940	1.57337	ENSG00000035403,ENSG00000197461,ENSG00000184840,ENSG00000152056,ENSG00000100065,ENSG00000160223,ENSG00000033100,ENSG00000161091,ENSG00000104635,ENSG00000171604,ENSG00000169258,ENSG00000167460,ENSG00000143801,ENSG00000131979,ENSG00000166068,ENSG00000099814,ENSG00000043039,ENSG00000109066,ENSG00000102879,ENSG00000116016,ENSG00000047365,ENSG00000159399,ENSG00000145012,ENSG00000123358,ENSG00000179331…
TF	Factor: KLF3; motif: NNNNNNGGGCGGGGCNNGN; match class: 1	TF:M09970_1	0.000691808	3.16001	3795	116	42	19940	1.90241	ENSG00000167004,ENSG00000197461,ENSG00000100065,ENSG00000160223,ENSG00000171604,ENSG00000169258,ENSG00000160200,ENSG00000167695,ENSG00000099814,ENSG00000043039,ENSG00000109066,ENSG00000116016,ENSG00000159399,ENSG00000123358,ENSG00000179331,ENSG00000274276,ENSG00000162878,ENSG00000118513,ENSG00000121743,ENSG00000058091,ENSG00000186480,ENSG00000277117,ENSG00000134709,ENSG00000187840,ENSG00000145050…
TF	Factor: Egr-1; motif: WTGCGTGGGCGK; match class: 0	TF:M00243_0	0.000694279	3.15847	5368	116	53	19940	1.69719	ENSG00000035403,ENSG00000167004,ENSG00000184840,ENSG00000110619,ENSG00000152056,ENSG00000100065,ENSG00000160223,ENSG00000161091,ENSG00000111371,ENSG00000160200,ENSG00000167460,ENSG00000143801,ENSG00000166068,ENSG00000099814,ENSG00000109066,ENSG00000102879,ENSG00000116016,ENSG00000047365,ENSG00000123358,ENSG00000179331,ENSG00000274276,ENSG00000120694,ENSG00000147251,ENSG00000285976,ENSG00000118513…
TF	Factor: Hey2; motif: NNCACGYGNN; match class: 1	TF:M11052_1	0.000694279	3.15847	9597	116	79	19940	1.41501	ENSG00000035403,ENSG00000197461,ENSG00000277791,ENSG00000110619,ENSG00000152056,ENSG00000160223,ENSG00000158528,ENSG00000033100,ENSG00000161091,ENSG00000104635,ENSG00000168917,ENSG00000111371,ENSG00000114850,ENSG00000142197,ENSG00000184178,ENSG00000171604,ENSG00000160200,ENSG00000167460,ENSG00000143801,ENSG00000167695,ENSG00000043039,ENSG00000109066,ENSG00000116016,ENSG00000047365,ENSG00000134684…
TF	Factor: SP2; motif: GNNGGGGGCGGGGSN; match class: 1	TF:M03807_1	0.000694279	3.15847	4211	116	45	19940	1.83694	ENSG00000035403,ENSG00000167004,ENSG00000197461,ENSG00000100065,ENSG00000160223,ENSG00000171604,ENSG00000169258,ENSG00000160200,ENSG00000167460,ENSG00000167695,ENSG00000099814,ENSG00000109066,ENSG00000116016,ENSG00000134684,ENSG00000159399,ENSG00000123358,ENSG00000179331,ENSG00000274276,ENSG00000162878,ENSG00000121743,ENSG00000058091,ENSG00000186480,ENSG00000277117,ENSG00000174021,ENSG00000134709…
TF	Factor: Egr-1; motif: WTGCGTGGGCGK	TF:M00243	0.000694279	3.15847	5368	116	53	19940	1.69719	ENSG00000035403,ENSG00000167004,ENSG00000184840,ENSG00000110619,ENSG00000152056,ENSG00000100065,ENSG00000160223,ENSG00000161091,ENSG00000111371,ENSG00000160200,ENSG00000167460,ENSG00000143801,ENSG00000166068,ENSG00000099814,ENSG00000109066,ENSG00000102879,ENSG00000116016,ENSG00000047365,ENSG00000123358,ENSG00000179331,ENSG00000274276,ENSG00000120694,ENSG00000147251,ENSG00000285976,ENSG00000118513…
TF	Factor: Sp1; motif: GGNDGGRGGCGGGG; match class: 0	TF:M04953_0	0.000694279	3.15847	8726	116	74	19940	1.45775	ENSG00000035403,ENSG00000167004,ENSG00000197461,ENSG00000184840,ENSG00000152056,ENSG00000100065,ENSG00000160223,ENSG00000158528,ENSG00000033100,ENSG00000161091,ENSG00000104635,ENSG00000111371,ENSG00000171604,ENSG00000169258,ENSG00000160200,ENSG00000167460,ENSG00000143801,ENSG00000166068,ENSG00000167695,ENSG00000099814,ENSG00000043039,ENSG00000109066,ENSG00000102879,ENSG00000116016,ENSG00000047365…
TF	Factor: Sp1; motif: GGNDGGRGGCGGGG	TF:M04953	0.000694279	3.15847	8726	116	74	19940	1.45775	ENSG00000035403,ENSG00000167004,ENSG00000197461,ENSG00000184840,ENSG00000152056,ENSG00000100065,ENSG00000160223,ENSG00000158528,ENSG00000033100,ENSG00000161091,ENSG00000104635,ENSG00000111371,ENSG00000171604,ENSG00000169258,ENSG00000160200,ENSG00000167460,ENSG00000143801,ENSG00000166068,ENSG00000167695,ENSG00000099814,ENSG00000043039,ENSG00000109066,ENSG00000102879,ENSG00000116016,ENSG00000047365…
TF	Factor: TCF-1; motif: ACATCGRGRCGCTGW; match class: 1	TF:M11603_1	0.000708043	3.14994	13277	116	98	19940	1.2688	ENSG00000035403,ENSG00000167004,ENSG00000197461,ENSG00000184840,ENSG00000277791,ENSG00000110619,ENSG00000152056,ENSG00000100065,ENSG00000160223,ENSG00000158528,ENSG00000033100,ENSG00000161091,ENSG00000104635,ENSG00000168917,ENSG00000111371,ENSG00000171604,ENSG00000169258,ENSG00000160200,ENSG00000167460,ENSG00000143801,ENSG00000131979,ENSG00000166068,ENSG00000167695,ENSG00000099814,ENSG00000043039…
TF	Factor: Hey1; motif: NGCRCGYGYN; match class: 0	TF:M11058_0	0.000723106	3.1408	13284	116	98	19940	1.26813	ENSG00000035403,ENSG00000167004,ENSG00000197461,ENSG00000277791,ENSG00000152056,ENSG00000100065,ENSG00000160223,ENSG00000158528,ENSG00000033100,ENSG00000161091,ENSG00000104635,ENSG00000168917,ENSG00000111371,ENSG00000114850,ENSG00000142197,ENSG00000184178,ENSG00000171604,ENSG00000160200,ENSG00000167460,ENSG00000143801,ENSG00000131979,ENSG00000166068,ENSG00000167695,ENSG00000099814,ENSG00000043039…
TF	Factor: Hey1; motif: NGCRCGYGYN	TF:M11058	0.000723106	3.1408	13284	116	98	19940	1.26813	ENSG00000035403,ENSG00000167004,ENSG00000197461,ENSG00000277791,ENSG00000152056,ENSG00000100065,ENSG00000160223,ENSG00000158528,ENSG00000033100,ENSG00000161091,ENSG00000104635,ENSG00000168917,ENSG00000111371,ENSG00000114850,ENSG00000142197,ENSG00000184178,ENSG00000171604,ENSG00000160200,ENSG00000167460,ENSG00000143801,ENSG00000131979,ENSG00000166068,ENSG00000167695,ENSG00000099814,ENSG00000043039…
TF	Factor: E2F-4; motif: GCGGGAAANA; match class: 0	TF:M02090_0	0.000746538	3.12695	12064	116	92	19940	1.31088	ENSG00000035403,ENSG00000167004,ENSG00000197461,ENSG00000184840,ENSG00000277791,ENSG00000110619,ENSG00000152056,ENSG00000070961,ENSG00000100065,ENSG00000160223,ENSG00000104635,ENSG00000111371,ENSG00000114850,ENSG00000142197,ENSG00000171604,ENSG00000169258,ENSG00000160200,ENSG00000167460,ENSG00000138134,ENSG00000143801,ENSG00000131979,ENSG00000166068,ENSG00000167695,ENSG00000099814,ENSG00000043039…
TF	Factor: E2F-4; motif: GCGGGAAANA	TF:M02090	0.000746538	3.12695	12064	116	92	19940	1.31088	ENSG00000035403,ENSG00000167004,ENSG00000197461,ENSG00000184840,ENSG00000277791,ENSG00000110619,ENSG00000152056,ENSG00000070961,ENSG00000100065,ENSG00000160223,ENSG00000104635,ENSG00000111371,ENSG00000114850,ENSG00000142197,ENSG00000171604,ENSG00000169258,ENSG00000160200,ENSG00000167460,ENSG00000138134,ENSG00000143801,ENSG00000131979,ENSG00000166068,ENSG00000167695,ENSG00000099814,ENSG00000043039…
TF	Factor: ZF5; motif: NRNGNGCGCGCWN; match class: 1	TF:M00333_1	0.000800615	3.09658	12481	116	94	19940	1.29463	ENSG00000035403,ENSG00000167004,ENSG00000197461,ENSG00000184840,ENSG00000277791,ENSG00000110619,ENSG00000152056,ENSG00000100065,ENSG00000160223,ENSG00000033100,ENSG00000161091,ENSG00000104635,ENSG00000168917,ENSG00000111371,ENSG00000171604,ENSG00000169258,ENSG00000160200,ENSG00000167460,ENSG00000143801,ENSG00000131979,ENSG00000166068,ENSG00000167695,ENSG00000099814,ENSG00000043039,ENSG00000109066…
TF	Factor: E2F-3:HES-7; motif: NNNSGCGCSNNNNNCRCGYGNN; match class: 1	TF:M08526_1	0.000844499	3.0734	15120	116	106	19940	1.20509	ENSG00000035403,ENSG00000167004,ENSG00000197461,ENSG00000184840,ENSG00000277791,ENSG00000110619,ENSG00000152056,ENSG00000100065,ENSG00000160223,ENSG00000158528,ENSG00000033100,ENSG00000161091,ENSG00000104635,ENSG00000168917,ENSG00000111371,ENSG00000114850,ENSG00000142197,ENSG00000171604,ENSG00000169258,ENSG00000160200,ENSG00000167460,ENSG00000143801,ENSG00000131979,ENSG00000166068,ENSG00000167695…
TF	Factor: ZF5; motif: GSGCGCGR; match class: 1	TF:M00716_1	0.000851416	3.06986	14195	116	102	19940	1.23518	ENSG00000035403,ENSG00000167004,ENSG00000197461,ENSG00000184840,ENSG00000277791,ENSG00000110619,ENSG00000152056,ENSG00000100065,ENSG00000160223,ENSG00000158528,ENSG00000033100,ENSG00000161091,ENSG00000104635,ENSG00000168917,ENSG00000111371,ENSG00000114850,ENSG00000184178,ENSG00000171604,ENSG00000169258,ENSG00000160200,ENSG00000167460,ENSG00000143801,ENSG00000131979,ENSG00000166068,ENSG00000167695…
TF	Factor: AP-2; motif: GSCCSCRGGCNRNRNN; match class: 0	TF:M00800_0	0.000939291	3.0272	9150	116	76	19940	1.42777	ENSG00000035403,ENSG00000197461,ENSG00000110619,ENSG00000100065,ENSG00000160223,ENSG00000158528,ENSG00000033100,ENSG00000161091,ENSG00000104635,ENSG00000111371,ENSG00000171604,ENSG00000169258,ENSG00000160200,ENSG00000143801,ENSG00000131979,ENSG00000166068,ENSG00000167695,ENSG00000099814,ENSG00000043039,ENSG00000102879,ENSG00000116016,ENSG00000047365,ENSG00000184937,ENSG00000159399,ENSG00000145012…
TF	Factor: AP-2; motif: GSCCSCRGGCNRNRNN	TF:M00800	0.000939291	3.0272	9150	116	76	19940	1.42777	ENSG00000035403,ENSG00000197461,ENSG00000110619,ENSG00000100065,ENSG00000160223,ENSG00000158528,ENSG00000033100,ENSG00000161091,ENSG00000104635,ENSG00000111371,ENSG00000171604,ENSG00000169258,ENSG00000160200,ENSG00000143801,ENSG00000131979,ENSG00000166068,ENSG00000167695,ENSG00000099814,ENSG00000043039,ENSG00000102879,ENSG00000116016,ENSG00000047365,ENSG00000184937,ENSG00000159399,ENSG00000145012…
TF	Factor: Osx; motif: CCNCCCCCNNN	TF:M07329	0.000944676	3.02472	6822	116	62	19940	1.56224	ENSG00000035403,ENSG00000197461,ENSG00000152056,ENSG00000100065,ENSG00000160223,ENSG00000158528,ENSG00000033100,ENSG00000161091,ENSG00000171604,ENSG00000169258,ENSG00000160200,ENSG00000167460,ENSG00000143801,ENSG00000131979,ENSG00000166068,ENSG00000167695,ENSG00000099814,ENSG00000043039,ENSG00000109066,ENSG00000047365,ENSG00000134684,ENSG00000123358,ENSG00000179331,ENSG00000143870,ENSG00000274276…
TF	Factor: Osx; motif: CCNCCCCCNNN; match class: 0	TF:M07329_0	0.000944676	3.02472	6822	116	62	19940	1.56224	ENSG00000035403,ENSG00000197461,ENSG00000152056,ENSG00000100065,ENSG00000160223,ENSG00000158528,ENSG00000033100,ENSG00000161091,ENSG00000171604,ENSG00000169258,ENSG00000160200,ENSG00000167460,ENSG00000143801,ENSG00000131979,ENSG00000166068,ENSG00000167695,ENSG00000099814,ENSG00000043039,ENSG00000109066,ENSG00000047365,ENSG00000134684,ENSG00000123358,ENSG00000179331,ENSG00000143870,ENSG00000274276…
TF	Factor: PAX5; motif: RNGCGTGACCNN; match class: 1	TF:M09817_1	0.000969721	3.01335	6201	116	58	19940	1.60781	ENSG00000035403,ENSG00000167004,ENSG00000277791,ENSG00000152056,ENSG00000100065,ENSG00000161091,ENSG00000168917,ENSG00000111371,ENSG00000114850,ENSG00000142197,ENSG00000169258,ENSG00000160200,ENSG00000167460,ENSG00000138134,ENSG00000143801,ENSG00000167695,ENSG00000099814,ENSG00000043039,ENSG00000109066,ENSG00000116016,ENSG00000134684,ENSG00000184937,ENSG00000159399,ENSG00000123358,ENSG00000179331…
TF	Factor: RREB-1; motif: GGGWCSA; match class: 0	TF:M05439_0	0.00099592	3.00178	8650	116	73	19940	1.45069	ENSG00000035403,ENSG00000167004,ENSG00000184840,ENSG00000277791,ENSG00000152056,ENSG00000100065,ENSG00000158528,ENSG00000033100,ENSG00000104635,ENSG00000168917,ENSG00000111371,ENSG00000171604,ENSG00000160200,ENSG00000167460,ENSG00000143801,ENSG00000131979,ENSG00000167695,ENSG00000099814,ENSG00000109066,ENSG00000102879,ENSG00000116016,ENSG00000047365,ENSG00000134684,ENSG00000159399,ENSG00000145012…
TF	Factor: RREB-1; motif: GGGWCSA	TF:M05439	0.00099592	3.00178	8650	116	73	19940	1.45069	ENSG00000035403,ENSG00000167004,ENSG00000184840,ENSG00000277791,ENSG00000152056,ENSG00000100065,ENSG00000158528,ENSG00000033100,ENSG00000104635,ENSG00000168917,ENSG00000111371,ENSG00000171604,ENSG00000160200,ENSG00000167460,ENSG00000143801,ENSG00000131979,ENSG00000167695,ENSG00000099814,ENSG00000109066,ENSG00000102879,ENSG00000116016,ENSG00000047365,ENSG00000134684,ENSG00000159399,ENSG00000145012…
TF	Factor: KLF; motif: GGGNGGGG	TF:M07461	0.00101857	2.99201	8830	116	74	19940	1.44058	ENSG00000167004,ENSG00000197461,ENSG00000152056,ENSG00000100065,ENSG00000160223,ENSG00000158528,ENSG00000033100,ENSG00000161091,ENSG00000104635,ENSG00000168917,ENSG00000111371,ENSG00000184178,ENSG00000171604,ENSG00000169258,ENSG00000160200,ENSG00000143801,ENSG00000166068,ENSG00000167695,ENSG00000099814,ENSG00000109066,ENSG00000102879,ENSG00000116016,ENSG00000134684,ENSG00000159399,ENSG00000145012…
TF	Factor: KLF; motif: GGGNGGGG; match class: 0	TF:M07461_0	0.00101857	2.99201	8830	116	74	19940	1.44058	ENSG00000167004,ENSG00000197461,ENSG00000152056,ENSG00000100065,ENSG00000160223,ENSG00000158528,ENSG00000033100,ENSG00000161091,ENSG00000104635,ENSG00000168917,ENSG00000111371,ENSG00000184178,ENSG00000171604,ENSG00000169258,ENSG00000160200,ENSG00000143801,ENSG00000166068,ENSG00000167695,ENSG00000099814,ENSG00000109066,ENSG00000102879,ENSG00000116016,ENSG00000134684,ENSG00000159399,ENSG00000145012…
TF	Factor: E2F; motif: GGCGSG; match class: 1	TF:M00803_1	0.00101857	2.99201	10247	116	82	19940	1.37558	ENSG00000035403,ENSG00000167004,ENSG00000197461,ENSG00000184840,ENSG00000277791,ENSG00000110619,ENSG00000152056,ENSG00000100065,ENSG00000160223,ENSG00000158528,ENSG00000033100,ENSG00000161091,ENSG00000104635,ENSG00000111371,ENSG00000171604,ENSG00000169258,ENSG00000160200,ENSG00000167460,ENSG00000143801,ENSG00000131979,ENSG00000166068,ENSG00000167695,ENSG00000099814,ENSG00000043039,ENSG00000102879…
TF	Factor: Egr-2; motif: GNGRRNGWGKGGGNGGRG; match class: 1	TF:M09898_1	0.00103808	2.98377	2694	116	33	19940	2.10564	ENSG00000197461,ENSG00000100065,ENSG00000158528,ENSG00000171604,ENSG00000169258,ENSG00000160200,ENSG00000166068,ENSG00000167695,ENSG00000099814,ENSG00000043039,ENSG00000116016,ENSG00000123358,ENSG00000179331,ENSG00000274276,ENSG00000162878,ENSG00000058091,ENSG00000134709,ENSG00000187840,ENSG00000164574,ENSG00000145050,ENSG00000185090,ENSG00000166831,ENSG00000140280,ENSG00000166598,ENSG00000087085…
TF	Factor: Sp1; motif: NGGGGGCGGGGYN; match class: 1	TF:M00196_1	0.00106773	2.97154	5919	116	56	19940	1.62632	ENSG00000035403,ENSG00000167004,ENSG00000197461,ENSG00000184840,ENSG00000277791,ENSG00000100065,ENSG00000160223,ENSG00000158528,ENSG00000104635,ENSG00000171604,ENSG00000169258,ENSG00000160200,ENSG00000167460,ENSG00000167695,ENSG00000099814,ENSG00000043039,ENSG00000109066,ENSG00000116016,ENSG00000134684,ENSG00000159399,ENSG00000123358,ENSG00000179331,ENSG00000143870,ENSG00000274276,ENSG00000162878…
TF	Factor: Sp1; motif: CCCCGCCCCN; match class: 1	TF:M00933_1	0.00113603	2.94461	5180	116	51	19940	1.69242	ENSG00000035403,ENSG00000197461,ENSG00000184840,ENSG00000160223,ENSG00000104635,ENSG00000171604,ENSG00000169258,ENSG00000160200,ENSG00000166068,ENSG00000167695,ENSG00000099814,ENSG00000043039,ENSG00000109066,ENSG00000116016,ENSG00000134684,ENSG00000159399,ENSG00000123358,ENSG00000179331,ENSG00000274276,ENSG00000162878,ENSG00000118513,ENSG00000121743,ENSG00000186480,ENSG00000277117,ENSG00000174021…
TF	Factor: ZNF37A; motif: CCYYGGCTCCNTSCCMN; match class: 0	TF:M12354_0	0.0011401	2.94306	11019	116	86	19940	1.3416	ENSG00000035403,ENSG00000167004,ENSG00000197461,ENSG00000277791,ENSG00000152056,ENSG00000100065,ENSG00000160223,ENSG00000158528,ENSG00000033100,ENSG00000161091,ENSG00000111371,ENSG00000114850,ENSG00000171604,ENSG00000169258,ENSG00000160200,ENSG00000167460,ENSG00000143801,ENSG00000131979,ENSG00000166068,ENSG00000167695,ENSG00000099814,ENSG00000043039,ENSG00000109066,ENSG00000102879,ENSG00000116016…
TF	Factor: ZNF37A; motif: CCYYGGCTCCNTSCCMN	TF:M12354	0.0011401	2.94306	11019	116	86	19940	1.3416	ENSG00000035403,ENSG00000167004,ENSG00000197461,ENSG00000277791,ENSG00000152056,ENSG00000100065,ENSG00000160223,ENSG00000158528,ENSG00000033100,ENSG00000161091,ENSG00000111371,ENSG00000114850,ENSG00000171604,ENSG00000169258,ENSG00000160200,ENSG00000167460,ENSG00000143801,ENSG00000131979,ENSG00000166068,ENSG00000167695,ENSG00000099814,ENSG00000043039,ENSG00000109066,ENSG00000102879,ENSG00000116016…
TF	Factor: Egr-1; motif: ACCGCCC; match class: 0	TF:M04918_0	0.00121392	2.91581	5644	116	54	19940	1.64465	ENSG00000184840,ENSG00000110619,ENSG00000100065,ENSG00000160223,ENSG00000158528,ENSG00000169258,ENSG00000160200,ENSG00000167460,ENSG00000143801,ENSG00000131979,ENSG00000099814,ENSG00000043039,ENSG00000109066,ENSG00000134684,ENSG00000159399,ENSG00000179331,ENSG00000143870,ENSG00000274276,ENSG00000162878,ENSG00000121743,ENSG00000058091,ENSG00000186480,ENSG00000277117,ENSG00000164778,ENSG00000116761…
TF	Factor: Egr-1; motif: ACCGCCC	TF:M04918	0.00121392	2.91581	5644	116	54	19940	1.64465	ENSG00000184840,ENSG00000110619,ENSG00000100065,ENSG00000160223,ENSG00000158528,ENSG00000169258,ENSG00000160200,ENSG00000167460,ENSG00000143801,ENSG00000131979,ENSG00000099814,ENSG00000043039,ENSG00000109066,ENSG00000134684,ENSG00000159399,ENSG00000179331,ENSG00000143870,ENSG00000274276,ENSG00000162878,ENSG00000121743,ENSG00000058091,ENSG00000186480,ENSG00000277117,ENSG00000164778,ENSG00000116761…
TF	Factor: IRX2a; motif: ACRYGNNNNACRYGT; match class: 1	TF:M11022_1	0.00130206	2.88537	6273	116	58	19940	1.58935	ENSG00000197461,ENSG00000100065,ENSG00000160223,ENSG00000158528,ENSG00000161091,ENSG00000168917,ENSG00000111371,ENSG00000114850,ENSG00000184178,ENSG00000160200,ENSG00000167460,ENSG00000131979,ENSG00000167695,ENSG00000043039,ENSG00000102879,ENSG00000134684,ENSG00000159399,ENSG00000274276,ENSG00000147251,ENSG00000162878,ENSG00000118513,ENSG00000121743,ENSG00000058091,ENSG00000186480,ENSG00000277117…
TF	Factor: Sp2; motif: AAGGGGCGG; match class: 0	TF:M04932_0	0.00130206	2.88537	2604	116	32	19940	2.1124	ENSG00000197461,ENSG00000184840,ENSG00000171604,ENSG00000167695,ENSG00000109066,ENSG00000102879,ENSG00000047365,ENSG00000134684,ENSG00000179331,ENSG00000162878,ENSG00000174021,ENSG00000164778,ENSG00000116761,ENSG00000140105,ENSG00000187840,ENSG00000148798,ENSG00000177519,ENSG00000185090,ENSG00000166831,ENSG00000166598,ENSG00000104450,ENSG00000100505,ENSG00000178695,ENSG00000155660,ENSG00000103257…
TF	Factor: Sp2; motif: AAGGGGCGG	TF:M04932	0.00130206	2.88537	2604	116	32	19940	2.1124	ENSG00000197461,ENSG00000184840,ENSG00000171604,ENSG00000167695,ENSG00000109066,ENSG00000102879,ENSG00000047365,ENSG00000134684,ENSG00000179331,ENSG00000162878,ENSG00000174021,ENSG00000164778,ENSG00000116761,ENSG00000140105,ENSG00000187840,ENSG00000148798,ENSG00000177519,ENSG00000185090,ENSG00000166831,ENSG00000166598,ENSG00000104450,ENSG00000100505,ENSG00000178695,ENSG00000155660,ENSG00000103257…
TF	Factor: Hey2; motif: NNCACGYGNN; match class: 0	TF:M11052_0	0.00140207	2.85323	12631	116	94	19940	1.27926	ENSG00000035403,ENSG00000197461,ENSG00000277791,ENSG00000110619,ENSG00000152056,ENSG00000100065,ENSG00000160223,ENSG00000158528,ENSG00000033100,ENSG00000161091,ENSG00000104635,ENSG00000168917,ENSG00000111371,ENSG00000114850,ENSG00000142197,ENSG00000184178,ENSG00000171604,ENSG00000160200,ENSG00000167460,ENSG00000143801,ENSG00000167695,ENSG00000099814,ENSG00000043039,ENSG00000109066,ENSG00000102879…
TF	Factor: Hey2; motif: NNCACGYGNN	TF:M11052	0.00140207	2.85323	12631	116	94	19940	1.27926	ENSG00000035403,ENSG00000197461,ENSG00000277791,ENSG00000110619,ENSG00000152056,ENSG00000100065,ENSG00000160223,ENSG00000158528,ENSG00000033100,ENSG00000161091,ENSG00000104635,ENSG00000168917,ENSG00000111371,ENSG00000114850,ENSG00000142197,ENSG00000184178,ENSG00000171604,ENSG00000160200,ENSG00000167460,ENSG00000143801,ENSG00000167695,ENSG00000099814,ENSG00000043039,ENSG00000109066,ENSG00000102879…
TF	Factor: E2F-4; motif: NNTTCCCGCCNN; match class: 1	TF:M04823_1	0.00144776	2.8393	7904	116	68	19940	1.47887	ENSG00000035403,ENSG00000167004,ENSG00000184840,ENSG00000277791,ENSG00000152056,ENSG00000100065,ENSG00000160223,ENSG00000111371,ENSG00000171604,ENSG00000169258,ENSG00000160200,ENSG00000167460,ENSG00000131979,ENSG00000166068,ENSG00000167695,ENSG00000099814,ENSG00000043039,ENSG00000109066,ENSG00000047365,ENSG00000134684,ENSG00000123358,ENSG00000179331,ENSG00000143870,ENSG00000274276,ENSG00000147251…
TF	Factor: E2F-1; motif: NGGGCGGGARV; match class: 1	TF:M07206_1	0.00153879	2.81282	10908	116	85	19940	1.33949	ENSG00000035403,ENSG00000167004,ENSG00000197461,ENSG00000184840,ENSG00000277791,ENSG00000110619,ENSG00000152056,ENSG00000100065,ENSG00000160223,ENSG00000033100,ENSG00000161091,ENSG00000104635,ENSG00000111371,ENSG00000171604,ENSG00000169258,ENSG00000160200,ENSG00000167460,ENSG00000143801,ENSG00000131979,ENSG00000166068,ENSG00000167695,ENSG00000099814,ENSG00000043039,ENSG00000109066,ENSG00000102879…
TF	Factor: ETF; motif: CCCCGCCCCYN; match class: 1	TF:M07039_1	0.00157716	2.80212	13705	116	99	19940	1.24172	ENSG00000035403,ENSG00000167004,ENSG00000197461,ENSG00000184840,ENSG00000277791,ENSG00000110619,ENSG00000152056,ENSG00000100065,ENSG00000160223,ENSG00000158528,ENSG00000033100,ENSG00000161091,ENSG00000104635,ENSG00000168917,ENSG00000111371,ENSG00000114850,ENSG00000171604,ENSG00000169258,ENSG00000160200,ENSG00000167460,ENSG00000143801,ENSG00000131979,ENSG00000166068,ENSG00000167695,ENSG00000099814…
TF	Factor: sp4; motif: NNGNARGRGGCGGRGCNNRR	TF:M10072	0.00157716	2.80212	10547	116	83	19940	1.35275	ENSG00000035403,ENSG00000167004,ENSG00000197461,ENSG00000184840,ENSG00000277791,ENSG00000152056,ENSG00000100065,ENSG00000160223,ENSG00000158528,ENSG00000033100,ENSG00000161091,ENSG00000104635,ENSG00000168917,ENSG00000171604,ENSG00000169258,ENSG00000160200,ENSG00000167460,ENSG00000143801,ENSG00000131979,ENSG00000166068,ENSG00000167695,ENSG00000099814,ENSG00000043039,ENSG00000109066,ENSG00000102879…
TF	Factor: BTEB2; motif: WGGGTGKGGCNGGN; match class: 0	TF:M09972_0	0.00157716	2.80212	9293	116	76	19940	1.4058	ENSG00000035403,ENSG00000167004,ENSG00000197461,ENSG00000277791,ENSG00000152056,ENSG00000100065,ENSG00000160223,ENSG00000158528,ENSG00000033100,ENSG00000161091,ENSG00000104635,ENSG00000168917,ENSG00000111371,ENSG00000142197,ENSG00000184178,ENSG00000171604,ENSG00000169258,ENSG00000160200,ENSG00000167460,ENSG00000143801,ENSG00000166068,ENSG00000167695,ENSG00000099814,ENSG00000109066,ENSG00000102879…
TF	Factor: BTEB2; motif: WGGGTGKGGCNGGN	TF:M09972	0.00157716	2.80212	9293	116	76	19940	1.4058	ENSG00000035403,ENSG00000167004,ENSG00000197461,ENSG00000277791,ENSG00000152056,ENSG00000100065,ENSG00000160223,ENSG00000158528,ENSG00000033100,ENSG00000161091,ENSG00000104635,ENSG00000168917,ENSG00000111371,ENSG00000142197,ENSG00000184178,ENSG00000171604,ENSG00000169258,ENSG00000160200,ENSG00000167460,ENSG00000143801,ENSG00000166068,ENSG00000167695,ENSG00000099814,ENSG00000109066,ENSG00000102879…
TF	Factor: c-Myc:Max; motif: GCCAYGYGSN	TF:M00322	0.00157716	2.80212	7930	116	68	19940	1.47402	ENSG00000035403,ENSG00000167004,ENSG00000197461,ENSG00000277791,ENSG00000152056,ENSG00000100065,ENSG00000158528,ENSG00000033100,ENSG00000161091,ENSG00000104635,ENSG00000168917,ENSG00000111371,ENSG00000114850,ENSG00000171604,ENSG00000160200,ENSG00000167460,ENSG00000143801,ENSG00000167695,ENSG00000099814,ENSG00000043039,ENSG00000109066,ENSG00000102879,ENSG00000116016,ENSG00000047365,ENSG00000134684…
TF	Factor: sp4; motif: NNGNARGRGGCGGRGCNNRR; match class: 0	TF:M10072_0	0.00157716	2.80212	10547	116	83	19940	1.35275	ENSG00000035403,ENSG00000167004,ENSG00000197461,ENSG00000184840,ENSG00000277791,ENSG00000152056,ENSG00000100065,ENSG00000160223,ENSG00000158528,ENSG00000033100,ENSG00000161091,ENSG00000104635,ENSG00000168917,ENSG00000171604,ENSG00000169258,ENSG00000160200,ENSG00000167460,ENSG00000143801,ENSG00000131979,ENSG00000166068,ENSG00000167695,ENSG00000099814,ENSG00000043039,ENSG00000109066,ENSG00000102879…
TF	Factor: c-Myc:Max; motif: GCCAYGYGSN; match class: 0	TF:M00322_0	0.00157716	2.80212	7930	116	68	19940	1.47402	ENSG00000035403,ENSG00000167004,ENSG00000197461,ENSG00000277791,ENSG00000152056,ENSG00000100065,ENSG00000158528,ENSG00000033100,ENSG00000161091,ENSG00000104635,ENSG00000168917,ENSG00000111371,ENSG00000114850,ENSG00000171604,ENSG00000160200,ENSG00000167460,ENSG00000143801,ENSG00000167695,ENSG00000099814,ENSG00000043039,ENSG00000109066,ENSG00000102879,ENSG00000116016,ENSG00000047365,ENSG00000134684…
TF	Factor: Sp1; motif: NGGGGCGGGGN; match class: 1	TF:M07395_1	0.00172632	2.76288	6340	116	58	19940	1.57256	ENSG00000035403,ENSG00000167004,ENSG00000197461,ENSG00000184840,ENSG00000100065,ENSG00000160223,ENSG00000104635,ENSG00000171604,ENSG00000169258,ENSG00000160200,ENSG00000167460,ENSG00000167695,ENSG00000099814,ENSG00000043039,ENSG00000109066,ENSG00000116016,ENSG00000134684,ENSG00000159399,ENSG00000123358,ENSG00000179331,ENSG00000143870,ENSG00000274276,ENSG00000162878,ENSG00000285976,ENSG00000118513…
TF	Factor: E2F; motif: TTTCGCGC; match class: 0	TF:M00425_0	0.00189199	2.72308	11153	116	86	19940	1.32548	ENSG00000035403,ENSG00000197461,ENSG00000277791,ENSG00000110619,ENSG00000152056,ENSG00000070961,ENSG00000100065,ENSG00000160223,ENSG00000033100,ENSG00000168917,ENSG00000111371,ENSG00000114850,ENSG00000171604,ENSG00000169258,ENSG00000160200,ENSG00000167460,ENSG00000143801,ENSG00000131979,ENSG00000166068,ENSG00000167695,ENSG00000043039,ENSG00000109066,ENSG00000102879,ENSG00000116016,ENSG00000047365…
TF	Factor: E2F; motif: TTTCGCGC	TF:M00425	0.00189199	2.72308	11153	116	86	19940	1.32548	ENSG00000035403,ENSG00000197461,ENSG00000277791,ENSG00000110619,ENSG00000152056,ENSG00000070961,ENSG00000100065,ENSG00000160223,ENSG00000033100,ENSG00000168917,ENSG00000111371,ENSG00000114850,ENSG00000171604,ENSG00000169258,ENSG00000160200,ENSG00000167460,ENSG00000143801,ENSG00000131979,ENSG00000166068,ENSG00000167695,ENSG00000043039,ENSG00000109066,ENSG00000102879,ENSG00000116016,ENSG00000047365…
TF	Factor: GCMa:Erg; motif: ATGCGGGCGGAARKG; match class: 1	TF:M08487_1	0.00190288	2.72059	8820	116	73	19940	1.42273	ENSG00000197461,ENSG00000277791,ENSG00000110619,ENSG00000152056,ENSG00000100065,ENSG00000160223,ENSG00000158528,ENSG00000033100,ENSG00000161091,ENSG00000104635,ENSG00000111371,ENSG00000184178,ENSG00000169258,ENSG00000160200,ENSG00000167460,ENSG00000166068,ENSG00000167695,ENSG00000099814,ENSG00000043039,ENSG00000109066,ENSG00000102879,ENSG00000116016,ENSG00000159399,ENSG00000123358,ENSG00000143870…
TF	Factor: E2F-2; motif: GCGCGCGCGYW; match class: 0	TF:M11531_0	0.00207974	2.68199	13350	116	97	19940	1.24899	ENSG00000035403,ENSG00000167004,ENSG00000197461,ENSG00000184840,ENSG00000277791,ENSG00000110619,ENSG00000152056,ENSG00000100065,ENSG00000160223,ENSG00000158528,ENSG00000033100,ENSG00000161091,ENSG00000104635,ENSG00000168917,ENSG00000111371,ENSG00000114850,ENSG00000171604,ENSG00000169258,ENSG00000160200,ENSG00000167460,ENSG00000143801,ENSG00000131979,ENSG00000166068,ENSG00000167695,ENSG00000099814…
TF	Factor: E2F-2; motif: GCGCGCGCGYW	TF:M11531	0.00207974	2.68199	13350	116	97	19940	1.24899	ENSG00000035403,ENSG00000167004,ENSG00000197461,ENSG00000184840,ENSG00000277791,ENSG00000110619,ENSG00000152056,ENSG00000100065,ENSG00000160223,ENSG00000158528,ENSG00000033100,ENSG00000161091,ENSG00000104635,ENSG00000168917,ENSG00000111371,ENSG00000114850,ENSG00000171604,ENSG00000169258,ENSG00000160200,ENSG00000167460,ENSG00000143801,ENSG00000131979,ENSG00000166068,ENSG00000167695,ENSG00000099814…
TF	Factor: BTEB2; motif: RGGGNGKGGN; match class: 0	TF:M07277_0	0.00223378	2.65096	8519	116	71	19940	1.43264	ENSG00000035403,ENSG00000167004,ENSG00000197461,ENSG00000184840,ENSG00000110619,ENSG00000152056,ENSG00000100065,ENSG00000160223,ENSG00000158528,ENSG00000033100,ENSG00000104635,ENSG00000171604,ENSG00000169258,ENSG00000160200,ENSG00000167460,ENSG00000143801,ENSG00000166068,ENSG00000167695,ENSG00000099814,ENSG00000109066,ENSG00000116016,ENSG00000047365,ENSG00000134684,ENSG00000159399,ENSG00000123358…
TF	Factor: E2F-4; motif: SNGGGCGGGAANN; match class: 1	TF:M09894_1	0.00223378	2.65096	14005	116	100	19940	1.22739	ENSG00000035403,ENSG00000167004,ENSG00000197461,ENSG00000184840,ENSG00000277791,ENSG00000110619,ENSG00000152056,ENSG00000100065,ENSG00000160223,ENSG00000158528,ENSG00000033100,ENSG00000161091,ENSG00000104635,ENSG00000111371,ENSG00000114850,ENSG00000171604,ENSG00000169258,ENSG00000160200,ENSG00000167460,ENSG00000143801,ENSG00000131979,ENSG00000166068,ENSG00000167695,ENSG00000099814,ENSG00000043039…
TF	Factor: Egr-2; motif: NTGCGTRGGCGK; match class: 0	TF:M00246_0	0.00223378	2.65096	6245	116	57	19940	1.56895	ENSG00000167004,ENSG00000184840,ENSG00000277791,ENSG00000110619,ENSG00000100065,ENSG00000160223,ENSG00000161091,ENSG00000111371,ENSG00000114850,ENSG00000160200,ENSG00000131979,ENSG00000167695,ENSG00000099814,ENSG00000109066,ENSG00000102879,ENSG00000116016,ENSG00000047365,ENSG00000159399,ENSG00000123358,ENSG00000179331,ENSG00000274276,ENSG00000120694,ENSG00000147251,ENSG00000121743,ENSG00000058091…
TF	Factor: Egr-2; motif: NTGCGTRGGCGK	TF:M00246	0.00223378	2.65096	6245	116	57	19940	1.56895	ENSG00000167004,ENSG00000184840,ENSG00000277791,ENSG00000110619,ENSG00000100065,ENSG00000160223,ENSG00000161091,ENSG00000111371,ENSG00000114850,ENSG00000160200,ENSG00000131979,ENSG00000167695,ENSG00000099814,ENSG00000109066,ENSG00000102879,ENSG00000116016,ENSG00000047365,ENSG00000159399,ENSG00000123358,ENSG00000179331,ENSG00000274276,ENSG00000120694,ENSG00000147251,ENSG00000121743,ENSG00000058091…
TF	Factor: BTEB2; motif: RGGGNGKGGN	TF:M07277	0.00223378	2.65096	8519	116	71	19940	1.43264	ENSG00000035403,ENSG00000167004,ENSG00000197461,ENSG00000184840,ENSG00000110619,ENSG00000152056,ENSG00000100065,ENSG00000160223,ENSG00000158528,ENSG00000033100,ENSG00000104635,ENSG00000171604,ENSG00000169258,ENSG00000160200,ENSG00000167460,ENSG00000143801,ENSG00000166068,ENSG00000167695,ENSG00000099814,ENSG00000109066,ENSG00000116016,ENSG00000047365,ENSG00000134684,ENSG00000159399,ENSG00000123358…
TF	Factor: Sp1; motif: NGGGGGCGGGGCCNGGGGGGGG; match class: 0	TF:M10071_0	0.00226962	2.64405	8531	116	71	19940	1.43062	ENSG00000035403,ENSG00000167004,ENSG00000197461,ENSG00000184840,ENSG00000152056,ENSG00000100065,ENSG00000160223,ENSG00000033100,ENSG00000161091,ENSG00000104635,ENSG00000171604,ENSG00000169258,ENSG00000160200,ENSG00000167460,ENSG00000143801,ENSG00000166068,ENSG00000167695,ENSG00000099814,ENSG00000043039,ENSG00000109066,ENSG00000116016,ENSG00000134684,ENSG00000159399,ENSG00000123358,ENSG00000179331…
TF	Factor: E2F-4; motif: GCGGGAAANA; match class: 1	TF:M02090_1	0.00226962	2.64405	6410	116	58	19940	1.55538	ENSG00000035403,ENSG00000167004,ENSG00000184840,ENSG00000152056,ENSG00000100065,ENSG00000160223,ENSG00000111371,ENSG00000114850,ENSG00000171604,ENSG00000169258,ENSG00000160200,ENSG00000167460,ENSG00000166068,ENSG00000167695,ENSG00000043039,ENSG00000109066,ENSG00000047365,ENSG00000134684,ENSG00000179331,ENSG00000143870,ENSG00000274276,ENSG00000147251,ENSG00000162878,ENSG00000285976,ENSG00000058091…
TF	Factor: Elk-1:Pax-9; motif: ACCGGAACYACGCWYSANTG; match class: 1	TF:M08226_1	0.00226962	2.64405	5640	116	53	19940	1.61534	ENSG00000035403,ENSG00000184840,ENSG00000110619,ENSG00000152056,ENSG00000070961,ENSG00000160223,ENSG00000158528,ENSG00000161091,ENSG00000111371,ENSG00000171604,ENSG00000169258,ENSG00000160200,ENSG00000167460,ENSG00000143801,ENSG00000099814,ENSG00000047365,ENSG00000184937,ENSG00000159399,ENSG00000123358,ENSG00000143870,ENSG00000274276,ENSG00000120694,ENSG00000147251,ENSG00000162878,ENSG00000118513…
TF	Factor: Elk-1:ETV7; motif: ANSCGGACGGATDTCCGGNT; match class: 1	TF:M08214_1	0.00226962	2.64405	2320	116	29	19940	2.14871	ENSG00000197461,ENSG00000152056,ENSG00000111371,ENSG00000169258,ENSG00000166068,ENSG00000116016,ENSG00000184937,ENSG00000123358,ENSG00000143870,ENSG00000162878,ENSG00000285976,ENSG00000118513,ENSG00000187840,ENSG00000148798,ENSG00000177519,ENSG00000185090,ENSG00000166598,ENSG00000104450,ENSG00000008405,ENSG00000176720,ENSG00000041982,ENSG00000155660,ENSG00000138772,ENSG00000166986,ENSG00000044574…
TF	Factor: Sp1; motif: NGGGGGCGGGGCCNGGGGGGGG	TF:M10071	0.00226962	2.64405	8531	116	71	19940	1.43062	ENSG00000035403,ENSG00000167004,ENSG00000197461,ENSG00000184840,ENSG00000152056,ENSG00000100065,ENSG00000160223,ENSG00000033100,ENSG00000161091,ENSG00000104635,ENSG00000171604,ENSG00000169258,ENSG00000160200,ENSG00000167460,ENSG00000143801,ENSG00000166068,ENSG00000167695,ENSG00000099814,ENSG00000043039,ENSG00000109066,ENSG00000116016,ENSG00000134684,ENSG00000159399,ENSG00000123358,ENSG00000179331…
TF	Factor: Egr-1; motif: NGCGTGCGY	TF:M04950	0.00226962	2.64405	11023	116	85	19940	1.32552	ENSG00000035403,ENSG00000167004,ENSG00000197461,ENSG00000277791,ENSG00000152056,ENSG00000100065,ENSG00000160223,ENSG00000158528,ENSG00000033100,ENSG00000161091,ENSG00000104635,ENSG00000111371,ENSG00000114850,ENSG00000171604,ENSG00000169258,ENSG00000160200,ENSG00000167460,ENSG00000143801,ENSG00000131979,ENSG00000166068,ENSG00000167695,ENSG00000099814,ENSG00000043039,ENSG00000102879,ENSG00000116016…
TF	Factor: Egr-1; motif: NGCGTGCGY; match class: 0	TF:M04950_0	0.00226962	2.64405	11023	116	85	19940	1.32552	ENSG00000035403,ENSG00000167004,ENSG00000197461,ENSG00000277791,ENSG00000152056,ENSG00000100065,ENSG00000160223,ENSG00000158528,ENSG00000033100,ENSG00000161091,ENSG00000104635,ENSG00000111371,ENSG00000114850,ENSG00000171604,ENSG00000169258,ENSG00000160200,ENSG00000167460,ENSG00000143801,ENSG00000131979,ENSG00000166068,ENSG00000167695,ENSG00000099814,ENSG00000043039,ENSG00000102879,ENSG00000116016…
TF	Factor: EKLF; motif: NGGGYGKGGCNNGG; match class: 0	TF:M09969_0	0.00228729	2.64068	4608	116	46	19940	1.71598	ENSG00000167004,ENSG00000100065,ENSG00000160223,ENSG00000033100,ENSG00000161091,ENSG00000171604,ENSG00000169258,ENSG00000143801,ENSG00000167695,ENSG00000099814,ENSG00000109066,ENSG00000134684,ENSG00000123358,ENSG00000179331,ENSG00000143870,ENSG00000162878,ENSG00000285976,ENSG00000118513,ENSG00000121743,ENSG00000058091,ENSG00000186480,ENSG00000277117,ENSG00000174021,ENSG00000134709,ENSG00000140105…
TF	Factor: EKLF; motif: NGGGYGKGGCNNGG	TF:M09969	0.00228729	2.64068	4608	116	46	19940	1.71598	ENSG00000167004,ENSG00000100065,ENSG00000160223,ENSG00000033100,ENSG00000161091,ENSG00000171604,ENSG00000169258,ENSG00000143801,ENSG00000167695,ENSG00000099814,ENSG00000109066,ENSG00000134684,ENSG00000123358,ENSG00000179331,ENSG00000143870,ENSG00000162878,ENSG00000285976,ENSG00000118513,ENSG00000121743,ENSG00000058091,ENSG00000186480,ENSG00000277117,ENSG00000174021,ENSG00000134709,ENSG00000140105…
TF	Factor: E2F-1; motif: NNNNGGCGGGAARN; match class: 1	TF:M09892_1	0.00230064	2.63815	9226	116	75	19940	1.39738	ENSG00000035403,ENSG00000167004,ENSG00000184840,ENSG00000277791,ENSG00000152056,ENSG00000100065,ENSG00000160223,ENSG00000158528,ENSG00000161091,ENSG00000104635,ENSG00000111371,ENSG00000171604,ENSG00000169258,ENSG00000160200,ENSG00000167460,ENSG00000131979,ENSG00000166068,ENSG00000167695,ENSG00000099814,ENSG00000043039,ENSG00000109066,ENSG00000047365,ENSG00000134684,ENSG00000123358,ENSG00000179331…
TF	Factor: Sp1; motif: NGGGGGCGGGGCCNGGGGGGGG; match class: 1	TF:M10071_1	0.00255116	2.59326	4629	116	46	19940	1.7082	ENSG00000035403,ENSG00000167004,ENSG00000197461,ENSG00000100065,ENSG00000160223,ENSG00000104635,ENSG00000171604,ENSG00000169258,ENSG00000167460,ENSG00000166068,ENSG00000167695,ENSG00000099814,ENSG00000043039,ENSG00000109066,ENSG00000116016,ENSG00000159399,ENSG00000123358,ENSG00000179331,ENSG00000143870,ENSG00000162878,ENSG00000121743,ENSG00000058091,ENSG00000186480,ENSG00000277117,ENSG00000134709…
TF	Factor: NF90; motif: NCCNCWGCCYCCNC	TF:M09859	0.0026112	2.58316	4780	116	47	19940	1.6902	ENSG00000035403,ENSG00000197461,ENSG00000277791,ENSG00000152056,ENSG00000100065,ENSG00000169258,ENSG00000160200,ENSG00000167460,ENSG00000166068,ENSG00000167695,ENSG00000099814,ENSG00000043039,ENSG00000102879,ENSG00000184937,ENSG00000145012,ENSG00000164023,ENSG00000274276,ENSG00000147251,ENSG00000162878,ENSG00000285976,ENSG00000118513,ENSG00000186480,ENSG00000134709,ENSG00000164778,ENSG00000107731…
TF	Factor: NF90; motif: NCCNCWGCCYCCNC; match class: 0	TF:M09859_0	0.0026112	2.58316	4780	116	47	19940	1.6902	ENSG00000035403,ENSG00000197461,ENSG00000277791,ENSG00000152056,ENSG00000100065,ENSG00000169258,ENSG00000160200,ENSG00000167460,ENSG00000166068,ENSG00000167695,ENSG00000099814,ENSG00000043039,ENSG00000102879,ENSG00000184937,ENSG00000145012,ENSG00000164023,ENSG00000274276,ENSG00000147251,ENSG00000162878,ENSG00000285976,ENSG00000118513,ENSG00000186480,ENSG00000134709,ENSG00000164778,ENSG00000107731…
TF	Factor: Sp1; motif: RGGGMGGRGSNGGGG	TF:M10529	0.00269046	2.57017	6928	116	61	19940	1.51352	ENSG00000035403,ENSG00000197461,ENSG00000152056,ENSG00000100065,ENSG00000160223,ENSG00000158528,ENSG00000033100,ENSG00000104635,ENSG00000114850,ENSG00000171604,ENSG00000169258,ENSG00000160200,ENSG00000143801,ENSG00000166068,ENSG00000167695,ENSG00000099814,ENSG00000043039,ENSG00000102879,ENSG00000116016,ENSG00000159399,ENSG00000145012,ENSG00000123358,ENSG00000179331,ENSG00000274276,ENSG00000147251…
TF	Factor: Sp1; motif: RGGGMGGRGSNGGGG; match class: 0	TF:M10529_0	0.00269046	2.57017	6928	116	61	19940	1.51352	ENSG00000035403,ENSG00000197461,ENSG00000152056,ENSG00000100065,ENSG00000160223,ENSG00000158528,ENSG00000033100,ENSG00000104635,ENSG00000114850,ENSG00000171604,ENSG00000169258,ENSG00000160200,ENSG00000143801,ENSG00000166068,ENSG00000167695,ENSG00000099814,ENSG00000043039,ENSG00000102879,ENSG00000116016,ENSG00000159399,ENSG00000145012,ENSG00000123358,ENSG00000179331,ENSG00000274276,ENSG00000147251…
TF	Factor: SP1; motif: GGGGYGGGGNS; match class: 1	TF:M01303_1	0.0028793	2.54071	3530	116	38	19940	1.85044	ENSG00000035403,ENSG00000197461,ENSG00000160223,ENSG00000158528,ENSG00000169258,ENSG00000160200,ENSG00000167695,ENSG00000099814,ENSG00000109066,ENSG00000134684,ENSG00000159399,ENSG00000123358,ENSG00000179331,ENSG00000274276,ENSG00000162878,ENSG00000121743,ENSG00000277117,ENSG00000134709,ENSG00000187840,ENSG00000145050,ENSG00000185090,ENSG00000166831,ENSG00000077238,ENSG00000166598,ENSG00000008405…
TF	Factor: pax-6; motif: NYACGCNYSANYGMNCN; match class: 1	TF:M11882_1	0.00322981	2.49082	11491	116	87	19940	1.30145	ENSG00000035403,ENSG00000167004,ENSG00000197461,ENSG00000184840,ENSG00000277791,ENSG00000110619,ENSG00000152056,ENSG00000100065,ENSG00000160223,ENSG00000158528,ENSG00000033100,ENSG00000161091,ENSG00000104635,ENSG00000168917,ENSG00000111371,ENSG00000114850,ENSG00000171604,ENSG00000169258,ENSG00000160200,ENSG00000167460,ENSG00000143801,ENSG00000131979,ENSG00000166068,ENSG00000167695,ENSG00000099814…
TF	Factor: AP-2; motif: SNNNCCNCAGGCN; match class: 0	TF:M00915_0	0.00327024	2.48542	9668	116	77	19940	1.36906	ENSG00000035403,ENSG00000167004,ENSG00000197461,ENSG00000110619,ENSG00000100065,ENSG00000160223,ENSG00000158528,ENSG00000033100,ENSG00000161091,ENSG00000104635,ENSG00000111371,ENSG00000114850,ENSG00000142197,ENSG00000171604,ENSG00000169258,ENSG00000160200,ENSG00000167460,ENSG00000143801,ENSG00000131979,ENSG00000166068,ENSG00000167695,ENSG00000099814,ENSG00000102879,ENSG00000116016,ENSG00000134684…
TF	Factor: ZIC4; motif: NNCCNCCCRYNGYGN; match class: 0	TF:M12227_0	0.00327024	2.48542	11121	116	85	19940	1.31384	ENSG00000035403,ENSG00000197461,ENSG00000184840,ENSG00000110619,ENSG00000152056,ENSG00000160223,ENSG00000158528,ENSG00000161091,ENSG00000104635,ENSG00000168917,ENSG00000111371,ENSG00000184178,ENSG00000171604,ENSG00000169258,ENSG00000160200,ENSG00000167460,ENSG00000143801,ENSG00000131979,ENSG00000166068,ENSG00000167695,ENSG00000099814,ENSG00000043039,ENSG00000116016,ENSG00000047365,ENSG00000134684…
TF	Factor: ZIC4; motif: NNCCNCCCRYNGYGN	TF:M12227	0.00327024	2.48542	11121	116	85	19940	1.31384	ENSG00000035403,ENSG00000197461,ENSG00000184840,ENSG00000110619,ENSG00000152056,ENSG00000160223,ENSG00000158528,ENSG00000161091,ENSG00000104635,ENSG00000168917,ENSG00000111371,ENSG00000184178,ENSG00000171604,ENSG00000169258,ENSG00000160200,ENSG00000167460,ENSG00000143801,ENSG00000131979,ENSG00000166068,ENSG00000167695,ENSG00000099814,ENSG00000043039,ENSG00000116016,ENSG00000047365,ENSG00000134684…
TF	Factor: AP-2; motif: SNNNCCNCAGGCN	TF:M00915	0.00327024	2.48542	9668	116	77	19940	1.36906	ENSG00000035403,ENSG00000167004,ENSG00000197461,ENSG00000110619,ENSG00000100065,ENSG00000160223,ENSG00000158528,ENSG00000033100,ENSG00000161091,ENSG00000104635,ENSG00000111371,ENSG00000114850,ENSG00000142197,ENSG00000171604,ENSG00000169258,ENSG00000160200,ENSG00000167460,ENSG00000143801,ENSG00000131979,ENSG00000166068,ENSG00000167695,ENSG00000099814,ENSG00000102879,ENSG00000116016,ENSG00000134684…
TF	Factor: AP-2; motif: GSCCSCRGGCNRNRNN; match class: 1	TF:M00800_1	0.0033764	2.47155	4257	116	43	19940	1.73633	ENSG00000197461,ENSG00000160223,ENSG00000158528,ENSG00000033100,ENSG00000104635,ENSG00000111371,ENSG00000169258,ENSG00000160200,ENSG00000131979,ENSG00000166068,ENSG00000167695,ENSG00000043039,ENSG00000102879,ENSG00000116016,ENSG00000047365,ENSG00000159399,ENSG00000123358,ENSG00000179331,ENSG00000143870,ENSG00000274276,ENSG00000162878,ENSG00000118513,ENSG00000121743,ENSG00000186480,ENSG00000277117…
TF	Factor: E2F-2; motif: GCGCGCGCNCS; match class: 1	TF:M11529_1	0.00342952	2.46477	14561	116	102	19940	1.20414	ENSG00000035403,ENSG00000167004,ENSG00000197461,ENSG00000184840,ENSG00000277791,ENSG00000110619,ENSG00000152056,ENSG00000100065,ENSG00000160223,ENSG00000158528,ENSG00000033100,ENSG00000161091,ENSG00000104635,ENSG00000168917,ENSG00000111371,ENSG00000114850,ENSG00000171604,ENSG00000169258,ENSG00000160200,ENSG00000167460,ENSG00000143801,ENSG00000131979,ENSG00000166068,ENSG00000167695,ENSG00000099814…
TF	Factor: Sp1; motif: NNGGGGCGGGGNN; match class: 1	TF:M00932_1	0.00344412	2.46292	6044	116	55	19940	1.56425	ENSG00000035403,ENSG00000167004,ENSG00000197461,ENSG00000184840,ENSG00000100065,ENSG00000160223,ENSG00000158528,ENSG00000161091,ENSG00000104635,ENSG00000171604,ENSG00000169258,ENSG00000160200,ENSG00000167460,ENSG00000167695,ENSG00000099814,ENSG00000043039,ENSG00000109066,ENSG00000116016,ENSG00000134684,ENSG00000159399,ENSG00000123358,ENSG00000179331,ENSG00000274276,ENSG00000162878,ENSG00000121743…
TF	Factor: E2F-1; motif: NNNSSCGCSAANN; match class: 0	TF:M07250_0	0.00352352	2.45302	10773	116	83	19940	1.32437	ENSG00000035403,ENSG00000167004,ENSG00000197461,ENSG00000184840,ENSG00000110619,ENSG00000152056,ENSG00000070961,ENSG00000100065,ENSG00000160223,ENSG00000158528,ENSG00000033100,ENSG00000161091,ENSG00000168917,ENSG00000111371,ENSG00000114850,ENSG00000171604,ENSG00000169258,ENSG00000160200,ENSG00000167460,ENSG00000143801,ENSG00000131979,ENSG00000166068,ENSG00000167695,ENSG00000099814,ENSG00000043039…
TF	Factor: E2F-1; motif: NNNSSCGCSAANN	TF:M07250	0.00352352	2.45302	10773	116	83	19940	1.32437	ENSG00000035403,ENSG00000167004,ENSG00000197461,ENSG00000184840,ENSG00000110619,ENSG00000152056,ENSG00000070961,ENSG00000100065,ENSG00000160223,ENSG00000158528,ENSG00000033100,ENSG00000161091,ENSG00000168917,ENSG00000111371,ENSG00000114850,ENSG00000171604,ENSG00000169258,ENSG00000160200,ENSG00000167460,ENSG00000143801,ENSG00000131979,ENSG00000166068,ENSG00000167695,ENSG00000099814,ENSG00000043039…
TF	Factor: BEN; motif: CAGCGRNV; match class: 1	TF:M01240_1	0.00352865	2.45239	13296	116	96	19940	1.24113	ENSG00000035403,ENSG00000167004,ENSG00000197461,ENSG00000110619,ENSG00000152056,ENSG00000100065,ENSG00000160223,ENSG00000158528,ENSG00000033100,ENSG00000161091,ENSG00000104635,ENSG00000168917,ENSG00000111371,ENSG00000184178,ENSG00000171604,ENSG00000169258,ENSG00000160200,ENSG00000167460,ENSG00000143801,ENSG00000131979,ENSG00000166068,ENSG00000167695,ENSG00000099814,ENSG00000043039,ENSG00000109066…
TF	Factor: Sp1; motif: GGGGCGGGGC; match class: 1	TF:M00931_1	0.00352865	2.45239	5898	116	54	19940	1.57382	ENSG00000035403,ENSG00000167004,ENSG00000197461,ENSG00000184840,ENSG00000100065,ENSG00000160223,ENSG00000158528,ENSG00000161091,ENSG00000104635,ENSG00000171604,ENSG00000169258,ENSG00000160200,ENSG00000167460,ENSG00000167695,ENSG00000099814,ENSG00000043039,ENSG00000109066,ENSG00000116016,ENSG00000134684,ENSG00000159399,ENSG00000123358,ENSG00000179331,ENSG00000274276,ENSG00000162878,ENSG00000118513…
TF	Factor: WT1; motif: NNGGGNGGGSGN; match class: 0	TF:M07436_0	0.00355923	2.44864	6211	116	56	19940	1.54986	ENSG00000197461,ENSG00000158528,ENSG00000033100,ENSG00000161091,ENSG00000104635,ENSG00000171604,ENSG00000169258,ENSG00000160200,ENSG00000167460,ENSG00000166068,ENSG00000167695,ENSG00000099814,ENSG00000043039,ENSG00000116016,ENSG00000134684,ENSG00000159399,ENSG00000145012,ENSG00000123358,ENSG00000179331,ENSG00000143870,ENSG00000274276,ENSG00000162878,ENSG00000118513,ENSG00000058091,ENSG00000134709…
TF	Factor: WT1; motif: NNGGGNGGGSGN	TF:M07436	0.00355923	2.44864	6211	116	56	19940	1.54986	ENSG00000197461,ENSG00000158528,ENSG00000033100,ENSG00000161091,ENSG00000104635,ENSG00000171604,ENSG00000169258,ENSG00000160200,ENSG00000167460,ENSG00000166068,ENSG00000167695,ENSG00000099814,ENSG00000043039,ENSG00000116016,ENSG00000134684,ENSG00000159399,ENSG00000145012,ENSG00000123358,ENSG00000179331,ENSG00000143870,ENSG00000274276,ENSG00000162878,ENSG00000118513,ENSG00000058091,ENSG00000134709…
TF	Factor: Sp3; motif: GGGGCGGGGSNN; match class: 1	TF:M07615_1	0.0036462	2.43816	2909	116	33	19940	1.95001	ENSG00000197461,ENSG00000184840,ENSG00000160223,ENSG00000171604,ENSG00000169258,ENSG00000099814,ENSG00000109066,ENSG00000159399,ENSG00000123358,ENSG00000179331,ENSG00000162878,ENSG00000121743,ENSG00000186480,ENSG00000277117,ENSG00000174021,ENSG00000134709,ENSG00000187840,ENSG00000145050,ENSG00000185090,ENSG00000008405,ENSG00000176720,ENSG00000155660,ENSG00000123685,ENSG00000087085,ENSG00000103257…
TF	Factor: Sp2; motif: GGSNNGGGGGCGGGGCCNGNGS; match class: 1	TF:M09658_1	0.00383626	2.41609	2035	116	26	19940	2.19622	ENSG00000197461,ENSG00000160223,ENSG00000169258,ENSG00000167695,ENSG00000043039,ENSG00000116016,ENSG00000159399,ENSG00000123358,ENSG00000179331,ENSG00000143870,ENSG00000162878,ENSG00000277117,ENSG00000134709,ENSG00000145050,ENSG00000185090,ENSG00000166831,ENSG00000008405,ENSG00000178695,ENSG00000123685,ENSG00000103257,ENSG00000005513,ENSG00000184164,ENSG00000149428,ENSG00000166886,ENSG00000168993…
TF	Factor: ER71:Pax-5; motif: ACCGGAACYACGCWTSANTG; match class: 1	TF:M08266_1	0.00389076	2.40997	9021	116	73	19940	1.39103	ENSG00000035403,ENSG00000167004,ENSG00000197461,ENSG00000184840,ENSG00000277791,ENSG00000110619,ENSG00000152056,ENSG00000070961,ENSG00000100065,ENSG00000160223,ENSG00000158528,ENSG00000033100,ENSG00000161091,ENSG00000104635,ENSG00000111371,ENSG00000142197,ENSG00000171604,ENSG00000169258,ENSG00000160200,ENSG00000167460,ENSG00000143801,ENSG00000166068,ENSG00000099814,ENSG00000043039,ENSG00000116016…
TF	Factor: GKLF; motif: NNNRGGNGNGGSN; match class: 1	TF:M07289_1	0.00399758	2.3982	10627	116	82	19940	1.32639	ENSG00000035403,ENSG00000197461,ENSG00000277791,ENSG00000152056,ENSG00000100065,ENSG00000160223,ENSG00000158528,ENSG00000033100,ENSG00000161091,ENSG00000104635,ENSG00000168917,ENSG00000111371,ENSG00000114850,ENSG00000171604,ENSG00000169258,ENSG00000160200,ENSG00000167460,ENSG00000143801,ENSG00000166068,ENSG00000099814,ENSG00000043039,ENSG00000109066,ENSG00000116016,ENSG00000134684,ENSG00000184937…
TF	Factor: MAZ; motif: GGGMGGGGSSGGGGGGGGGGGG; match class: 1	TF:M09636_1	0.00405692	2.3918	14174	116	100	19940	1.21276	ENSG00000035403,ENSG00000167004,ENSG00000197461,ENSG00000184840,ENSG00000277791,ENSG00000152056,ENSG00000100065,ENSG00000160223,ENSG00000158528,ENSG00000033100,ENSG00000161091,ENSG00000104635,ENSG00000168917,ENSG00000111371,ENSG00000171604,ENSG00000169258,ENSG00000160200,ENSG00000167460,ENSG00000143801,ENSG00000131979,ENSG00000166068,ENSG00000167695,ENSG00000099814,ENSG00000043039,ENSG00000109066…
TF	Factor: Sp1; motif: CCCCGCCCCN	TF:M00933	0.00407869	2.38948	9735	116	77	19940	1.35963	ENSG00000035403,ENSG00000167004,ENSG00000197461,ENSG00000184840,ENSG00000277791,ENSG00000110619,ENSG00000152056,ENSG00000100065,ENSG00000160223,ENSG00000158528,ENSG00000033100,ENSG00000104635,ENSG00000171604,ENSG00000169258,ENSG00000160200,ENSG00000167460,ENSG00000143801,ENSG00000166068,ENSG00000167695,ENSG00000099814,ENSG00000043039,ENSG00000109066,ENSG00000116016,ENSG00000047365,ENSG00000134684…
TF	Factor: Sp1; motif: CCCCGCCCCN; match class: 0	TF:M00933_0	0.00407869	2.38948	9735	116	77	19940	1.35963	ENSG00000035403,ENSG00000167004,ENSG00000197461,ENSG00000184840,ENSG00000277791,ENSG00000110619,ENSG00000152056,ENSG00000100065,ENSG00000160223,ENSG00000158528,ENSG00000033100,ENSG00000104635,ENSG00000171604,ENSG00000169258,ENSG00000160200,ENSG00000167460,ENSG00000143801,ENSG00000166068,ENSG00000167695,ENSG00000099814,ENSG00000043039,ENSG00000109066,ENSG00000116016,ENSG00000047365,ENSG00000134684…
TF	Factor: Sp4; motif: SCCCCKCCCCCSN; match class: 0	TF:M07617_0	0.00428956	2.36759	3612	116	38	19940	1.80844	ENSG00000197461,ENSG00000160223,ENSG00000033100,ENSG00000171604,ENSG00000169258,ENSG00000160200,ENSG00000099814,ENSG00000116016,ENSG00000159399,ENSG00000123358,ENSG00000179331,ENSG00000143870,ENSG00000274276,ENSG00000162878,ENSG00000277117,ENSG00000174021,ENSG00000140105,ENSG00000107731,ENSG00000145050,ENSG00000185090,ENSG00000166831,ENSG00000166598,ENSG00000008405,ENSG00000176720,ENSG00000117394…
TF	Factor: Sp4; motif: SCCCCKCCCCCSN	TF:M07617	0.00428956	2.36759	3612	116	38	19940	1.80844	ENSG00000197461,ENSG00000160223,ENSG00000033100,ENSG00000171604,ENSG00000169258,ENSG00000160200,ENSG00000099814,ENSG00000116016,ENSG00000159399,ENSG00000123358,ENSG00000179331,ENSG00000143870,ENSG00000274276,ENSG00000162878,ENSG00000277117,ENSG00000174021,ENSG00000140105,ENSG00000107731,ENSG00000145050,ENSG00000185090,ENSG00000166831,ENSG00000166598,ENSG00000008405,ENSG00000176720,ENSG00000117394…
TF	Factor: AP2; motif: GCCYGSGGSN; match class: 0	TF:M08867_0	0.00428956	2.36759	10107	116	79	19940	1.34361	ENSG00000035403,ENSG00000167004,ENSG00000197461,ENSG00000277791,ENSG00000152056,ENSG00000100065,ENSG00000160223,ENSG00000158528,ENSG00000033100,ENSG00000104635,ENSG00000168917,ENSG00000111371,ENSG00000114850,ENSG00000171604,ENSG00000169258,ENSG00000160200,ENSG00000167460,ENSG00000143801,ENSG00000166068,ENSG00000167695,ENSG00000099814,ENSG00000043039,ENSG00000102879,ENSG00000134684,ENSG00000184937…
TF	Factor: AP2; motif: GCCYGSGGSN	TF:M08867	0.00428956	2.36759	10107	116	79	19940	1.34361	ENSG00000035403,ENSG00000167004,ENSG00000197461,ENSG00000277791,ENSG00000152056,ENSG00000100065,ENSG00000160223,ENSG00000158528,ENSG00000033100,ENSG00000104635,ENSG00000168917,ENSG00000111371,ENSG00000114850,ENSG00000171604,ENSG00000169258,ENSG00000160200,ENSG00000167460,ENSG00000143801,ENSG00000166068,ENSG00000167695,ENSG00000099814,ENSG00000043039,ENSG00000102879,ENSG00000134684,ENSG00000184937…
TF	Factor: AP-2; motif: MKCCCSCNGGCG; match class: 0	TF:M00189_0	0.00433772	2.36274	10655	116	82	19940	1.3229	ENSG00000035403,ENSG00000197461,ENSG00000277791,ENSG00000110619,ENSG00000100065,ENSG00000160223,ENSG00000158528,ENSG00000161091,ENSG00000104635,ENSG00000111371,ENSG00000142197,ENSG00000171604,ENSG00000169258,ENSG00000160200,ENSG00000167460,ENSG00000143801,ENSG00000131979,ENSG00000166068,ENSG00000167695,ENSG00000099814,ENSG00000043039,ENSG00000102879,ENSG00000116016,ENSG00000047365,ENSG00000134684…
TF	Factor: AP-2; motif: MKCCCSCNGGCG	TF:M00189	0.00433772	2.36274	10655	116	82	19940	1.3229	ENSG00000035403,ENSG00000197461,ENSG00000277791,ENSG00000110619,ENSG00000100065,ENSG00000160223,ENSG00000158528,ENSG00000161091,ENSG00000104635,ENSG00000111371,ENSG00000142197,ENSG00000171604,ENSG00000169258,ENSG00000160200,ENSG00000167460,ENSG00000143801,ENSG00000131979,ENSG00000166068,ENSG00000167695,ENSG00000099814,ENSG00000043039,ENSG00000102879,ENSG00000116016,ENSG00000047365,ENSG00000134684…
TF	Factor: Sp1; motif: GGGGCGGGGT	TF:M00008	0.00447805	2.34891	10121	116	79	19940	1.34175	ENSG00000035403,ENSG00000167004,ENSG00000197461,ENSG00000184840,ENSG00000277791,ENSG00000152056,ENSG00000100065,ENSG00000160223,ENSG00000158528,ENSG00000033100,ENSG00000161091,ENSG00000104635,ENSG00000114850,ENSG00000142197,ENSG00000171604,ENSG00000169258,ENSG00000160200,ENSG00000167460,ENSG00000143801,ENSG00000167695,ENSG00000099814,ENSG00000043039,ENSG00000109066,ENSG00000102879,ENSG00000116016…
TF	Factor: Sp1; motif: GGGGCGGGGT; match class: 0	TF:M00008_0	0.00447805	2.34891	10121	116	79	19940	1.34175	ENSG00000035403,ENSG00000167004,ENSG00000197461,ENSG00000184840,ENSG00000277791,ENSG00000152056,ENSG00000100065,ENSG00000160223,ENSG00000158528,ENSG00000033100,ENSG00000161091,ENSG00000104635,ENSG00000114850,ENSG00000142197,ENSG00000171604,ENSG00000169258,ENSG00000160200,ENSG00000167460,ENSG00000143801,ENSG00000167695,ENSG00000099814,ENSG00000043039,ENSG00000109066,ENSG00000102879,ENSG00000116016…
TF	Factor: KLF15; motif: RCCMCRCCCMCN; match class: 0	TF:M12160_0	0.00450378	2.34642	12965	116	94	19940	1.2463	ENSG00000035403,ENSG00000197461,ENSG00000184840,ENSG00000277791,ENSG00000152056,ENSG00000100065,ENSG00000160223,ENSG00000158528,ENSG00000033100,ENSG00000161091,ENSG00000104635,ENSG00000168917,ENSG00000111371,ENSG00000184178,ENSG00000171604,ENSG00000169258,ENSG00000160200,ENSG00000167460,ENSG00000143801,ENSG00000131979,ENSG00000166068,ENSG00000167695,ENSG00000099814,ENSG00000043039,ENSG00000109066…
TF	Factor: ZNF692; motif: SYNGGSCCCASCCNC	TF:M09734	0.00450378	2.34642	11791	116	88	19940	1.28292	ENSG00000035403,ENSG00000167004,ENSG00000197461,ENSG00000110619,ENSG00000152056,ENSG00000100065,ENSG00000160223,ENSG00000158528,ENSG00000033100,ENSG00000161091,ENSG00000104635,ENSG00000168917,ENSG00000111371,ENSG00000142197,ENSG00000184178,ENSG00000171604,ENSG00000169258,ENSG00000160200,ENSG00000143801,ENSG00000166068,ENSG00000167695,ENSG00000099814,ENSG00000043039,ENSG00000109066,ENSG00000102879…
TF	Factor: KLF15; motif: RCCMCRCCCMCN	TF:M12160	0.00450378	2.34642	12965	116	94	19940	1.2463	ENSG00000035403,ENSG00000197461,ENSG00000184840,ENSG00000277791,ENSG00000152056,ENSG00000100065,ENSG00000160223,ENSG00000158528,ENSG00000033100,ENSG00000161091,ENSG00000104635,ENSG00000168917,ENSG00000111371,ENSG00000184178,ENSG00000171604,ENSG00000169258,ENSG00000160200,ENSG00000167460,ENSG00000143801,ENSG00000131979,ENSG00000166068,ENSG00000167695,ENSG00000099814,ENSG00000043039,ENSG00000109066…
TF	Factor: ZNF692; motif: SYNGGSCCCASCCNC; match class: 0	TF:M09734_0	0.00450378	2.34642	11791	116	88	19940	1.28292	ENSG00000035403,ENSG00000167004,ENSG00000197461,ENSG00000110619,ENSG00000152056,ENSG00000100065,ENSG00000160223,ENSG00000158528,ENSG00000033100,ENSG00000161091,ENSG00000104635,ENSG00000168917,ENSG00000111371,ENSG00000142197,ENSG00000184178,ENSG00000171604,ENSG00000169258,ENSG00000160200,ENSG00000143801,ENSG00000166068,ENSG00000167695,ENSG00000099814,ENSG00000043039,ENSG00000109066,ENSG00000102879…
TF	Factor: FPM315; motif: GGAGGAGGRRGRGGRGGRRGR	TF:M07141	0.00482633	2.31638	2196	116	27	19940	2.11348	ENSG00000035403,ENSG00000197461,ENSG00000152056,ENSG00000100065,ENSG00000168917,ENSG00000167460,ENSG00000099814,ENSG00000102879,ENSG00000143870,ENSG00000120694,ENSG00000147251,ENSG00000162878,ENSG00000118513,ENSG00000058091,ENSG00000174021,ENSG00000164778,ENSG00000150961,ENSG00000164574,ENSG00000197147,ENSG00000107731,ENSG00000145050,ENSG00000146386,ENSG00000100505,ENSG00000138772,ENSG00000044574…
TF	Factor: FPM315; motif: GGAGGAGGRRGRGGRGGRRGR; match class: 0	TF:M07141_0	0.00482633	2.31638	2196	116	27	19940	2.11348	ENSG00000035403,ENSG00000197461,ENSG00000152056,ENSG00000100065,ENSG00000168917,ENSG00000167460,ENSG00000099814,ENSG00000102879,ENSG00000143870,ENSG00000120694,ENSG00000147251,ENSG00000162878,ENSG00000118513,ENSG00000058091,ENSG00000174021,ENSG00000164778,ENSG00000150961,ENSG00000164574,ENSG00000197147,ENSG00000107731,ENSG00000145050,ENSG00000146386,ENSG00000100505,ENSG00000138772,ENSG00000044574…
TF	Factor: TF3C-beta; motif: CCNGGAGGGCTTCCTGGAGGAG; match class: 1	TF:M04863_1	0.00519594	2.28434	8592	116	70	19940	1.40046	ENSG00000035403,ENSG00000197461,ENSG00000110619,ENSG00000152056,ENSG00000100065,ENSG00000160223,ENSG00000158528,ENSG00000033100,ENSG00000104635,ENSG00000168917,ENSG00000111371,ENSG00000114850,ENSG00000169258,ENSG00000143801,ENSG00000131979,ENSG00000167695,ENSG00000099814,ENSG00000043039,ENSG00000109066,ENSG00000102879,ENSG00000116016,ENSG00000134684,ENSG00000159399,ENSG00000145012,ENSG00000123358…
TF	Factor: HES-1; motif: GGCRCGTGNC; match class: 0	TF:M11061_0	0.00538661	2.26868	6318	116	56	19940	1.52362	ENSG00000277791,ENSG00000152056,ENSG00000100065,ENSG00000033100,ENSG00000161091,ENSG00000104635,ENSG00000168917,ENSG00000111371,ENSG00000114850,ENSG00000142197,ENSG00000171604,ENSG00000160200,ENSG00000143801,ENSG00000167695,ENSG00000116016,ENSG00000134684,ENSG00000159399,ENSG00000123358,ENSG00000179331,ENSG00000274276,ENSG00000120694,ENSG00000162878,ENSG00000285976,ENSG00000118513,ENSG00000121743…
TF	Factor: HES-1; motif: GGCRCGTGNC	TF:M11061	0.00538661	2.26868	6318	116	56	19940	1.52362	ENSG00000277791,ENSG00000152056,ENSG00000100065,ENSG00000033100,ENSG00000161091,ENSG00000104635,ENSG00000168917,ENSG00000111371,ENSG00000114850,ENSG00000142197,ENSG00000171604,ENSG00000160200,ENSG00000143801,ENSG00000167695,ENSG00000116016,ENSG00000134684,ENSG00000159399,ENSG00000123358,ENSG00000179331,ENSG00000274276,ENSG00000120694,ENSG00000162878,ENSG00000285976,ENSG00000118513,ENSG00000121743…
TF	Factor: AhR,; motif: NRCGTGNGN	TF:M00976	0.00547967	2.26125	4369	116	43	19940	1.69182	ENSG00000110619,ENSG00000100065,ENSG00000158528,ENSG00000033100,ENSG00000111371,ENSG00000171604,ENSG00000143801,ENSG00000131979,ENSG00000166068,ENSG00000099814,ENSG00000134684,ENSG00000159399,ENSG00000143870,ENSG00000147251,ENSG00000162878,ENSG00000118513,ENSG00000121743,ENSG00000186480,ENSG00000134709,ENSG00000164778,ENSG00000150961,ENSG00000187840,ENSG00000164574,ENSG00000107731,ENSG00000177519…
TF	Factor: AhR,; motif: NRCGTGNGN; match class: 0	TF:M00976_0	0.00547967	2.26125	4369	116	43	19940	1.69182	ENSG00000110619,ENSG00000100065,ENSG00000158528,ENSG00000033100,ENSG00000111371,ENSG00000171604,ENSG00000143801,ENSG00000131979,ENSG00000166068,ENSG00000099814,ENSG00000134684,ENSG00000159399,ENSG00000143870,ENSG00000147251,ENSG00000162878,ENSG00000118513,ENSG00000121743,ENSG00000186480,ENSG00000134709,ENSG00000164778,ENSG00000150961,ENSG00000187840,ENSG00000164574,ENSG00000107731,ENSG00000177519…
TF	Factor: E2F-3; motif: GGCGGGN	TF:M02089	0.0056172	2.25048	13230	116	95	19940	1.23433	ENSG00000035403,ENSG00000167004,ENSG00000197461,ENSG00000184840,ENSG00000277791,ENSG00000110619,ENSG00000152056,ENSG00000100065,ENSG00000160223,ENSG00000158528,ENSG00000033100,ENSG00000161091,ENSG00000104635,ENSG00000168917,ENSG00000111371,ENSG00000114850,ENSG00000171604,ENSG00000169258,ENSG00000160200,ENSG00000167460,ENSG00000143801,ENSG00000131979,ENSG00000166068,ENSG00000167695,ENSG00000099814…
TF	Factor: E2F-3; motif: GGCGGGN; match class: 0	TF:M02089_0	0.0056172	2.25048	13230	116	95	19940	1.23433	ENSG00000035403,ENSG00000167004,ENSG00000197461,ENSG00000184840,ENSG00000277791,ENSG00000110619,ENSG00000152056,ENSG00000100065,ENSG00000160223,ENSG00000158528,ENSG00000033100,ENSG00000161091,ENSG00000104635,ENSG00000168917,ENSG00000111371,ENSG00000114850,ENSG00000171604,ENSG00000169258,ENSG00000160200,ENSG00000167460,ENSG00000143801,ENSG00000131979,ENSG00000166068,ENSG00000167695,ENSG00000099814…
TF	Factor: E2F-7; motif: GRGGCGGGAANNN; match class: 0	TF:M09896_0	0.0056172	2.25048	10010	116	78	19940	1.33945	ENSG00000035403,ENSG00000167004,ENSG00000197461,ENSG00000184840,ENSG00000277791,ENSG00000110619,ENSG00000152056,ENSG00000100065,ENSG00000160223,ENSG00000033100,ENSG00000104635,ENSG00000111371,ENSG00000114850,ENSG00000142197,ENSG00000171604,ENSG00000169258,ENSG00000160200,ENSG00000167460,ENSG00000131979,ENSG00000166068,ENSG00000167695,ENSG00000099814,ENSG00000109066,ENSG00000134684,ENSG00000145012…
TF	Factor: E2F-7; motif: GRGGCGGGAANNN	TF:M09896	0.0056172	2.25048	10010	116	78	19940	1.33945	ENSG00000035403,ENSG00000167004,ENSG00000197461,ENSG00000184840,ENSG00000277791,ENSG00000110619,ENSG00000152056,ENSG00000100065,ENSG00000160223,ENSG00000033100,ENSG00000104635,ENSG00000111371,ENSG00000114850,ENSG00000142197,ENSG00000171604,ENSG00000169258,ENSG00000160200,ENSG00000167460,ENSG00000131979,ENSG00000166068,ENSG00000167695,ENSG00000099814,ENSG00000109066,ENSG00000134684,ENSG00000145012…
TF	Factor: E2F-1:DP-1; motif: TTTCSCGC; match class: 1	TF:M00736_1	0.00570346	2.24386	4670	116	45	19940	1.65639	ENSG00000167004,ENSG00000277791,ENSG00000152056,ENSG00000100065,ENSG00000104635,ENSG00000111371,ENSG00000171604,ENSG00000169258,ENSG00000160200,ENSG00000167460,ENSG00000131979,ENSG00000167695,ENSG00000099814,ENSG00000109066,ENSG00000134684,ENSG00000123358,ENSG00000179331,ENSG00000274276,ENSG00000120694,ENSG00000147251,ENSG00000118513,ENSG00000058091,ENSG00000134709,ENSG00000116761,ENSG00000197147…
TF	Factor: WT1; motif: RGGNGGGGGAGGRGGNGGRG; match class: 1	TF:M10108_1	0.00574152	2.24097	2865	116	32	19940	1.91996	ENSG00000035403,ENSG00000197461,ENSG00000152056,ENSG00000160223,ENSG00000171604,ENSG00000160200,ENSG00000167460,ENSG00000166068,ENSG00000099814,ENSG00000043039,ENSG00000102879,ENSG00000274276,ENSG00000147251,ENSG00000162878,ENSG00000118513,ENSG00000058091,ENSG00000277117,ENSG00000174021,ENSG00000134709,ENSG00000164778,ENSG00000197147,ENSG00000145050,ENSG00000185090,ENSG00000166831,ENSG00000140280…
TF	Factor: Churchill; motif: CGGGNN	TF:M00986	0.00574152	2.24097	14279	116	100	19940	1.20384	ENSG00000035403,ENSG00000167004,ENSG00000197461,ENSG00000184840,ENSG00000277791,ENSG00000110619,ENSG00000152056,ENSG00000100065,ENSG00000160223,ENSG00000158528,ENSG00000033100,ENSG00000161091,ENSG00000104635,ENSG00000168917,ENSG00000111371,ENSG00000114850,ENSG00000171604,ENSG00000169258,ENSG00000160200,ENSG00000167460,ENSG00000143801,ENSG00000131979,ENSG00000166068,ENSG00000167695,ENSG00000099814…
TF	Factor: Churchill; motif: CGGGNN; match class: 0	TF:M00986_0	0.00574152	2.24097	14279	116	100	19940	1.20384	ENSG00000035403,ENSG00000167004,ENSG00000197461,ENSG00000184840,ENSG00000277791,ENSG00000110619,ENSG00000152056,ENSG00000100065,ENSG00000160223,ENSG00000158528,ENSG00000033100,ENSG00000161091,ENSG00000104635,ENSG00000168917,ENSG00000111371,ENSG00000114850,ENSG00000171604,ENSG00000169258,ENSG00000160200,ENSG00000167460,ENSG00000143801,ENSG00000131979,ENSG00000166068,ENSG00000167695,ENSG00000099814…
TF	Factor: pax-6; motif: NYACGCNTSRNYGCNYN; match class: 1	TF:M11883_1	0.00584292	2.23337	7793	116	65	19940	1.43376	ENSG00000035403,ENSG00000167004,ENSG00000110619,ENSG00000152056,ENSG00000100065,ENSG00000160223,ENSG00000158528,ENSG00000033100,ENSG00000161091,ENSG00000104635,ENSG00000168917,ENSG00000114850,ENSG00000171604,ENSG00000169258,ENSG00000160200,ENSG00000167460,ENSG00000143801,ENSG00000131979,ENSG00000166068,ENSG00000167695,ENSG00000099814,ENSG00000043039,ENSG00000109066,ENSG00000102879,ENSG00000116016…
TF	Factor: ZNF148; motif: NNNNNNCCNNCCCCTCCCCCACCCN	TF:M09834	0.00591016	2.2284	6983	116	60	19940	1.47699	ENSG00000035403,ENSG00000197461,ENSG00000184840,ENSG00000152056,ENSG00000160223,ENSG00000158528,ENSG00000033100,ENSG00000104635,ENSG00000111371,ENSG00000171604,ENSG00000169258,ENSG00000160200,ENSG00000167460,ENSG00000166068,ENSG00000099814,ENSG00000043039,ENSG00000109066,ENSG00000116016,ENSG00000047365,ENSG00000134684,ENSG00000159399,ENSG00000145012,ENSG00000123358,ENSG00000179331,ENSG00000143870…
TF	Factor: ZNF148; motif: NNNNNNCCNNCCCCTCCCCCACCCN; match class: 0	TF:M09834_0	0.00591016	2.2284	6983	116	60	19940	1.47699	ENSG00000035403,ENSG00000197461,ENSG00000184840,ENSG00000152056,ENSG00000160223,ENSG00000158528,ENSG00000033100,ENSG00000104635,ENSG00000111371,ENSG00000171604,ENSG00000169258,ENSG00000160200,ENSG00000167460,ENSG00000166068,ENSG00000099814,ENSG00000043039,ENSG00000109066,ENSG00000116016,ENSG00000047365,ENSG00000134684,ENSG00000159399,ENSG00000145012,ENSG00000123358,ENSG00000179331,ENSG00000143870…
TF	Factor: Sp2; motif: TGGGCGCGCCCA; match class: 1	TF:M06948_1	0.00619782	2.20776	6203	116	55	19940	1.52415	ENSG00000035403,ENSG00000197461,ENSG00000184840,ENSG00000110619,ENSG00000100065,ENSG00000160223,ENSG00000033100,ENSG00000161091,ENSG00000104635,ENSG00000111371,ENSG00000171604,ENSG00000169258,ENSG00000160200,ENSG00000167695,ENSG00000099814,ENSG00000043039,ENSG00000102879,ENSG00000047365,ENSG00000159399,ENSG00000123358,ENSG00000143870,ENSG00000274276,ENSG00000162878,ENSG00000121743,ENSG00000058091…
TF	Factor: ZNF511; motif: GGRRGRGGCWGNG; match class: 0	TF:M09738_0	0.00634505	2.19757	10955	116	83	19940	1.30237	ENSG00000035403,ENSG00000167004,ENSG00000197461,ENSG00000184840,ENSG00000110619,ENSG00000152056,ENSG00000100065,ENSG00000160223,ENSG00000158528,ENSG00000161091,ENSG00000168917,ENSG00000111371,ENSG00000142197,ENSG00000171604,ENSG00000169258,ENSG00000160200,ENSG00000167460,ENSG00000131979,ENSG00000166068,ENSG00000167695,ENSG00000099814,ENSG00000043039,ENSG00000109066,ENSG00000102879,ENSG00000116016…
TF	Factor: ZNF511; motif: GGRRGRGGCWGNG	TF:M09738	0.00634505	2.19757	10955	116	83	19940	1.30237	ENSG00000035403,ENSG00000167004,ENSG00000197461,ENSG00000184840,ENSG00000110619,ENSG00000152056,ENSG00000100065,ENSG00000160223,ENSG00000158528,ENSG00000161091,ENSG00000168917,ENSG00000111371,ENSG00000142197,ENSG00000171604,ENSG00000169258,ENSG00000160200,ENSG00000167460,ENSG00000131979,ENSG00000166068,ENSG00000167695,ENSG00000099814,ENSG00000043039,ENSG00000109066,ENSG00000102879,ENSG00000116016…
TF	Factor: E2F-4; motif: NGGCGGGAARN; match class: 1	TF:M07084_1	0.00663029	2.17847	5451	116	50	19940	1.57674	ENSG00000035403,ENSG00000100065,ENSG00000160223,ENSG00000111371,ENSG00000171604,ENSG00000169258,ENSG00000167460,ENSG00000131979,ENSG00000166068,ENSG00000167695,ENSG00000099814,ENSG00000109066,ENSG00000047365,ENSG00000134684,ENSG00000123358,ENSG00000179331,ENSG00000143870,ENSG00000147251,ENSG00000162878,ENSG00000118513,ENSG00000058091,ENSG00000277117,ENSG00000174021,ENSG00000134709,ENSG00000164778…
TF	Factor: pax-6; motif: NYACGCNTSANYGCNYN; match class: 0	TF:M11881_0	0.00712055	2.14749	13298	116	95	19940	1.22802	ENSG00000035403,ENSG00000167004,ENSG00000197461,ENSG00000110619,ENSG00000152056,ENSG00000100065,ENSG00000160223,ENSG00000158528,ENSG00000033100,ENSG00000161091,ENSG00000104635,ENSG00000168917,ENSG00000111371,ENSG00000114850,ENSG00000142197,ENSG00000171604,ENSG00000169258,ENSG00000160200,ENSG00000167460,ENSG00000143801,ENSG00000131979,ENSG00000166068,ENSG00000167695,ENSG00000099814,ENSG00000043039…
TF	Factor: pax-6; motif: NYACGCNTSANYGCNYN	TF:M11881	0.00712055	2.14749	13298	116	95	19940	1.22802	ENSG00000035403,ENSG00000167004,ENSG00000197461,ENSG00000110619,ENSG00000152056,ENSG00000100065,ENSG00000160223,ENSG00000158528,ENSG00000033100,ENSG00000161091,ENSG00000104635,ENSG00000168917,ENSG00000111371,ENSG00000114850,ENSG00000142197,ENSG00000171604,ENSG00000169258,ENSG00000160200,ENSG00000167460,ENSG00000143801,ENSG00000131979,ENSG00000166068,ENSG00000167695,ENSG00000099814,ENSG00000043039…
TF	Factor: AP2; motif: GCCYGSGGSN; match class: 1	TF:M08867_1	0.00775598	2.11036	5184	116	48	19940	1.59163	ENSG00000167004,ENSG00000197461,ENSG00000100065,ENSG00000160223,ENSG00000158528,ENSG00000033100,ENSG00000104635,ENSG00000111371,ENSG00000171604,ENSG00000169258,ENSG00000160200,ENSG00000167460,ENSG00000143801,ENSG00000167695,ENSG00000099814,ENSG00000102879,ENSG00000159399,ENSG00000143870,ENSG00000274276,ENSG00000147251,ENSG00000162878,ENSG00000118513,ENSG00000058091,ENSG00000186480,ENSG00000277117…
TF	Factor: TAFII250; motif: RARRWGGCGGMGGNGR	TF:M10086	0.00822796	2.08471	9065	116	72	19940	1.36531	ENSG00000167004,ENSG00000197461,ENSG00000184840,ENSG00000277791,ENSG00000152056,ENSG00000160223,ENSG00000033100,ENSG00000111371,ENSG00000114850,ENSG00000171604,ENSG00000160200,ENSG00000167460,ENSG00000166068,ENSG00000167695,ENSG00000099814,ENSG00000109066,ENSG00000102879,ENSG00000047365,ENSG00000123358,ENSG00000179331,ENSG00000143870,ENSG00000274276,ENSG00000120694,ENSG00000147251,ENSG00000162878…
TF	Factor: TAFII250; motif: RARRWGGCGGMGGNGR; match class: 0	TF:M10086_0	0.00822796	2.08471	9065	116	72	19940	1.36531	ENSG00000167004,ENSG00000197461,ENSG00000184840,ENSG00000277791,ENSG00000152056,ENSG00000160223,ENSG00000033100,ENSG00000111371,ENSG00000114850,ENSG00000171604,ENSG00000160200,ENSG00000167460,ENSG00000166068,ENSG00000167695,ENSG00000099814,ENSG00000109066,ENSG00000102879,ENSG00000047365,ENSG00000123358,ENSG00000179331,ENSG00000143870,ENSG00000274276,ENSG00000120694,ENSG00000147251,ENSG00000162878…
TF	Factor: Fra-2; motif: TGASTCANCN; match class: 1	TF:M03870_1	0.00841326	2.07504	902	116	15	19940	2.85859	ENSG00000033100,ENSG00000161091,ENSG00000169258,ENSG00000160200,ENSG00000138134,ENSG00000274276,ENSG00000285976,ENSG00000198369,ENSG00000008405,ENSG00000100505,ENSG00000041982,ENSG00000135069,ENSG00000006327,ENSG00000244405,ENSG00000111262
TF	Factor: Sp2; motif: NYSGCCCCGCCCCCY; match class: 1	TF:M03567_1	0.0086861	2.06118	3618	116	37	19940	1.75792	ENSG00000167004,ENSG00000197461,ENSG00000160223,ENSG00000171604,ENSG00000169258,ENSG00000167460,ENSG00000167695,ENSG00000099814,ENSG00000043039,ENSG00000109066,ENSG00000116016,ENSG00000134684,ENSG00000159399,ENSG00000123358,ENSG00000179331,ENSG00000162878,ENSG00000121743,ENSG00000058091,ENSG00000186480,ENSG00000277117,ENSG00000134709,ENSG00000187840,ENSG00000145050,ENSG00000185090,ENSG00000008405…
TF	Factor: Sp2; motif: GYCCCGCCYCYNNNN; match class: 0	TF:M07129_0	0.0087466	2.05816	6288	116	55	19940	1.50355	ENSG00000035403,ENSG00000197461,ENSG00000184840,ENSG00000152056,ENSG00000160223,ENSG00000033100,ENSG00000104635,ENSG00000171604,ENSG00000169258,ENSG00000167460,ENSG00000143801,ENSG00000166068,ENSG00000099814,ENSG00000043039,ENSG00000109066,ENSG00000116016,ENSG00000047365,ENSG00000159399,ENSG00000123358,ENSG00000179331,ENSG00000143870,ENSG00000162878,ENSG00000285976,ENSG00000121743,ENSG00000186480…
TF	Factor: Sp2; motif: GYCCCGCCYCYNNNN	TF:M07129	0.0087466	2.05816	6288	116	55	19940	1.50355	ENSG00000035403,ENSG00000197461,ENSG00000184840,ENSG00000152056,ENSG00000160223,ENSG00000033100,ENSG00000104635,ENSG00000171604,ENSG00000169258,ENSG00000167460,ENSG00000143801,ENSG00000166068,ENSG00000099814,ENSG00000043039,ENSG00000109066,ENSG00000116016,ENSG00000047365,ENSG00000159399,ENSG00000123358,ENSG00000179331,ENSG00000143870,ENSG00000162878,ENSG00000285976,ENSG00000121743,ENSG00000186480…
TF	Factor: GCMa:PEA3; motif: ATRCGGGCGGAAGTR; match class: 1	TF:M08313_1	0.0087466	2.05816	9782	116	76	19940	1.33553	ENSG00000035403,ENSG00000167004,ENSG00000197461,ENSG00000184840,ENSG00000277791,ENSG00000110619,ENSG00000152056,ENSG00000070961,ENSG00000160223,ENSG00000033100,ENSG00000161091,ENSG00000104635,ENSG00000168917,ENSG00000142197,ENSG00000171604,ENSG00000160200,ENSG00000167460,ENSG00000138134,ENSG00000166068,ENSG00000167695,ENSG00000099814,ENSG00000043039,ENSG00000109066,ENSG00000102879,ENSG00000116016…
TF	Factor: E2F-1; motif: NNNSSCGCSAANN; match class: 1	TF:M07250_1	0.00913487	2.0393	5526	116	50	19940	1.55534	ENSG00000035403,ENSG00000167004,ENSG00000197461,ENSG00000152056,ENSG00000100065,ENSG00000111371,ENSG00000114850,ENSG00000160200,ENSG00000167460,ENSG00000166068,ENSG00000167695,ENSG00000099814,ENSG00000043039,ENSG00000116016,ENSG00000134684,ENSG00000123358,ENSG00000179331,ENSG00000143870,ENSG00000274276,ENSG00000120694,ENSG00000147251,ENSG00000162878,ENSG00000118513,ENSG00000058091,ENSG00000174021…
TF	Factor: HES-7; motif: GNCACGYGNN; match class: 1	TF:M11066_1	0.00916394	2.03792	8247	116	67	19940	1.39652	ENSG00000197461,ENSG00000277791,ENSG00000160223,ENSG00000158528,ENSG00000161091,ENSG00000104635,ENSG00000168917,ENSG00000111371,ENSG00000114850,ENSG00000142197,ENSG00000184178,ENSG00000160200,ENSG00000143801,ENSG00000167695,ENSG00000109066,ENSG00000047365,ENSG00000134684,ENSG00000159399,ENSG00000179331,ENSG00000143870,ENSG00000274276,ENSG00000120694,ENSG00000162878,ENSG00000285976,ENSG00000118513…
TF	Factor: E2F-3:FOXO6; motif: NAATGACACGCGCCCMC; match class: 0	TF:M08209_0	0.00922311	2.03512	13779	116	97	19940	1.2101	ENSG00000035403,ENSG00000167004,ENSG00000197461,ENSG00000277791,ENSG00000110619,ENSG00000100065,ENSG00000160223,ENSG00000158528,ENSG00000033100,ENSG00000161091,ENSG00000104635,ENSG00000168917,ENSG00000111371,ENSG00000114850,ENSG00000142197,ENSG00000184178,ENSG00000171604,ENSG00000169258,ENSG00000160200,ENSG00000167460,ENSG00000143801,ENSG00000131979,ENSG00000166068,ENSG00000167695,ENSG00000099814…
TF	Factor: E2F-3:FOXO6; motif: NAATGACACGCGCCCMC	TF:M08209	0.00922311	2.03512	13779	116	97	19940	1.2101	ENSG00000035403,ENSG00000167004,ENSG00000197461,ENSG00000277791,ENSG00000110619,ENSG00000100065,ENSG00000160223,ENSG00000158528,ENSG00000033100,ENSG00000161091,ENSG00000104635,ENSG00000168917,ENSG00000111371,ENSG00000114850,ENSG00000142197,ENSG00000184178,ENSG00000171604,ENSG00000169258,ENSG00000160200,ENSG00000167460,ENSG00000143801,ENSG00000131979,ENSG00000166068,ENSG00000167695,ENSG00000099814…
TF	Factor: LRF; motif: RCGACCACCNN; match class: 0	TF:M12230_0	0.00979827	2.00885	8604	116	69	19940	1.37853	ENSG00000167004,ENSG00000197461,ENSG00000184840,ENSG00000110619,ENSG00000152056,ENSG00000100065,ENSG00000158528,ENSG00000033100,ENSG00000104635,ENSG00000114850,ENSG00000184178,ENSG00000171604,ENSG00000169258,ENSG00000160200,ENSG00000167460,ENSG00000167695,ENSG00000109066,ENSG00000102879,ENSG00000116016,ENSG00000134684,ENSG00000159399,ENSG00000145012,ENSG00000123358,ENSG00000179331,ENSG00000143870…
TF	Factor: LRF; motif: RCGACCACCNN	TF:M12230	0.00979827	2.00885	8604	116	69	19940	1.37853	ENSG00000167004,ENSG00000197461,ENSG00000184840,ENSG00000110619,ENSG00000152056,ENSG00000100065,ENSG00000158528,ENSG00000033100,ENSG00000104635,ENSG00000114850,ENSG00000184178,ENSG00000171604,ENSG00000169258,ENSG00000160200,ENSG00000167460,ENSG00000167695,ENSG00000109066,ENSG00000102879,ENSG00000116016,ENSG00000134684,ENSG00000159399,ENSG00000145012,ENSG00000123358,ENSG00000179331,ENSG00000143870…
TF	Factor: Foxn2; motif: NNGCGTCNNNNNGACGCNN; match class: 1	TF:M11541_1	0.00992307	2.00335	5548	116	50	19940	1.54918	ENSG00000167004,ENSG00000277791,ENSG00000160223,ENSG00000033100,ENSG00000161091,ENSG00000111371,ENSG00000169258,ENSG00000160200,ENSG00000167460,ENSG00000131979,ENSG00000167695,ENSG00000099814,ENSG00000116016,ENSG00000047365,ENSG00000184937,ENSG00000274276,ENSG00000118513,ENSG00000121743,ENSG00000186480,ENSG00000277117,ENSG00000174021,ENSG00000164778,ENSG00000116761,ENSG00000187840,ENSG00000164574…
TF	Factor: E2F-1:TBR2; motif: NGGTGNNANGGCGCNNTNNCRNNN; match class: 1	TF:M08523_1	0.0100025	1.99989	7447	116	62	19940	1.43112	ENSG00000035403,ENSG00000167004,ENSG00000197461,ENSG00000110619,ENSG00000152056,ENSG00000100065,ENSG00000160223,ENSG00000158528,ENSG00000161091,ENSG00000104635,ENSG00000169258,ENSG00000160200,ENSG00000167460,ENSG00000131979,ENSG00000167695,ENSG00000099814,ENSG00000109066,ENSG00000116016,ENSG00000047365,ENSG00000134684,ENSG00000184937,ENSG00000179331,ENSG00000143870,ENSG00000274276,ENSG00000162878…
TF	Factor: Sp1; motif: RGGGMGGRGSNGGGG; match class: 1	TF:M10529_1	0.0100025	1.99989	2835	116	31	19940	1.87964	ENSG00000197461,ENSG00000152056,ENSG00000100065,ENSG00000104635,ENSG00000169258,ENSG00000160200,ENSG00000143801,ENSG00000099814,ENSG00000043039,ENSG00000159399,ENSG00000123358,ENSG00000274276,ENSG00000162878,ENSG00000058091,ENSG00000164574,ENSG00000197147,ENSG00000145050,ENSG00000185090,ENSG00000166831,ENSG00000140280,ENSG00000166598,ENSG00000117394,ENSG00000087085,ENSG00000090520,ENSG00000149428…
TF	Factor: ZNF557; motif: NCCGCKTCCTGC; match class: 0	TF:M06444_0	0.0100025	1.99989	1353	116	19	19940	2.41392	ENSG00000152056,ENSG00000161091,ENSG00000131979,ENSG00000116016,ENSG00000184937,ENSG00000120694,ENSG00000285976,ENSG00000277117,ENSG00000164778,ENSG00000145050,ENSG00000140280,ENSG00000077238,ENSG00000166598,ENSG00000178695,ENSG00000005513,ENSG00000179388,ENSG00000166886,ENSG00000006327,ENSG00000213626
TF	Factor: ZNF557; motif: NCCGCKTCCTGC	TF:M06444	0.0100025	1.99989	1353	116	19	19940	2.41392	ENSG00000152056,ENSG00000161091,ENSG00000131979,ENSG00000116016,ENSG00000184937,ENSG00000120694,ENSG00000285976,ENSG00000277117,ENSG00000164778,ENSG00000145050,ENSG00000140280,ENSG00000077238,ENSG00000166598,ENSG00000178695,ENSG00000005513,ENSG00000179388,ENSG00000166886,ENSG00000006327,ENSG00000213626
TF	Factor: E2F-4; motif: NGGCGGGAARN	TF:M07084	0.0105827	1.9754	10920	116	82	19940	1.2908	ENSG00000035403,ENSG00000167004,ENSG00000277791,ENSG00000110619,ENSG00000152056,ENSG00000070961,ENSG00000100065,ENSG00000160223,ENSG00000033100,ENSG00000161091,ENSG00000104635,ENSG00000111371,ENSG00000142197,ENSG00000171604,ENSG00000169258,ENSG00000160200,ENSG00000167460,ENSG00000131979,ENSG00000166068,ENSG00000167695,ENSG00000099814,ENSG00000109066,ENSG00000116016,ENSG00000047365,ENSG00000134684…
TF	Factor: E2F-4; motif: NGGCGGGAARN; match class: 0	TF:M07084_0	0.0105827	1.9754	10920	116	82	19940	1.2908	ENSG00000035403,ENSG00000167004,ENSG00000277791,ENSG00000110619,ENSG00000152056,ENSG00000070961,ENSG00000100065,ENSG00000160223,ENSG00000033100,ENSG00000161091,ENSG00000104635,ENSG00000111371,ENSG00000142197,ENSG00000171604,ENSG00000169258,ENSG00000160200,ENSG00000167460,ENSG00000131979,ENSG00000166068,ENSG00000167695,ENSG00000099814,ENSG00000109066,ENSG00000116016,ENSG00000047365,ENSG00000134684…
TF	Factor: pax-6; motif: NYACGCWTSANYGMNCN	TF:M11880	0.0105827	1.9754	13213	116	94	19940	1.22291	ENSG00000035403,ENSG00000167004,ENSG00000184840,ENSG00000110619,ENSG00000152056,ENSG00000100065,ENSG00000160223,ENSG00000158528,ENSG00000033100,ENSG00000161091,ENSG00000104635,ENSG00000168917,ENSG00000114850,ENSG00000142197,ENSG00000184178,ENSG00000171604,ENSG00000169258,ENSG00000160200,ENSG00000167460,ENSG00000143801,ENSG00000131979,ENSG00000166068,ENSG00000167695,ENSG00000099814,ENSG00000043039…
TF	Factor: pax-6; motif: NYACGCWTSANYGMNCN; match class: 0	TF:M11880_0	0.0105827	1.9754	13213	116	94	19940	1.22291	ENSG00000035403,ENSG00000167004,ENSG00000184840,ENSG00000110619,ENSG00000152056,ENSG00000100065,ENSG00000160223,ENSG00000158528,ENSG00000033100,ENSG00000161091,ENSG00000104635,ENSG00000168917,ENSG00000114850,ENSG00000142197,ENSG00000184178,ENSG00000171604,ENSG00000169258,ENSG00000160200,ENSG00000167460,ENSG00000143801,ENSG00000131979,ENSG00000166068,ENSG00000167695,ENSG00000099814,ENSG00000043039…
TF	Factor: Egr-2; motif: NMCGCCCACGCNN; match class: 1	TF:M12142_1	0.0106421	1.97297	56	116	4	19940	12.2783	ENSG00000160200,ENSG00000116016,ENSG00000274276,ENSG00000178695
TF	Factor: RUNX3; motif: NRACCGCANWAACCRCAN; match class: 0	TF:M04110_0	0.0112525	1.94875	9335	116	73	19940	1.34424	ENSG00000035403,ENSG00000197461,ENSG00000184840,ENSG00000277791,ENSG00000110619,ENSG00000100065,ENSG00000160223,ENSG00000158528,ENSG00000033100,ENSG00000161091,ENSG00000168917,ENSG00000111371,ENSG00000114850,ENSG00000184178,ENSG00000171604,ENSG00000169258,ENSG00000160200,ENSG00000143801,ENSG00000131979,ENSG00000166068,ENSG00000109066,ENSG00000184937,ENSG00000159399,ENSG00000145012,ENSG00000123358…
TF	Factor: RUNX3; motif: NRACCGCANWAACCRCAN	TF:M04110	0.0112525	1.94875	9335	116	73	19940	1.34424	ENSG00000035403,ENSG00000197461,ENSG00000184840,ENSG00000277791,ENSG00000110619,ENSG00000100065,ENSG00000160223,ENSG00000158528,ENSG00000033100,ENSG00000161091,ENSG00000168917,ENSG00000111371,ENSG00000114850,ENSG00000184178,ENSG00000171604,ENSG00000169258,ENSG00000160200,ENSG00000143801,ENSG00000131979,ENSG00000166068,ENSG00000109066,ENSG00000184937,ENSG00000159399,ENSG00000145012,ENSG00000123358…
TF	Factor: SP1; motif: NCCCCKCCCCC	TF:M07226	0.0112651	1.94827	8312	116	67	19940	1.3856	ENSG00000035403,ENSG00000167004,ENSG00000197461,ENSG00000184840,ENSG00000110619,ENSG00000152056,ENSG00000160223,ENSG00000158528,ENSG00000033100,ENSG00000104635,ENSG00000111371,ENSG00000171604,ENSG00000169258,ENSG00000160200,ENSG00000167460,ENSG00000143801,ENSG00000166068,ENSG00000167695,ENSG00000099814,ENSG00000043039,ENSG00000109066,ENSG00000116016,ENSG00000047365,ENSG00000134684,ENSG00000159399…
TF	Factor: SP1; motif: NCCCCKCCCCC; match class: 0	TF:M07226_0	0.0112651	1.94827	8312	116	67	19940	1.3856	ENSG00000035403,ENSG00000167004,ENSG00000197461,ENSG00000184840,ENSG00000110619,ENSG00000152056,ENSG00000160223,ENSG00000158528,ENSG00000033100,ENSG00000104635,ENSG00000111371,ENSG00000171604,ENSG00000169258,ENSG00000160200,ENSG00000167460,ENSG00000143801,ENSG00000166068,ENSG00000167695,ENSG00000099814,ENSG00000043039,ENSG00000109066,ENSG00000116016,ENSG00000047365,ENSG00000134684,ENSG00000159399…
TF	Factor: TCF-1; motif: ACATCGRGRCGCTGW; match class: 1	TF:M11601_1	0.0116432	1.93393	11136	116	83	19940	1.2812	ENSG00000035403,ENSG00000197461,ENSG00000184840,ENSG00000277791,ENSG00000110619,ENSG00000152056,ENSG00000100065,ENSG00000160223,ENSG00000158528,ENSG00000033100,ENSG00000161091,ENSG00000104635,ENSG00000168917,ENSG00000171604,ENSG00000169258,ENSG00000160200,ENSG00000167460,ENSG00000143801,ENSG00000131979,ENSG00000166068,ENSG00000167695,ENSG00000099814,ENSG00000043039,ENSG00000116016,ENSG00000047365…
TF	Factor: Egr-3; motif: NTGCGTGGGCGK	TF:M00245	0.0116432	1.93393	7330	116	61	19940	1.43052	ENSG00000167004,ENSG00000184840,ENSG00000110619,ENSG00000152056,ENSG00000160223,ENSG00000161091,ENSG00000111371,ENSG00000114850,ENSG00000169258,ENSG00000160200,ENSG00000143801,ENSG00000131979,ENSG00000167695,ENSG00000099814,ENSG00000102879,ENSG00000116016,ENSG00000047365,ENSG00000134684,ENSG00000184937,ENSG00000159399,ENSG00000123358,ENSG00000179331,ENSG00000274276,ENSG00000147251,ENSG00000162878…
TF	Factor: Egr-3; motif: NTGCGTGGGCGK; match class: 0	TF:M00245_0	0.0116432	1.93393	7330	116	61	19940	1.43052	ENSG00000167004,ENSG00000184840,ENSG00000110619,ENSG00000152056,ENSG00000160223,ENSG00000161091,ENSG00000111371,ENSG00000114850,ENSG00000169258,ENSG00000160200,ENSG00000143801,ENSG00000131979,ENSG00000167695,ENSG00000099814,ENSG00000102879,ENSG00000116016,ENSG00000047365,ENSG00000134684,ENSG00000184937,ENSG00000159399,ENSG00000123358,ENSG00000179331,ENSG00000274276,ENSG00000147251,ENSG00000162878…
TF	Factor: E2F-1; motif: NGGGCGGGARV; match class: 0	TF:M07206_0	0.0124648	1.90432	14711	116	101	19940	1.18017	ENSG00000035403,ENSG00000167004,ENSG00000197461,ENSG00000184840,ENSG00000277791,ENSG00000110619,ENSG00000152056,ENSG00000070961,ENSG00000100065,ENSG00000160223,ENSG00000158528,ENSG00000033100,ENSG00000161091,ENSG00000104635,ENSG00000168917,ENSG00000111371,ENSG00000114850,ENSG00000142197,ENSG00000171604,ENSG00000169258,ENSG00000160200,ENSG00000167460,ENSG00000143801,ENSG00000131979,ENSG00000166068…
TF	Factor: E2F-4; motif: NNTTCCCGCCNN; match class: 0	TF:M04823_0	0.0124648	1.90432	12867	116	92	19940	1.22907	ENSG00000035403,ENSG00000167004,ENSG00000197461,ENSG00000184840,ENSG00000277791,ENSG00000110619,ENSG00000152056,ENSG00000070961,ENSG00000100065,ENSG00000160223,ENSG00000158528,ENSG00000033100,ENSG00000161091,ENSG00000104635,ENSG00000111371,ENSG00000114850,ENSG00000142197,ENSG00000171604,ENSG00000169258,ENSG00000160200,ENSG00000167460,ENSG00000131979,ENSG00000166068,ENSG00000167695,ENSG00000099814…
TF	Factor: E2F-1; motif: NGGGCGGGARV	TF:M07206	0.0124648	1.90432	14711	116	101	19940	1.18017	ENSG00000035403,ENSG00000167004,ENSG00000197461,ENSG00000184840,ENSG00000277791,ENSG00000110619,ENSG00000152056,ENSG00000070961,ENSG00000100065,ENSG00000160223,ENSG00000158528,ENSG00000033100,ENSG00000161091,ENSG00000104635,ENSG00000168917,ENSG00000111371,ENSG00000114850,ENSG00000142197,ENSG00000171604,ENSG00000169258,ENSG00000160200,ENSG00000167460,ENSG00000143801,ENSG00000131979,ENSG00000166068…
TF	Factor: E2F-4; motif: NNTTCCCGCCNN	TF:M04823	0.0124648	1.90432	12867	116	92	19940	1.22907	ENSG00000035403,ENSG00000167004,ENSG00000197461,ENSG00000184840,ENSG00000277791,ENSG00000110619,ENSG00000152056,ENSG00000070961,ENSG00000100065,ENSG00000160223,ENSG00000158528,ENSG00000033100,ENSG00000161091,ENSG00000104635,ENSG00000111371,ENSG00000114850,ENSG00000142197,ENSG00000171604,ENSG00000169258,ENSG00000160200,ENSG00000167460,ENSG00000131979,ENSG00000166068,ENSG00000167695,ENSG00000099814…
TF	Factor: AP-2gamma:HES-7; motif: NNCACGYGNNNNNNSCCNNNGGS	TF:M08662	0.0126435	1.89813	1981	116	24	19940	2.08254	ENSG00000035403,ENSG00000158528,ENSG00000168917,ENSG00000111371,ENSG00000160200,ENSG00000167695,ENSG00000099814,ENSG00000159399,ENSG00000274276,ENSG00000162878,ENSG00000118513,ENSG00000121743,ENSG00000186480,ENSG00000164778,ENSG00000166831,ENSG00000077238,ENSG00000166598,ENSG00000176720,ENSG00000123685,ENSG00000087085,ENSG00000120254,ENSG00000005513,ENSG00000184164,ENSG00000168993
TF	Factor: AP-2gamma:HES-7; motif: NNCACGYGNNNNNNSCCNNNGGS; match class: 0	TF:M08662_0	0.0126435	1.89813	1981	116	24	19940	2.08254	ENSG00000035403,ENSG00000158528,ENSG00000168917,ENSG00000111371,ENSG00000160200,ENSG00000167695,ENSG00000099814,ENSG00000159399,ENSG00000274276,ENSG00000162878,ENSG00000118513,ENSG00000121743,ENSG00000186480,ENSG00000164778,ENSG00000166831,ENSG00000077238,ENSG00000166598,ENSG00000176720,ENSG00000123685,ENSG00000087085,ENSG00000120254,ENSG00000005513,ENSG00000184164,ENSG00000168993
TF	Factor: E2F-1:DP-2; motif: TTTSSCGC; match class: 0	TF:M00737_0	0.0126435	1.89813	8858	116	70	19940	1.35841	ENSG00000167004,ENSG00000197461,ENSG00000277791,ENSG00000152056,ENSG00000100065,ENSG00000104635,ENSG00000168917,ENSG00000111371,ENSG00000142197,ENSG00000184178,ENSG00000171604,ENSG00000169258,ENSG00000160200,ENSG00000167460,ENSG00000131979,ENSG00000167695,ENSG00000099814,ENSG00000043039,ENSG00000109066,ENSG00000116016,ENSG00000047365,ENSG00000134684,ENSG00000159399,ENSG00000123358,ENSG00000179331…
TF	Factor: E2F-1:DP-2; motif: TTTSSCGC	TF:M00737	0.0126435	1.89813	8858	116	70	19940	1.35841	ENSG00000167004,ENSG00000197461,ENSG00000277791,ENSG00000152056,ENSG00000100065,ENSG00000104635,ENSG00000168917,ENSG00000111371,ENSG00000142197,ENSG00000184178,ENSG00000171604,ENSG00000169258,ENSG00000160200,ENSG00000167460,ENSG00000131979,ENSG00000167695,ENSG00000099814,ENSG00000043039,ENSG00000109066,ENSG00000116016,ENSG00000047365,ENSG00000134684,ENSG00000159399,ENSG00000123358,ENSG00000179331…
TF	Factor: E2F-1; motif: TTTGGCGCCAAA; match class: 1	TF:M04516_1	0.0126563	1.89769	10259	116	78	19940	1.30694	ENSG00000035403,ENSG00000167004,ENSG00000197461,ENSG00000277791,ENSG00000152056,ENSG00000100065,ENSG00000160223,ENSG00000158528,ENSG00000033100,ENSG00000161091,ENSG00000104635,ENSG00000168917,ENSG00000114850,ENSG00000171604,ENSG00000169258,ENSG00000160200,ENSG00000167460,ENSG00000131979,ENSG00000166068,ENSG00000167695,ENSG00000099814,ENSG00000043039,ENSG00000109066,ENSG00000047365,ENSG00000134684…
TF	Factor: MAZ; motif: GGGGAGGG; match class: 0	TF:M00649_0	0.0126563	1.89769	9377	116	73	19940	1.33822	ENSG00000035403,ENSG00000167004,ENSG00000197461,ENSG00000277791,ENSG00000152056,ENSG00000160223,ENSG00000158528,ENSG00000161091,ENSG00000104635,ENSG00000111371,ENSG00000171604,ENSG00000169258,ENSG00000160200,ENSG00000167460,ENSG00000143801,ENSG00000166068,ENSG00000167695,ENSG00000099814,ENSG00000043039,ENSG00000109066,ENSG00000102879,ENSG00000134684,ENSG00000159399,ENSG00000143870,ENSG00000164023…
TF	Factor: MAZ; motif: GGGGAGGG	TF:M00649	0.0126563	1.89769	9377	116	73	19940	1.33822	ENSG00000035403,ENSG00000167004,ENSG00000197461,ENSG00000277791,ENSG00000152056,ENSG00000160223,ENSG00000158528,ENSG00000161091,ENSG00000104635,ENSG00000111371,ENSG00000171604,ENSG00000169258,ENSG00000160200,ENSG00000167460,ENSG00000143801,ENSG00000166068,ENSG00000167695,ENSG00000099814,ENSG00000043039,ENSG00000109066,ENSG00000102879,ENSG00000134684,ENSG00000159399,ENSG00000143870,ENSG00000164023…
TF	Factor: KLF15; motif: RCCMCRCCCMCN; match class: 1	TF:M12160_1	0.0130242	1.88525	8192	116	66	19940	1.38491	ENSG00000035403,ENSG00000197461,ENSG00000100065,ENSG00000160223,ENSG00000158528,ENSG00000161091,ENSG00000104635,ENSG00000111371,ENSG00000171604,ENSG00000169258,ENSG00000160200,ENSG00000167460,ENSG00000143801,ENSG00000166068,ENSG00000099814,ENSG00000043039,ENSG00000109066,ENSG00000102879,ENSG00000116016,ENSG00000134684,ENSG00000159399,ENSG00000123358,ENSG00000179331,ENSG00000143870,ENSG00000274276…
TF	Factor: E2F-3:TBR2; motif: ANGTGYKANGGCGCSTTNNCRNNT; match class: 1	TF:M08207_1	0.0134188	1.87229	15618	116	105	19940	1.15566	ENSG00000035403,ENSG00000167004,ENSG00000197461,ENSG00000184840,ENSG00000277791,ENSG00000110619,ENSG00000152056,ENSG00000100065,ENSG00000160223,ENSG00000158528,ENSG00000033100,ENSG00000161091,ENSG00000104635,ENSG00000168917,ENSG00000111371,ENSG00000114850,ENSG00000171604,ENSG00000169258,ENSG00000160200,ENSG00000167460,ENSG00000143801,ENSG00000131979,ENSG00000166068,ENSG00000167695,ENSG00000099814…
TF	Factor: ZF5; motif: GGSGCGCGS; match class: 1	TF:M10438_1	0.0144381	1.84049	14970	116	102	19940	1.17124	ENSG00000035403,ENSG00000167004,ENSG00000197461,ENSG00000184840,ENSG00000277791,ENSG00000110619,ENSG00000152056,ENSG00000100065,ENSG00000160223,ENSG00000158528,ENSG00000033100,ENSG00000161091,ENSG00000104635,ENSG00000168917,ENSG00000111371,ENSG00000114850,ENSG00000171604,ENSG00000169258,ENSG00000160200,ENSG00000167460,ENSG00000143801,ENSG00000131979,ENSG00000166068,ENSG00000167695,ENSG00000099814…
TF	Factor: pax-6; motif: NYACGCNYSANYGMNCN; match class: 0	TF:M11882_0	0.0144381	1.84049	15637	116	105	19940	1.15426	ENSG00000035403,ENSG00000167004,ENSG00000197461,ENSG00000184840,ENSG00000277791,ENSG00000110619,ENSG00000152056,ENSG00000100065,ENSG00000160223,ENSG00000158528,ENSG00000033100,ENSG00000161091,ENSG00000104635,ENSG00000168917,ENSG00000111371,ENSG00000114850,ENSG00000142197,ENSG00000184178,ENSG00000171604,ENSG00000169258,ENSG00000160200,ENSG00000167460,ENSG00000143801,ENSG00000131979,ENSG00000166068…
TF	Factor: pax-6; motif: NYACGCNYSANYGMNCN	TF:M11882	0.0144381	1.84049	15637	116	105	19940	1.15426	ENSG00000035403,ENSG00000167004,ENSG00000197461,ENSG00000184840,ENSG00000277791,ENSG00000110619,ENSG00000152056,ENSG00000100065,ENSG00000160223,ENSG00000158528,ENSG00000033100,ENSG00000161091,ENSG00000104635,ENSG00000168917,ENSG00000111371,ENSG00000114850,ENSG00000142197,ENSG00000184178,ENSG00000171604,ENSG00000169258,ENSG00000160200,ENSG00000167460,ENSG00000143801,ENSG00000131979,ENSG00000166068…
TF	Factor: Zbtb37; motif: NYACCGCRNTCACCGCR; match class: 1	TF:M12345_1	0.0152959	1.81542	1766	116	22	19940	2.14141	ENSG00000197461,ENSG00000100065,ENSG00000158528,ENSG00000171604,ENSG00000131979,ENSG00000134684,ENSG00000285976,ENSG00000118513,ENSG00000058091,ENSG00000164778,ENSG00000140105,ENSG00000164574,ENSG00000197147,ENSG00000145050,ENSG00000177519,ENSG00000176720,ENSG00000178695,ENSG00000123685,ENSG00000177614,ENSG00000005513,ENSG00000179388,ENSG00000166886
TF	Factor: FKLF; motif: BGGGNGGVMD; match class: 1	TF:M01837_1	0.0154752	1.81036	1414	116	19	19940	2.30978	ENSG00000197461,ENSG00000100065,ENSG00000160223,ENSG00000169258,ENSG00000160200,ENSG00000166068,ENSG00000167695,ENSG00000102879,ENSG00000274276,ENSG00000147251,ENSG00000285976,ENSG00000277117,ENSG00000174021,ENSG00000134709,ENSG00000164574,ENSG00000166831,ENSG00000087085,ENSG00000177614,ENSG00000168993
TF	Factor: FXR; motif: NRGGKCANTGRCCNNNNGG	TF:M10014	0.0154752	1.81036	5672	116	50	19940	1.51531	ENSG00000035403,ENSG00000167004,ENSG00000184840,ENSG00000110619,ENSG00000100065,ENSG00000160223,ENSG00000161091,ENSG00000104635,ENSG00000168917,ENSG00000114850,ENSG00000142197,ENSG00000169258,ENSG00000160200,ENSG00000167460,ENSG00000143801,ENSG00000131979,ENSG00000166068,ENSG00000167695,ENSG00000099814,ENSG00000043039,ENSG00000047365,ENSG00000184937,ENSG00000143870,ENSG00000274276,ENSG00000147251…
TF	Factor: Kaiso; motif: GCMGGGRGCRGS; match class: 0	TF:M03876_0	0.0154752	1.81036	13735	116	96	19940	1.20146	ENSG00000035403,ENSG00000167004,ENSG00000197461,ENSG00000184840,ENSG00000277791,ENSG00000152056,ENSG00000100065,ENSG00000160223,ENSG00000158528,ENSG00000033100,ENSG00000104635,ENSG00000171604,ENSG00000169258,ENSG00000160200,ENSG00000167460,ENSG00000143801,ENSG00000131979,ENSG00000166068,ENSG00000167695,ENSG00000099814,ENSG00000043039,ENSG00000109066,ENSG00000102879,ENSG00000116016,ENSG00000047365…
TF	Factor: Kaiso; motif: GCMGGGRGCRGS	TF:M03876	0.0154752	1.81036	13735	116	96	19940	1.20146	ENSG00000035403,ENSG00000167004,ENSG00000197461,ENSG00000184840,ENSG00000277791,ENSG00000152056,ENSG00000100065,ENSG00000160223,ENSG00000158528,ENSG00000033100,ENSG00000104635,ENSG00000171604,ENSG00000169258,ENSG00000160200,ENSG00000167460,ENSG00000143801,ENSG00000131979,ENSG00000166068,ENSG00000167695,ENSG00000099814,ENSG00000043039,ENSG00000109066,ENSG00000102879,ENSG00000116016,ENSG00000047365…
TF	Factor: FXR; motif: NRGGKCANTGRCCNNNNGG; match class: 0	TF:M10014_0	0.0154752	1.81036	5672	116	50	19940	1.51531	ENSG00000035403,ENSG00000167004,ENSG00000184840,ENSG00000110619,ENSG00000100065,ENSG00000160223,ENSG00000161091,ENSG00000104635,ENSG00000168917,ENSG00000114850,ENSG00000142197,ENSG00000169258,ENSG00000160200,ENSG00000167460,ENSG00000143801,ENSG00000131979,ENSG00000166068,ENSG00000167695,ENSG00000099814,ENSG00000043039,ENSG00000047365,ENSG00000184937,ENSG00000143870,ENSG00000274276,ENSG00000147251…
TF	Factor: ETS1; motif: GCCGGAWGTACTTCCGGN; match class: 0	TF:M03978_0	0.0159198	1.79806	12173	116	88	19940	1.24266	ENSG00000035403,ENSG00000167004,ENSG00000197461,ENSG00000277791,ENSG00000152056,ENSG00000100065,ENSG00000160223,ENSG00000158528,ENSG00000033100,ENSG00000104635,ENSG00000168917,ENSG00000111371,ENSG00000114850,ENSG00000184178,ENSG00000171604,ENSG00000169258,ENSG00000160200,ENSG00000167460,ENSG00000131979,ENSG00000166068,ENSG00000167695,ENSG00000099814,ENSG00000109066,ENSG00000102879,ENSG00000116016…
TF	Factor: ETS1; motif: GCCGGAWGTACTTCCGGN	TF:M03978	0.0159198	1.79806	12173	116	88	19940	1.24266	ENSG00000035403,ENSG00000167004,ENSG00000197461,ENSG00000277791,ENSG00000152056,ENSG00000100065,ENSG00000160223,ENSG00000158528,ENSG00000033100,ENSG00000104635,ENSG00000168917,ENSG00000111371,ENSG00000114850,ENSG00000184178,ENSG00000171604,ENSG00000169258,ENSG00000160200,ENSG00000167460,ENSG00000131979,ENSG00000166068,ENSG00000167695,ENSG00000099814,ENSG00000109066,ENSG00000102879,ENSG00000116016…
TF	Factor: E2F1; motif: NNNNNGCGSSAAAN; match class: 1	TF:M08874_1	0.0161092	1.79293	2148	116	25	19940	2.00066	ENSG00000277791,ENSG00000100065,ENSG00000160223,ENSG00000111371,ENSG00000169258,ENSG00000160200,ENSG00000167460,ENSG00000166068,ENSG00000109066,ENSG00000179331,ENSG00000143870,ENSG00000274276,ENSG00000120694,ENSG00000147251,ENSG00000058091,ENSG00000277117,ENSG00000187840,ENSG00000197147,ENSG00000115902,ENSG00000005513,ENSG00000135069,ENSG00000179388,ENSG00000168993,ENSG00000102195,ENSG00000111262
TF	Factor: Foxn2; motif: NNGCGTCNNNNNGACGCNN; match class: 0	TF:M11541_0	0.0167738	1.77537	5848	116	51	19940	1.4991	ENSG00000167004,ENSG00000277791,ENSG00000160223,ENSG00000033100,ENSG00000161091,ENSG00000111371,ENSG00000169258,ENSG00000160200,ENSG00000167460,ENSG00000131979,ENSG00000167695,ENSG00000099814,ENSG00000116016,ENSG00000047365,ENSG00000184937,ENSG00000274276,ENSG00000118513,ENSG00000121743,ENSG00000186480,ENSG00000277117,ENSG00000174021,ENSG00000164778,ENSG00000116761,ENSG00000187840,ENSG00000164574…
TF	Factor: Foxn2; motif: NNGCGTCNNNNNGACGCNN	TF:M11541	0.0167738	1.77537	5848	116	51	19940	1.4991	ENSG00000167004,ENSG00000277791,ENSG00000160223,ENSG00000033100,ENSG00000161091,ENSG00000111371,ENSG00000169258,ENSG00000160200,ENSG00000167460,ENSG00000131979,ENSG00000167695,ENSG00000099814,ENSG00000116016,ENSG00000047365,ENSG00000184937,ENSG00000274276,ENSG00000118513,ENSG00000121743,ENSG00000186480,ENSG00000277117,ENSG00000174021,ENSG00000164778,ENSG00000116761,ENSG00000187840,ENSG00000164574…
TF	Factor: GCMa; motif: RTGCGGGTN; match class: 1	TF:M11595_1	0.0170185	1.76908	5852	116	51	19940	1.49807	ENSG00000197461,ENSG00000152056,ENSG00000100065,ENSG00000160223,ENSG00000158528,ENSG00000033100,ENSG00000161091,ENSG00000104635,ENSG00000111371,ENSG00000171604,ENSG00000169258,ENSG00000167460,ENSG00000131979,ENSG00000167695,ENSG00000099814,ENSG00000043039,ENSG00000134684,ENSG00000184937,ENSG00000143870,ENSG00000147251,ENSG00000118513,ENSG00000121743,ENSG00000186480,ENSG00000277117,ENSG00000134709…
TF	Factor: Pax-5; motif: BCNNNRNGCANBGNTGNRTAGCSGCHNB; match class: 1	TF:M00143_1	0.0170663	1.76786	5090	116	46	19940	1.55349	ENSG00000197461,ENSG00000152056,ENSG00000100065,ENSG00000160223,ENSG00000111371,ENSG00000171604,ENSG00000169258,ENSG00000160200,ENSG00000167460,ENSG00000099814,ENSG00000109066,ENSG00000102879,ENSG00000116016,ENSG00000184937,ENSG00000159399,ENSG00000274276,ENSG00000147251,ENSG00000162878,ENSG00000118513,ENSG00000121743,ENSG00000186480,ENSG00000277117,ENSG00000134709,ENSG00000164778,ENSG00000187840…
TF	Factor: PLAG1; motif: CCCCCKWNNNGGSCCC; match class: 1	TF:M01973_1	0.0170663	1.76786	2415	116	27	19940	1.92182	ENSG00000167004,ENSG00000197461,ENSG00000033100,ENSG00000160200,ENSG00000167460,ENSG00000166068,ENSG00000167695,ENSG00000109066,ENSG00000116016,ENSG00000145012,ENSG00000123358,ENSG00000179331,ENSG00000274276,ENSG00000162878,ENSG00000134709,ENSG00000107731,ENSG00000145050,ENSG00000146386,ENSG00000103257,ENSG00000120254,ENSG00000005513,ENSG00000149428,ENSG00000179388,ENSG00000166886,ENSG00000168993…
TF	Factor: TFAP2A; motif: NGCCCYNNGGGCN; match class: 1	TF:M04148_1	0.0177511	1.75078	9657	116	74	19940	1.31721	ENSG00000035403,ENSG00000167004,ENSG00000197461,ENSG00000100065,ENSG00000160223,ENSG00000033100,ENSG00000161091,ENSG00000104635,ENSG00000168917,ENSG00000114850,ENSG00000169258,ENSG00000160200,ENSG00000167460,ENSG00000143801,ENSG00000131979,ENSG00000166068,ENSG00000099814,ENSG00000109066,ENSG00000102879,ENSG00000047365,ENSG00000184937,ENSG00000159399,ENSG00000123358,ENSG00000179331,ENSG00000143870…
TF	Factor: ZNF460; motif: NNACNCCCCCCNN; match class: 0	TF:M12313_0	0.0177511	1.75078	5865	116	51	19940	1.49475	ENSG00000197461,ENSG00000184840,ENSG00000152056,ENSG00000100065,ENSG00000158528,ENSG00000033100,ENSG00000161091,ENSG00000171604,ENSG00000169258,ENSG00000160200,ENSG00000167460,ENSG00000166068,ENSG00000167695,ENSG00000099814,ENSG00000043039,ENSG00000102879,ENSG00000116016,ENSG00000184937,ENSG00000159399,ENSG00000123358,ENSG00000143870,ENSG00000274276,ENSG00000162878,ENSG00000186480,ENSG00000134709…
TF	Factor: ZNF460; motif: NNACNCCCCCCNN	TF:M12313	0.0177511	1.75078	5865	116	51	19940	1.49475	ENSG00000197461,ENSG00000184840,ENSG00000152056,ENSG00000100065,ENSG00000158528,ENSG00000033100,ENSG00000161091,ENSG00000171604,ENSG00000169258,ENSG00000160200,ENSG00000167460,ENSG00000166068,ENSG00000167695,ENSG00000099814,ENSG00000043039,ENSG00000102879,ENSG00000116016,ENSG00000184937,ENSG00000159399,ENSG00000123358,ENSG00000143870,ENSG00000274276,ENSG00000162878,ENSG00000186480,ENSG00000134709…
TF	Factor: Sp1; motif: GGGGCGGGGC; match class: 1	TF:M07063_1	0.0180757	1.74291	3508	116	35	19940	1.71505	ENSG00000035403,ENSG00000197461,ENSG00000184840,ENSG00000160223,ENSG00000171604,ENSG00000169258,ENSG00000167695,ENSG00000099814,ENSG00000109066,ENSG00000159399,ENSG00000123358,ENSG00000179331,ENSG00000162878,ENSG00000121743,ENSG00000186480,ENSG00000277117,ENSG00000174021,ENSG00000134709,ENSG00000187840,ENSG00000145050,ENSG00000185090,ENSG00000008405,ENSG00000176720,ENSG00000155660,ENSG00000123685…
TF	Factor: Sp2; motif: GGGGCGGGG; match class: 1	TF:M10435_1	0.0180757	1.74291	3508	116	35	19940	1.71505	ENSG00000035403,ENSG00000197461,ENSG00000184840,ENSG00000160223,ENSG00000171604,ENSG00000169258,ENSG00000167695,ENSG00000099814,ENSG00000109066,ENSG00000159399,ENSG00000123358,ENSG00000179331,ENSG00000162878,ENSG00000121743,ENSG00000186480,ENSG00000277117,ENSG00000174021,ENSG00000134709,ENSG00000187840,ENSG00000145050,ENSG00000185090,ENSG00000008405,ENSG00000176720,ENSG00000155660,ENSG00000123685…
TF	Factor: pax-6; motif: NYACGCNTSRNYGCNYN	TF:M11883	0.0180757	1.74291	13584	116	95	19940	1.20216	ENSG00000035403,ENSG00000167004,ENSG00000184840,ENSG00000110619,ENSG00000152056,ENSG00000100065,ENSG00000160223,ENSG00000158528,ENSG00000033100,ENSG00000161091,ENSG00000104635,ENSG00000168917,ENSG00000111371,ENSG00000114850,ENSG00000142197,ENSG00000171604,ENSG00000169258,ENSG00000160200,ENSG00000167460,ENSG00000143801,ENSG00000131979,ENSG00000166068,ENSG00000167695,ENSG00000099814,ENSG00000043039…
TF	Factor: pax-6; motif: NYACGCNTSRNYGCNYN; match class: 0	TF:M11883_0	0.0180757	1.74291	13584	116	95	19940	1.20216	ENSG00000035403,ENSG00000167004,ENSG00000184840,ENSG00000110619,ENSG00000152056,ENSG00000100065,ENSG00000160223,ENSG00000158528,ENSG00000033100,ENSG00000161091,ENSG00000104635,ENSG00000168917,ENSG00000111371,ENSG00000114850,ENSG00000142197,ENSG00000171604,ENSG00000169258,ENSG00000160200,ENSG00000167460,ENSG00000143801,ENSG00000131979,ENSG00000166068,ENSG00000167695,ENSG00000099814,ENSG00000043039…
TF	Factor: PLAG1; motif: CCCCCKWNNNGGSCCC; match class: 0	TF:M01973_0	0.0181338	1.74151	6188	116	53	19940	1.47229	ENSG00000167004,ENSG00000197461,ENSG00000277791,ENSG00000152056,ENSG00000100065,ENSG00000160223,ENSG00000033100,ENSG00000168917,ENSG00000111371,ENSG00000160200,ENSG00000167460,ENSG00000166068,ENSG00000167695,ENSG00000109066,ENSG00000116016,ENSG00000145012,ENSG00000123358,ENSG00000179331,ENSG00000274276,ENSG00000147251,ENSG00000162878,ENSG00000121743,ENSG00000186480,ENSG00000277117,ENSG00000174021…
TF	Factor: PLAG1; motif: CCCCCKWNNNGGSCCC	TF:M01973	0.0181338	1.74151	6188	116	53	19940	1.47229	ENSG00000167004,ENSG00000197461,ENSG00000277791,ENSG00000152056,ENSG00000100065,ENSG00000160223,ENSG00000033100,ENSG00000168917,ENSG00000111371,ENSG00000160200,ENSG00000167460,ENSG00000166068,ENSG00000167695,ENSG00000109066,ENSG00000116016,ENSG00000145012,ENSG00000123358,ENSG00000179331,ENSG00000274276,ENSG00000147251,ENSG00000162878,ENSG00000121743,ENSG00000186480,ENSG00000277117,ENSG00000174021…
TF	Factor: CTCF; motif: NCCRSTAGGGGGCGC; match class: 0	TF:M08911_0	0.0181338	1.74151	9150	116	71	19940	1.33384	ENSG00000035403,ENSG00000167004,ENSG00000197461,ENSG00000110619,ENSG00000100065,ENSG00000160223,ENSG00000033100,ENSG00000161091,ENSG00000104635,ENSG00000168917,ENSG00000171604,ENSG00000169258,ENSG00000160200,ENSG00000167460,ENSG00000143801,ENSG00000131979,ENSG00000166068,ENSG00000167695,ENSG00000099814,ENSG00000043039,ENSG00000109066,ENSG00000047365,ENSG00000134684,ENSG00000179331,ENSG00000143870…
TF	Factor: AP-2beta; motif: NSCCNNNGGSN	TF:M11478	0.0181338	1.74151	10022	116	76	19940	1.30355	ENSG00000035403,ENSG00000167004,ENSG00000197461,ENSG00000152056,ENSG00000100065,ENSG00000160223,ENSG00000158528,ENSG00000033100,ENSG00000161091,ENSG00000104635,ENSG00000111371,ENSG00000184178,ENSG00000171604,ENSG00000169258,ENSG00000160200,ENSG00000167460,ENSG00000143801,ENSG00000166068,ENSG00000167695,ENSG00000099814,ENSG00000109066,ENSG00000102879,ENSG00000116016,ENSG00000047365,ENSG00000134684…
TF	Factor: MAZ; motif: GGGMGGGGS; match class: 1	TF:M10432_1	0.0181338	1.74151	4369	116	41	19940	1.61313	ENSG00000035403,ENSG00000197461,ENSG00000171604,ENSG00000169258,ENSG00000160200,ENSG00000167460,ENSG00000166068,ENSG00000167695,ENSG00000099814,ENSG00000043039,ENSG00000116016,ENSG00000134684,ENSG00000184937,ENSG00000159399,ENSG00000123358,ENSG00000179331,ENSG00000143870,ENSG00000274276,ENSG00000162878,ENSG00000118513,ENSG00000058091,ENSG00000186480,ENSG00000134709,ENSG00000164574,ENSG00000145050…
TF	Factor: AP-2beta; motif: NSCCNNNGGSN; match class: 0	TF:M11478_0	0.0181338	1.74151	10022	116	76	19940	1.30355	ENSG00000035403,ENSG00000167004,ENSG00000197461,ENSG00000152056,ENSG00000100065,ENSG00000160223,ENSG00000158528,ENSG00000033100,ENSG00000161091,ENSG00000104635,ENSG00000111371,ENSG00000184178,ENSG00000171604,ENSG00000169258,ENSG00000160200,ENSG00000167460,ENSG00000143801,ENSG00000166068,ENSG00000167695,ENSG00000099814,ENSG00000109066,ENSG00000102879,ENSG00000116016,ENSG00000047365,ENSG00000134684…
TF	Factor: CTCF; motif: NCCRSTAGGGGGCGC	TF:M08911	0.0181338	1.74151	9150	116	71	19940	1.33384	ENSG00000035403,ENSG00000167004,ENSG00000197461,ENSG00000110619,ENSG00000100065,ENSG00000160223,ENSG00000033100,ENSG00000161091,ENSG00000104635,ENSG00000168917,ENSG00000171604,ENSG00000169258,ENSG00000160200,ENSG00000167460,ENSG00000143801,ENSG00000131979,ENSG00000166068,ENSG00000167695,ENSG00000099814,ENSG00000043039,ENSG00000109066,ENSG00000047365,ENSG00000134684,ENSG00000179331,ENSG00000143870…
TF	Factor: BEN; motif: CAGCGRNV; match class: 0	TF:M01240_0	0.0181341	1.74151	16651	116	109	19940	1.12526	ENSG00000035403,ENSG00000167004,ENSG00000197461,ENSG00000184840,ENSG00000277791,ENSG00000110619,ENSG00000152056,ENSG00000100065,ENSG00000160223,ENSG00000158528,ENSG00000033100,ENSG00000161091,ENSG00000104635,ENSG00000168917,ENSG00000111371,ENSG00000114850,ENSG00000142197,ENSG00000184178,ENSG00000171604,ENSG00000169258,ENSG00000160200,ENSG00000167460,ENSG00000143801,ENSG00000131979,ENSG00000166068…
TF	Factor: Sp2; motif: GYCCCGCCYCYNNNN; match class: 1	TF:M07129_1	0.0181341	1.74151	2432	116	27	19940	1.90839	ENSG00000035403,ENSG00000197461,ENSG00000160223,ENSG00000104635,ENSG00000169258,ENSG00000099814,ENSG00000109066,ENSG00000159399,ENSG00000123358,ENSG00000179331,ENSG00000143870,ENSG00000162878,ENSG00000121743,ENSG00000277117,ENSG00000134709,ENSG00000145050,ENSG00000008405,ENSG00000155660,ENSG00000123685,ENSG00000005513,ENSG00000184164,ENSG00000149428,ENSG00000166886,ENSG00000168993,ENSG00000006327…
TF	Factor: BEN; motif: CAGCGRNV	TF:M01240	0.0181341	1.74151	16651	116	109	19940	1.12526	ENSG00000035403,ENSG00000167004,ENSG00000197461,ENSG00000184840,ENSG00000277791,ENSG00000110619,ENSG00000152056,ENSG00000100065,ENSG00000160223,ENSG00000158528,ENSG00000033100,ENSG00000161091,ENSG00000104635,ENSG00000168917,ENSG00000111371,ENSG00000114850,ENSG00000142197,ENSG00000184178,ENSG00000171604,ENSG00000169258,ENSG00000160200,ENSG00000167460,ENSG00000143801,ENSG00000131979,ENSG00000166068…
TF	Factor: E2F-1; motif: TTGGCGCGRAANNGNM; match class: 1	TF:M00938_1	0.019382	1.7126	2574	116	28	19940	1.86989	ENSG00000035403,ENSG00000100065,ENSG00000168917,ENSG00000111371,ENSG00000171604,ENSG00000169258,ENSG00000160200,ENSG00000167460,ENSG00000167695,ENSG00000116016,ENSG00000159399,ENSG00000143870,ENSG00000274276,ENSG00000147251,ENSG00000162878,ENSG00000118513,ENSG00000121743,ENSG00000058091,ENSG00000164778,ENSG00000187840,ENSG00000107731,ENSG00000185090,ENSG00000166831,ENSG00000077238,ENSG00000115902…
TF	Factor: HIF-1alpha; motif: NCACGTNN	TF:M07384	0.0194466	1.71116	1221	116	17	19940	2.39332	ENSG00000277791,ENSG00000158528,ENSG00000168917,ENSG00000160200,ENSG00000143801,ENSG00000274276,ENSG00000120694,ENSG00000198369,ENSG00000107731,ENSG00000100505,ENSG00000041982,ENSG00000044574,ENSG00000123685,ENSG00000103257,ENSG00000120254,ENSG00000005513,ENSG00000135069
TF	Factor: HIF-1alpha; motif: NCACGTNN; match class: 0	TF:M07384_0	0.0194466	1.71116	1221	116	17	19940	2.39332	ENSG00000277791,ENSG00000158528,ENSG00000168917,ENSG00000160200,ENSG00000143801,ENSG00000274276,ENSG00000120694,ENSG00000198369,ENSG00000107731,ENSG00000100505,ENSG00000041982,ENSG00000044574,ENSG00000123685,ENSG00000103257,ENSG00000120254,ENSG00000005513,ENSG00000135069
TF	Factor: N-Myc; motif: NNCACGTGNN	TF:M11215	0.0194466	1.71116	1221	116	17	19940	2.39332	ENSG00000277791,ENSG00000158528,ENSG00000168917,ENSG00000160200,ENSG00000143801,ENSG00000274276,ENSG00000120694,ENSG00000198369,ENSG00000107731,ENSG00000100505,ENSG00000041982,ENSG00000044574,ENSG00000123685,ENSG00000103257,ENSG00000120254,ENSG00000005513,ENSG00000135069
TF	Factor: N-Myc; motif: NNCACGTGNN; match class: 0	TF:M11215_0	0.0194466	1.71116	1221	116	17	19940	2.39332	ENSG00000277791,ENSG00000158528,ENSG00000168917,ENSG00000160200,ENSG00000143801,ENSG00000274276,ENSG00000120694,ENSG00000198369,ENSG00000107731,ENSG00000100505,ENSG00000041982,ENSG00000044574,ENSG00000123685,ENSG00000103257,ENSG00000120254,ENSG00000005513,ENSG00000135069
TF	Factor: Zic3; motif: NGGGKGGTC; match class: 1	TF:M00450_1	0.0194466	1.71116	7990	116	64	19940	1.37689	ENSG00000035403,ENSG00000197461,ENSG00000277791,ENSG00000110619,ENSG00000152056,ENSG00000100065,ENSG00000160223,ENSG00000161091,ENSG00000104635,ENSG00000168917,ENSG00000184178,ENSG00000171604,ENSG00000160200,ENSG00000167460,ENSG00000143801,ENSG00000167695,ENSG00000109066,ENSG00000102879,ENSG00000116016,ENSG00000134684,ENSG00000184937,ENSG00000159399,ENSG00000164023,ENSG00000274276,ENSG00000147251…
TF	Factor: MAZ; motif: NKGGGAGGGGRGGR	TF:M02023	0.0198878	1.70141	7177	116	59	19940	1.41311	ENSG00000035403,ENSG00000167004,ENSG00000197461,ENSG00000184840,ENSG00000152056,ENSG00000100065,ENSG00000160223,ENSG00000158528,ENSG00000033100,ENSG00000161091,ENSG00000171604,ENSG00000169258,ENSG00000160200,ENSG00000167460,ENSG00000166068,ENSG00000167695,ENSG00000099814,ENSG00000043039,ENSG00000109066,ENSG00000134684,ENSG00000159399,ENSG00000123358,ENSG00000179331,ENSG00000143870,ENSG00000164023…
TF	Factor: MAZ; motif: NKGGGAGGGGRGGR; match class: 0	TF:M02023_0	0.0198878	1.70141	7177	116	59	19940	1.41311	ENSG00000035403,ENSG00000167004,ENSG00000197461,ENSG00000184840,ENSG00000152056,ENSG00000100065,ENSG00000160223,ENSG00000158528,ENSG00000033100,ENSG00000161091,ENSG00000171604,ENSG00000169258,ENSG00000160200,ENSG00000167460,ENSG00000166068,ENSG00000167695,ENSG00000099814,ENSG00000043039,ENSG00000109066,ENSG00000134684,ENSG00000159399,ENSG00000123358,ENSG00000179331,ENSG00000143870,ENSG00000164023…
TF	Factor: ZIC4; motif: NNCCNCCCRYNGYGN; match class: 1	TF:M12227_1	0.0198878	1.70141	5906	116	51	19940	1.48438	ENSG00000035403,ENSG00000197461,ENSG00000110619,ENSG00000158528,ENSG00000161091,ENSG00000171604,ENSG00000160200,ENSG00000167460,ENSG00000166068,ENSG00000167695,ENSG00000099814,ENSG00000043039,ENSG00000134684,ENSG00000159399,ENSG00000123358,ENSG00000179331,ENSG00000143870,ENSG00000274276,ENSG00000147251,ENSG00000118513,ENSG00000164778,ENSG00000150961,ENSG00000140105,ENSG00000187840,ENSG00000148798…
TF	Factor: SP4; motif: NWRGCCACGCCCMCTYN; match class: 0	TF:M03922_0	0.0198878	1.70141	6065	116	52	19940	1.4738	ENSG00000035403,ENSG00000184840,ENSG00000160223,ENSG00000033100,ENSG00000161091,ENSG00000168917,ENSG00000171604,ENSG00000169258,ENSG00000160200,ENSG00000143801,ENSG00000099814,ENSG00000109066,ENSG00000102879,ENSG00000116016,ENSG00000134684,ENSG00000159399,ENSG00000123358,ENSG00000179331,ENSG00000143870,ENSG00000274276,ENSG00000162878,ENSG00000121743,ENSG00000058091,ENSG00000186480,ENSG00000277117…
TF	Factor: GKLF; motif: GCCMCRCCCNNN	TF:M01588	0.0198878	1.70141	9014	116	70	19940	1.3349	ENSG00000167004,ENSG00000152056,ENSG00000100065,ENSG00000160223,ENSG00000158528,ENSG00000033100,ENSG00000161091,ENSG00000111371,ENSG00000184178,ENSG00000171604,ENSG00000169258,ENSG00000160200,ENSG00000167460,ENSG00000143801,ENSG00000166068,ENSG00000167695,ENSG00000099814,ENSG00000109066,ENSG00000102879,ENSG00000116016,ENSG00000134684,ENSG00000159399,ENSG00000123358,ENSG00000179331,ENSG00000143870…
TF	Factor: SP4; motif: NWRGCCACGCCCMCTYN	TF:M03922	0.0198878	1.70141	6065	116	52	19940	1.4738	ENSG00000035403,ENSG00000184840,ENSG00000160223,ENSG00000033100,ENSG00000161091,ENSG00000168917,ENSG00000171604,ENSG00000169258,ENSG00000160200,ENSG00000143801,ENSG00000099814,ENSG00000109066,ENSG00000102879,ENSG00000116016,ENSG00000134684,ENSG00000159399,ENSG00000123358,ENSG00000179331,ENSG00000143870,ENSG00000274276,ENSG00000162878,ENSG00000121743,ENSG00000058091,ENSG00000186480,ENSG00000277117…
TF	Factor: GKLF; motif: GCCMCRCCCNNN; match class: 0	TF:M01588_0	0.0198878	1.70141	9014	116	70	19940	1.3349	ENSG00000167004,ENSG00000152056,ENSG00000100065,ENSG00000160223,ENSG00000158528,ENSG00000033100,ENSG00000161091,ENSG00000111371,ENSG00000184178,ENSG00000171604,ENSG00000169258,ENSG00000160200,ENSG00000167460,ENSG00000143801,ENSG00000166068,ENSG00000167695,ENSG00000099814,ENSG00000109066,ENSG00000102879,ENSG00000116016,ENSG00000134684,ENSG00000159399,ENSG00000123358,ENSG00000179331,ENSG00000143870…
TF	Factor: E2F-4; motif: NTTTCSCGCC; match class: 1	TF:M07380_1	0.0202461	1.69366	8006	116	64	19940	1.37414	ENSG00000035403,ENSG00000167004,ENSG00000197461,ENSG00000277791,ENSG00000110619,ENSG00000100065,ENSG00000160223,ENSG00000111371,ENSG00000114850,ENSG00000171604,ENSG00000169258,ENSG00000167460,ENSG00000143801,ENSG00000131979,ENSG00000166068,ENSG00000167695,ENSG00000099814,ENSG00000043039,ENSG00000109066,ENSG00000102879,ENSG00000116016,ENSG00000134684,ENSG00000179331,ENSG00000143870,ENSG00000147251…
TF	Factor: Sp4; motif: SCCCCKCCCCCSN; match class: 1	TF:M07617_1	0.0206928	1.68418	902	116	14	19940	2.66802	ENSG00000197461,ENSG00000160200,ENSG00000099814,ENSG00000159399,ENSG00000123358,ENSG00000274276,ENSG00000162878,ENSG00000145050,ENSG00000166831,ENSG00000008405,ENSG00000005513,ENSG00000149428,ENSG00000168993,ENSG00000006327
TF	Factor: ATF-4:TEF; motif: GGMTGATGCAATM; match class: 0	TF:M08199_0	0.0207371	1.68325	1702	116	21	19940	2.12093	ENSG00000110619,ENSG00000168917,ENSG00000111371,ENSG00000160200,ENSG00000047365,ENSG00000134684,ENSG00000123358,ENSG00000274276,ENSG00000060982,ENSG00000187840,ENSG00000115902,ENSG00000008405,ENSG00000166986,ENSG00000086717,ENSG00000103257,ENSG00000120254,ENSG00000177614,ENSG00000135069,ENSG00000168389,ENSG00000151012,ENSG00000135346
TF	Factor: ATF-4:TEF; motif: GGMTGATGCAATM	TF:M08199	0.0207371	1.68325	1702	116	21	19940	2.12093	ENSG00000110619,ENSG00000168917,ENSG00000111371,ENSG00000160200,ENSG00000047365,ENSG00000134684,ENSG00000123358,ENSG00000274276,ENSG00000060982,ENSG00000187840,ENSG00000115902,ENSG00000008405,ENSG00000166986,ENSG00000086717,ENSG00000103257,ENSG00000120254,ENSG00000177614,ENSG00000135069,ENSG00000168389,ENSG00000151012,ENSG00000135346
TF	Factor: NF90; motif: NCCNCWGCCYCCNC; match class: 1	TF:M09859_1	0.0209547	1.67872	1011	116	15	19940	2.55039	ENSG00000197461,ENSG00000277791,ENSG00000152056,ENSG00000160200,ENSG00000167695,ENSG00000274276,ENSG00000147251,ENSG00000162878,ENSG00000134709,ENSG00000145050,ENSG00000185090,ENSG00000166831,ENSG00000166886,ENSG00000174460,ENSG00000168993
TF	Factor: c-Myc:Max; motif: GCCAYGYGSN; match class: 1	TF:M00322_1	0.0212445	1.67275	2865	116	30	19940	1.79996	ENSG00000035403,ENSG00000100065,ENSG00000161091,ENSG00000104635,ENSG00000111371,ENSG00000160200,ENSG00000143801,ENSG00000167695,ENSG00000099814,ENSG00000102879,ENSG00000116016,ENSG00000159399,ENSG00000274276,ENSG00000162878,ENSG00000186480,ENSG00000164778,ENSG00000060982,ENSG00000197147,ENSG00000107731,ENSG00000170500,ENSG00000117394,ENSG00000044574,ENSG00000123685,ENSG00000087085,ENSG00000103257…
TF	Factor: ZNF460; motif: NNACNCCCCCCNN; match class: 1	TF:M12313_1	0.0212445	1.67275	2208	116	25	19940	1.94629	ENSG00000197461,ENSG00000100065,ENSG00000158528,ENSG00000171604,ENSG00000160200,ENSG00000167460,ENSG00000166068,ENSG00000102879,ENSG00000123358,ENSG00000143870,ENSG00000162878,ENSG00000187840,ENSG00000164574,ENSG00000166831,ENSG00000166598,ENSG00000123685,ENSG00000087085,ENSG00000005513,ENSG00000179388,ENSG00000168993,ENSG00000006327,ENSG00000102195,ENSG00000196517,ENSG00000213626,ENSG00000244405
TF	Factor: E2F-1; motif: NNNNGGCGGGAARN	TF:M09892	0.0212445	1.67275	13650	116	95	19940	1.19635	ENSG00000035403,ENSG00000167004,ENSG00000197461,ENSG00000184840,ENSG00000277791,ENSG00000110619,ENSG00000152056,ENSG00000070961,ENSG00000100065,ENSG00000160223,ENSG00000158528,ENSG00000033100,ENSG00000161091,ENSG00000104635,ENSG00000111371,ENSG00000114850,ENSG00000142197,ENSG00000171604,ENSG00000169258,ENSG00000160200,ENSG00000167460,ENSG00000131979,ENSG00000166068,ENSG00000167695,ENSG00000099814…
TF	Factor: KLF15; motif: RGGGMGGRGNNGGGGGNGG	TF:M09968	0.0212445	1.67275	3276	116	33	19940	1.73156	ENSG00000035403,ENSG00000197461,ENSG00000100065,ENSG00000160223,ENSG00000158528,ENSG00000161091,ENSG00000171604,ENSG00000169258,ENSG00000160200,ENSG00000167460,ENSG00000099814,ENSG00000102879,ENSG00000159399,ENSG00000123358,ENSG00000274276,ENSG00000147251,ENSG00000162878,ENSG00000285976,ENSG00000277117,ENSG00000134709,ENSG00000164778,ENSG00000150961,ENSG00000145050,ENSG00000185090,ENSG00000166598…
TF	Factor: E2F-1; motif: NNNNGGCGGGAARN; match class: 0	TF:M09892_0	0.0212445	1.67275	13650	116	95	19940	1.19635	ENSG00000035403,ENSG00000167004,ENSG00000197461,ENSG00000184840,ENSG00000277791,ENSG00000110619,ENSG00000152056,ENSG00000070961,ENSG00000100065,ENSG00000160223,ENSG00000158528,ENSG00000033100,ENSG00000161091,ENSG00000104635,ENSG00000111371,ENSG00000114850,ENSG00000142197,ENSG00000171604,ENSG00000169258,ENSG00000160200,ENSG00000167460,ENSG00000131979,ENSG00000166068,ENSG00000167695,ENSG00000099814…
TF	Factor: KLF15; motif: RGGGMGGRGNNGGGGGNGG; match class: 0	TF:M09968_0	0.0212445	1.67275	3276	116	33	19940	1.73156	ENSG00000035403,ENSG00000197461,ENSG00000100065,ENSG00000160223,ENSG00000158528,ENSG00000161091,ENSG00000171604,ENSG00000169258,ENSG00000160200,ENSG00000167460,ENSG00000099814,ENSG00000102879,ENSG00000159399,ENSG00000123358,ENSG00000274276,ENSG00000147251,ENSG00000162878,ENSG00000285976,ENSG00000277117,ENSG00000134709,ENSG00000164778,ENSG00000150961,ENSG00000145050,ENSG00000185090,ENSG00000166598…
TF	Factor: FKLF; motif: BGGGNGGVMD	TF:M01837	0.0223069	1.65156	5481	116	48	19940	1.50539	ENSG00000035403,ENSG00000197461,ENSG00000184840,ENSG00000100065,ENSG00000160223,ENSG00000158528,ENSG00000171604,ENSG00000169258,ENSG00000160200,ENSG00000143801,ENSG00000131979,ENSG00000166068,ENSG00000167695,ENSG00000099814,ENSG00000043039,ENSG00000109066,ENSG00000102879,ENSG00000116016,ENSG00000047365,ENSG00000274276,ENSG00000147251,ENSG00000162878,ENSG00000285976,ENSG00000118513,ENSG00000058091…
TF	Factor: FKLF; motif: BGGGNGGVMD; match class: 0	TF:M01837_0	0.0223069	1.65156	5481	116	48	19940	1.50539	ENSG00000035403,ENSG00000197461,ENSG00000184840,ENSG00000100065,ENSG00000160223,ENSG00000158528,ENSG00000171604,ENSG00000169258,ENSG00000160200,ENSG00000143801,ENSG00000131979,ENSG00000166068,ENSG00000167695,ENSG00000099814,ENSG00000043039,ENSG00000109066,ENSG00000102879,ENSG00000116016,ENSG00000047365,ENSG00000274276,ENSG00000147251,ENSG00000162878,ENSG00000285976,ENSG00000118513,ENSG00000058091…
TF	Factor: AP-2gamma; motif: NSCCYNNRGSN	TF:M11482	0.0223075	1.65155	6735	116	56	19940	1.42928	ENSG00000167004,ENSG00000197461,ENSG00000110619,ENSG00000100065,ENSG00000160223,ENSG00000158528,ENSG00000033100,ENSG00000161091,ENSG00000104635,ENSG00000111371,ENSG00000184178,ENSG00000171604,ENSG00000169258,ENSG00000160200,ENSG00000167460,ENSG00000143801,ENSG00000167695,ENSG00000099814,ENSG00000109066,ENSG00000102879,ENSG00000116016,ENSG00000047365,ENSG00000134684,ENSG00000159399,ENSG00000123358…
TF	Factor: AP-2gamma; motif: NSCCYNNRGSN; match class: 0	TF:M11482_0	0.0223075	1.65155	6735	116	56	19940	1.42928	ENSG00000167004,ENSG00000197461,ENSG00000110619,ENSG00000100065,ENSG00000160223,ENSG00000158528,ENSG00000033100,ENSG00000161091,ENSG00000104635,ENSG00000111371,ENSG00000184178,ENSG00000171604,ENSG00000169258,ENSG00000160200,ENSG00000167460,ENSG00000143801,ENSG00000167695,ENSG00000099814,ENSG00000109066,ENSG00000102879,ENSG00000116016,ENSG00000047365,ENSG00000134684,ENSG00000159399,ENSG00000123358…
TF	Factor: TFEA; motif: YRCACGTGACN; match class: 0	TF:M11090_0	0.0228479	1.64115	6266	116	53	19940	1.45396	ENSG00000277791,ENSG00000160223,ENSG00000158528,ENSG00000161091,ENSG00000104635,ENSG00000168917,ENSG00000111371,ENSG00000114850,ENSG00000142197,ENSG00000184178,ENSG00000160200,ENSG00000143801,ENSG00000167695,ENSG00000134684,ENSG00000179331,ENSG00000143870,ENSG00000274276,ENSG00000120694,ENSG00000147251,ENSG00000121743,ENSG00000186480,ENSG00000277117,ENSG00000198369,ENSG00000164778,ENSG00000060982…
TF	Factor: TFEA; motif: YRCACGTGACN	TF:M11090	0.0228479	1.64115	6266	116	53	19940	1.45396	ENSG00000277791,ENSG00000160223,ENSG00000158528,ENSG00000161091,ENSG00000104635,ENSG00000168917,ENSG00000111371,ENSG00000114850,ENSG00000142197,ENSG00000184178,ENSG00000160200,ENSG00000143801,ENSG00000167695,ENSG00000134684,ENSG00000179331,ENSG00000143870,ENSG00000274276,ENSG00000120694,ENSG00000147251,ENSG00000121743,ENSG00000186480,ENSG00000277117,ENSG00000198369,ENSG00000164778,ENSG00000060982…
TF	Factor: Sp2; motif: TGGGCGCGCCCA; match class: 0	TF:M06948_0	0.0233457	1.63179	8899	116	69	19940	1.33283	ENSG00000035403,ENSG00000197461,ENSG00000184840,ENSG00000277791,ENSG00000110619,ENSG00000100065,ENSG00000160223,ENSG00000033100,ENSG00000161091,ENSG00000104635,ENSG00000168917,ENSG00000111371,ENSG00000171604,ENSG00000169258,ENSG00000160200,ENSG00000143801,ENSG00000131979,ENSG00000167695,ENSG00000099814,ENSG00000043039,ENSG00000102879,ENSG00000047365,ENSG00000134684,ENSG00000159399,ENSG00000123358…
TF	Factor: Sp2; motif: TGGGCGCGCCCA	TF:M06948	0.0233457	1.63179	8899	116	69	19940	1.33283	ENSG00000035403,ENSG00000197461,ENSG00000184840,ENSG00000277791,ENSG00000110619,ENSG00000100065,ENSG00000160223,ENSG00000033100,ENSG00000161091,ENSG00000104635,ENSG00000168917,ENSG00000111371,ENSG00000171604,ENSG00000169258,ENSG00000160200,ENSG00000143801,ENSG00000131979,ENSG00000167695,ENSG00000099814,ENSG00000043039,ENSG00000102879,ENSG00000047365,ENSG00000134684,ENSG00000159399,ENSG00000123358…
TF	Factor: KLF14; motif: NRCCACRCCCMCN; match class: 1	TF:M12183_1	0.0235786	1.62748	2488	116	27	19940	1.86544	ENSG00000035403,ENSG00000197461,ENSG00000160223,ENSG00000161091,ENSG00000104635,ENSG00000169258,ENSG00000166068,ENSG00000099814,ENSG00000109066,ENSG00000102879,ENSG00000159399,ENSG00000123358,ENSG00000179331,ENSG00000143870,ENSG00000162878,ENSG00000277117,ENSG00000174021,ENSG00000145050,ENSG00000008405,ENSG00000178695,ENSG00000103257,ENSG00000005513,ENSG00000149428,ENSG00000166886,ENSG00000174460…
TF	Factor: E2F-4; motif: NTTTCSCGCC; match class: 0	TF:M07380_0	0.024888	1.60401	13106	116	92	19940	1.20666	ENSG00000035403,ENSG00000167004,ENSG00000197461,ENSG00000277791,ENSG00000110619,ENSG00000152056,ENSG00000100065,ENSG00000160223,ENSG00000158528,ENSG00000033100,ENSG00000104635,ENSG00000111371,ENSG00000114850,ENSG00000142197,ENSG00000171604,ENSG00000169258,ENSG00000160200,ENSG00000167460,ENSG00000143801,ENSG00000131979,ENSG00000166068,ENSG00000167695,ENSG00000099814,ENSG00000043039,ENSG00000109066…
TF	Factor: E2F-4; motif: NTTTCSCGCC	TF:M07380	0.024888	1.60401	13106	116	92	19940	1.20666	ENSG00000035403,ENSG00000167004,ENSG00000197461,ENSG00000277791,ENSG00000110619,ENSG00000152056,ENSG00000100065,ENSG00000160223,ENSG00000158528,ENSG00000033100,ENSG00000104635,ENSG00000111371,ENSG00000114850,ENSG00000142197,ENSG00000171604,ENSG00000169258,ENSG00000160200,ENSG00000167460,ENSG00000143801,ENSG00000131979,ENSG00000166068,ENSG00000167695,ENSG00000099814,ENSG00000043039,ENSG00000109066…
TF	Factor: BTEB2; motif: RGGGNGKGGN; match class: 1	TF:M07277_1	0.025073	1.60079	4168	116	39	19940	1.60844	ENSG00000035403,ENSG00000197461,ENSG00000184840,ENSG00000160223,ENSG00000171604,ENSG00000169258,ENSG00000160200,ENSG00000167695,ENSG00000099814,ENSG00000109066,ENSG00000134684,ENSG00000159399,ENSG00000123358,ENSG00000179331,ENSG00000143870,ENSG00000274276,ENSG00000162878,ENSG00000121743,ENSG00000186480,ENSG00000277117,ENSG00000174021,ENSG00000134709,ENSG00000187840,ENSG00000145050,ENSG00000185090…
TF	Factor: SP1; motif: NRGKGGGCGGGGCN; match class: 1	TF:M09765_1	0.0252023	1.59856	3315	116	33	19940	1.71119	ENSG00000197461,ENSG00000160223,ENSG00000104635,ENSG00000171604,ENSG00000169258,ENSG00000160200,ENSG00000099814,ENSG00000109066,ENSG00000116016,ENSG00000159399,ENSG00000123358,ENSG00000179331,ENSG00000274276,ENSG00000162878,ENSG00000121743,ENSG00000186480,ENSG00000277117,ENSG00000134709,ENSG00000145050,ENSG00000166831,ENSG00000008405,ENSG00000155660,ENSG00000123685,ENSG00000087085,ENSG00000103257…
TF	Factor: RUNX3; motif: NRACCGCAAACCGCAN; match class: 1	TF:M04109_1	0.0254316	1.59463	3883	116	37	19940	1.63795	ENSG00000160223,ENSG00000158528,ENSG00000104635,ENSG00000111371,ENSG00000171604,ENSG00000160200,ENSG00000167460,ENSG00000143801,ENSG00000131979,ENSG00000099814,ENSG00000043039,ENSG00000102879,ENSG00000143870,ENSG00000274276,ENSG00000277117,ENSG00000174021,ENSG00000150961,ENSG00000140105,ENSG00000187840,ENSG00000148798,ENSG00000177519,ENSG00000166831,ENSG00000140280,ENSG00000115902,ENSG00000166598…
TF	Factor: YB-1; motif: NNNNCCAATNN; match class: 1	TF:M03862_1	0.0254451	1.5944	3179	116	32	19940	1.73032	ENSG00000070961,ENSG00000033100,ENSG00000161091,ENSG00000184178,ENSG00000160200,ENSG00000109066,ENSG00000159399,ENSG00000274276,ENSG00000120694,ENSG00000285976,ENSG00000134709,ENSG00000140105,ENSG00000197147,ENSG00000145050,ENSG00000140280,ENSG00000115902,ENSG00000166598,ENSG00000146386,ENSG00000008405,ENSG00000117394,ENSG00000155660,ENSG00000044574,ENSG00000090520,ENSG00000120254,ENSG00000128228…
TF	Factor: pax-6; motif: NYACGCWTSANYGMNCN; match class: 1	TF:M11880_1	0.0254689	1.59399	7098	116	58	19940	1.40462	ENSG00000035403,ENSG00000167004,ENSG00000152056,ENSG00000100065,ENSG00000160223,ENSG00000158528,ENSG00000033100,ENSG00000161091,ENSG00000168917,ENSG00000114850,ENSG00000171604,ENSG00000169258,ENSG00000160200,ENSG00000167460,ENSG00000143801,ENSG00000131979,ENSG00000166068,ENSG00000099814,ENSG00000043039,ENSG00000116016,ENSG00000047365,ENSG00000134684,ENSG00000159399,ENSG00000123358,ENSG00000179331…
TF	Factor: TCF-1; motif: ACATCGRGRCGCTGW	TF:M11601	0.0254822	1.59376	14946	116	101	19940	1.16162	ENSG00000035403,ENSG00000167004,ENSG00000197461,ENSG00000184840,ENSG00000277791,ENSG00000110619,ENSG00000152056,ENSG00000100065,ENSG00000160223,ENSG00000158528,ENSG00000033100,ENSG00000161091,ENSG00000104635,ENSG00000168917,ENSG00000111371,ENSG00000114850,ENSG00000171604,ENSG00000169258,ENSG00000160200,ENSG00000167460,ENSG00000143801,ENSG00000131979,ENSG00000166068,ENSG00000167695,ENSG00000099814…
TF	Factor: TCF-1; motif: ACATCGRGRCGCTGW; match class: 0	TF:M11601_0	0.0254822	1.59376	14946	116	101	19940	1.16162	ENSG00000035403,ENSG00000167004,ENSG00000197461,ENSG00000184840,ENSG00000277791,ENSG00000110619,ENSG00000152056,ENSG00000100065,ENSG00000160223,ENSG00000158528,ENSG00000033100,ENSG00000161091,ENSG00000104635,ENSG00000168917,ENSG00000111371,ENSG00000114850,ENSG00000171604,ENSG00000169258,ENSG00000160200,ENSG00000167460,ENSG00000143801,ENSG00000131979,ENSG00000166068,ENSG00000167695,ENSG00000099814…
TF	Factor: Egr-3; motif: NTGCGTGGGCGK; match class: 1	TF:M00245_1	0.0257247	1.58965	2375	116	26	19940	1.88181	ENSG00000167004,ENSG00000160200,ENSG00000099814,ENSG00000116016,ENSG00000159399,ENSG00000123358,ENSG00000179331,ENSG00000274276,ENSG00000147251,ENSG00000121743,ENSG00000174021,ENSG00000164778,ENSG00000148798,ENSG00000185090,ENSG00000077238,ENSG00000146386,ENSG00000176720,ENSG00000178695,ENSG00000155660,ENSG00000123685,ENSG00000087085,ENSG00000103257,ENSG00000135069,ENSG00000166886,ENSG00000174460…
TF	Factor: AP-2beta; motif: GCNNNGGSCNGVGGGN	TF:M01858	0.0258041	1.58831	7430	116	60	19940	1.38813	ENSG00000035403,ENSG00000167004,ENSG00000197461,ENSG00000277791,ENSG00000152056,ENSG00000160223,ENSG00000158528,ENSG00000104635,ENSG00000168917,ENSG00000171604,ENSG00000169258,ENSG00000167460,ENSG00000143801,ENSG00000131979,ENSG00000166068,ENSG00000167695,ENSG00000099814,ENSG00000102879,ENSG00000116016,ENSG00000047365,ENSG00000134684,ENSG00000184937,ENSG00000159399,ENSG00000123358,ENSG00000120694…
TF	Factor: AP-2beta; motif: GCNNNGGSCNGVGGGN; match class: 0	TF:M01858_0	0.0258041	1.58831	7430	116	60	19940	1.38813	ENSG00000035403,ENSG00000167004,ENSG00000197461,ENSG00000277791,ENSG00000152056,ENSG00000160223,ENSG00000158528,ENSG00000104635,ENSG00000168917,ENSG00000171604,ENSG00000169258,ENSG00000167460,ENSG00000143801,ENSG00000131979,ENSG00000166068,ENSG00000167695,ENSG00000099814,ENSG00000102879,ENSG00000116016,ENSG00000047365,ENSG00000134684,ENSG00000184937,ENSG00000159399,ENSG00000123358,ENSG00000120694…
TF	Factor: RUNX2; motif: NRACCGCAAACCGCAN; match class: 1	TF:M04106_1	0.0261424	1.58265	8430	116	66	19940	1.34581	ENSG00000167004,ENSG00000197461,ENSG00000184840,ENSG00000100065,ENSG00000160223,ENSG00000158528,ENSG00000033100,ENSG00000104635,ENSG00000111371,ENSG00000171604,ENSG00000160200,ENSG00000167460,ENSG00000143801,ENSG00000131979,ENSG00000099814,ENSG00000043039,ENSG00000102879,ENSG00000116016,ENSG00000134684,ENSG00000159399,ENSG00000143870,ENSG00000274276,ENSG00000120694,ENSG00000147251,ENSG00000162878…
TF	Factor: ETF; motif: CCCCGCCCCYN	TF:M07039	0.0262882	1.58024	16521	116	108	19940	1.12371	ENSG00000035403,ENSG00000167004,ENSG00000197461,ENSG00000184840,ENSG00000277791,ENSG00000110619,ENSG00000152056,ENSG00000100065,ENSG00000160223,ENSG00000158528,ENSG00000033100,ENSG00000161091,ENSG00000104635,ENSG00000168917,ENSG00000111371,ENSG00000114850,ENSG00000142197,ENSG00000184178,ENSG00000171604,ENSG00000169258,ENSG00000160200,ENSG00000167460,ENSG00000143801,ENSG00000131979,ENSG00000166068…
TF	Factor: ETF; motif: CCCCGCCCCYN; match class: 0	TF:M07039_0	0.0262882	1.58024	16521	116	108	19940	1.12371	ENSG00000035403,ENSG00000167004,ENSG00000197461,ENSG00000184840,ENSG00000277791,ENSG00000110619,ENSG00000152056,ENSG00000100065,ENSG00000160223,ENSG00000158528,ENSG00000033100,ENSG00000161091,ENSG00000104635,ENSG00000168917,ENSG00000111371,ENSG00000114850,ENSG00000142197,ENSG00000184178,ENSG00000171604,ENSG00000169258,ENSG00000160200,ENSG00000167460,ENSG00000143801,ENSG00000131979,ENSG00000166068…
TF	Factor: AP-2beta; motif: NSCCNNNGGSN; match class: 1	TF:M11478_1	0.0266653	1.57405	8102	116	64	19940	1.35786	ENSG00000197461,ENSG00000152056,ENSG00000100065,ENSG00000160223,ENSG00000158528,ENSG00000033100,ENSG00000161091,ENSG00000104635,ENSG00000111371,ENSG00000184178,ENSG00000171604,ENSG00000169258,ENSG00000160200,ENSG00000167460,ENSG00000143801,ENSG00000167695,ENSG00000099814,ENSG00000109066,ENSG00000102879,ENSG00000116016,ENSG00000047365,ENSG00000159399,ENSG00000143870,ENSG00000274276,ENSG00000147251…
TF	Factor: ZF5; motif: NRNGNGCGCGCWN	TF:M00333	0.0272166	1.56517	15183	116	102	19940	1.15481	ENSG00000035403,ENSG00000167004,ENSG00000197461,ENSG00000184840,ENSG00000277791,ENSG00000110619,ENSG00000152056,ENSG00000100065,ENSG00000160223,ENSG00000158528,ENSG00000033100,ENSG00000161091,ENSG00000104635,ENSG00000168917,ENSG00000111371,ENSG00000114850,ENSG00000171604,ENSG00000169258,ENSG00000160200,ENSG00000167460,ENSG00000143801,ENSG00000131979,ENSG00000166068,ENSG00000167695,ENSG00000099814…
TF	Factor: BTEB2; motif: GCCCCRCCCH	TF:M07409	0.0272166	1.56517	5238	116	46	19940	1.50959	ENSG00000167004,ENSG00000160223,ENSG00000158528,ENSG00000033100,ENSG00000111371,ENSG00000171604,ENSG00000169258,ENSG00000143801,ENSG00000166068,ENSG00000167695,ENSG00000099814,ENSG00000109066,ENSG00000159399,ENSG00000123358,ENSG00000179331,ENSG00000143870,ENSG00000285976,ENSG00000121743,ENSG00000186480,ENSG00000277117,ENSG00000174021,ENSG00000134709,ENSG00000150961,ENSG00000140105,ENSG00000187840…
TF	Factor: BTEB2; motif: GCCCCRCCCH; match class: 0	TF:M07409_0	0.0272166	1.56517	5238	116	46	19940	1.50959	ENSG00000167004,ENSG00000160223,ENSG00000158528,ENSG00000033100,ENSG00000111371,ENSG00000171604,ENSG00000169258,ENSG00000143801,ENSG00000166068,ENSG00000167695,ENSG00000099814,ENSG00000109066,ENSG00000159399,ENSG00000123358,ENSG00000179331,ENSG00000143870,ENSG00000285976,ENSG00000121743,ENSG00000186480,ENSG00000277117,ENSG00000174021,ENSG00000134709,ENSG00000150961,ENSG00000140105,ENSG00000187840…
TF	Factor: ZF5; motif: NRNGNGCGCGCWN; match class: 0	TF:M00333_0	0.0272166	1.56517	15183	116	102	19940	1.15481	ENSG00000035403,ENSG00000167004,ENSG00000197461,ENSG00000184840,ENSG00000277791,ENSG00000110619,ENSG00000152056,ENSG00000100065,ENSG00000160223,ENSG00000158528,ENSG00000033100,ENSG00000161091,ENSG00000104635,ENSG00000168917,ENSG00000111371,ENSG00000114850,ENSG00000171604,ENSG00000169258,ENSG00000160200,ENSG00000167460,ENSG00000143801,ENSG00000131979,ENSG00000166068,ENSG00000167695,ENSG00000099814…
TF	Factor: Zbtb37; motif: NYACCGCRNTCACCGCR	TF:M12345	0.0272166	1.56517	5699	116	49	19940	1.47797	ENSG00000197461,ENSG00000184840,ENSG00000100065,ENSG00000158528,ENSG00000033100,ENSG00000171604,ENSG00000169258,ENSG00000143801,ENSG00000131979,ENSG00000167695,ENSG00000102879,ENSG00000116016,ENSG00000134684,ENSG00000179331,ENSG00000143870,ENSG00000147251,ENSG00000285976,ENSG00000118513,ENSG00000058091,ENSG00000186480,ENSG00000174021,ENSG00000164778,ENSG00000140105,ENSG00000164574,ENSG00000148798…
TF	Factor: Zbtb37; motif: NYACCGCRNTCACCGCR; match class: 0	TF:M12345_0	0.0272166	1.56517	5699	116	49	19940	1.47797	ENSG00000197461,ENSG00000184840,ENSG00000100065,ENSG00000158528,ENSG00000033100,ENSG00000171604,ENSG00000169258,ENSG00000143801,ENSG00000131979,ENSG00000167695,ENSG00000102879,ENSG00000116016,ENSG00000134684,ENSG00000179331,ENSG00000143870,ENSG00000147251,ENSG00000285976,ENSG00000118513,ENSG00000058091,ENSG00000186480,ENSG00000174021,ENSG00000164778,ENSG00000140105,ENSG00000164574,ENSG00000148798…
[truncated: 142 more rows]

## Sheet: IPA - canonical pathways
Ingenuity Canonical Pathways	-log(B-H p-value)	B-H pvalue	Ratio	z-score	Molecules
[truncated: 277 more rows]

## Sheet: IPA - upstream regulators
Upstream Regulator	Expr Log Ratio	Molecule Type	Predicted Activation State	Activation z-score	Flags	p-value of overlap	B-H corrected p-value	Target Molecules in Dataset	Mechanistic Network
[truncated: 450 more rows]
