# Supplementary material for: Synergy of epidermal growth factor (EGFR) and angiotensin II (AT1R) receptor determines composition and temporal pattern of transcriptome variation
Source: Cell Mol Life Sci. 2021 Dec 18;79(1):57. doi: 10.1007/s00018-021-04065-5 (PMC8738452; doi:10.1007/s00018-021-04065-5)
Supplement: Supplementary file 2 — Supplementary file2 (XLSX 1034 KB) [file 18_2021_4065_MOESM2_ESM.xlsx]

## Sheet: DEA - 6h.CON.vs.6h.EGF
		DESeq2 results						edgeR results
								FPM
geneName	geneID	baseMean.x	log2FC.deseq	lfcSE	stat	pvalue	padj	a1	a2	a3	a4	a5	a6	a7	a8	a9	a10	a11	a12	a13	a14	a15	a16	a17	a18	a19	a20	a21	a22	a23	a24	a25	a26	a27	a28	a29	a30	a31	a32	a33	a34	a35	a36	a37	a38	a39	a40	a41	a42
FAXDC2	ENSG00000170271	363.553	-1.52693	0.23678	-6.44872	1.12798e-10	4.45122e-08	19.6154	20.0439	3.84334	4.65259	6.22718	6.82412	2.73729	1.89667	25.8821	24.5817	25.6093	19.8456	28.2416	26.248	24.3284	24.7973	32.9382	28.8758	25.82	26.7446	24.9615	20.0868	27.8193	22.0826	10.3768	11.9665	4.81347	4.64395	8.83713	6.97625	1.52912	3.93763	12.2741	5.49201	8.48018	1.68018	26.9609	24.2039	20.8266	20.8077	7.98744	4.84238
DEPP1	ENSG00000165507	535.714	-1.50569	0.280332	-5.3711	7.82591e-08	9.53212e-06	28.5562	25.3201	6.27843	6.65497	15.5941	15.2476	6.33899	6.1115	21.1144	33.8112	37.8923	28.6026	35.3987	28.2116	41.1192	42.3256	38.3177	25.4814	34.0713	45.8479	40.6814	25.3127	66.0458	51.4312	22.7654	19.1012	7.20125	7.93966	24.0917	19.1219	6.6965	6.22969	15.6361	7.80244	19.8135	8.24814	21.8806	28.8604	27.4796	37.1865	11.0595	6.76162
TXNIP	ENSG00000265972	3400.15	-1.48049	0.291808	-5.07351	3.90538e-07	3.2476e-05	183.204	174.439	30.688	33.5104	66.4058	67.4415	21.9944	19.757	175.575	192.242	268.945	183.816	277.58	224.411	349.695	337.087	185.239	190.552	251.247	361.202	283.955	174.63	426.496	309.727	67.9785	58.0712	35.2861	37.1516	70.8022	74.9319	23.1477	30.5607	69.7489	42.0801	82.6223	27.1883	173.976	232.214	205.133	301.586	47.398	33.749
GUCY1B2	ENSG00000123201	112.792	-1.38633	0.272805	-5.08177	3.73927e-07	3.15787e-05	7.17968	4.75941	1.70163	2.35574	3.50606	4.42501	1.4887	1.89667	11.8437	9.49954	9.20038	7.48277	10.2037	11.9018	5.92616	4.64662	4.32121	5.30087	5.28453	4.55044	5.25506	4.46374	3.85267	2.89686	3.12362	4.78658	1.70556	1.31079	3.26132	1.70642	1.1073	1.67496	4.53608	1.74229	2.53613	1.12012	8.95725	7.11277	8.3885	4.59608	5.66143	2.5393
MAP2K6	ENSG00000108984	212.49	-1.31107	0.243163	-5.39173	6.97815e-08	8.85695e-06	12.8963	13.3807	3.57929	4.35812	6.4365	7.19731	1.0565	1.31713	13.7357	11.7506	8.82098	13.0406	11.1225	12.8235	9.92891	10.3514	11.9054	14.9261	13.6749	10.9468	13.8625	13.4457	9.40653	11.0176	9.5297	10.8375	5.7231	4.41925	6.25963	4.91851	1.42367	3.67317	11.9005	3.86334	7.41025	1.68018	11.9876	11.9228	13.1613	9.52642	7.54857	4.42901
CORO6	ENSG00000167549	317.994	-1.29723	0.423	-3.06675	0.00216402	0.0202972	21.3765	10.1171	3.16855	6.83165	5.70389	5.27803	2.49718	2.47621	22.7415	25.8424	27.4589	21.7705	31.2398	29.1333	27.5514	24.6133	10.4944	9.20677	14.3702	15.8407	11.0084	10.1251	11.6581	16.4789	5.50605	5.68971	2.8047	3.40806	4.78678	4.61737	1.47639	3.11484	5.06974	1.89379	4.08158	0.763717	15.0179	18.8821	23.6228	20.7241	14.6583	6.93878
ASB11	ENSG00000165192	356.994	-1.27197	0.285972	-4.44786	8.67287e-06	0.000355162	16.5539	20.5879	5.39827	3.79863	21.141	20.1525	6.7712	4.63631	25.8821	22.0155	22.8587	16.2669	27.4678	28.5723	12.736	12.9277	17.9022	25.4814	20.8136	27.0451	33.7049	20.5768	14.1098	13.3446	10.7474	10.0699	5.6852	6.0671	19.3049	18.7204	4.37645	5.43629	13.9284	7.34792	26.2727	5.90608	21.8806	17.3981	19.4768	9.27573	6.67083	3.92705
MTMR11	ENSG00000014914	216.878	-1.26211	0.256073	-4.92873	8.27665e-07	5.88972e-05	13.5466	7.85983	2.52311	3.03302	3.92469	3.78525	2.06497	3.42455	15.6277	16.2978	17.31	13.2575	19.9722	17.1915	23.3927	17.7584	11.3322	9.48576	11.9597	12.664	11.5068	7.97486	14.8103	13.0121	3.60011	2.89001	2.53939	2.28453	2.41969	2.66001	2.32005	2.52714	3.36204	2.08317	4.00233	1.78201	11.7202	12.0764	15.0897	13.9554	5.96864	2.95267
ZFP14	ENSG00000142065	143.038	-1.24705	0.251662	-4.95527	7.22316e-07	5.32114e-05	8.34468	8.13179	2.72847	3.62195	7.43075	6.45093	1.20057	1.36982	8.1733	7.56362	7.01885	8.29612	8.89802	8.29518	6.96583	7.36098	4.98262	7.76531	7.27782	5.2373	6.43292	8.35591	4.95344	4.51151	7.94141	7.13472	3.90384	3.40806	5.15499	5.72153	1.52912	2.70345	9.23226	2.61344	7.52913	1.32378	8.37792	7.16394	8.24387	6.10025	7.02192	3.63179
BMF	ENSG00000104081	728.771	-1.23614	0.228032	-5.42088	5.93054e-08	7.84856e-06	39.2579	47.1862	13.437	13.1333	33.4907	35.0802	8.45199	10.0102	47.0343	45.6518	35.0468	39.0677	47.3917	46.445	37.3764	35.7467	37.7444	42.8254	36.25	34.2142	43.5355	46.5699	43.8304	36.4245	34.254	36.3058	14.6678	17.265	34.5069	31.4684	7.69834	13.6936	34.2074	17.7638	40.8158	8.91003	43.6276	33.6705	43.3888	33.8439	21.5485	13.0803
C1QL4	ENSG00000186897	191.608	-1.21468	0.23163	-5.24407	1.57071e-07	1.68766e-05	10.0786	10.09	2.05369	3.29804	3.4014	4.05182	2.01695	1.7913	9.68688	16.0277	14.4645	10.1939	15.3781	13.3444	12.2682	11.4555	17.7699	12.6942	10.1982	14.1665	14.0437	10.1251	14.1098	13.0121	4.60602	3.79314	2.38778	2.39688	3.99775	3.31246	1.68731	2.05697	4.85627	2.46193	4.47785	1.78201	9.04637	9.92717	15.5236	13.2869	3.77428	3.33652
MYOM3	ENSG00000142661	149.866	-1.18584	0.241867	-4.90286	9.44493e-07	6.50771e-05	7.15259	8.51255	2.20038	1.56068	3.34907	3.73194	0.912431	1.26445	8.96793	9.22941	11.5716	7.02188	12.0897	11.8617	10.2928	10.0753	7.45188	8.60228	10.3836	10.5605	9.92119	8.46478	10.0069	8.83305	4.39425	3.97377	3.41112	2.69649	2.99831	4.16567	1.1073	2.14513	3.52213	2.0453	3.80419	1.0692	10.2941	11.8205	14.029	10.4039	3.24764	1.62397
CGNL1	ENSG00000128849	272.438	-1.16832	0.217778	-5.3647	8.10835e-08	9.77687e-06	16.0933	14.7406	4.28341	3.6514	8.00637	6.07773	3.88984	3.89872	16.4223	18.5489	20.0606	15.9687	18.9567	19.3955	20.9495	19.1845	13.7573	19.7155	17.7078	18.8457	13.6813	14.6705	19.8638	20.563	6.67079	7.94754	5.26828	4.79376	8.73192	7.12681	3.05824	4.37841	7.95148	4.62086	8.67831	3.66584	16.3993	18.3704	16.4395	17.9665	5.66143	3.51368
SYNPO	ENSG00000171992	185.269	-1.15918	0.286256	-4.04945	5.13387e-05	0.00135353	9.97027	9.02928	2.90451	2.09072	3.19208	2.82561	1.72882	2.26547	9.91391	12.7411	14.1325	9.89569	15.5715	13.7051	15.4912	14.5839	12.4345	12.2757	15.0192	16.1412	12.3222	8.9547	18.0625	16.8113	3.81188	3.25126	2.53939	1.72276	3.52433	2.60982	2.63642	2.90915	3.5755	2.84069	4.20046	1.32378	9.18006	13.0998	13.0649	15.5431	2.10658	2.03734
HCN3	ENSG00000143630	167.988	-1.15191	0.210288	-5.47776	4.30738e-08	5.91692e-06	8.80527	8.70292	3.60863	3.82808	6.85513	8.10364	4.08193	3.26649	11.0869	11.3454	9.10553	9.19079	11.5578	12.5029	6.7579	6.07281	7.49598	7.8118	6.58249	6.82567	6.52353	8.90027	4.20292	6.26862	6.61785	6.77347	3.94174	3.96983	6.15443	5.8219	3.00552	3.6144	6.9909	2.9922	6.69696	1.98566	9.1355	6.3452	10.9436	5.59886	10.8401	3.36605
GJB7	ENSG00000164411	106.809	-1.1312	0.234801	-4.8177	1.45226e-06	9.0835e-05	5.55409	6.71757	2.64046	3.26859	8.00637	5.86448	2.49718	2.10742	5.97862	7.51859	2.56093	5.25963	5.31947	4.52829	1.50753	2.48433	7.80463	6.23084	3.24489	3.69187	5.9346	6.58674	1.50104	1.75711	8.31201	7.40566	3.25951	3.071	5.99662	5.21964	2.4255	2.67406	8.80533	3.63609	6.69696	1.78201	6.86277	3.32611	4.14604	1.83843	5.0909	3.01173
MMP11	ENSG00000099953	136.046	-1.12171	0.235034	-4.77252	1.81934e-06	0.000108737	7.42352	7.91422	2.61112	2.79744	5.75622	4.26507	2.97741	2.21279	5.82726	10.8502	5.59611	7.45566	10.7357	7.33342	6.13409	6.71689	12.3022	7.9513	8.39035	9.18675	9.01515	7.83877	10.6074	8.40565	4.81779	5.19299	2.46359	2.73394	5.418	5.11926	1.42367	2.76222	4.00242	2.12105	6.30069	1.93475	5.34761	7.21511	8.14745	7.10303	4.52036	2.71646
VWDE	ENSG00000146530	137.905	-1.07618	0.298612	-3.60394	0.000313429	0.00514574	9.50969	6.14644	2.75781	4.06365	6.8028	5.01146	2.40113	2.21279	10.7085	7.51859	9.15295	9.24502	9.91356	8.93635	10.5527	8.51113	2.99839	6.37034	7.04604	6.78274	4.43962	5.90629	5.35372	4.51151	3.91776	5.46393	3.07001	1.94746	4.78678	4.11548	1.79276	2.79161	5.92359	2.00742	3.72494	1.83292	8.2888	9.31312	8.48492	7.77155	6.67083	3.77942
PLCXD1	ENSG00000182378	2471.8	-1.07219	0.224322	-4.77971	1.75544e-06	0.000106136	166.541	127.906	49.67	64.2823	97.594	103.481	32.2712	33.0864	156.768	144.159	172.151	167.956	169.885	166.304	157.719	123.802	113.542	116.666	115.425	131.748	98.5777	127.244	113.929	117.062	88.3085	96.409	49.4612	48.7615	85.7938	68.9595	24.0441	49.0735	101.608	54.617	89.2796	23.828	119.742	131.458	141.399	114.401	122.62	63.6301
DEPTOR	ENSG00000155792	155.346	-1.0696	0.212001	-5.04528	4.52857e-07	3.61353e-05	8.58852	9.08368	2.55244	2.79744	3.92469	4.42501	1.82486	2.21279	7.56787	7.56362	11.3345	8.54012	8.36608	8.93635	9.25312	9.70729	8.99517	10.2762	10.5227	12.3205	10.7819	9.19966	11.458	10.3052	6.03547	6.59284	3.94174	4.64395	4.99718	5.92228	1.52912	2.55652	6.93753	3.18158	4.3986	1.62926	8.77899	9.10844	7.47252	10.3621	4.3887	2.62788
KBTBD7	ENSG00000120696	208.792	-1.06403	0.243512	-4.36953	1.24517e-05	0.000459802	10.8102	11.6946	4.8115	5.35931	10.8322	10.2362	2.30509	2.42353	14.1141	10.7601	7.06627	10.6006	11.0258	11.3007	4.10672	5.47473	11.1117	12.5082	10.3373	9.48725	14.4967	11.8942	5.30368	5.8887	11.4886	11.4246	4.54816	6.17946	10.573	11.0917	3.05824	4.76042	14.6222	7.19642	12.7203	2.74938	13.3245	9.15961	11.9078	5.13925	10.3135	5.1967
VILL	ENSG00000136059	100.635	-1.05645	0.193335	-5.46439	4.64513e-08	6.34074e-06	5.74374	5.57531	1.70163	2.94467	3.4014	3.62531	1.39266	1.84399	5.33535	6.97834	5.83323	5.6663	5.80306	4.84887	4.15871	3.81851	5.95269	5.39386	3.38395	5.15145	4.84734	5.6069	4.10285	4.93891	4.28836	4.38018	2.8805	2.54668	3.83994	3.91473	1.1073	1.64558	5.49666	1.93167	3.40792	1.12012	4.67916	4.55422	5.54413	3.00834	6.05641	3.01173
ALDH3B1	ENSG00000006534	149.78	-1.05622	0.182721	-5.78049	7.44833e-09	1.44338e-06	6.85456	6.79916	2.40575	2.59131	3.24441	3.14549	2.44916	3.31918	9.68688	11.5705	9.8169	7.29299	9.8652	10.5393	7.79757	9.98332	11.0235	8.78828	9.54924	11.0756	9.55878	6.94057	11.3579	10.0678	4.07659	4.19955	2.42568	2.24707	3.52433	3.6136	1.42367	2.46837	4.37598	2.34831	4.08158	2.08749	7.97685	10.6947	11.1847	8.48186	4.25704	2.62788
NTHL1	ENSG00000065057	381.768	-1.05401	0.262844	-4.01001	6.07149e-05	0.00152518	19.8864	20.3159	4.45944	14.7234	13.6579	12.9552	3.21752	3.26649	15.2114	22.916	19.9183	19.7372	17.5059	16.4301	16.063	18.8625	26.9855	16.6001	18.5422	22.4517	22.6511	20.2774	26.2682	25.5969	27.795	21.0881	7.27705	7.5277	14.7811	15.3076	3.11097	4.46657	15.6361	9.84773	16.6433	4.12407	14.5277	16.8353	15.1861	17.1726	18.1692	14.6748
OLFML2A	ENSG00000185585	243.738	-1.04447	0.296497	-3.52269	0.000427196	0.00639438	13.7633	13.9791	3.84334	3.06246	5.12827	3.73194	2.78532	2.37084	16.006	17.2432	18.4956	13.6913	18.4247	16.6705	18.4023	17.8044	18.0344	17.8091	18.6349	19.5755	16.3541	14.0717	21.9652	20.468	4.65896	5.23815	3.75223	3.78258	4.20816	3.86454	1.31821	3.87886	5.2832	4.20422	5.4289	2.34206	16.3102	17.1935	17.5002	19.596	2.32601	3.12983
ACCS	ENSG00000110455	212.636	-1.03633	0.239041	-4.33535	1.45528e-05	0.000518644	12.3816	9.98116	3.72598	5.15318	7.11678	6.61087	2.30509	3.10844	18.2386	16.8831	11.9036	12.4442	16.2002	18.6742	9.20114	8.92518	10.318	10.6017	10.8936	10.0883	9.78529	10.1523	7.50521	8.88054	5.4531	6.77347	3.52482	4.11964	5.26019	5.26983	2.58369	3.96702	5.65676	3.52246	6.18181	1.57835	13.3245	12.3322	15.3789	9.15038	11.6301	4.99002
MVP	ENSG00000013364	258.218	-1.02769	0.360168	-2.85336	0.004326	0.0328636	17.9086	8.0502	2.17104	4.71148	3.71538	3.41206	2.113	3.47724	9.2328	14.677	28.8816	17.3785	19.6337	14.8271	38.1041	39.1512	11.4203	8.23029	16.7343	21.2068	11.688	8.05651	40.278	34.9048	3.70599	3.74799	2.8047	2.35943	3.47173	1.95736	2.58369	2.26267	2.45482	2.53769	3.17016	1.88383	8.68987	17.8075	11.956	30.1252	3.68651	4.60617
AC106820.4	ENSG00000260293	203.053	-1.02425	0.21674	-4.72569	2.29335e-06	0.000131332	13.3027	12.5376	4.4301	5.00595	8.42501	8.37021	1.92091	2.5289	15.5141	15.8926	12.8521	13.3117	17.8444	17.3117	9.61701	7.63701	13.7132	11.7177	8.62213	8.3711	11.0084	12.2209	7.90549	8.88054	7.09433	7.99269	3.79013	4.30689	6.36483	5.21964	1.79276	4.4078	7.89812	4.05272	6.61771	2.54572	13.9929	9.10844	12.3899	7.52086	5.92475	5.0786
TMEM143	ENSG00000161558	222.751	-1.01977	0.174275	-5.85147	4.87242e-09	1.03677e-06	11.352	12.3745	3.60863	4.85871	5.9132	5.27803	1.87288	3.37186	13.0167	12.9212	17.642	11.4953	16.1518	14.8271	15.0753	13.3878	18.0344	12.5082	12.4233	11.6337	12.9111	12.4658	14.41	13.0121	7.3061	7.63144	5.23038	4.64395	6.20703	6.47436	2.32005	3.52624	8.00485	4.54511	5.54778	1.93475	11.4974	12.6904	14.1255	12.8272	10.094	4.93096
CTSO	ENSG00000256043	122.347	-1.01361	0.205293	-4.93738	7.91778e-07	5.72825e-05	6.12305	7.96861	3.08054	2.56187	3.97702	4.79821	2.30509	2.42353	6.65973	7.29349	5.50126	6.01875	5.41619	6.73232	4.26267	3.35845	9.5243	7.8118	7.23146	6.43931	7.06715	8.02929	3.25226	3.46674	8.36496	6.59284	4.28285	4.68141	5.20759	5.01888	2.53096	2.90915	9.39235	3.71184	5.82517	2.29115	7.26384	6.03818	6.4119	3.76043	4.16927	2.59835
KIT	ENSG00000157404	557.931	-1.01359	0.178773	-5.66969	1.43055e-08	2.46418e-06	27.933	29.2092	12.3221	11.9259	24.8564	20.8989	8.50001	8.90383	26.9416	23.8614	32.3436	27.9519	25.4367	28.6925	30.6185	32.1123	21.7383	30.2707	33.0515	34.4288	30.9414	28.9054	31.1716	27.354	22.2889	24.8812	12.0147	12.5462	22.0402	21.2299	7.90925	12.3125	23.4809	13.7111	24.6084	8.60454	34.1801	32.7494	26.66	34.4706	23.7868	11.7516
PLEKHH2	ENSG00000152527	345.799	-1.01124	0.250855	-4.03115	5.55056e-05	0.00143075	22.3247	14.1422	7.18792	5.09429	10.5705	9.32985	8.01979	6.53299	30.612	21.7004	30.6363	22.5839	23.8409	30.2954	25.1602	28.7538	8.8188	19.7155	20.6282	21.1209	15.9464	14.0717	18.0125	17.6661	7.25316	7.81207	6.70853	6.40416	7.78509	6.82568	6.01103	7.08186	10.4597	4.96174	7.41025	5.14236	29.501	26.0972	23.7192	24.0668	10.3135	5.13765
TSC22D3	ENSG00000157514	170.24	-0.996787	0.36987	-2.69497	0.00703955	0.045813	9.21166	9.00209	1.84832	1.8257	5.07594	3.99851	2.16102	1.89667	9.30848	14.3168	12.5675	9.16368	14.6044	12.8235	12.1122	11.2715	12.3904	10.2762	12.6551	13.4796	15.6746	8.9547	13.9097	12.8697	3.81188	4.19955	2.61519	3.071	7.62728	5.77172	1.58185	1.82189	2.98848	4.01485	6.22144	1.83292	10.6061	10.7459	13.1131	8.73255	1.53605	1.94876
WDR31	ENSG00000148225	155.281	-0.9965	0.190667	-5.2264	1.72846e-07	1.82997e-05	7.17968	9.21966	2.22972	2.7091	3.34907	3.25212	1.72882	2.26547	12.6383	11.3904	8.82098	7.21166	10.3004	11.2606	8.73328	8.87918	9.30383	11.0202	10.1982	8.28524	9.33227	9.19966	9.60667	12.0623	4.23542	4.92205	3.25951	3.44551	4.20816	3.56341	2.21459	2.2039	4.42935	2.91644	4.95338	1.57835	9.49201	11.0529	9.20807	8.56542	4.43259	2.71646
ATP2A3	ENSG00000074370	368.244	-0.993017	0.20809	-4.77205	1.82364e-06	0.000108737	22.108	19.1736	5.31026	6.56663	8.42501	8.63678	4.56215	4.47826	19.9792	27.5081	26.6526	21.9603	25.6785	21.84	26.0959	29.3979	25.6186	19.483	23.4095	25.0274	21.0655	19.2703	32.6226	26.8791	12.7063	11.4246	7.76977	7.41535	11.4672	7.6287	3.42734	5.34813	9.44572	7.65093	9.03496	4.83687	18.4493	22.6688	25.3101	26.7408	7.98744	6.58446
SPEG	ENSG00000072195	573.672	-0.983112	0.220106	-4.46653	7.94969e-06	0.000336042	34.8689	22.0565	7.68667	11.602	13.4486	14.5013	7.63561	6.95447	40.4881	47.0025	45.1957	34.54	47.7302	46.3648	43.4065	38.001	27.8674	25.8999	26.7935	32.6258	27.4532	22.0465	33.4732	37.4692	12.4945	12.3277	7.92137	8.9883	13.2557	11.4932	5.37829	7.78711	12.7544	8.40845	14.5431	4.68413	27.8521	34.3357	41.7015	38.2728	18.2131	11.7812
LINC01694	ENSG00000233922	238.02	-0.974757	0.227515	-4.28436	1.8327e-05	0.00062534	12.9505	11.341	3.63797	2.79744	3.08743	4.79821	5.47458	3.37186	16.5358	18.3688	16.077	12.7424	20.0206	20.5576	12.892	14.4459	14.1101	15.2516	17.9859	17.5578	16.7165	11.3499	11.7081	14.4843	5.08251	6.05096	4.88927	4.64395	6.68045	5.11926	4.271	3.6144	4.85627	4.31785	5.50815	3.71676	18.8058	18.1657	18.5126	14.0807	5.22256	2.80504
AHNAK2	ENSG00000185567	155.538	-0.957379	0.204008	-4.69284	2.69432e-06	0.000150328	9.34713	10.4435	3.90201	2.97412	4.60497	5.01146	3.55368	4.16215	9.422	9.72465	9.76948	9.32635	9.33325	10.6996	8.47336	8.69515	7.3196	10.8807	9.31746	9.18675	7.47487	10.2612	8.95622	9.59289	4.18248	6.05096	3.63853	4.00728	3.10351	4.41662	2.74187	3.93763	5.06974	3.18158	5.23076	2.95304	7.44209	10.3365	9.15986	9.1086	5.26644	3.01173
TMEM198B	ENSG00000182796	249.138	-0.955538	0.179978	-5.3092	1.10107e-07	1.23183e-05	12.3003	11.5586	4.75283	4.0342	8.68665	8.69009	4.0339	3.58261	19.7143	18.5038	14.7016	12.0646	18.4247	20.0367	14.3995	14.4459	15.6975	14.9726	12.8868	10.1741	13.6813	11.9759	11.8582	10.9701	6.77667	8.3991	4.88927	5.80494	6.62784	5.87209	3.00552	4.81919	6.77744	5.07537	8.44055	2.90212	14.4831	12.5369	16.536	11.3649	10.5329	4.34043
GRIN1	ENSG00000176884	188.934	-0.952062	0.272016	-3.50002	0.000465221	0.00677662	13.5195	7.31589	3.10987	4.47591	4.97128	4.21176	1.92091	2.21279	14.9844	18.6839	17.1203	13.3117	17.6993	18.3536	10.0849	8.55714	10.4944	9.06727	9.1784	8.54282	8.92454	7.37606	6.60458	6.88598	4.81779	4.60596	3.67643	3.03355	4.31336	3.1619	0.94911	3.32054	5.1231	3.25733	3.9627	1.37469	9.31375	10.6947	14.9932	8.10582	7.32913	4.3109
CASD1	ENSG00000127995	393.07	-0.951598	0.203879	-4.66746	3.04947e-06	0.000165045	20.076	21.2134	11.5887	13.0155	21.8213	24.2043	8.16385	6.79641	19.9413	16.748	13.6109	20.4421	17.4575	16.5102	12.4761	11.6395	13.9778	18.739	13.953	12.3205	18.9363	21.5294	9.05629	9.5454	26.8949	23.5717	11.7873	12.5836	20.357	20.8284	8.91109	11.5778	27.8569	12.6506	22.3496	6.92437	22.2817	13.7138	16.3913	10.8217	26.9905	13.287
TMEM255A	ENSG00000125355	258.587	-0.948987	0.23653	-4.01212	6.0177e-05	0.00151342	14.0613	15.3389	3.78466	4.59369	5.86088	6.71749	4.32204	2.8977	19.6386	19.4043	17.4997	14.3962	20.0206	20.3172	14.4515	14.2159	21.2533	19.1575	19.423	17.1286	20.6125	15.5959	14.1098	12.6322	7.57082	6.3219	4.32075	5.73004	5.57581	5.32002	2.68915	3.67317	7.151	4.77236	7.01398	2.95304	18.8949	14.8396	17.693	12.6183	3.42319	4.51759
ARHGAP33	ENSG00000004777	312.492	-0.944083	0.330582	-2.85582	0.00429254	0.0327126	20.0218	11.9937	5.28092	8.33343	11.8264	13.0085	5.23447	5.37391	24.6713	26.6978	25.1825	19.6287	26.3072	22.7216	23.8086	20.3347	11.9936	10.5552	10.8936	12.5352	8.60743	12.1664	15.4607	14.1044	6.61785	7.31535	5.00297	5.46788	6.47004	7.12681	2.90006	5.25997	7.89812	4.31785	6.61771	3.00395	11.0072	15.4025	20.8748	17.1308	17.2476	8.09032
DLX4	ENSG00000108813	286.426	-0.942	0.155291	-6.06602	1.31116e-09	3.60219e-07	13.1944	13.8975	4.89952	5.8599	9.20995	7.41057	3.40961	3.37186	16.6493	17.1082	18.4956	13.5829	18.5214	14.7871	18.6622	18.9085	20.7683	16.5536	13.9067	15.5402	14.995	14.3983	19.8138	17.0962	11.4886	12.1922	6.93594	6.47907	9.25794	9.33512	3.48007	4.87796	10.6198	7.42368	8.9557	2.95304	13.7701	15.9142	16.1985	17.5905	10.7084	5.66913
BTN3A1	ENSG00000026950	297.037	-0.940481	0.18496	-5.08477	3.68078e-07	3.12061e-05	19.0736	14.8766	5.83835	6.65497	7.6924	7.83707	3.74577	4.58363	21.7198	19.1341	20.9617	18.9509	21.8098	20.7179	24.0685	20.1967	13.3164	16.6466	15.1119	18.5452	13.5001	14.6705	14.2099	15.719	7.88847	10.115	5.761	5.50533	6.99606	7.12681	3.11097	6.05338	9.07216	6.62828	8.28204	3.30944	18.3601	17.2446	17.7894	15.0835	10.8401	6.76162
AMZ2P1	ENSG00000214174	199.739	-0.93612	0.130648	-7.16523	7.76548e-13	8.4271e-10	9.78062	8.94769	4.13672	4.91761	5.70389	7.03737	3.36159	2.84501	11.1248	11.7056	11.5716	9.59747	12.9118	11.3007	9.51304	10.1213	12.3463	11.4387	10.8472	10.818	13.636	9.22688	10.107	9.5454	7.88847	8.89582	3.94174	4.79376	7.31167	5.52077	3.63826	3.79071	7.79138	4.88599	7.29137	3.05487	11.5419	11.4623	11.5221	9.19216	9.83069	4.84238
KLHL3	ENSG00000146021	147.997	-0.933472	0.221403	-4.21617	2.48487e-05	0.000777111	9.21166	7.80543	3.28591	3.35693	3.97702	4.63827	3.12147	2.1601	11.3518	11.2554	11.0499	9.40769	12.1864	13.1841	12.0083	8.60314	6.92276	8.0443	8.29764	6.78274	7.88259	7.75711	6.25434	7.21841	3.81188	5.10268	2.8805	3.1459	2.7879	3.71397	1.58185	3.203	4.37598	2.68919	2.97203	1.12012	8.91268	8.75024	9.44912	7.56264	5.57365	3.30699
R3HDM2	ENSG00000179912	1211.64	-0.925877	0.160535	-5.76745	8.04785e-09	1.50578e-06	60.1468	56.4602	23.8228	25.2064	38.9853	39.8251	19.113	16.7013	72.3489	64.3358	72.7968	59.4826	79.3085	74.0555	71.8416	70.2513	77.2527	73.5612	77.321	75.4258	62.8342	57.4298	75.5524	65.2506	46.4837	49.0399	31.2307	30.7475	37.926	42.3594	18.2967	23.1556	57.7416	26.9298	45.6503	16.8527	74.6883	76.8588	68.8918	71.6153	41.1221	23.9757
PROB1	ENSG00000228672	219.188	-0.922166	0.164916	-5.59172	2.24827e-08	3.51053e-06	14.6303	11.5314	5.39827	7.33224	9.20995	9.16991	4.37006	4.10946	10.7085	13.2813	13.8954	14.4504	14.3626	11.7014	10.9686	12.4216	9.08336	7.43981	8.25129	10.3029	7.88259	11.5404	11.0577	12.0623	9.5297	9.61832	5.30618	4.64395	6.10183	6.67512	3.00552	5.28936	8.91206	4.54511	8.91608	3.76767	8.19967	12.9463	13.3541	13.9136	11.6739	7.14547
MN1	ENSG00000169184	132.407	-0.920484	0.19838	-4.64	3.4841e-06	0.00018134	7.85701	7.69665	3.49127	2.56187	6.33184	4.79821	2.06497	1.47519	8.93009	8.86924	9.39008	7.88944	8.80131	7.61393	7.17377	7.77503	6.08497	7.8118	7.27782	6.56809	5.61748	7.81155	8.05559	5.60377	4.23542	5.2833	3.25951	2.65904	3.73474	4.21586	1.58185	3.4087	4.64281	3.37096	5.50815	2.18932	8.55618	7.82916	7.23147	8.1476	4.65203	2.74599
ZC3H6	ENSG00000188177	376.848	-0.908434	0.252568	-3.5968	0.000322158	0.00523362	21.8642	17.3786	6.51313	7.42058	8.68665	11.1958	6.72317	5.95345	26.2605	23.096	32.2488	21.9061	29.5956	27.3701	32.8538	32.0663	11.5526	16.8791	27.9524	25.3709	17.7132	17.365	22.1654	25.027	6.77667	11.1085	6.67063	8.20182	7.46948	8.33135	5.43102	6.52354	11.2602	4.77236	7.09323	4.17499	28.3869	33.7217	24.4906	33.0918	9.26016	7.35215
INPP5D	ENSG00000168918	1044.6	-0.894779	0.314414	-2.84586	0.00442911	0.0334363	56.3266	69.705	17.7204	17.0791	25.1704	25.0573	9.26838	7.90281	80.9762	104.18	73.5556	56.0666	91.7851	80.5474	43.4585	38.8292	98.1973	96.4851	57.759	70.8753	84.6699	69.8412	62.7435	44.9251	37.2717	33.6416	27.5164	28.1633	28.8785	26.7506	9.01655	17.3961	38.6367	26.9298	28.69	10.692	81.8184	52.3479	83.1137	39.6516	17.467	17.1255
ABRAXAS1	ENSG00000163322	161.582	-0.89291	0.18678	-4.78054	1.74824e-06	0.000106136	7.42352	6.5	3.4326	2.73855	5.07594	7.144	3.88984	2.8977	9.2328	7.06838	9.05811	7.37432	10.1554	9.05657	7.84956	9.66128	7.89282	8.41629	11.2644	10.9468	12.5487	6.69561	7.40514	9.83033	5.98253	7.94754	4.05544	4.30689	6.52264	4.86832	3.58553	3.79071	5.65676	3.97697	4.43822	3.30944	10.7843	10.4389	8.24387	10.4456	5.92475	2.59835
AC022075.1	ENSG00000245648	325.611	-0.891382	0.151443	-5.88591	3.95864e-09	8.86814e-07	14.1968	15.7469	7.01189	9.92355	13.03	11.8889	7.15538	4.79437	20.9252	19.9445	16.0295	13.7455	17.5543	18.554	10.5527	9.56927	24.869	21.2965	13.4431	12.9645	19.3441	15.7592	10.7575	10.4002	19.5359	18.8302	10.1955	10.1118	9.41575	11.694	5.00919	7.08186	19.7987	9.96136	10.5804	4.42956	18.0927	15.6583	16.4395	9.48464	19.3542	10.0391
ANGPTL2	ENSG00000136859	194.821	-0.887786	0.240233	-3.69551	0.000219443	0.00393945	9.72643	13.9519	3.814	3.23914	4.81429	4.58496	2.20904	2.1601	11.5032	15.6675	12.5201	9.81436	13.347	12.9838	10.1888	9.56927	18.6077	14.6936	12.7941	11.5478	13.9984	14.0445	12.8089	11.0176	7.04139	5.68971	4.39655	5.24317	5.5232	4.11548	1.84549	3.79071	6.93753	4.92387	5.58741	2.44389	12.968	9.72249	14.1255	9.27573	3.24764	3.4251
ANPEP	ENSG00000166825	209.518	-0.877658	0.219589	-3.99683	6.41972e-05	0.00158694	11.1895	10.4979	3.84334	3.85752	5.12827	6.07773	2.88136	2.68695	15.8925	16.2077	17.0729	11.197	16.2969	16.9109	14.9194	14.2619	14.066	10.7412	13.3968	9.01503	10.9178	10.5333	11.3579	10.5902	6.1943	6.86378	4.24495	5.31808	6.10183	5.11926	2.00368	3.93763	4.80291	3.52246	5.8648	2.69847	13.369	12.4346	16.0057	12.7437	5.96864	3.83847
TEF	ENSG00000167074	244.919	-0.873341	0.200767	-4.35001	1.36129e-05	0.000492424	14.0884	11.9665	3.87267	4.41701	7.58774	7.89039	3.64972	4.95243	10.4058	11.5255	17.4997	14.1522	14.556	13.7452	22.9249	22.451	10.7148	12.3222	15.8072	18.9316	13.5454	12.0848	22.6157	23.3174	5.87665	6.23159	5.26828	5.43043	7.57468	6.17323	4.32372	3.79071	8.8587	5.30263	5.82517	3.71676	9.93764	14.2767	14.5111	20.9748	5.83697	4.42901
LMF1	ENSG00000103227	147.792	-0.870915	0.17481	-4.98207	6.29075e-07	4.74078e-05	8.45306	7.45188	3.96069	3.00357	6.27951	5.49128	3.1695	2.8977	7.79491	7.69868	9.53235	8.32323	9.72012	7.61393	7.90154	5.84277	10.0534	7.20732	7.0924	6.69688	7.02185	7.48493	10.2071	9.30795	7.09433	6.50253	4.09334	4.23199	4.99718	5.16945	2.32005	3.9964	5.87022	4.58298	6.34032	2.34206	5.65955	7.88033	8.77418	8.27295	6.49528	2.89362
NRBP2	ENSG00000185189	212.6	-0.868645	0.251309	-3.45648	0.000547288	0.00753702	10.6747	7.94142	4.28341	4.29923	5.44224	6.45093	3.88984	5.32122	14.3411	14.677	15.8873	10.221	15.7166	15.4683	11.7483	11.7316	11.5526	9.16027	8.48306	10.4746	7.33897	7.32163	7.00486	8.59561	5.71782	5.82518	4.24495	4.08219	6.04922	4.71775	3.21643	4.49596	5.01637	4.05272	5.90442	2.49481	11.3191	10.9506	12.8238	10.1532	12.3761	4.81286
LZTS3	ENSG00000088899	475.532	-0.86788	0.150855	-5.75308	8.76299e-09	1.6118e-06	27.5266	23.7427	10.4738	12.9566	16.693	12.8485	9.3164	9.32531	27.8498	30.7947	31.6797	27.3013	30.2243	29.5741	25.3681	22.635	28.617	23.1099	22.5751	23.3962	23.5119	23.734	25.868	20.1831	16.5181	20.0495	9.17212	10.2242	15.7806	15.0065	6.3274	10.3436	14.0885	10.681	14.5035	7.22985	22.5045	25.9437	26.6118	25.0695	20.978	13.1394
ALDH6A1	ENSG00000119711	410.422	-0.865938	0.180675	-4.7928	1.64467e-06	0.000100836	19.6154	21.2134	9.18293	9.33462	15.3325	14.9811	7.87572	7.00716	20.736	19.7644	19.4441	19.2492	19.8755	20.1569	24.2245	20.6107	24.384	26.6903	24.5684	25.5426	23.2854	21.0122	24.9673	23.2224	18.2123	19.2366	10.8019	11.7597	17.9373	16.5623	8.01471	9.37392	20.7059	11.9309	18.9813	9.67375	21.7915	21.543	15.62	21.2255	15.8432	9.35997
PGPEP1	ENSG00000130517	253.546	-0.86543	0.172538	-5.01587	5.27941e-07	4.12174e-05	13.8446	11.8849	5.69166	4.91761	10.4658	8.53015	4.85029	4.26752	13.8114	13.8216	14.7016	13.8811	14.556	14.9073	22.0411	20.2427	9.34792	12.7407	14.4166	16.6134	11.0084	11.8942	21.0146	21.5128	7.6767	6.638	4.85137	4.26944	8.57412	4.96869	5.32556	5.46567	6.77744	4.73449	7.09323	4.48047	11.3191	16.1189	13.6916	21.2673	7.41691	5.10812
ADGRA2	ENSG00000020181	513.886	-0.864949	0.167959	-5.14975	2.60832e-07	2.42965e-05	28.3123	26.6255	10.4445	11.0425	15.5418	14.9278	7.2034	8.74577	29.2877	34.6215	34.0983	27.9248	33.7545	36.4667	23.8606	26.2695	24.869	29.0153	27.5815	27.689	24.2367	26.9185	31.5219	32.4354	15.8828	18.469	11.7494	12.284	17.4112	13.0993	6.80196	10.5787	15.9563	11.5143	15.6923	6.26248	19.5633	33.3123	35.0967	28.83	19.8369	11.0135
SORL1	ENSG00000137642	675.41	-0.864472	0.166955	-5.17786	2.24441e-07	2.20036e-05	35.8713	38.592	15.7841	14.7528	22.3969	24.7374	14.0706	11.6962	40.9043	32.1454	44.8637	36.2481	39.6059	45.1226	42.3668	42.3256	24.1194	37.5711	45.7066	39.4086	31.4851	38.4045	45.4315	38.0866	19.6418	25.6037	16.1081	14.1191	20.5674	17.4155	9.75474	15.8681	24.3347	14.9989	22.9044	11.1503	37.968	42.2672	42.7621	42.3257	22.2946	14.6453
TMEM266	ENSG00000169758	247.904	-0.858067	0.153918	-5.57483	2.47767e-08	3.70865e-06	10.5934	12.4289	3.75532	4.5348	6.75047	6.07773	3.45763	4.10946	14.3033	16.4329	14.9862	10.1126	16.2969	15.2279	12.6841	12.4677	18.7399	15.3446	13.5822	14.4241	16.49	12.4658	16.5615	14.9117	9.74147	8.85066	5.761	7.00338	7.46948	6.2736	3.69098	3.76132	8.27167	5.90864	8.20279	3.56401	13.7255	11.4623	15.861	12.0752	7.41691	4.54712
UNC5C	ENSG00000182168	246.45	-0.855458	0.207784	-4.11705	3.83746e-05	0.00108026	13.3027	14.6318	5.36893	6.3605	7.53541	8.3169	2.44916	1.84399	15.1736	12.8762	12.615	13.3931	13.3954	15.6286	11.8003	13.7098	13.9778	15.2516	16.7343	17.0427	13.5454	14.6433	14.6602	13.5345	9.00027	10.7924	6.02631	6.10455	7.25907	6.22342	2.16186	5.43629	9.65918	6.74191	7.21211	1.83292	14.4385	15.3001	12.0042	12.9944	10.1379	6.37777
RRNAD1	ENSG00000143303	789.696	-0.851005	0.14596	-5.8304	5.52935e-09	1.12158e-06	40.721	37.8033	16.4295	22.5857	30.2986	24.7907	12.1497	13.7509	39.8448	44.9765	44.1049	40.3961	44.6836	37.9094	41.4831	43.1997	46.8719	36.1296	36.25	43.8732	41.1798	37.4519	47.7832	46.5872	39.9718	35.8994	19.216	20.3735	29.6675	28.1559	12.813	16.4558	34.4742	23.0285	32.7319	13.085	31.8183	35.615	41.2194	41.5736	38.6645	23.1194
HELZ2	ENSG00000130589	881.827	-0.84652	0.155727	-5.43593	5.45108e-08	7.34846e-06	51.6124	45.4728	19.1287	22.7918	23.3912	23.8311	12.8701	13.8036	49.3425	50.0639	50.6021	51.8101	51.3087	52.1755	46.2136	52.585	35.1429	45.8014	40.0048	47.8655	36.5136	45.3723	50.8353	51.8111	29.3303	29.8033	19.0265	19.2125	20.7778	19.5235	12.1802	19.1886	27.9636	22.3089	21.4778	12.1686	37.4333	52.7061	61.2264	59.8744	42.5704	22.2632
CRYL1	ENSG00000165475	233.261	-0.837092	0.247953	-3.37601	0.000735457	0.00921082	11.2436	11.5314	3.10987	4.94705	5.1806	4.79821	3.45763	3.10844	9.53552	14.3168	14.2748	11.4139	14.6044	11.8617	15.5951	17.6203	17.8581	12.3222	16.9661	19.4038	19.1629	11.486	27.369	22.1301	9.58264	6.05096	4.73766	4.68141	5.3128	5.97247	2.63642	3.11484	6.93753	5.56776	7.29137	4.2259	9.67026	14.6861	12.0042	17.1308	4.78369	4.78333
AL109627.1	ENSG00000288398	152.009	-0.836844	0.223265	-3.74821	0.000178102	0.00337011	7.61317	8.43096	2.84583	5.56544	6.69814	6.39761	1.4887	2.26547	6.69757	7.65366	7.68279	7.42855	7.73741	6.85254	6.7579	6.11881	8.95108	6.78883	6.44342	7.72717	6.88594	8.51921	7.35511	7.21841	8.7885	8.17332	4.39655	4.71886	7.10126	6.07285	1.68731	2.82099	9.07216	5.11325	8.16316	1.52743	5.61499	7.11277	7.76178	7.14482	9.17239	5.72818
KLF8	ENSG00000102349	1435.28	-0.836208	0.211971	-3.94491	7.98293e-05	0.00187919	81.6316	75.933	36.9958	42.4622	64.8883	61.4171	26.1724	26.5534	96.4525	70.5937	77.5393	82.3105	79.4536	92.7297	58.8457	53.2751	57.9395	72.2592	68.4208	64.0067	57.8057	76.3463	40.9784	44.2128	54.4781	66.7864	40.706	40.4099	49.025	54.0032	21.3023	36.908	68.0412	37.838	52.9021	18.8893	85.2053	75.2725	69.7596	50.8494	88.6518	42.6956
APOBEC3F	ENSG00000128394	170.374	-0.834174	0.170077	-4.90468	9.35791e-07	6.48737e-05	8.99492	9.21966	3.4326	3.29804	5.5469	4.58496	2.06497	2.26547	10.8977	10.1298	10.6231	9.05524	13.0085	10.8198	10.6047	10.5814	11.5967	9.62526	10.9863	10.5605	10.3742	9.33575	11.1577	11.445	4.65896	5.05752	3.22161	3.93238	4.31336	3.91473	2.53096	3.34993	5.71012	3.67396	5.03263	2.74938	10.2941	10.2854	9.97943	10.2785	3.64262	3.36605
SEMA3G	ENSG00000010319	284.78	-0.829489	0.159357	-5.20524	1.93746e-07	1.99162e-05	17.2583	15.6925	7.07056	6.86109	11.3031	12.9019	5.13843	5.42659	16.5358	17.7835	14.2748	17.1887	16.2969	17.3117	13.9317	14.5379	13.7573	14.8796	14.602	12.4493	13.5454	15.5414	15.1605	13.4395	12.918	13.0954	7.20125	7.97712	10.31	10.64	4.32372	7.14063	11.7404	8.25695	12.1655	3.66584	12.3886	18.6774	17.4519	15.7102	8.77741	6.99783
ABHD4	ENSG00000100439	418.209	-0.826664	0.189193	-4.36943	1.24569e-05	0.000459802	20.2928	21.0774	8.68418	9.45241	14.4952	15.141	5.7147	6.00613	21.5684	24.1315	23.2855	20.415	22.6803	22.0403	20.8975	24.8433	31.9681	22.7844	24.383	23.0527	21.9263	21.4205	32.6226	28.3987	18.8476	19.7334	11.3704	11.3477	18.7789	16.5121	5.06192	8.84498	17.8775	12.6506	20.0116	6.16065	18.984	18.6774	21.3569	22.1865	14.6583	9.30092
LTBP2	ENSG00000119681	269.741	-0.824945	0.18714	-4.40816	1.04252e-05	0.000401502	15.118	13.8975	5.45695	5.8599	9.31461	7.35725	3.84181	2.5289	15.0979	18.4588	20.8194	15.2367	17.8928	18.594	13.9836	15.6421	15.6093	14.4146	18.1714	17.1715	12.594	14.0172	17.6623	17.9036	8.36496	9.39254	4.85137	6.62887	7.73249	6.92606	2.84733	5.55383	8.05821	6.09802	8.28204	3.46218	14.7505	16.4771	16.2949	16.5041	7.41691	5.99393
CCDC18-AS1	ENSG00000223745	167.111	-0.824883	0.232486	-3.5481	0.000388028	0.00596613	8.58852	6.93514	3.75532	3.56306	5.07594	5.49128	3.40961	3.84603	13.8492	11.4805	12.4253	8.37745	14.9429	14.1058	11.2805	11.3175	5.1149	6.27734	7.88044	6.31052	7.11245	6.85892	6.30438	8.69059	4.02365	4.83174	3.48692	3.59532	3.57693	4.26605	2.90006	3.46747	4.53608	2.68919	2.9324	2.64755	11.3637	8.18736	10.6544	9.06681	8.1191	3.63179
DTNB	ENSG00000138101	426.72	-0.823221	0.176413	-4.66645	3.06456e-06	0.000165045	18.3962	19.0648	7.68667	11.4253	12.716	13.3817	7.34747	6.32225	20.6603	25.9324	23.2381	17.7851	25.0982	23.0021	20.0658	21.9909	32.9823	22.4589	26.6081	26.53	24.4179	19.4064	27.2689	23.4123	22.4477	23.3459	11.7115	11.4601	17.7795	19.3227	6.3274	7.4051	17.7174	11.2491	18.0699	7.89174	23.4849	22.4641	21.839	19.9721	15.536	11.604
PCLO	ENSG00000186472	201.334	-0.822729	0.195862	-4.20056	2.66261e-05	0.000819705	11.1353	11.8033	5.07555	5.65378	9.47159	10.0229	3.6017	4.42557	11.8816	7.47357	8.82098	11.1428	7.59234	11.7014	13.1519	11.4555	5.51175	9.81125	10.5691	7.38374	5.70808	11.6493	9.70674	10.6377	5.98253	11.4697	6.55693	7.26554	8.36371	8.23097	4.32372	4.99551	10.2996	3.97697	7.4895	3.36035	12.0321	12.8951	10.8472	13.1615	10.3573	5.66913
ACACB	ENSG00000076555	350.116	-0.822285	0.163634	-5.02515	5.0305e-07	3.97025e-05	20.374	19.7991	8.83087	8.92236	14.5999	11.0359	5.85877	5.58465	20.6981	18.819	20.2977	20.0896	19.8271	20.6778	17.3626	17.1603	11.9936	17.8091	18.5886	17.5149	14.8591	19.8419	17.3621	19.2333	16.677	19.5076	10.4608	10.1118	12.9927	15.3076	4.58737	8.84498	13.715	11.7794	15.2168	4.68413	17.8254	17.3981	19.6696	18.2172	15.4482	9.03518
HMCN1	ENSG00000143341	146.406	-0.815971	0.221211	-3.68865	0.000225443	0.00401725	7.8841	9.02928	3.40326	3.09191	5.12827	4.90484	2.88136	3.58261	10.8599	7.87877	9.05811	7.91655	7.88249	13.3043	6.70591	7.40698	5.55584	12.1827	8.29764	6.61102	6.65943	9.03636	6.65462	6.55356	2.80597	5.82518	3.22161	2.84629	4.10295	4.91851	2.00368	3.43808	4.05579	3.48458	6.06293	2.74938	10.3387	10.5924	9.88301	6.2256	4.21315	3.10031
TESMIN	ENSG00000132749	153.749	-0.811663	0.203598	-3.98659	6.703e-05	0.00163279	8.10085	6.4728	2.78715	3.6514	5.07594	4.05182	2.25707	2.21279	8.93009	7.7437	9.91175	7.91655	10.3971	9.57753	12.4241	10.6274	9.96524	7.53281	10.1519	10.4746	9.42287	6.45065	12.4086	9.11799	5.24133	4.92205	2.57729	4.00728	4.89198	5.42039	2.00368	2.90915	5.49666	3.1437	4.43822	2.54572	7.62034	9.72249	9.59375	12.2841	4.52036	3.48415
ZDHHC11B	ENSG00000206077	172.664	-0.809287	0.228709	-3.53851	0.000402395	0.00609887	9.50969	7.56066	3.6673	5.35931	6.22718	6.61087	3.98588	4.47826	12.8654	12.8762	13.6583	9.78725	12.5249	13.9856	13.7237	10.4434	7.58416	6.74233	7.74137	8.58574	5.79869	7.02223	7.65531	8.40565	5.24133	6.00581	3.14581	2.95865	4.89198	3.71397	2.63642	3.73194	4.37598	2.42406	4.95338	1.93475	8.73443	9.21078	9.30449	8.52364	7.81189	5.28528
GALNT6	ENSG00000139629	404.871	-0.809026	0.237928	-3.4003	0.000673116	0.0087012	19.6154	21.4038	6.74784	7.21445	7.74473	10.0229	4.80227	4.42557	23.6118	23.1861	26.8423	19.8727	28.9186	26.5686	28.3832	29.7199	26.6328	25.9464	29.7139	33.4415	26.9548	21.23	36.9757	28.5412	12.1768	12.0568	7.95928	9.58752	9.46835	7.32757	3.9019	6.49416	10.4063	8.52208	10.2634	4.48047	28.4315	29.628	28.2027	28.83	7.81189	7.17499
TMEM8B	ENSG00000137103	258.895	-0.804999	0.19001	-4.23662	2.26913e-05	0.000727462	14.4406	13.5983	4.87018	5.77156	7.90172	6.82412	4.08193	3.68798	14.2276	17.2432	20.2977	14.2064	18.4731	18.0731	19.182	19.0925	16.9762	13.4382	16.1317	17.6008	12.141	13.4457	18.663	17.1437	6.88256	8.03785	6.17791	4.68141	7.10126	5.77172	3.00552	4.96612	7.63129	5.83289	7.09323	3.66584	9.31375	16.9888	15.9574	18.2172	7.63634	5.78724
CYP4X1	ENSG00000186377	240.563	-0.8046	0.280919	-2.86417	0.00418101	0.0320914	9.69934	12.9728	6.7185	7.80339	13.9719	12.9552	4.46611	4.95243	13.1681	9.81469	6.07035	9.51613	10.3488	9.77789	3.69085	4.64662	13.2282	14.7866	9.08569	6.39638	10.7366	12.8469	3.30229	5.03389	10.4827	13.5921	7.61816	6.44161	12.151	11.4932	4.95646	6.84678	14.302	8.55995	14.7412	6.31339	11.0517	8.03385	8.96702	3.50973	18.2131	7.736
HSD17B6	ENSG00000025423	143.278	-0.803577	0.162336	-4.95008	7.41843e-07	5.4212e-05	6.77328	6.28242	2.6698	3.68084	2.82578	3.46537	1.87288	2.10742	6.39485	8.68915	8.06219	6.64231	8.41444	7.61393	7.69361	8.78717	10.7148	7.53281	10.6618	8.9721	9.15106	6.0696	10.0069	9.11799	6.9355	5.9155	3.37322	3.55787	3.26132	4.26605	2.95279	2.61529	5.17647	3.48458	4.08158	2.13841	9.00181	8.2897	9.93122	8.8579	4.78369	3.60226
GOLGA8N	ENSG00000232653	203.958	-0.802974	0.256545	-3.12996	0.00174832	0.0173664	16.5539	10.6611	5.01687	7.33224	8.0587	7.73045	4.17797	4.00409	13.8492	12.606	16.5986	18.3816	13.0085	15.1477	15.2313	10.9034	5.51175	9.29977	8.62213	7.4696	8.78864	11.4588	5.25365	9.64038	6.51196	5.37362	4.05544	4.19454	5.15499	4.91851	3.32189	5.93584	8.48514	4.12847	4.35897	2.69847	9.67026	11.5646	13.3059	9.69355	8.4702	7.02736
EDA	ENSG00000158813	386.274	-0.802861	0.175199	-4.58256	4.5931e-06	0.000221558	21.3494	21.7301	9.56433	7.2439	10.9891	11.3024	6.33899	7.48132	20.0549	18.0987	21.3411	21.2012	22.8254	22.4411	24.5883	22.543	17.1526	20.7385	23.3168	27.4744	23.3307	21.5566	30.5712	25.4069	15.5122	18.6496	11.9768	11.4975	12.6771	10.8408	6.48559	9.25638	15.7962	12.6506	13.4336	7.89174	19.2068	20.7754	20.8266	25.6127	12.9906	7.35215
CNTNAP3	ENSG00000106714	165.029	-0.797817	0.191683	-4.16218	3.15229e-05	0.000925809	11.2436	8.48535	4.78217	4.59369	5.38991	6.23767	3.45763	3.52992	11.5032	7.92379	9.95917	10.4379	9.38161	11.0202	12.2682	9.20122	4.45349	9.39276	7.23146	8.24231	7.61078	8.30147	6.90479	7.21841	4.87073	5.9155	3.60062	3.74512	4.47116	5.11926	3.63826	4.73104	5.38993	2.80282	4.43822	3.30944	8.68987	10.8483	9.20807	9.52642	7.19747	5.04907
TRMT9B	ENSG00000250305	201.59	-0.79723	0.199861	-3.98892	6.63754e-05	0.00162597	12.3003	10.9874	5.01687	4.77037	6.8028	6.61087	3.21752	2.47621	18.3521	12.516	10.4334	12.3357	14.3142	17.6323	10.3968	11.3175	8.37786	13.0662	10.1982	9.78775	11.235	11.0777	5.85406	8.83305	5.34722	6.54769	4.77557	5.01847	4.57637	4.66756	2.7946	5.08366	8.27167	4.20422	5.70629	2.24024	16.2656	12.7927	13.3059	7.39551	6.67083	4.84238
YPEL3	ENSG00000090238	1655.12	-0.795325	0.184197	-4.31781	1.57586e-05	0.000555236	80.5479	73.4309	29.1037	36.0428	50.1314	45.583	27.7571	22.5493	87.9765	112.824	111.78	80.8193	102.859	91.0867	104.643	99.4192	162.222	89.4173	90.5787	91.1806	100.933	73.4068	127.338	108.466	66.6549	60.3742	36.9538	40.9717	65.5946	61.5817	23.5696	29.0915	54.5397	37.7623	57.3403	22.6569	79.2783	86.1208	106.592	108.175	46.0814	36.5836
TRADD	ENSG00000102871	117.863	-0.794547	0.272249	-2.91846	0.00351767	0.028456	5.63537	5.76569	1.61361	5.03539	4.76196	4.69158	0.816385	1.63325	5.07047	6.79825	5.40641	5.55785	5.12604	4.72865	4.78251	4.96866	6.79047	7.16082	3.89387	5.06559	5.30036	5.52524	6.65462	6.07866	6.40607	5.73487	2.8805	2.95865	4.73417	4.16567	1.00184	1.61619	5.87022	3.71184	5.03263	1.88383	3.47595	5.01476	7.13505	5.72421	7.63634	4.90144
CCBE1	ENSG00000183287	149.145	-0.793391	0.207928	-3.8157	0.000135797	0.00277514	7.58608	7.96861	3.60863	2.06127	2.98277	3.89188	2.73729	2.84501	9.64904	8.64413	9.34265	7.40144	10.3488	10.3389	9.51304	9.93732	8.99517	10.5087	9.87373	12.8357	10.8725	8.05651	9.5066	8.40565	4.71191	3.88345	3.63853	3.82003	3.36652	2.81057	2.21459	3.52624	4.32262	3.40883	2.97203	2.24024	9.93764	10.8483	8.72597	9.60999	3.7304	2.03734
TRDMT1	ENSG00000107614	231.097	-0.7931	0.177646	-4.46449	8.02599e-06	0.000336042	10.6205	11.341	5.89703	7.92118	11.8264	13.6482	4.70622	5.32122	11.8437	9.58958	10.8128	10.8717	10.2521	11.1003	9.98089	9.0632	7.3196	11.1132	8.90026	7.34081	10.7819	11.4588	6.10424	7.59833	13.4475	12.5535	8.18668	7.5277	10.047	10.7404	6.22194	5.90645	13.6616	6.1359	10.0256	4.83687	12.3441	10.3365	10.2687	8.02225	14.9655	7.97222
PLD1	ENSG00000075651	228.577	-0.787468	0.185513	-4.24481	2.18775e-05	0.000707644	10.6205	11.5858	4.40077	4.44646	5.86088	5.81116	2.97741	2.63427	11.3518	10.7601	14.9862	10.7361	13.0085	14.3062	17.6745	20.6567	11.5085	12.6477	16.9661	17.0427	13.4548	11.7037	19.5636	18.046	7.14727	7.99269	5.38199	4.86866	5.83882	6.32379	2.58369	4.4078	7.89812	5.30263	6.34032	3.05487	12.2995	15.4025	11.6186	16.1698	4.95923	4.51759
MALAT1	ENSG00000251562	2100.64	-0.785138	0.271042	-2.89674	0.00377061	0.0297482	100.028	84.8535	62.8136	59.453	76.3484	73.3593	74.147	71.4941	122.41	109.762	120.221	100.638	107.985	125.229	135.574	138.432	33.2469	53.4737	69.5797	57.5674	73.4803	84.7294	53.237	107.421	36.1599	101.241	52.4554	50.8213	44.1856	62.8364	51.832	63.0021	108.919	40.4136	88.923	93.428	121.346	139.594	99.8425	111.977	135.743	59.083
DNASE1L1	ENSG00000013563	181.355	-0.784823	0.139313	-5.63353	1.7656e-08	2.94773e-06	7.4777	7.64225	3.19789	3.29804	5.38991	4.63827	3.50566	3.89872	8.55169	10.3549	10.718	7.45566	11.4127	9.65767	13.3079	13.4338	9.65658	9.11377	8.7612	11.1185	10.7819	7.83877	14.6602	14.3418	6.30019	6.81862	3.79013	4.90611	5.15499	5.87209	2.21459	3.08546	4.963	4.16635	6.06293	4.32773	7.35296	10.1319	9.59375	12.5348	6.7586	3.80895
WDR27	ENSG00000184465	1423.05	-0.784455	0.249267	-3.14704	0.0016493	0.0165954	81.9567	55.7531	32.2723	36.0428	53.4805	53.3134	32.6554	36.6163	103.112	83.3348	112.444	81.3074	100.199	116.493	101.836	91.6902	30.1603	56.4961	61.6992	66.3249	44.7133	55.1163	47.483	57.7948	33.4598	43.3953	33.2395	28.8749	34.1387	33.6265	26.786	32.941	43.2262	29.1644	37.8834	21.3841	78.6544	85.4556	82.9208	68.8994	83.9998	36.3769
RGS7BP	ENSG00000186479	167.584	-0.784275	0.220471	-3.55728	0.000374716	0.00582999	8.2905	8.9205	3.814	3.12136	8.79131	7.83707	3.36159	3.42455	10.2545	7.15842	11.1448	8.51301	7.3989	11.6613	9.61701	11.6855	4.45349	10.0902	12.8868	11.6337	10.6007	9.33575	6.90479	8.59561	4.50013	4.96721	3.71433	4.6065	5.20759	6.77549	3.48007	3.84948	5.33656	3.1437	4.35897	3.81858	10.4724	11.4111	8.34029	10.2367	5.52977	3.27747
RUNX1T1	ENSG00000079102	256.288	-0.78287	0.17848	-4.38631	1.1529e-05	0.000432916	13.1673	13.8431	7.98006	7.21445	17.5826	15.7275	3.93786	4.53094	16.1196	11.8407	9.6272	12.3628	11.7996	13.5448	11.4364	9.52326	9.43611	13.8567	10.8008	9.48725	9.42287	13.9084	8.10563	8.73808	12.6533	14.4501	8.22459	8.50143	13.7291	14.7555	5.80012	7.93404	16.3833	7.68881	13.3543	6.92437	16.7113	11.2064	12.1489	7.35373	11.4984	7.49979
DACT3	ENSG00000197380	140.788	-0.782686	0.145363	-5.38435	7.27077e-08	9.01742e-06	7.42352	6.93514	3.19789	3.32748	3.71538	3.89188	2.73729	2.05473	7.49219	7.1134	10.0066	7.37432	8.02757	6.49188	10.7607	9.0172	8.46604	6.46334	8.15857	8.75746	7.06715	7.02223	12.3586	10.4002	4.50013	4.69627	2.72889	3.03355	3.73474	2.81057	2.84733	3.14423	4.05579	3.33308	3.5268	2.95304	6.63995	7.72682	8.96702	11.2395	4.95923	3.33652
SPATA24	ENSG00000170469	98.8868	-0.78174	0.146753	-5.3269	9.99058e-08	1.14124e-05	5.44572	4.35146	3.31524	2.85633	3.71538	3.67863	2.113	2.95038	4.69208	4.59219	4.55277	5.09696	4.88424	5.53012	4.8345	3.95652	3.6598	3.67341	4.63555	5.02266	5.79869	4.02825	4.7533	4.74895	4.76485	5.5994	3.29741	2.62159	3.31392	4.61737	1.84549	3.203	5.22983	3.21945	3.72494	1.98566	5.30305	4.45188	5.01382	5.13925	6.01252	2.71646
ACSF2	ENSG00000167107	415.081	-0.780783	0.182545	-4.2772	1.89259e-05	0.000638744	20.6179	18.8473	7.36395	9.65853	11.4078	11.8356	7.2034	8.27161	21.5306	27.6432	29.5455	20.7945	27.4678	24.3646	28.4352	28.1557	27.1178	19.9015	26.8399	24.6411	27.0001	18.5082	36.1251	32.1979	16.9417	13.9082	8.83101	9.92458	14.8863	11.0917	4.11281	7.64019	11.7404	10.0371	12.0466	5.14236	18.984	19.8032	22.2729	24.8606	13.3855	9.21234
MED20	ENSG00000124641	415.913	-0.779069	0.196011	-3.97461	7.04938e-05	0.00169862	18.044	20.8598	10.0924	13.1333	17.2687	16.2606	7.58758	5.95345	19.5251	17.9636	17.7368	18.002	16.9739	16.951	16.167	14.2159	24.4281	21.9939	20.1183	19.1462	22.3793	20.6584	18.763	18.0935	26.6302	24.4748	14.971	13.2952	19.0419	19.8246	8.59472	10.0792	23.3742	15.0367	19.2984	8.8082	19.8753	16.0677	16.8734	14.7075	25.1912	13.3461
WDR17	ENSG00000150627	278.355	-0.773023	0.231839	-3.33431	0.000855119	0.0102823	15.6056	14.387	7.39329	9.04015	14.2859	14.6612	6.1469	5.26854	19.6765	11.9307	11.5242	15.5078	13.7823	16.4301	14.7114	11.8236	6.65819	11.3922	12.4696	9.83068	9.24166	14.4255	7.95552	7.64582	9.47675	11.4246	7.73187	7.82731	11.099	11.5936	5.22011	7.4051	15.3159	6.47678	9.15384	4.02224	18.3156	17.654	15.9574	12.5765	16.2821	9.24186
SMOC1	ENSG00000198732	1083.5	-0.772404	0.201155	-3.83985	0.000123109	0.00258659	60.9325	65.2175	24.6736	32.1264	48.4569	45.0499	16.2317	12.9079	55.1698	62.0847	61.3675	60.6755	60.9805	57.4652	45.122	44.6719	70.374	63.0524	54.7459	61.6456	58.9382	65.2686	54.5879	48.6768	60.1959	58.297	35.7409	33.8934	49.6562	48.633	12.3384	24.8306	53.9527	36.3987	52.1491	17.8201	54.7239	51.3757	58.5749	44.7073	38.1378	32.1546
CROCC	ENSG00000058453	1024.56	-0.771967	0.203244	-3.79823	0.000145734	0.00289388	62.3142	52.7071	25.9939	41.4316	39.0899	38.4923	20.2656	20.2839	50.8939	63.2552	53.8744	62.1395	59.5297	55.9023	40.9633	40.5774	38.0531	42.4999	32.4952	34.6864	36.7401	53.6193	39.6275	38.9889	48.125	53.8265	28.9187	25.5792	39.3989	38.545	14.553	26.8876	43.1194	27.0055	37.3286	14.7143	42.6472	44.7234	65.7099	46.504	67.9371	40.8945
KDELR3	ENSG00000100196	255.357	-0.77049	0.184277	-4.18116	2.90031e-05	0.000868254	10.6476	12.1025	4.28341	5.9188	5.70389	5.43797	3.1695	4.16215	10.7464	11.3454	14.1325	10.6006	12.9118	10.4992	14.7634	15.4581	21.121	16.0421	18.0787	15.9266	18.438	12.1936	21.3648	17.3337	9.9003	8.80551	5.45779	6.142	8.1533	7.87965	3.74371	4.31964	9.33899	6.93129	9.94638	4.2259	14.9733	13.765	13.2577	15.4178	8.95295	5.99393
CPLANE2	ENSG00000132881	105.444	-0.769418	0.178391	-4.31309	1.60986e-05	0.000566294	5.1206	5.6297	1.99501	2.85633	3.4014	3.51869	1.39266	1.52788	4.12449	5.53765	6.44975	5.31385	4.54573	4.84887	6.49798	4.46259	4.3653	4.74288	5.60902	5.96709	5.57218	5.38915	6.50451	6.60105	5.29428	4.38018	3.37322	3.25826	5.4706	4.91851	1.21275	2.05697	4.42935	3.67396	5.15151	1.17103	3.83245	5.1171	6.07443	5.2646	5.96864	2.83457
SYNGAP1	ENSG00000197283	511.362	-0.76628	0.217859	-3.51733	0.000435919	0.00646375	30.5881	22.2468	10.3565	9.27573	15.8558	15.9407	9.84465	10.379	41.1314	38.5384	46.0019	29.9853	37.4781	42.9185	40.1835	35.8848	19.8423	22.4124	25.82	23.6108	17.532	21.9649	28.6699	29.0636	10.8003	13.8179	11.4083	11.123	13.9395	11.0415	5.9583	10.8138	13.1279	9.80986	14.1865	6.10973	25.7131	33.21	29.408	31.7965	14.4388	9.15328
CARF	ENSG00000138380	172.518	-0.766239	0.190178	-4.02906	5.59999e-05	0.00144007	9.34713	8.32217	3.75532	3.97531	5.9132	6.07773	3.93786	3.05575	13.9249	8.41902	10.2911	9.35346	10.9775	12.4628	10.7607	9.89131	5.68812	11.4387	9.73466	7.68424	8.69803	8.24704	7.205	9.30795	4.28836	6.3219	4.35865	4.75631	3.62953	4.16567	3.32189	3.82009	6.13705	2.95432	4.75524	2.49481	13.8147	11.667	12.0042	9.48464	6.31973	4.01563
AMOT	ENSG00000126016	198.764	-0.764091	0.18265	-4.18337	2.8722e-05	0.000862217	11.5688	10.09	4.13672	5.06484	6.38417	8.85003	4.80227	2.79233	9.91391	10.0848	11.3819	11.6308	10.9775	13.4646	10.4487	9.47726	7.54007	11.0667	13.2113	12.3635	9.51347	10.0979	11.0577	9.92531	7.14727	8.083	5.04087	5.20572	8.57412	7.177	3.95463	4.14333	7.47119	5.52988	8.55943	4.63322	10.1605	11.9228	11.4739	9.27573	7.02192	5.0786
TLN2	ENSG00000171914	256.342	-0.759861	0.146129	-5.19992	1.99377e-07	2.01269e-05	13.5737	17.569	7.8627	6.12492	8.16336	7.67713	5.61865	5.90076	15.3249	14.1368	12.2356	13.6642	14.1691	15.9492	12.2682	11.9156	11.9054	16.1816	14.3702	10.6034	11.5068	17.6917	15.1605	13.9619	10.8003	14.3146	7.42866	8.16437	7.52208	7.42795	4.48191	7.6108	11.9005	9.69623	8.79719	4.5823	12.5223	14.9931	13.3059	11.8662	9.74292	6.43683
TBC1D5	ENSG00000131374	826.733	-0.756047	0.140093	-5.39676	6.78546e-08	8.66304e-06	41.8047	47.2406	19.7741	17.3441	26.8449	31.6682	16.3277	17.2808	43.3261	40.0241	41.3543	42.0228	43.8131	46.0443	47.0454	50.7907	39.6405	47.1963	51.7328	52.0296	43.1277	47.1415	51.886	54.0431	27.9008	32.4223	21.5279	23.1823	24.3021	28.3065	15.713	19.8645	33.8338	24.1269	27.62	14.0524	45.9449	52.1944	40.5926	51.8521	27.0783	17.3912
PAN2	ENSG00000135473	1382.43	-0.754584	0.146906	-5.13652	2.79866e-07	2.58477e-05	69.0333	62.4707	33.0938	32.4209	42.0204	40.7848	27.0368	30.8209	75.603	73.1149	85.0798	68.7276	80.8076	85.4764	82.8102	85.4793	56.4844	60.495	71.063	72.7213	57.9416	62.0297	86.41	81.1596	45.1072	52.4718	37.9392	35.3914	43.9752	42.0081	23.7278	33.1173	47.7622	34.3534	40.3799	21.8932	68.182	75.0167	72.9896	81.5595	74.1252	32.5089
ENPP2	ENSG00000136960	333.574	-0.754489	0.129811	-5.81219	6.16604e-09	1.22778e-06	16.879	17.1067	8.80153	8.21564	11.3031	12.0488	8.06781	8.58772	18.5791	19.4043	20.44	16.9176	17.796	19.6359	14.1396	13.9859	19.4895	17.4371	20.2574	17.4291	18.0303	17.1745	15.2106	12.0623	15.7769	14.6307	8.6036	9.02575	14.5181	15.6589	8.70018	8.78621	14.6222	10.4159	14.7016	8.29906	18.0036	17.5517	18.2233	11.4484	11.7178	8.23796
EMX2OS	ENSG00000229847	460.161	-0.751947	0.146566	-5.13044	2.89062e-07	2.64581e-05	23.0021	22.0293	9.56433	8.89292	13.3963	11.8889	9.7486	8.95652	28.7958	26.6077	30.6837	22.7465	29.9341	30.7362	30.3066	32.5723	25.4863	26.3648	29.5748	31.1233	23.3307	21.8288	31.7721	29.7285	13.8181	15.2629	10.6503	11.1605	14.8337	13.9023	7.4347	9.52085	14.889	10.9083	15.8508	7.3826	27.4065	27.0695	23.9121	25.1949	12.9028	8.91707
SH3YL1	ENSG00000035115	518.016	-0.750669	0.150104	-5.001	5.70345e-07	4.42099e-05	25.0611	22.3556	13.2023	14.7823	20.1468	19.5127	10.2288	12.1703	30.0066	28.4986	27.5063	24.5901	32.6906	31.4976	30.9304	28.8918	22.6202	23.6679	28.1378	28.7622	24.4179	22.2098	22.1153	24.5521	17.2064	19.6431	11.7494	11.7597	14.6759	15.5585	10.7039	13.1059	22.04	11.59	16.9207	8.34997	30.2586	28.6558	28.492	25.1531	27.1222	15.2653
PBX1	ENSG00000185630	1498.46	-0.750063	0.163795	-4.57928	4.6657e-06	0.000224036	74.3436	88.525	37.3478	38.6636	54.8934	56.3523	23.387	21.3376	87.7495	70.1885	74.4567	74.665	77.1807	87.5602	70.854	71.4015	72.9755	100.809	92.4793	90.365	79.8679	89.3837	75.5524	71.5192	64.5372	76.0886	47.7178	48.05	45.1851	50.5903	20.8804	37.3488	79.3547	52.8748	58.8857	21.5368	91.0876	79.0592	74.677	68.607	63.8995	38.1485
TNFRSF19	ENSG00000127863	432.814	-0.747633	0.173457	-4.31018	1.63123e-05	0.000572885	22.1351	27.7678	10.4151	11.5726	16.7977	15.7808	6.24295	6.00613	24.6334	24.3116	19.3493	22.4212	25.1466	27.2098	19.7019	16.8842	22.3997	27.9923	25.3565	22.6234	26.9548	28.0345	18.5629	17.5236	21.6006	18.5141	13.6445	13.2952	14.9916	14.0027	6.38013	10.373	22.8939	15.6049	17.951	6.77162	25.1783	20.2125	22.0319	16.8802	16.0627	11.5449
TRERF1	ENSG00000124496	149.522	-0.746336	0.258502	-2.88716	0.0038874	0.0303825	8.23631	8.59414	2.6698	2.7091	3.66305	3.73194	1.58475	1.63325	10.5572	8.41902	10.9551	8.24189	10.3971	11.461	10.0849	9.52326	8.64242	11.3457	10.1519	9.65896	8.33562	8.46478	11.558	10.2103	4.07659	4.42533	3.56272	3.59532	4.52377	2.96114	1.31821	2.55652	4.53608	3.78759	4.51748	1.27286	10.4278	8.69907	11.6186	10.0696	1.97492	2.59835
CALCOCO1	ENSG00000012822	1431.77	-0.740204	0.150463	-4.91952	8.67569e-07	6.13346e-05	75.2376	68.2092	30.1893	37.0735	43.067	44.3035	26.7006	23.4977	78.7815	83.695	96.8885	75.2344	91.1564	89.9246	88.7364	83.133	72.1818	67.0513	72.8245	74.095	69.4484	68.4259	87.2105	76.6956	56.5429	58.3873	38.5835	39.4736	48.2886	46.1235	20.8804	29.7967	49.4166	39.1258	43.1538	17.7691	68.8059	73.4304	71.6397	71.4899	66.4011	37.1151
OCA2	ENSG00000104044	147.726	-0.739724	0.129414	-5.71594	1.09099e-08	1.90959e-06	8.23631	8.26778	4.16606	4.62314	6.17485	4.7449	3.31356	3.05575	7.90843	8.64413	5.92808	8.18767	8.51115	7.13305	3.27498	4.60061	10.4944	9.20677	7.46324	6.56809	8.51682	8.87305	5.50382	4.65397	7.3061	6.95409	3.63853	5.01847	6.99606	6.02266	2.05641	4.26087	7.25773	5.56776	6.85547	2.69847	8.06598	6.19169	8.34029	4.38717	8.29465	4.51759
C17orf113	ENSG00000267221	154.704	-0.738812	0.160866	-4.59271	4.37518e-06	0.000216801	8.85945	7.88702	3.46194	3.91642	4.91895	4.31839	2.40113	1.84399	9.15712	10.2199	8.91583	8.75701	10.6389	8.85621	10.2928	9.20122	10.1857	6.97483	7.37053	10.0453	7.70138	7.86598	10.9576	9.49791	6.03547	5.46393	3.60062	3.33316	4.10295	3.81435	1.74004	3.37931	5.38993	4.84812	5.31002	2.8003	6.99646	8.75024	8.8706	9.69355	5.00312	3.92705
DDX60	ENSG00000137628	140.11	-0.738764	0.182566	-4.04655	5.19785e-05	0.00135921	6.12305	7.09832	3.40326	3.6514	4.44799	3.83857	2.20904	1.84399	8.09762	7.42855	7.1137	6.18142	9.09146	10.8198	8.73328	7.72903	7.89282	9.11377	10.0592	6.8686	8.83394	7.10388	5.20361	7.36088	3.70599	5.14784	2.9942	3.1459	4.41856	3.36265	2.16186	3.37931	5.4433	2.23468	2.9324	1.88383	9.6257	9.67132	8.53313	6.64343	4.52036	3.60226
CSAD	ENSG00000139631	255.036	-0.736679	0.264533	-2.78483	0.00535563	0.0381611	13.2756	10.6339	6.30776	8.92236	12.1404	11.0892	7.97176	7.53401	17.4061	17.0181	14.8913	13.3389	17.8444	17.472	12.84	12.7897	7.98101	9.02077	8.01951	8.58574	7.65608	11.0505	5.45379	7.78828	8.25907	8.85066	6.48112	6.25436	7.15386	6.77549	5.06192	7.02309	8.80533	4.50723	7.17249	3.76767	12.7006	11.8205	18.2715	9.65177	19.7053	8.73991
RRAS	ENSG00000126458	200.327	-0.734987	0.219252	-3.35224	0.000801591	0.00983479	8.91364	8.0502	3.0512	3.29804	2.87811	4.47833	3.6017	3.89872	8.70305	12.2008	15.5553	8.86546	13.2503	9.69775	17.2586	14.906	18.4313	10.1367	13.5822	18.2018	14.2702	7.81155	20.0139	18.0935	5.55899	4.47049	3.48692	4.11964	5.3654	4.11548	2.95279	3.11484	5.33656	4.54511	4.20046	3.10578	8.06598	12.7416	11.715	16.8802	4.12538	3.30699
AZIN2	ENSG00000142920	274.591	-0.734314	0.171169	-4.28999	1.7868e-05	0.000616547	18.2066	13.2448	6.07306	7.98007	6.33184	6.39761	5.37854	6.69104	15.2871	20.0346	18.543	18.2731	18.3764	16.39	20.0658	16.9763	15.6093	12.4152	14.3239	15.7978	13.6813	13.2007	21.665	17.2862	8.7885	8.44426	6.10211	5.01847	7.46948	6.12304	2.90006	5.87707	8.27167	6.40103	7.4895	4.17499	10.5615	13.9185	16.4395	15.3342	9.52349	8.0608
TPPP	ENSG00000171368	271.899	-0.730113	0.148878	-4.9041	9.38553e-07	6.48737e-05	13.8717	11.7489	5.5743	6.24271	9.00063	10.3961	6.05086	6.95447	14.4925	16.748	20.6297	14.1522	18.6665	16.4301	17.5705	19.4606	11.3762	12.6942	13.9067	14.0806	10.6007	11.5948	21.2147	18.331	7.99436	8.89582	6.74643	5.28063	7.99549	9.58607	4.64009	5.87707	9.28562	6.1359	8.9557	5.6515	12.7451	15.4025	14.6558	18.259	8.99684	6.43683
PRXL2A	ENSG00000122378	834.822	-0.727942	0.173032	-4.20697	2.58813e-05	0.000803615	41.4254	45.4456	16.0188	19.3171	22.6062	21.6986	13.3983	12.3284	55.0941	57.8527	49.0371	41.101	59.2396	54.9806	48.7608	41.9116	66.6701	54.7291	56.8319	60.9588	69.8108	45.3179	48.6838	44.9251	28.8538	25.5586	17.9273	19.3997	21.935	19.674	14.4476	15.8387	29.4045	21.9301	22.9837	14.4088	48.2622	48.6636	50.9095	40.4037	20.2319	19.4876
C1RL	ENSG00000139178	299.067	-0.72683	0.198633	-3.65916	0.000253048	0.0043797	15.0909	14.659	6.1024	5.74212	6.33184	8.05033	3.64972	4.3202	22.4766	23.3662	21.6256	14.9384	23.309	25.3664	17.4146	17.7584	20.636	18.739	17.8005	18.5023	17.079	14.7521	18.8631	18.6634	6.5649	8.30879	5.45779	5.9922	7.78509	8.0804	3.79644	6.11215	8.32504	5.90864	7.331	3.5131	21.1231	18.9333	22.3211	17.3398	5.04701	5.61008
PHKB	ENSG00000102893	873.191	-0.726409	0.146207	-4.96836	6.75216e-07	5.03604e-05	36.2777	45.1192	20.5369	25.3831	35.0083	37.586	17.1921	15.1207	50.8183	43.7609	41.8285	36.7361	45.6991	46.7255	35.505	38.3231	44.9318	49.8468	48.117	40.6535	52.46	44.8279	37.0757	36.5195	43.0954	40.0086	27.9712	26.0661	36.8214	39.599	18.5604	20.7167	47.3353	25.3769	36.7739	15.6307	54.3674	49.4312	43.6781	33.7603	40.1127	25.2749
SCARA5	ENSG00000168079	1390.22	-0.724427	0.175253	-4.13361	3.57113e-05	0.0010185	74.8312	57.82	24.2922	25.442	22.2399	21.6453	20.4577	18.5453	52.7859	69.5132	108.887	75.2073	76.6487	69.928	116.756	127.851	72.1378	57.9375	96.3732	121.188	76.9232	58.1375	157.409	140.094	41.8248	43.1696	31.8371	31.7212	28.405	25.3956	16.9785	24.4192	36.0752	32.2703	30.7506	20.9258	60.1606	104.747	67.4937	142.479	32.6519	25.8654
PWWP3A	ENSG00000160953	1122.46	-0.724111	0.152653	-4.74352	2.10034e-06	0.000122542	58.7921	50.4226	24.3509	34.8061	43.5903	44.2501	16.6639	20.2312	65.3864	62.3998	58.5694	60.1604	62.3829	67.8041	63.8881	62.2003	50.6199	53.1482	47.6535	52.2443	50.9197	49.9994	52.9367	55.1828	47.3838	47.5949	27.7438	30.5602	38.715	38.9465	17.5058	23.8315	46.0012	29.7326	42.4009	20.0094	51.6936	57.0045	63.1066	56.6989	54.2444	35.0187
STAT2	ENSG00000170581	814.882	-0.72405	0.112275	-6.44888	1.12679e-10	4.45122e-08	45.0288	42.5899	22.0038	22.5857	29.7753	30.282	20.4577	17.4389	46.9965	43.4007	44.0575	44.8695	46.5696	48.7292	47.8771	46.0061	36.0689	39.3845	41.3955	41.6409	38.0992	42.6233	46.7825	41.9808	32.1363	32.5578	21.6037	22.5082	28.405	26.7005	17.1894	22.0096	31.0588	19.3167	25.6387	13.8487	40.6864	43.086	44.353	45.2087	34.2758	22.3813
C1QTNF6	ENSG00000133466	245.753	-0.722337	0.185473	-3.89456	9.83765e-05	0.00219141	12.7067	11.3954	5.16357	5.9188	7.43075	8.05033	4.0339	4.26752	18.4656	17.9636	15.2707	13.0677	20.3591	20.5576	13.1519	12.9737	13.2282	13.1127	11.3571	10.7322	11.0084	11.3227	11.1077	11.7299	7.3061	9.39254	7.20125	6.0671	6.36483	6.2736	3.05824	5.25997	6.67071	4.46936	6.18181	2.69847	14.3494	13.8673	19.0911	13.2451	10.0062	5.75771
LOXL4	ENSG00000138131	519.976	-0.718693	0.238322	-3.01564	0.00256439	0.0228667	25.5759	29.2092	9.74036	7.80339	9.15762	9.1166	7.53956	7.63938	37.1204	44.7064	38.414	25.295	41.2501	38.7108	30.9824	31.7902	43.7853	33.5257	31.4754	36.4894	39.413	28.7421	43.4802	39.4638	10.3768	11.1988	9.55113	10.4489	12.3615	8.93361	7.22378	9.72654	10.513	11.9309	11.69	9.06277	32.7095	32.033	39.8213	31.2116	8.73352	8.09032
GOLGA8O	ENSG00000206127	223.982	-0.718553	0.21437	-3.35193	0.000802508	0.00984047	14.7658	9.81798	5.92636	6.53718	9.41926	8.15696	6.43504	5.74271	16.6493	13.0562	16.5512	16.2669	16.4904	15.5084	14.5035	17.8964	7.18732	8.60228	11.079	11.2473	8.42622	10.0162	8.55594	11.8249	6.77667	5.55424	4.66186	4.41925	5.5232	5.06907	3.95463	4.84858	8.43177	3.97697	4.91375	4.98962	12.5223	15.8118	12.2453	11.8662	8.03133	6.55493
SMIM14	ENSG00000163683	252.82	-0.715683	0.177224	-4.03829	5.38422e-05	0.00139284	12.4087	12.2657	5.22224	5.65378	7.79706	7.83707	4.94634	4.00409	12.5627	9.94976	13.6109	12.4171	13.8306	12.9036	18.2463	16.1941	12.5227	12.2292	18.4031	18.4164	17.8038	12.2481	20.114	17.9985	10.4297	9.79895	6.32952	6.74122	6.99606	7.52833	5.22011	5.31874	10.7799	8.06757	9.78787	5.85516	11.3637	16.0677	11.956	18.635	6.58305	5.61008
SEMA4G	ENSG00000095539	357.552	-0.715021	0.1616	-4.42463	9.66063e-06	0.000380534	16.7436	13.1088	6.07306	6.44884	9.26228	7.9437	7.53956	7.32327	18.617	22.8259	29.0713	16.9718	22.4869	21.1186	28.799	31.1461	20.8565	17.1581	23.6877	23.0527	15.9464	13.7178	31.672	29.2536	8.36496	11.2891	7.46656	8.01457	9.31054	10.4895	6.59104	6.34723	9.60582	8.25695	8.67831	4.42956	17.8699	22.3617	18.3679	26.7408	11.4106	6.46635
SMIM10L2A	ENSG00000178947	231.357	-0.714901	0.200125	-3.57227	0.000353897	0.00560247	12.8692	13.2992	3.78466	5.03539	5.38991	5.59791	2.40113	4.05677	12.8654	17.6935	15.6027	12.878	19.8271	15.5885	15.1793	10.4894	13.2282	13.7637	13.6285	14.2094	15.6293	13.2551	15.811	13.2021	5.08251	6.3219	5.60939	4.49415	6.25963	6.17323	2.63642	3.82009	5.49666	5.60563	6.0233	3.1567	11.4528	13.6115	17.1145	12.6601	5.7492	5.13765
PCDH9	ENSG00000184226	327.111	-0.712593	0.198355	-3.59251	0.000327512	0.00529286	21.0243	16.9163	10.2098	10.0119	15.1232	14.4479	9.22035	7.48132	18.3899	14.0467	19.3967	21.1198	18.7632	21.1988	20.7935	20.1047	7.89282	12.0897	14.5093	13.4367	11.4162	16.6846	9.05629	10.4477	13.7651	13.7727	10.0059	9.69987	11.1516	11.2423	7.90925	10.1379	15.2626	8.67358	10.7389	6.41522	18.5384	19.4961	15.2825	16.8802	16.5015	10.0686
ACVRL1	ENSG00000139567	160.412	-0.712573	0.20323	-3.50623	0.0004545	0.00666246	6.33979	8.43096	2.2884	3.76918	3.71538	4.05182	1.87288	1.89667	9.72471	10.6701	11.2396	6.23564	10.8807	11.2205	11.3325	11.5935	10.9353	9.95075	11.0326	10.4746	10.3742	8.6553	12.959	11.35	5.02956	3.74799	2.9942	3.03355	4.10295	4.21586	0.896382	2.23328	3.84233	2.61344	4.16084	1.73109	7.7986	8.90375	10.2687	10.6128	3.15987	3.868
GLI4	ENSG00000250571	120.52	-0.711874	0.259477	-2.74349	0.00607893	0.0415419	5.9334	4.35146	2.08303	5.03539	4.291	4.42501	1.58475	2.00204	7.90843	8.23894	8.48901	6.28987	7.97921	7.45364	6.03012	5.93479	4.71806	5.62636	4.5892	4.80802	3.89599	4.5454	3.65254	4.65397	5.02956	5.37362	2.08457	3.25826	4.10295	3.96492	1.16002	2.49775	4.53608	2.9922	4.79487	1.37469	5.65955	6.03818	7.27968	6.05847	9.26016	5.31481
BBS2	ENSG00000125124	738.438	-0.710628	0.142811	-4.97601	6.49086e-07	4.87466e-05	36.4944	37.8849	15.1093	20.3477	20.1468	24.0977	11.5735	11.2747	37.6123	42.7704	42.8719	36.3565	42.0238	43.5998	43.7184	45.086	35.9366	38.3615	44.5013	43.5727	44.9398	37.8057	48.0834	45.3525	30.4421	29.0356	20.8836	20.5982	24.1443	24.191	10.5984	15.1041	31.0054	21.0211	26.0349	11.5576	36.2746	39.0435	35.8681	38.7324	30.7209	20.3439
IGFBP5	ENSG00000115461	198.759	-0.710417	0.17828	-3.98483	6.75283e-05	0.00164309	12.3816	11.2866	5.01687	4.77037	8.52967	7.35725	4.80227	4.10946	9.2328	10.9853	13.2315	12.2815	10.9775	10.9801	12.736	13.6638	9.78886	9.06727	10.5691	11.419	8.1091	11.0505	13.3092	11.445	8.31201	7.76691	5.6852	6.44161	6.78565	6.47436	4.37645	5.14243	8.75197	6.4389	6.81584	4.42956	9.44744	11.5646	8.91881	10.8217	5.52977	4.48806
NYNRIN	ENSG00000205978	946.743	-0.709453	0.203348	-3.48887	0.000485071	0.00702803	51.6937	59.5878	23.3241	19.6704	32.6011	26.4435	17.3842	16.9647	59.1051	67.3072	53.5898	51.4847	67.3155	70.2085	50.7362	58.1977	59.13	66.1678	53.3552	58.1255	57.1261	60.07	63.8443	51.6686	27.1596	29.8033	21.0352	21.497	28.2472	23.3378	11.8111	23.2732	29.1376	26.9676	30.0769	14.7652	52.1392	54.0877	59.7801	49.1781	21.4169	19.8124
HDAC11	ENSG00000163517	293.079	-0.707726	0.176759	-4.0039	6.23059e-05	0.00155614	14.9825	14.6862	5.01687	7.98007	11.4078	9.9163	3.88984	4.05677	14.6438	18.5489	16.077	14.8842	18.4731	15.308	15.7511	16.4242	19.1368	13.5777	14.2311	16.5276	15.9011	14.8066	22.7658	22.1776	11.5945	10.6118	7.04964	7.00338	9.31054	8.88342	3.21643	4.84858	8.32504	8.67358	11.2937	4.98962	12.5669	16.3235	16.1985	17.298	12.025	8.14938
SLC25A42	ENSG00000181035	433.228	-0.706699	0.128586	-5.49592	3.88686e-08	5.41004e-06	21.9725	20.6694	10.5325	11.7787	16.693	12.9019	9.84465	8.27161	21.909	27.8683	24.8979	21.7976	21.7615	21.4392	26.5637	26.5455	23.1493	21.7615	22.1579	24.5123	20.7484	20.8489	29.7707	26.5467	17.7888	16.7079	11.0293	11.3103	16.4644	12.9487	7.69834	10.4612	19.6919	12.4233	18.0699	8.8082	15.82	22.8223	23.5746	28.5793	16.6771	11.7812
FAM161B	ENSG00000156050	106.653	-0.705697	0.162991	-4.32967	1.49333e-05	0.000530462	5.33735	5.30334	3.13921	2.59131	4.39566	4.63827	3.07345	1.89667	4.95696	4.90735	3.79397	5.25963	5.17439	5.28968	3.01506	4.14055	5.51175	6.18435	5.14546	6.01002	5.39097	5.33472	4.10285	5.31883	7.04139	7.27019	4.62396	4.4567	5.3654	5.01888	2.53096	3.11484	5.87022	4.16635	5.23076	2.24024	4.67916	5.21944	4.9174	4.63786	5.17867	2.89362
CDH3	ENSG00000062038	171.844	-0.705444	0.223021	-3.16312	0.00156087	0.0159328	8.77817	9.21966	2.87517	3.5925	3.34907	3.572	2.68927	2.05473	10.4437	12.0658	13.1366	8.78412	13.5405	12.8635	12.1642	10.9955	14.9479	10.5552	13.0723	10.9039	11.7333	9.49906	13.1091	12.9172	3.65305	4.24471	3.10791	3.18336	3.36652	2.96114	2.00368	2.82099	3.04184	3.40883	3.20979	1.73109	11.0072	11.2064	12.5828	10.5292	3.3793	3.63179
OSBPL5	ENSG00000021762	455.377	-0.705067	0.153047	-4.60686	4.08795e-06	0.000205382	22.7582	23.3075	10.5912	12.4854	16.0127	12.7419	7.58758	9.16726	23.9145	28.9038	28.7393	23.4785	28.6284	26.0477	23.1328	27.3276	23.8989	20.4595	23.1778	22.2371	19.7971	23.3258	30.221	25.7393	17.6829	19.5527	12.8864	11.9844	14.8863	13.4004	6.01103	10.5787	15.6895	11.893	13.7109	6.10973	17.1569	23.6922	27.6724	24.6517	20.2319	12.5784
TRIQK	ENSG00000205133	498.963	-0.703121	0.162646	-4.32302	1.53907e-05	0.000544038	23.3814	21.6485	11.618	11.4253	17.1117	17.8067	7.87572	6.8491	24.3685	23.5463	29.1187	23.6412	30.7562	25.0458	33.2177	30.9621	22.7084	27.2483	34.7203	32.2395	35.4717	21.2844	25.5677	30.6308	19.9594	19.327	11.6357	15.9542	14.4655	15.9099	8.59472	11.3427	21.5064	11.5521	16.2471	8.04448	30.214	30.3956	25.9369	34.7213	15.4921	11.5449
SULF1	ENSG00000137573	636.388	-0.702684	0.198159	-3.54606	0.000391037	0.0059987	34.0561	30.705	17.3684	14.5467	30.9789	32.5212	14.4548	12.6445	32.6175	32.1003	40.0738	34.2689	38.4936	41.8766	36.4407	34.1365	25.2659	28.8758	38.2433	34.8581	27.4532	31.219	29.8707	26.4042	24.8302	28.3583	17.6999	18.6507	32.7184	33.7771	12.813	17.2786	26.2559	17.1578	29.2447	12.0667	41.0429	39.6575	33.2648	33.7603	20.583	14.7043
C11orf80	ENSG00000173715	134.408	-0.702553	0.174857	-4.01787	5.87272e-05	0.00148688	5.49991	6.11924	2.81649	2.44408	5.28525	3.73194	2.78532	2.73964	9.2328	10.2199	7.82507	5.09696	8.51115	9.21687	8.52535	8.2811	8.86289	7.06782	7.37053	8.02767	7.33897	5.71577	7.50521	6.88598	5.34722	4.96721	3.60062	3.33316	3.05091	4.41662	2.37278	2.87976	4.90964	3.82547	4.993	3.25853	8.19967	8.34087	8.34029	6.81056	3.20375	2.39166
AHRR	ENSG00000063438	136.256	-0.699538	0.136446	-5.12683	2.94654e-07	2.65317e-05	6.28561	6.01046	3.4326	3.53361	5.96553	7.03737	4.226	4.63631	9.38416	7.02336	7.73022	6.42542	6.86695	7.85437	6.54996	5.79677	4.76215	7.06782	5.14546	5.06559	5.70808	6.20569	6.15427	6.41109	5.08251	6.05096	4.16914	4.19454	5.3654	4.71775	3.48007	3.73194	6.8308	4.0906	6.4592	3.81858	6.95189	7.0616	6.79758	5.38995	7.24136	3.48415
PLSCR4	ENSG00000114698	121.592	-0.699009	0.175297	-3.98758	6.67521e-05	0.00162804	6.15014	6.01046	3.34458	3.53361	6.33184	5.11809	2.113	2.1601	9.08145	7.96881	7.30339	6.10008	8.26936	7.73415	6.54996	5.70476	6.17316	7.76531	6.62884	5.83831	5.9799	5.93351	4.45309	5.08138	3.01774	5.23815	2.65309	3.29571	4.10295	3.96492	1.52912	3.34993	5.49666	2.61344	4.27972	2.74938	7.84316	6.14052	6.21906	4.72143	5.22256	3.57273
H6PD	ENSG00000049239	1141.42	-0.697709	0.170803	-4.08487	4.41017e-05	0.00120857	61.5827	66.9037	30.3066	30.4774	46.6777	46.0628	19.3051	22.0752	60.0889	63.0751	64.6398	61.4889	69.2982	65.2394	65.6556	63.2124	46.3869	57.5656	61.7456	66.0673	56.809	66.5206	71.8999	65.4406	40.6071	44.8404	29.6767	30.8973	39.5567	33.8775	16.7149	30.12	47.3887	32.8005	49.8508	19.9585	55.3923	71.3835	61.9496	70.9886	41.9999	30.7373
TMEM50B	ENSG00000142188	549.277	-0.697588	0.154622	-4.51156	6.43519e-06	0.000285039	23.4627	25.7824	15.52	17.3147	31.3975	29.7489	12.63	12.1176	23.6118	20.3047	20.44	23.5057	19.8755	20.3973	22.8209	24.3372	22.973	22.7379	23.5486	23.5679	24.5538	25.3127	21.7151	24.9795	35.1011	28.855	16.4492	17.4523	32.9288	33.3254	16.1876	15.633	27.1631	19.2031	35.9021	14.5615	24.0197	22.9758	23.2853	20.3899	31.2037	18.6018
TSPAN2	ENSG00000134198	263.321	-0.696416	0.164651	-4.22965	2.34055e-05	0.000742762	14.0884	12.4833	5.1929	5.77156	7.48308	7.51719	4.41809	4.26752	16.725	14.3619	13.848	14.1522	17.796	16.5904	16.6348	16.1481	16.7998	16.4141	19.423	18.3306	18.5739	12.6836	13.3593	14.5793	7.57082	7.27019	6.36742	5.69259	6.52264	7.02644	3.84917	5.11305	9.17889	6.32528	6.8951	3.92041	17.6025	17.654	15.4753	14.8746	6.71472	5.84629
WHRN	ENSG00000095397	474.429	-0.694505	0.142889	-4.86045	1.17119e-06	7.67962e-05	25.7656	22.6548	11.266	12.5149	17.007	15.141	9.89267	11.3274	27.2822	29.6692	32.4385	26.027	30.998	29.8947	33.2177	32.8484	23.8989	18.739	23.2241	24.2118	17.0336	22.6998	30.1209	28.2088	16.4123	16.6627	11.522	10.8609	13.3609	13.5008	6.90741	11.4015	13.9284	11.4006	12.5618	7.78991	20.6774	26.0972	25.1173	32.0472	19.047	12.5193
ADIRF-AS1	ENSG00000272734	206.066	-0.692857	0.200793	-3.45061	0.000559317	0.00764929	10.9727	7.61506	4.10738	3.44527	5.28525	4.3717	4.61018	3.9514	14.0762	14.4519	18.1636	10.4108	17.7477	15.6286	18.8181	16.3322	10.1857	7.76531	10.3836	11.8054	8.38092	7.94764	12.2585	12.9646	4.44719	4.28986	4.51026	3.44551	4.47116	4.66756	2.95279	4.17272	4.16252	3.48458	3.9627	3.71676	11.5865	14.072	13.8362	15.0835	5.52977	3.83847
LINC00472	ENSG00000233237	355.253	-0.690893	0.238032	-2.90253	0.00370164	0.0293535	19.7509	16.318	9.65235	12.4854	17.5303	17.0603	9.89267	9.79948	25.0497	19.8995	17.4997	20.1167	22.2451	23.6433	17.9344	15.4581	7.14323	14.4146	14.3702	13.3938	13.7266	16.1402	5.85406	8.83305	12.1239	13.1857	8.7173	9.99948	11.362	12.6476	8.64745	9.72654	16.2765	7.72668	11.0956	7.02619	25.0001	17.7052	19.5732	14.7075	21.9435	12.3717
UAP1L1	ENSG00000197355	388.428	-0.690835	0.159208	-4.3392	1.43003e-05	0.000511322	21.2139	18.7929	8.44947	9.89411	12.9253	11.8356	7.39549	7.53401	25.5416	27.238	24.7082	21.2283	27.6129	24.6451	21.6773	20.4267	25.1336	20.227	20.211	21.5502	18.8457	18.7532	23.1661	20.1356	12.918	11.3794	8.18668	7.78986	13.2031	11.694	5.22011	8.52175	10.0861	9.35535	11.8485	4.78596	18.4938	20.6731	23.8638	20.5152	12.9467	9.98003
PPM1M	ENSG00000164088	435.47	-0.689118	0.147544	-4.6706	3.00321e-06	0.000163773	22.6228	20.5063	7.80402	10.4241	9.78557	10.6094	8.06781	7.16521	20.3197	26.4276	28.0754	22.8008	26.8391	24.6451	29.5788	30.6401	29.4548	21.25	27.0716	28.0325	28.0874	20.4679	36.9256	31.818	13.871	14.2694	10.4987	10.9732	12.151	12.2461	5.69466	7.69896	12.8611	9.5826	12.7599	6.77162	17.558	21.6453	23.1889	26.6573	12.7711	10.3934
QPRT	ENSG00000103485	1969.45	-0.687967	0.187206	-3.67492	0.000237928	0.00420177	101.328	102.586	36.321	46.5848	49.9221	52.1939	29.3419	27.291	107.464	131.778	130.655	101.804	124.185	117.615	122.214	118.052	160.282	108.435	123.213	130.117	142.068	101.904	151.255	129.124	78.7788	65.6575	50.1055	48.3496	65.2264	53.15	23.3587	35.9676	63.2917	50.7158	56.944	26.8319	104.457	104.901	116.716	112.771	42.6143	46.6522
SYTL1	ENSG00000142765	370.742	-0.687912	0.191988	-3.58311	0.000339533	0.00541457	20.2386	16.5084	6.24909	10.1886	10.4658	9.9163	5.0904	6.16419	23.6496	26.6527	23.4278	20.3336	25.8236	22.401	30.6705	25.2113	23.8108	14.6471	17.5224	19.6184	18.5286	16.5213	23.2661	22.0826	10.2709	8.30879	7.08755	6.44161	8.88973	7.98002	4.11281	6.28846	9.81928	7.80244	7.84615	4.53139	14.8396	15.4536	28.8295	21.9358	12.9906	10.2753
FZD4	ENSG00000174804	236.752	-0.687539	0.152959	-4.49494	6.95897e-06	0.000304511	13.7362	11.6946	6.60115	6.21326	9.73324	9.22322	3.84181	3.58261	14.1141	14.4069	14.5119	13.7997	14.3142	15.6687	10.6567	10.3974	11.2881	12.1827	12.1915	13.6943	12.0504	11.5676	10.3572	10.3052	9.95324	9.34739	6.48112	6.55397	7.57468	7.37776	4.06008	6.75863	11.9539	7.80244	10.0653	5.60059	11.0963	16.4771	11.1847	10.4039	8.29465	6.34825
GEMIN8	ENSG00000046647	281.774	-0.683505	0.183494	-3.72494	0.000195361	0.00361476	12.4357	12.7008	5.89703	10.6892	8.84364	8.95666	5.33052	4.42557	12.0329	14.9021	13.516	12.2002	15.0396	13.2242	14.8674	13.8478	15.1683	12.5082	14.0457	15.7119	17.2602	12.2481	18.8631	18.8533	14.5063	15.8499	8.18668	8.35163	10.9938	11.8446	2.74187	6.02399	13.6082	8.40845	12.2844	3.97133	12.8343	14.6861	15.2825	14.4985	15.8432	10.7182
AC243562.2	ENSG00000259683	303.925	-0.682312	0.227336	-3.00134	0.00268794	0.0236478	14.4135	11.069	6.13173	5.06484	11.4078	9.64973	8.21188	7.79744	32.2391	22.7809	22.1947	15.2367	23.986	28.973	19.5459	18.3564	11.8613	17.4836	13.7676	14.3382	12.594	11.3227	10.5573	12.3948	5.24133	8.94098	6.55693	7.86476	7.62728	7.37776	4.53464	6.02399	8.64523	5.83289	9.23309	4.42956	20.4992	19.5985	22.3211	13.5375	9.87458	4.51759
TTC28-AS1	ENSG00000235954	446.234	-0.681212	0.12272	-5.55094	2.8413e-08	4.16672e-06	19.6967	19.1464	11.8527	13.4572	17.635	17.5401	10.1328	10.6424	24.2929	22.916	22.3844	19.7643	24.7114	22.8017	24.5364	22.0369	19.9305	22.7844	19.4693	21.2068	22.5605	19.1886	19.2133	19.7082	21.0712	18.9657	12.2042	14.8681	18.2529	15.4582	10.5984	11.4897	24.9751	12.6127	17.7925	9.521	25.8913	20.5196	24.4424	21.1838	23.1724	13.228
RBL2	ENSG00000103479	1182.35	-0.680579	0.163602	-4.15996	3.18309e-05	0.000932331	63.6147	56.8954	33.6805	32.2736	51.9106	49.7947	25.404	25.1309	67.7703	51.5947	59.4231	63.0342	60.787	67.0427	63.6802	60.13	34.9665	55.7521	53.4479	56.1937	48.7452	57.3754	48.6338	47.4895	41.7718	55.9488	38.6593	38.8369	40.7665	40.653	25.046	33.8225	56.9411	34.7701	41.1725	21.0277	58.5563	64.8337	56.5983	59.1641	66.9716	32.8632
TRPM4	ENSG00000130529	200.289	-0.679303	0.153055	-4.43829	9.0678e-06	0.000366495	10.3496	8.51255	4.10738	5.30041	5.96553	5.9711	3.12147	3.16112	9.11929	10.6251	13.848	10.4108	11.3643	11.9419	18.1943	16.5162	9.96524	7.06782	10.9863	13.0503	8.1091	8.30147	20.4142	16.004	6.30019	5.68971	3.63853	4.3818	4.62897	3.91473	2.47823	4.37841	4.74954	3.82547	5.15151	3.00395	7.75403	11.5646	10.9918	15.9609	7.1097	5.28528
ZNF280D	ENSG00000137871	386.671	-0.678528	0.1914	-3.54508	0.000392493	0.00600752	20.1302	17.6506	10.3858	11.8081	18.2106	17.007	6.7712	5.90076	24.255	21.6103	20.5349	20.415	25.7269	21.2789	19.8058	20.1967	14.7715	16.2281	18.8667	17.2573	18.891	17.61	10.6574	13.3921	18.6888	16.3466	11.7873	11.872	13.9395	17.5159	7.96198	10.6963	18.5712	9.80986	13.6317	5.95699	29.5455	22.0035	20.441	16.0863	17.7304	11.7221
TMEM159	ENSG00000011638	264.553	-0.677967	0.18847	-3.59721	0.000321654	0.00522935	12.1919	12.8368	6.01438	6.86109	7.6924	8.42352	5.33052	6.63836	12.5248	13.7766	13.1366	12.4442	16.0551	12.2624	17.1027	16.0561	19.1809	15.8561	14.5556	19.6614	19.2082	12.6291	21.615	18.4734	11.3827	7.85722	5.8368	5.20572	9.31054	7.6287	7.4347	5.81829	10.5664	7.72668	9.23309	8.50271	11.0963	13.0486	14.4147	16.1281	7.19747	6.73209
IGDCC3	ENSG00000174498	259.252	-0.677011	0.140203	-4.82879	1.37366e-06	8.76882e-05	12.7338	11.5314	5.86769	5.77156	8.32035	8.90334	5.7147	4.95243	16.498	17.9636	15.3656	12.878	18.6665	16.39	15.0233	14.4919	14.5069	15.3911	15.39	15.9266	13.1377	11.2138	16.5115	13.3921	8.4179	8.48941	5.07878	5.09337	8.0481	8.73286	4.85101	5.84768	6.08368	7.31005	8.75757	7.12802	14.1266	12.6392	15.861	13.4958	8.64574	5.72818
PIK3C2B	ENSG00000133056	134.212	-0.676352	0.15305	-4.41915	9.90882e-06	0.000386106	7.17968	6.55439	3.40326	2.88578	6.12252	5.59791	3.07345	3.00307	7.56787	7.51859	8.44159	7.26588	6.81859	7.37349	8.16146	7.63701	5.20309	6.88183	8.11222	7.21203	6.0705	6.61396	7.80542	8.54812	4.76485	5.9155	3.97964	3.33316	4.57637	4.41662	1.84549	3.43808	4.74954	4.16635	5.11188	1.78201	6.77364	8.69907	6.02622	9.1086	3.90595	2.95267
HHAT	ENSG00000054392	201.484	-0.675755	0.148434	-4.55257	5.29939e-06	0.000244719	8.80527	9.79079	3.63797	4.74093	4.91895	5.22472	3.07345	2.47621	13.1681	13.4614	13.0892	8.86546	13.2503	14.3062	10.2408	10.3054	14.5951	13.7172	13.5822	13.866	11.235	9.7168	14.2599	13.7245	5.92959	5.46393	4.39655	3.48297	5.5232	4.26605	2.84733	3.73194	6.03032	5.52988	4.993	3.66584	12.2995	12.7416	11.715	11.2395	6.53917	4.81286
KCNAB2	ENSG00000069424	522.65	-0.673807	0.139768	-4.8209	1.42913e-06	8.99066e-05	29.4773	27.251	13.3197	17.5208	17.6873	19.8859	8.88419	10.6424	25.2767	27.0579	27.364	29.3075	29.644	26.4885	27.3955	26.2695	26.765	20.2735	19.9792	23.4391	23.376	26.7008	28.9201	26.9266	24.8302	25.2425	15.4258	15.018	20.2517	16.1608	8.7529	13.1646	22.1467	16.8548	19.6946	9.72466	19.4296	25.2273	27.6724	26.1559	25.3228	17.5389
PPP1R26-AS1	ENSG00000225361	119.313	-0.673733	0.189288	-3.55931	0.000371832	0.00579343	7.28805	6.17364	2.81649	3.88697	4.91895	6.02442	2.68927	3.42455	8.74089	7.38353	6.3549	6.96765	6.81859	7.45364	5.4583	4.18656	6.04088	7.16082	2.96675	3.90651	5.52688	6.26013	2.75191	3.70418	5.24133	4.47049	3.10791	4.3818	4.05035	4.517	2.68915	2.67406	5.33656	3.37096	4.35897	2.13841	6.41713	5.52647	6.31548	4.26182	5.83697	3.80895
SEMA6C	ENSG00000143434	623.687	-0.673573	0.187728	-3.58802	0.000333199	0.00535685	38.9057	28.4749	13.9651	20.3183	22.1876	22.285	13.1102	13.224	45.5207	41.7349	40.5006	39.2574	44.7319	41.8366	37.4284	35.3787	30.6894	27.5273	26.3299	29.0198	21.8357	28.6061	31.3217	29.301	20.33	19.7334	13.0381	13.0705	15.991	16.1106	9.22746	13.6642	19.0515	15.7943	17.8718	7.99357	28.3869	28.7581	37.0733	31.3369	28.351	19.7829
PRPF40B	ENSG00000110844	148.236	-0.673439	0.179787	-3.74576	0.000179852	0.0033914	7.45061	6.20083	2.22972	3.53361	4.70963	3.572	2.40113	2.8977	9.04361	7.51859	11.1922	7.18454	9.18818	9.93819	8.52535	9.89131	5.29128	7.34682	8.94662	8.15646	6.65943	6.01516	8.85615	9.92531	4.28836	4.60596	3.79013	3.74512	4.73417	4.0653	2.47823	2.32144	3.78896	3.10582	5.46853	1.93475	6.68451	7.98268	8.67776	9.5682	5.70531	3.66131
KIAA1109	ENSG00000138688	1460.9	-0.672876	0.195657	-3.43906	0.000583736	0.00785943	82.9863	75.7426	47.9977	43.5812	68.7083	73.999	44.1328	43.7289	77.0031	56.6371	80.1002	82.8256	74.2792	86.0375	85.3055	81.0628	24.8249	66.1678	71.2021	65.5092	42.3123	75.557	53.5372	60.5492	47.4367	69.6764	43.5107	45.4658	48.3938	54.5553	33.4298	47.6336	63.4517	32.1566	50.1678	27.2392	85.027	89.7539	71.2541	76.5039	74.0374	43.3748
LNCTAM34A	ENSG00000234546	287.125	-0.672845	0.179439	-3.74972	0.000177035	0.00335579	11.4333	14.4414	6.19041	9.5113	11.0938	12.1555	4.41809	4.10946	20.1305	19.3593	13.9428	12.0646	19.0534	18.3135	8.62931	8.05107	18.7399	18.1345	12.2842	15.8836	18.9363	13.9084	9.25642	8.45314	14.771	13.6372	8.86891	10.0369	12.151	11.5936	4.53464	6.17092	18.5712	8.37057	12.4429	4.83687	18.7166	10.7971	16.8734	8.44008	12.7272	10.0686
SHISA2	ENSG00000180730	274.06	-0.670603	0.15288	-4.38646	1.15208e-05	0.000432916	14.3323	13	7.71601	6.47828	11.3554	12.2088	7.44351	6.90179	12.5627	13.9567	15.7924	14.1522	16.3936	15.1878	17.7785	17.5743	15.6093	14.2751	12.7478	17.6866	13.5907	12.9013	15.5108	11.8724	9.37087	7.6766	5.45779	6.02965	11.5724	11.2925	7.80379	7.64019	9.17889	6.40103	11.5711	8.19723	13.0571	16.7841	14.4629	14.8328	8.25076	6.43683
SYT11	ENSG00000132718	760.643	-0.66832	0.118243	-5.65207	1.58522e-08	2.66711e-06	37.6324	37.1506	19.8328	18.8754	27.9438	28.576	17.5763	17.5969	32.2391	29.6692	43.0616	37.685	33.6577	37.5487	57.1302	55.8054	31.2626	33.4792	40.3293	52.8453	38.7334	37.3158	57.8902	58.3646	29.5421	28.2228	18.9128	20.336	26.827	24.8937	17.1367	20.0408	30.9521	21.1348	29.0466	18.7365	31.7737	42.1649	33.9879	57.1168	25.7617	18.8085
SLC66A3	ENSG00000162976	190.272	-0.668241	0.149619	-4.46629	7.95879e-06	0.000336042	7.77573	8.81171	3.99003	4.77037	5.02361	5.27803	2.49718	3.63529	9.15712	9.22941	11.1448	7.61833	10.7357	10.6996	11.2285	10.9034	13.9778	11.1132	13.0259	13.4367	14.4061	8.87305	12.959	12.4423	5.98253	6.45737	4.35865	4.15709	4.78678	4.81813	2.84733	3.90825	6.51061	4.46936	5.15151	3.05487	9.44744	11.0018	11.7632	11.7409	6.80249	4.72428
CLYBL	ENSG00000125246	210.078	-0.668115	0.147941	-4.5161	6.29896e-06	0.000279604	10.0786	9.11087	3.96069	5.56544	5.65156	5.1714	2.78532	2.58158	10.6707	10.9853	12.9944	9.76014	13.9757	12.7433	14.6075	12.8817	10.7148	11.6247	11.8207	13.1362	12.4128	8.70974	12.4586	15.3866	7.88847	7.63144	4.96507	5.9173	5.418	5.77172	3.48007	4.17272	7.79138	5.68138	5.31002	2.95304	9.75939	16.5794	12.4863	14.7075	7.72412	5.31481
NCAM1	ENSG00000149294	1588.1	-0.667703	0.129284	-5.16461	2.40937e-07	2.30573e-05	79.3829	78.5983	36.585	39.6942	59.2367	66.3219	38.5622	34.3509	98.3445	92.5642	99.1175	79.6536	100.49	103.63	81.9265	78.0724	78.4432	95.4156	82.4665	92.3397	75.6095	78.6871	85.4093	70.0946	53.0486	62.2256	39.7964	46.0276	55.0742	57.6168	33.2716	37.1137	63.932	43.33	59.7179	32.0252	104.1	85.4044	85.0903	71.9913	56.0876	39.4772
FAT4	ENSG00000196159	404.915	-0.6672	0.216803	-3.07745	0.00208781	0.0197102	23.2459	23.2259	10.1511	10.5125	17.2163	18.2332	5.13843	5.47928	22.7036	16.5229	22.9061	23.2345	21.9065	26.4484	19.0781	22.773	11.9054	24.5049	24.1049	21.9795	18.3474	23.2441	17.6122	18.046	12.7592	16.0757	11.4083	13.6323	13.7817	13.7517	5.69466	10.1673	18.251	13.3702	18.5058	5.70242	25.8468	26.4042	20.2481	20.1392	17.9498	10.4525
TMEM63A	ENSG00000196187	620.652	-0.667105	0.171451	-3.89094	9.98566e-05	0.00221378	35.2753	27.7678	14.1411	15.5773	20.2514	21.4853	13.3503	14.0143	43.099	38.4484	44.5792	34.784	40.7665	49.0097	38.8319	38.5071	24.6926	28.9688	30.7801	30.9516	21.9263	28.1706	24.7672	30.5833	16.2005	22.0815	15.3121	14.6434	17.1482	15.6087	10.1238	14.3107	17.9309	15.0746	18.1095	9.92832	32.3976	35.2568	39.0017	31.0444	25.7617	15.6492
PBLD	ENSG00000108187	130.341	-0.664908	0.193699	-3.43269	0.000597628	0.00801168	7.0984	6.82636	4.89952	4.62314	6.59348	8.7434	3.40961	3.58261	7.83275	5.04241	4.50534	7.10321	5.99649	6.97276	4.73053	3.95652	4.80624	6.64933	4.77462	3.30551	4.0772	6.66839	2.70188	3.6092	8.52378	6.638	4.88927	4.79376	6.52264	5.57096	2.58369	4.96612	7.31109	4.20422	5.74592	2.59664	5.74868	4.96359	5.9298	4.01113	8.95295	4.81286
DLC1	ENSG00000164741	1030.33	-0.664583	0.134655	-4.93544	7.99708e-07	5.7664e-05	52.3168	60.2677	32.1843	31.4786	46.9917	49.2616	23.195	21.9171	52.7481	46.2371	45.2431	52.1625	49.1809	55.2211	39.6117	37.679	47.7538	55.5196	50.064	50.012	46.5254	60.3966	39.2773	37.5167	51.6721	55.3618	32.7846	35.9532	45.5533	45.0194	22.3041	32.2945	58.8089	38.5955	54.4079	25.2536	53.788	52.1432	46.9081	39.3174	45.9058	31.3869
CCDC80	ENSG00000091986	303.711	-0.663822	0.2446	-2.71391	0.00664938	0.0440397	14.4948	12.2113	5.92636	5.24152	14.2859	15.8874	7.05933	6.95447	16.8007	19.4493	21.5308	14.5318	21.1328	18.1131	17.4146	19.7366	16.9321	17.1581	20.3037	22.8381	18.3021	12.2753	20.9145	17.1912	7.04139	5.68971	5.45779	5.01847	15.728	15.4582	6.80196	6.05338	7.09763	5.37838	17.4755	8.14631	16.2211	17.2446	16.8734	17.4233	4.91535	5.16718
PAXIP1-AS2	ENSG00000214106	162.719	-0.663665	0.166728	-3.98053	6.87619e-05	0.0016675	8.12794	7.69665	5.04621	4.5348	6.64581	6.55755	4.94634	4.689	10.595	8.55409	8.86841	7.99789	8.55951	9.69775	7.90154	7.68302	5.46765	7.8118	6.48978	6.52517	6.34232	7.64824	5.10354	5.55628	5.40016	7.72175	5.34409	6.142	5.99662	7.47814	3.79644	5.31874	8.59187	3.74971	4.993	2.54572	9.98221	9.05727	8.82239	7.35373	9.30405	4.45854
MAP4K3-DT	ENSG00000231312	236.787	-0.663028	0.179588	-3.69193	0.000222559	0.00397565	10.2954	9.32845	4.8115	4.12254	5.02361	5.27803	4.27402	4.42557	14.0384	11.9307	17.1203	10.2481	16.4904	14.7069	19.9618	18.0804	10.7589	12.5082	15.1583	17.1286	16.037	9.28132	14.2599	18.1885	6.61785	6.77347	5.761	6.40416	5.3654	6.97625	6.85468	4.87796	10.0861	5.41625	6.14219	6.46614	15.0624	15.4025	12.1971	16.6295	5.7492	4.13374
ERMAP	ENSG00000164010	158.107	-0.661393	0.122699	-5.39038	7.03094e-08	8.87207e-06	6.99003	7.45188	4.28341	3.88697	6.90746	5.59791	4.6582	3.63529	8.62737	7.33851	7.30339	6.66943	7.59234	8.09481	8.05749	7.26896	8.0251	9.39276	8.66849	8.24231	8.29031	7.67546	6.95483	6.88598	7.41199	8.98613	6.25372	5.61769	4.62897	5.72153	3.63826	4.37841	8.32504	5.52988	5.38927	4.17499	8.60074	8.49439	8.29208	6.26738	7.85578	3.92705
RIMS3	ENSG00000117016	396.869	-0.661097	0.170112	-3.88625	0.000101806	0.00224553	20.5366	17.6506	8.71352	7.27335	15.2801	15.6741	8.45199	9.16726	17.4439	17.3333	23.4752	20.4421	21.8098	20.197	32.7498	33.1704	17.2407	18.646	26.6081	27.088	18.8004	17.8277	32.7727	39.6063	9.21204	12.3277	8.6415	8.83849	13.2031	12.497	8.96382	8.72744	10.0861	8.63571	14.2261	7.17894	14.9287	22.4129	17.9823	32.9664	8.60186	7.17499
SLC35E2B	ENSG00000189339	2543.87	-0.660749	0.132234	-4.99683	5.82806e-07	4.5015e-05	139.828	146.019	73.7275	80.3896	109.316	106.52	48.695	54.2133	136.222	128.987	116.902	137.916	130.907	138.534	115.664	106.642	117.29	132.522	111.022	116.423	118.375	144.691	101.671	110.413	118.38	127.386	84.6336	86.2502	102.206	100.679	49.0901	73.3458	125.569	86.1677	115.077	44.5501	115.375	121.48	140.194	111.058	126.658	79.0726
PHF7	ENSG00000010318	182.873	-0.659548	0.161365	-4.0873	4.36413e-05	0.00119746	9.34713	7.53347	4.25407	3.35693	5.70389	5.59791	3.93786	3.63529	9.80039	7.87877	10.5757	9.51613	9.96192	11.9018	12.736	13.5718	6.87866	9.25327	11.218	10.4746	9.9665	7.70268	11.8582	10.0203	4.44719	6.50253	4.66186	5.01847	4.20816	4.96869	2.74187	4.17272	5.17647	4.69661	5.62703	3.71676	10.8735	11.974	9.64196	12.2005	7.32913	3.54321
TMBIM1	ENSG00000135926	399.351	-0.659513	0.196129	-3.36265	0.000771972	0.00952523	17.3125	17.5962	7.42262	6.65497	9.05296	10.1829	6.24295	6.16419	17.3683	21.5203	28.7393	17.3785	24.3728	21.7999	31.9181	32.3883	28.7493	21.1105	25.4955	30.9945	26.8189	17.9366	45.5316	36.7094	9.79441	9.61832	8.30039	8.05202	12.0458	10.2887	6.22194	7.52264	10.2996	9.09022	10.5012	8.91003	19.4296	23.6922	21.7426	31.2116	8.64574	6.52541
DAAM2	ENSG00000146122	549.443	-0.659477	0.15749	-4.18743	2.82131e-05	0.000851651	27.066	31.3849	13.1143	10.6892	20.3037	19.2461	10.4689	11.8542	31.6715	33.1809	36.8015	26.7861	32.5939	34.1425	25.628	26.2695	26.765	33.0142	29.0649	33.6561	26.1847	31.0284	34.574	30.4408	17.9476	21.1784	16.9798	15.9542	23.7761	20.3265	10.5984	13.0765	18.3044	16.4003	22.8252	10.8448	28.2086	31.8795	31.9631	29.2896	17.9059	10.8954
HDAC6	ENSG00000094631	1391.41	-0.659202	0.12929	-5.09862	3.42134e-07	2.97027e-05	74.0184	70.0041	34.0619	42.8156	46.6777	51.874	31.0707	28.7662	69.246	80.8586	81.191	73.7704	73.6989	76.9007	67.475	67.813	71.5204	60.03	69.1161	65.2946	58.6664	70.1134	74.5517	72.469	60.0371	64.3931	44.7615	41.4211	53.2332	50.6907	24.255	33.9107	54.1128	38.8985	50.1282	23.9298	56.2836	68.4668	70.772	68.8576	68.771	43.109
AL133367.1	ENSG00000260285	114.166	-0.658816	0.135449	-4.86394	1.15074e-06	7.56839e-05	6.77328	5.6569	3.49127	3.53361	3.34907	3.62531	2.97741	3.31918	6.65973	7.7437	5.54868	6.96765	7.35054	7.85437	6.49798	5.42872	5.46765	4.23139	5.05275	4.80802	4.89264	5.57968	5.70396	5.69874	4.07659	4.33502	3.22161	3.03355	3.68214	3.06152	2.63642	3.58501	4.00242	2.68919	3.56643	2.74938	5.52586	5.37295	5.73696	5.89134	6.14418	3.60226
PEX2	ENSG00000164751	506.237	-0.65674	0.126768	-5.18063	2.21133e-07	2.18158e-05	21.8912	25.7552	14.4639	17.7564	15.3325	17.2202	10.661	10.9059	25.2389	24.4017	17.7368	21.9874	21.0361	23.7234	22.2491	23.7391	26.28	24.6444	24.6148	28.2471	31.9834	25.8298	23.9666	22.1301	27.3714	21.6751	14.213	15.355	18.3581	19.1219	13.973	14.487	29.2444	17.0442	22.5874	14.1033	23.886	22.2082	23.1889	20.0974	28.2632	17.7456
ASIC1	ENSG00000110881	1504.78	-0.656625	0.125842	-5.21787	1.80996e-07	1.87959e-05	80.1957	73.2949	34.4433	39.1347	42.6483	43.1839	29.1978	28.3974	83.0952	89.0526	98.169	79.9518	90.6244	87.3999	88.2165	88.7458	95.4635	67.8883	83.9035	87.8322	71.487	73.4068	100.82	88.5205	50.7192	53.2395	37.1433	39.0617	49.9718	44.116	24.0969	34.3808	48.0291	38.5577	43.1934	21.6896	71.8362	85.8138	86.9223	90.8353	56.9215	39.0639
CRACR2B	ENSG00000177685	183.429	-0.656435	0.194702	-3.37149	0.000747614	0.00930403	8.88655	7.96861	2.99252	6.3016	5.02361	5.11809	2.113	2.95038	10.0653	11.4805	14.18	9.32635	14.3142	11.8617	9.09717	9.66128	13.9778	7.9048	7.9268	9.95946	10.5101	7.94764	11.8582	9.92531	9.58264	5.05752	4.20705	5.39298	5.89142	4.66756	2.63642	3.17362	7.09763	3.78759	4.75524	2.29115	7.13015	9.41546	10.4133	8.31473	7.28525	6.08251
TMEM80	ENSG00000177042	303.588	-0.656422	0.1552	-4.22953	2.3418e-05	0.000742762	14.7387	15.0941	8.18542	10.3358	11.4601	11.8889	6.24295	5.63734	21.8333	18.2337	14.3222	14.3149	20.0689	18.4337	11.3845	10.5354	13.7132	15.6701	10.9399	12.3635	12.8205	15.2148	9.15636	9.78285	14.1357	15.1726	9.24792	9.66242	12.7823	10.5397	5.64193	8.4042	14.5155	9.31747	11.9277	4.07316	14.7059	14.1232	19.8142	11.6573	17.6865	10.541
SDHAF4	ENSG00000154079	450.416	-0.65626	0.200871	-3.26708	0.00108664	0.0122818	19.1278	19.2552	6.68916	9.98245	7.53541	8.37021	5.28249	5.79539	20.6981	25.7523	25.1351	19.6287	28.5317	23.0422	39.8196	36.2068	33.4232	21.529	32.4025	39.4944	42.6294	19.5697	41.3787	37.2793	11.6474	9.75379	8.37619	8.83849	7.46948	9.83701	6.6965	6.49416	13.3948	8.4842	9.94638	5.80425	25.9359	33.4658	27.817	36.8104	10.4451	10.1867
COLGALT2	ENSG00000198756	380.696	-0.655803	0.191412	-3.42613	0.00061225	0.00815232	20.1844	20.0983	9.47632	8.6279	16.3267	15.9407	6.19492	7.48132	24.7091	23.1411	23.7597	19.9269	24.9532	24.5249	19.4939	19.0465	21.6061	22.8774	22.6679	23.0957	21.428	19.9235	20.214	18.7584	13.3945	13.4566	10.3471	10.8234	14.5181	13.8521	5.64193	9.37392	14.6222	10.681	15.6527	7.33168	21.5687	22.7199	22.3211	16.2116	11.0595	8.41512
CYB5RL	ENSG00000215883	703.615	-0.654659	0.143751	-4.55411	5.26085e-06	0.000244394	33.4058	35.5732	18.6006	18.2864	28.6241	26.5501	14.2627	13.1187	35.9852	33.1358	33.2447	34.0249	33.0291	36.5469	33.8935	35.0566	30.9099	36.2226	37.9652	35.5879	35.6982	35.0295	34.524	39.5113	33.301	35.8994	22.7787	24.7178	31.1403	29.0091	12.7603	18.1307	36.5021	27.763	31.979	15.6307	34.4921	38.3271	35.1931	36.309	33.0908	18.5133
KIF17	ENSG00000117245	327.13	-0.653814	0.203904	-3.20648	0.0013437	0.0142679	15.1451	15.2845	5.51563	6.21326	7.84939	6.39761	6.57911	7.11253	17.2169	20.935	23.6649	15.562	22.9221	18.8745	23.9645	23.1411	22.2234	16.3676	24.4757	24.2547	21.2015	15.5142	31.6219	28.4462	7.94141	7.27019	6.78434	6.17946	9.25794	8.63248	5.22011	5.46567	5.97695	6.21165	7.05361	6.05882	14.9733	24.4086	20.9713	24.4846	7.06581	6.17109
CDK18	ENSG00000117266	396.798	-0.651513	0.216019	-3.01599	0.00256139	0.0228496	22.2164	16.2364	6.80652	7.2439	6.8028	6.98406	6.00283	6.21688	22.8171	27.7333	37.5603	22.3399	31.6267	28.9329	35.7129	34.9186	29.0138	19.855	27.0253	29.1486	20.4766	16.0586	31.1716	29.301	9.00027	7.81207	7.80767	6.51652	8.41631	6.87587	4.58737	6.84678	8.05821	7.84031	7.13286	5.04053	20.6774	26.1484	24.1531	31.6294	5.26644	7.11594
CTNNBIP1	ENSG00000178585	466.088	-0.650848	0.142021	-4.58274	4.58914e-06	0.000221558	18.6401	22.5732	8.88955	11.5726	16.0127	13.435	8.30792	8.69309	22.9307	24.5367	23.8072	19.2492	24.9532	23.9238	24.4844	23.7852	33.3791	25.7604	25.4028	28.0754	28.8122	22.8903	31.5219	28.5887	24.089	18.7851	13.834	15.6172	16.4644	16.9136	8.80563	9.10945	20.3323	15.1504	20.5664	9.92832	19.2514	23.0269	27.7688	27.1169	16.8526	11.4564
PRUNE2	ENSG00000106772	161.484	-0.649958	0.158734	-4.09463	4.22851e-05	0.00116763	6.88166	7.2343	4.16606	3.53361	7.06445	6.29099	2.73729	3.26649	8.93009	7.42855	7.25597	6.56098	8.89802	9.49738	8.73328	10.3514	7.23141	8.97428	8.57577	8.49989	8.0638	7.4305	11.3579	9.9728	6.24725	6.90894	5.45779	4.75631	7.41687	6.82568	2.68915	4.23149	6.9909	3.78759	7.05361	3.97133	10.0713	10.6947	7.61715	9.65177	5.7492	3.60226
FAM114A1	ENSG00000197712	420.95	-0.649905	0.20768	-3.12935	0.00175193	0.0173863	20.4553	20.4791	9.12425	8.83402	15.2801	14.6079	6.00283	6.90179	22.855	22.6458	25.1351	20.2252	24.7597	24.1642	27.3435	29.5359	24.2517	25.5279	29.8066	28.891	24.7803	20.9034	31.8721	28.3038	13.9239	14.0888	10.8019	10.9358	14.8337	15.408	8.17289	9.31515	14.889	11.287	15.613	7.78991	26.025	26.0972	22.7068	27.284	10.489	8.56275
ALPK1	ENSG00000073331	434.976	-0.64874	0.159115	-4.07717	4.55881e-05	0.00124302	23.0292	20.5335	8.56682	10.5419	12.0881	11.8889	7.2034	6.32225	29.8931	26.7878	30.0672	23.099	28.7735	28.8528	32.126	29.4439	20.7683	23.3424	26.9326	24.3835	23.829	20.7945	26.2182	24.0772	13.0239	14.3598	10.9156	13.1454	13.6239	13.7517	7.32924	8.66867	14.1419	10.1507	12.2447	6.72071	26.5152	27.1718	24.1531	24.6099	15.4482	10.3048
FCHSD1	ENSG00000197948	262.39	-0.647766	0.190691	-3.39695	0.000681414	0.00876721	14.7658	10.5795	5.5743	7.15556	8.16336	8.53015	6.09888	7.2179	15.2493	15.4874	19.8235	14.6131	17.4092	17.3117	17.5185	16.2862	10.5826	9.90425	11.6352	13.0503	9.73999	10.6694	11.3579	12.3473	8.10024	8.57973	5.38199	7.30299	5.3654	6.2736	5.53648	5.46567	6.72407	5.79501	6.69696	4.02224	12.0321	12.6392	16.9216	14.3732	11.5423	6.93878
NPRL3	ENSG00000103148	408.191	-0.647324	0.155485	-4.16326	3.13736e-05	0.000925181	18.2608	21.023	8.80153	13.1333	15.7511	14.8744	8.2599	6.90179	18.3142	20.1696	23.1432	18.734	22.1483	20.3573	17.1547	22.0829	30.6894	19.4365	20.8136	18.8886	19.2988	21.2028	27.2689	21.9877	22.3948	22.1718	13.3034	13.7821	15.6754	18.5699	7.85652	8.63929	16.7568	12.7263	16.7226	6.97528	16.9341	19.9567	21.8872	22.2701	18.3009	13.3756
BTN3A3	ENSG00000111801	279.704	-0.642281	0.160046	-4.01311	5.99239e-05	0.0015088	15.8224	13.9519	6.51313	7.47947	8.32035	9.00997	5.23447	5.26854	17.1791	17.8735	19.8235	15.6704	17.796	18.3135	21.0015	17.3443	14.5951	12.6477	14.5093	16.4417	14.7232	13.6906	13.2592	13.1546	9.63558	9.16676	7.84557	7.30299	8.36371	8.73286	4.53464	6.72924	8.80533	6.93129	8.91608	3.61493	16.2211	14.1232	13.547	15.5849	10.6645	7.23405
FBN1	ENSG00000166147	481.991	-0.641839	0.17143	-3.74402	0.000181099	0.003409	27.337	28.5565	15.52	12.3971	18.3152	20.4724	16.904	14.3304	31.1796	29.354	31.0631	27.247	30.5144	35.4649	21.8852	23.3251	18.8722	29.1083	25.3565	22.28	19.2082	28.6877	19.5135	18.9008	15.1946	17.8368	11.522	11.9844	17.0956	13.1997	10.0711	15.7505	15.6895	13.5974	18.1095	10.8957	31.5509	27.1718	28.2509	18.2172	17.3793	12.3717
C2orf92	ENSG00000228486	151.399	-0.6413	0.210274	-3.04982	0.00228977	0.0210938	8.01957	6.39121	4.37143	4.94705	7.6924	7.25063	5.04238	3.84603	12.4491	8.46405	7.91991	7.72677	8.99474	11.3808	6.70591	7.545	3.48342	6.74233	5.23818	5.62366	5.34567	6.55952	3.4524	5.8887	5.29428	7.17988	5.07878	4.30689	5.26019	4.96869	2.95279	4.4078	7.68465	4.31785	4.83449	3.25853	9.6257	5.78232	6.99042	4.72143	9.39182	4.84238
LAMA3	ENSG00000053747	449.481	-0.640344	0.185673	-3.44877	0.000563138	0.00768217	26.0907	22.4916	12.3808	11.9554	17.7919	15.7808	10.8051	9.7468	31.2553	23.9965	31.4425	26.1626	28.1448	34.1024	31.6062	28.2017	14.551	22.1799	24.383	25.1992	15.7199	22.2098	19.6636	23.0799	11.5945	14.9468	11.7873	9.66242	11.3094	11.0917	8.38381	12.1361	14.0352	10.2644	16.1282	7.17894	26.2033	29.4233	24.6352	24.6517	17.7742	11.8402
GSDME	ENSG00000105928	243.205	-0.637519	0.16311	-3.90852	9.28637e-05	0.00209304	10.9998	12.1841	4.78217	4.5348	5.12827	5.11809	5.23447	5.0578	13.5465	15.1272	16.5038	10.8717	15.233	13.7051	18.6622	18.2184	15.7856	12.1362	15.2046	14.8963	15.9464	12.3569	22.5156	20.1356	5.13545	5.9155	5.7989	4.49415	5.5232	5.26983	5.00919	4.93674	5.65676	5.49201	6.0233	4.73504	12.968	15.1466	14.0773	18.3425	5.92475	4.39948
EPOR	ENSG00000187266	222.84	-0.637505	0.162976	-3.91165	9.16689e-05	0.00208333	11.2166	9.60041	3.54995	4.91761	5.38991	6.13104	4.226	4.689	11.1248	14.2718	13.848	11.1157	15.5715	12.7834	14.9713	13.6178	17.4171	11.9967	13.7212	14.5958	12.6393	9.5535	16.1112	15.2916	6.51196	6.14128	5.57149	4.79376	6.68045	6.52455	3.37461	3.4087	5.60339	4.77236	6.41957	4.32773	9.00181	12.3834	12.9202	13.9554	5.7492	5.16718
NUDT14	ENSG00000183828	227.511	-0.636349	0.22632	-2.81172	0.00492769	0.036071	11.5417	8.53974	4.40077	8.80458	8.9483	8.37021	2.83334	2.73964	12.1464	15.3073	15.8873	11.3055	12.9118	13.0238	11.9563	11.0875	10.9353	7.76531	9.45653	11.7625	11.7786	8.90027	12.2085	10.6377	11.4356	9.48285	6.63273	4.90611	8.46891	7.47814	2.63642	4.46657	8.05821	4.73449	9.43123	2.54572	9.00181	10.7971	13.2095	11.6155	11.6301	9.0647
GPM6A	ENSG00000150625	480.402	-0.635393	0.16611	-3.82514	0.000130699	0.00269624	22.7311	22.41	12.1168	9.74687	14.2336	14.3413	11.7656	9.48337	22.9685	24.6718	27.9331	22.7736	29.3538	28.3719	31.5022	30.6861	24.9131	25.9464	34.7203	35.0298	35.3358	22.5365	34.3739	32.0079	19.1123	15.2177	10.8398	12.284	15.991	14.3038	9.96566	11.9892	15.2092	13.2566	15.613	13.1868	27.1837	30.8049	23.7192	28.0361	11.9373	9.74382
ZNF862	ENSG00000106479	142.52	-0.633134	0.151057	-4.19137	2.77271e-05	0.000840487	8.85945	8.02301	4.13672	4.32867	4.18634	3.94519	2.64125	2.68695	8.58953	6.70821	8.96326	8.86546	10.5422	8.05474	8.73328	8.3271	6.21725	6.69583	7.0924	7.51253	7.42957	7.8932	8.15566	9.35544	5.87665	5.41877	4.20705	4.11964	4.73417	3.76416	2.37278	3.9964	5.38993	4.16635	4.87412	1.73109	5.61499	6.14052	7.42431	7.72977	5.79309	4.34043
SRP14-AS1	ENSG00000248508	161.961	-0.631781	0.159895	-3.95124	7.77489e-05	0.00184221	6.99003	8.0774	3.28591	5.18263	5.23292	4.53164	3.84181	2.79233	11.6167	8.50907	8.29931	7.45566	12.0413	10.0584	9.3051	11.2255	9.56839	8.0908	8.90026	6.99738	8.0638	7.97486	8.10563	8.92803	4.65896	6.27675	3.75223	3.63277	3.36652	3.96492	4.06008	3.37931	5.81685	3.90122	4.12121	2.59664	11.1409	10.4389	9.69017	7.98047	7.1097	5.16718
NR1D2	ENSG00000174738	1850.2	-0.631518	0.142902	-4.41924	9.90487e-06	0.000386106	96.8038	93.0669	56.1538	62.6627	96.7568	99.9627	43.9888	43.3601	84.0791	73.0249	89.0635	97.3845	85.1599	90.8062	91.2836	94.9566	57.6308	87.0923	91.6449	83.7969	84.8511	93.0581	68.2974	81.3496	87.4614	90.7645	60.6042	59.5475	68.6455	82.7614	48.3519	56.2435	96.8586	49.9962	73.4288	36.4038	98.2178	101.063	86.0063	92.2141	86.6769	62.951
H2BC21	ENSG00000184678	248.091	-0.629305	0.196892	-3.19619	0.00139257	0.0146436	11.352	10.5795	6.89453	6.83165	8.89597	8.53015	5.81074	5.90076	7.60571	8.32898	14.7965	11.4953	10.1554	9.29701	19.9618	24.4292	10.5385	9.20677	13.7676	15.4543	10.0118	10.6694	19.2133	18.6159	12.2827	12.8244	7.27705	8.57634	10.31	10.4393	5.53648	6.90555	13.3414	8.82508	10.4615	6.21156	9.44744	13.2533	9.3527	21.7269	10.2696	6.76162
METTL7A	ENSG00000185432	2629.62	-0.62842	0.19247	-3.26503	0.00109452	0.0123405	115.525	137.479	58.3248	63.9289	95.8672	93.7783	41.3955	38.8291	165.358	145.825	129.327	115.874	151.895	135.568	154.184	137.696	142.644	187.576	145.139	162.915	186.102	138.567	166.816	130.026	122.033	104.04	79.2516	87.2614	94.9991	93.6022	47.2973	57.3602	143.233	90.5234	115.315	53.1547	166.311	123.424	130.89	132.618	72.1503	65.136
PHYHD1	ENSG00000175287	125.086	-0.624781	0.174253	-3.58547	0.000336466	0.00538147	4.95804	5.43933	2.78715	4.12254	3.92469	3.78525	2.73729	2.58158	6.28133	6.4831	5.50126	5.50363	6.5768	7.33342	4.31466	4.23256	11.2881	7.8583	5.74809	4.29287	7.20306	5.63411	6.0542	5.22385	5.77076	6.54769	4.13124	3.44551	4.57637	4.56718	2.16186	2.87976	6.24378	4.43148	4.91375	2.90212	6.10519	5.21944	6.60474	4.34539	7.28525	4.28138
MLXIPL	ENSG00000009950	466.338	-0.623873	0.199818	-3.1222	0.00179504	0.0177169	28.2039	18.9833	9.06558	14.5467	17.5303	15.4076	9.22035	9.48337	30.4607	32.9107	33.7663	28.2231	32.3521	30.3355	29.8387	29.904	22.6643	17.9486	20.0719	20.7775	15.4481	19.2703	24.4169	21.3228	13.5533	14.3146	11.0293	11.6099	13.8343	12.7982	5.74739	8.69806	15.476	10.9083	12.4825	5.95699	20.1427	23.5387	26.5636	25.1531	21.4169	14.7043
RING1	ENSG00000204227	860.452	-0.62366	0.164106	-3.80035	0.000144492	0.00287712	39.5289	38.6464	15.8428	32.2147	35.6362	33.0543	25.5481	19.1248	30.9526	38.7185	41.4491	36.3565	37.2363	36.1061	32.3859	33.4464	48.1947	38.0825	35.9255	32.7546	40.6814	27.3268	39.0271	35.6646	53.3663	52.2009	32.8604	28.9124	46.0793	45.8726	21.5659	22.4798	34.6877	31.0961	40.2214	19.4493	32.9324	35.2056	40.8337	38.9831	50.2506	31.6231
HTRA1	ENSG00000166033	240.741	-0.622603	0.220331	-2.82576	0.00471691	0.0350842	10.8102	15.3389	4.5768	6.24271	9.36693	6.82412	4.99436	4.74168	12.26	15.5324	10.9551	10.7361	15.5232	12.2624	10.8126	10.8114	22.1793	15.5306	12.8868	14.3811	18.9363	15.2148	14.6602	11.6824	11.7533	8.85066	6.59483	6.51652	10.0996	8.88342	3.05824	4.46657	9.07216	8.74933	9.23309	5.04053	15.0624	12.1787	16.1503	10.8217	4.47648	6.17109
PRMT2	ENSG00000160310	2477.08	-0.622383	0.1308	-4.75829	1.95243e-06	0.000114839	117.801	126.546	69.5028	88.4875	101.205	92.4455	56.9549	63.8547	118.816	128.807	109.598	118.559	115.142	124.909	81.2507	89.5739	124.477	114.341	97.4857	98.9507	117.016	127.217	96.0667	98.3983	150.887	138.45	90.622	90.4822	114.357	110.215	54.6793	69.8195	135.229	93.0232	110.599	53.9184	109.359	96.5085	113.823	83.1055	142.194	89.0526
RPS6KA2	ENSG00000071242	448.84	-0.622194	0.146946	-4.23417	2.29393e-05	0.000734327	23.0292	22.1109	12.6155	11.0131	18.1582	18.9796	10.1328	10.1683	20.2441	19.4943	23.2855	22.8821	23.2122	24.3646	25.4721	24.7053	19.9305	22.7379	25.7273	28.29	19.8877	21.9921	30.0709	27.6864	16.8887	19.5076	12.5832	13.9693	22.0928	21.5812	11.4421	12.8414	18.5179	13.1051	20.9231	10.4375	17.6025	25.1761	20.5374	26.6991	15.6238	11.1611
ZFP90	ENSG00000184939	636.065	-0.619719	0.128496	-4.82285	1.41521e-06	8.98119e-05	30.4527	33.2887	17.3684	16.1957	21.8736	21.0055	16.5678	15.2788	36.4393	31.1099	33.2447	30.6631	35.3503	32.9002	32.022	32.5723	32.9382	37.7106	38.0115	36.4894	35.9247	33.2875	34.4739	34.7623	24.936	25.694	19.2918	19.6619	22.6714	23.388	17.5585	17.69	28.4973	17.3093	24.648	16.2926	38.7256	34.0287	34.3736	31.2116	21.5485	16.1216
H4C15	ENSG00000270276	1091.82	-0.619635	0.137082	-4.52016	6.17915e-06	0.000277091	49.9868	54.5836	30.2186	33.7165	47.7243	43.1839	21.6582	22.9708	40.753	49.9739	51.8826	50.6171	47.4884	44.4013	59.0016	52.907	60.9379	46.3593	50.7593	58.8553	57.8057	54.5447	69.198	58.1747	57.6017	53.3749	34.3007	36.103	51.7603	49.8375	24.2023	29.9143	52.1916	38.444	51.8717	29.1231	38.8147	49.3288	48.499	59.5401	53.5861	34.0443
H4C14	ENSG00000270882	1081.36	-0.618052	0.13624	-4.53649	5.71983e-06	0.000259172	50.3661	54.2301	30.0132	33.8049	47.7766	43.1839	21.6102	24.3406	39.3151	49.7038	51.8351	50.0749	46.231	43.8002	58.6897	52.1249	59.6592	46.0338	49.3223	57.2669	58.0775	54.4087	68.4475	56.3701	56.5429	51.9751	33.6564	35.5038	51.3395	49.2352	23.8332	29.8261	52.0849	38.5955	51.4359	27.0865	38.4137	48.5613	49.2222	59.2894	53.8055	33.9853
ATP8A1	ENSG00000124406	777.98	-0.618032	0.148927	-4.14991	3.32607e-05	0.000963804	40.4771	38.728	25.4951	23.2924	33.4907	34.2272	20.0735	21.8644	44.4991	37.0977	38.2717	40.0979	45.3122	49.4104	39.5597	40.2093	21.9588	40.0355	41.5809	33.141	38.4616	38.5406	22.8659	31.4856	28.0067	34.048	21.9828	22.2835	25.1963	25.4457	20.3004	25.624	32.553	17.082	26.9464	17.6164	51.4262	45.5934	41.9907	37.479	33.3103	23.208
SENP7	ENSG00000138468	303.33	-0.617548	0.207572	-2.9751	0.00292892	0.0250805	16.6081	12.1569	7.01189	8.21564	13.187	12.1555	7.15538	6.74373	20.6981	15.3523	17.8317	16.05	17.2157	17.472	21.3134	20.4267	8.28967	12.8802	17.1979	14.0806	11.8239	12.1936	10.6574	13.1546	8.52378	8.94098	8.14878	8.50143	8.57412	8.73286	8.54199	7.02309	12.4876	6.1359	7.331	4.32773	24.6436	19.1891	17.4037	19.3035	12.9028	8.1789
DNAL4	ENSG00000100246	300.131	-0.616315	0.156327	-3.94246	8.06499e-05	0.00189031	14.4948	14.7406	6.95321	11.1898	8.73898	9.43648	4.41809	4.79437	11.7302	16.2528	14.7016	14.342	15.5232	13.3845	13.6198	13.1117	19.3132	13.4382	14.7411	15.5831	17.2149	14.7793	19.2133	16.004	17.2064	15.6241	9.89224	9.58752	12.0458	12.5472	5.11465	6.90555	14.4621	11.0976	11.8881	6.00791	12.5669	12.7927	15.62	14.2896	16.4576	11.2497
H3C14	ENSG00000203811	156.061	-0.613647	0.193664	-3.16861	0.00153168	0.0157403	9.37422	8.32217	6.16107	5.44765	11.1461	7.67713	3.98588	5.00511	5.82726	4.41211	5.78581	9.40769	4.35229	7.17313	5.61425	5.33671	3.48342	5.67286	5.0064	4.80802	3.53358	8.70974	4.85337	6.22113	7.78259	10.4763	6.02631	6.89103	8.52151	8.33135	4.00735	6.31785	7.79138	5.87076	10.0256	3.46218	4.50091	6.75457	7.13505	7.06125	11.7617	5.49197
PRSS16	ENSG00000112812	265.939	-0.613603	0.1377	-4.45608	8.34732e-06	0.000346406	12.2732	12.1569	6.95321	6.3016	6.59348	9.16991	5.57063	7.11253	12.8654	11.7506	11.7139	12.3628	13.7339	12.9838	18.6102	15.9181	14.7274	14.0426	14.0457	15.4973	15.8558	12.1664	15.911	16.3839	8.62967	8.53457	5.95051	7.04083	10.31	7.98002	8.64745	7.05248	11.5803	8.18119	12.2051	9.1646	14.0375	12.0252	12.4381	12.7437	9.96236	6.52541
SELENOP	ENSG00000250722	659.989	-0.610923	0.228912	-2.66881	0.00761207	0.0483219	21.81	26.0544	13.4077	19.6704	28.5194	30.3887	10.661	12.8025	31.8229	23.7263	19.3018	21.5536	34.1897	26.6888	34.3093	25.1193	39.7287	40.547	28.8795	39.4515	51.0556	25.1494	23.7165	24.2197	29.9127	22.3524	17.2072	19.999	22.8292	21.4306	16.2931	13.3409	36.7689	22.9528	26.0349	16.9036	35.4279	28.6558	29.4562	27.2004	36.9968	19.4286
SYNGR3	ENSG00000127561	332.2	-0.609623	0.181483	-3.35913	0.000781891	0.00961482	17.6376	14.523	5.89703	8.98126	7.95404	7.83707	5.7147	6.8491	14.6438	19.8545	26.7001	17.8394	19.4402	17.2315	23.7566	26.3155	25.0013	14.6936	19.7011	23.5249	17.079	14.4527	32.9729	27.449	9.68853	8.30879	6.17791	6.32926	9.78396	7.87965	4.58737	6.02399	7.09763	7.31005	8.12354	6.10973	12.2995	20.2637	19.5732	25.0277	10.0501	9.0647
ZMYM3	ENSG00000147130	1759.04	-0.607723	0.133257	-4.56055	5.10205e-06	0.000239168	91.0329	90.0481	43.8316	44.2585	62.9521	59.8177	35.2967	35.5626	95.4687	89.998	108.365	91.5555	99.7159	101.706	106.723	109.541	88.8935	95.8806	99.8962	93.0695	78.0105	89.6015	110.777	96.2138	58.3959	75.908	51.2805	52.3943	64.5952	64.4425	30.3188	43.7841	61.3705	54.1625	63.3636	31.7706	85.6509	94.7175	88.9953	94.3032	70.3948	44.3491
H3C15	ENSG00000203852	156.249	-0.606402	0.19495	-3.11056	0.00186734	0.0182504	9.40132	8.29497	6.13173	5.44765	11.3031	7.78376	3.98588	4.89974	5.82726	4.50215	5.73838	9.46191	4.25558	7.13305	5.66624	5.33671	3.48342	5.67286	5.0064	4.80802	3.48827	8.68252	4.85337	6.07866	7.83553	10.4763	6.06421	7.00338	8.57412	8.48191	4.06008	6.34723	7.79138	5.90864	9.94638	3.46218	4.50091	6.90808	7.23147	6.97769	11.7178	5.5215
FAM131A	ENSG00000175182	1230.26	-0.60606	0.121637	-4.98252	6.27617e-07	4.74078e-05	62.4497	53.3054	30.5413	31.1252	41.1831	38.7056	27.0368	33.3498	58.0834	67.4873	73.6979	62.6275	68.7663	61.5927	78.9114	75.22	64.4654	54.6826	61.6529	78.0873	65.054	53.2111	94.2654	89.7552	42.3542	39.6474	28.2365	28.9498	40.9769	36.2865	23.5696	30.884	38.1564	33.8611	45.7296	31.9234	42.2461	59.2048	63.3477	79.6793	46.5641	30.885
TMEM9B-AS1	ENSG00000254860	166.201	-0.605885	0.184992	-3.27519	0.00105591	0.0120491	9.83481	7.83263	4.84084	4.56425	7.06445	7.89039	4.0339	4.47826	12.6383	9.18439	9.4375	9.24502	9.91356	12.3025	7.3817	10.1673	4.93853	8.41629	7.55595	7.21203	6.1158	7.40328	5.00347	6.31611	4.39425	6.00581	5.8747	4.86866	5.83882	4.517	4.85101	4.49596	8.16494	4.77236	4.91375	3.1567	10.3387	9.21078	8.77418	6.89412	9.04073	4.60617
AP001469.3	ENSG00000239415	335.437	-0.605433	0.170777	-3.54518	0.000392352	0.00600752	16.9332	14.9038	6.01438	10.9542	11.6171	10.8226	5.81074	6.26956	24.0658	24.6718	19.1121	16.9447	24.2761	22.8017	17.0507	16.1941	21.1651	17.6696	19.1448	14.1665	16.7618	15.5687	11.1077	13.3446	15.2475	14.3598	9.05841	10.0369	11.9406	11.8446	6.16922	6.406	13.1813	8.18119	12.641	4.78596	25.5794	17.0399	21.5016	15.4595	10.7084	11.2497
KANK3	ENSG00000186994	165.661	-0.605043	0.172159	-3.51445	0.000440672	0.00651967	8.23631	6.52719	2.90451	3.79863	4.13401	3.78525	3.45763	2.79233	10.368	12.4259	10.1963	8.05211	11.7028	9.29701	10.9166	10.6734	12.214	9.81125	7.60231	10.0883	10.8272	6.50509	13.1091	11.35	5.50605	4.38018	3.52482	3.89493	5.57581	3.1619	2.16186	2.64468	4.74954	4.05272	4.71561	2.59664	7.84316	8.49439	13.547	10.7799	4.25704	3.89753
NLGN2	ENSG00000169992	1737.16	-0.604768	0.203959	-2.96515	0.00302536	0.0256694	110.486	75.0899	47.5869	51.2668	69.9119	67.2282	55.5142	59.3237	112.648	120.748	131.082	109.178	124.379	120.941	104.072	95.7387	67.0229	67.8418	67.54	72.7213	49.4248	74.6316	76.353	68.9548	45.1602	55.9488	40.706	38.425	45.9215	44.5175	38.7026	47.281	51.818	40.9817	49.8508	32.6362	67.781	77.7799	95.2625	85.5289	77.3728	51.0222
ADGRV1	ENSG00000164199	736.917	-0.604321	0.113044	-5.34589	8.99735e-08	1.03872e-05	36.359	36.9602	22.4146	22.3795	32.2348	34.4405	22.5707	20.9688	39.3529	35.4319	34.4777	36.3023	35.3503	38.7509	34.9331	33.2624	29.0138	38.3615	33.8859	36.4036	31.3492	36.7714	32.4725	32.9103	26.5243	30.1194	20.9594	19.8866	30.0357	25.8472	18.1913	22.2153	32.2862	19.0895	30.0769	16.3435	38.5919	38.8388	35.0485	33.6767	33.4858	22.5879
PAXBP1-AS1	ENSG00000238197	189.244	-0.602596	0.202566	-2.97481	0.00293169	0.0250805	10.3225	8.51255	7.36395	5.71267	8.79131	9.59642	8.11583	6.63836	13.1303	9.04933	11.619	10.221	10.3488	11.1404	9.87693	9.75329	5.02671	7.8583	5.97986	6.39638	5.48157	8.30147	4.80333	7.40837	6.67079	7.81207	5.15458	5.65514	6.47004	7.12681	7.01287	7.46387	6.56397	3.82547	6.22144	4.12407	10.8289	9.56898	9.40091	7.77155	11.1473	5.49197
CUL9	ENSG00000112659	452.036	-0.60255	0.137345	-4.38711	1.14865e-05	0.000432819	22.9479	22.546	11.706	10.0708	13.0823	14.288	8.88419	9.27263	26.8281	27.5982	27.6486	23.099	29.9825	29.7344	28.851	29.904	19.4014	24.3654	26.6544	26.1436	21.5639	22.9175	32.0723	31.818	13.0239	12.7793	11.2567	11.7597	11.1516	10.6902	7.17105	11.4603	12.8611	11.7794	13.0373	7.739	23.3958	27.4788	26.9975	28.0361	16.8965	9.56666
GMIP	ENSG00000089639	341.175	-0.602362	0.144721	-4.16223	3.15153e-05	0.000925809	17.3938	15.8828	10.8259	8.03896	14.7568	10.8226	9.7486	11.1693	20.963	19.7644	22.2896	17.2971	22.3901	22.8819	18.1424	19.8746	12.9636	15.5771	16.5953	14.5099	12.6393	15.5414	17.8624	15.9565	10.0591	11.1085	8.48989	8.01457	11.4672	10.3389	9.22746	10.6669	11.527	8.29482	9.90675	10.4884	12.4332	16.8864	21.0195	17.674	12.815	7.79506
GALNT12	ENSG00000119514	310.701	-0.601832	0.156005	-3.85778	0.000114423	0.00243475	15.0909	14.8222	6.36644	6.50773	10.2565	10.6094	6.96329	5.69002	17.2926	19.4493	20.6297	14.9113	18.4731	19.3554	21.6253	22.2209	15.6093	14.3216	20.1647	20.3911	21.3374	15.2693	19.3134	20.3255	9.10616	9.79895	7.23915	8.87595	9.46835	6.67512	5.48375	6.69985	9.01879	7.49943	8.79719	6.21156	16.132	17.3981	18.8982	20.7659	7.89967	6.64351
POLR3GL	ENSG00000121851	393.949	-0.601353	0.193314	-3.11077	0.00186603	0.0182504	14.6303	17.6506	6.77718	11.5431	9.8379	9.5431	5.42656	5.0578	22.2495	19.9445	16.3615	14.8842	23.1155	18.6341	22.9249	20.7488	26.9414	26.4578	24.0122	24.1689	30.126	18.1816	24.8172	23.1274	20.1182	15.0371	12.1284	12.3589	14.0973	12.4468	9.33292	6.84678	23.9612	14.8474	14.979	9.57192	25.4011	18.8821	18.4643	17.2562	15.0094	11.7516
ABCA5	ENSG00000154265	433.079	-0.60108	0.213176	-2.81964	0.0048078	0.0354565	24.8173	17.5418	13.0263	14.105	18.9432	20.419	12.1017	10.9586	30.8012	27.193	23.902	24.8612	28.0481	28.2918	25.3681	22.0829	12.2581	20.3665	18.6349	16.6993	18.5286	17.855	10.057	11.7299	15.0887	14.1791	11.1051	12.2091	14.4655	12.497	11.6002	13.2234	17.4506	8.67358	10.6993	8.55363	37.7007	21.0313	27.7206	16.3788	23.3479	14.0842
ERAP2	ENSG00000164308	259.424	-0.600602	0.136253	-4.40799	1.04334e-05	0.000401502	13.1944	11.8033	7.01189	7.89173	9.78557	9.9163	5.33052	5.84808	16.5358	15.5774	12.7572	13.1762	17.1674	16.5503	12.2162	11.6395	11.8172	16.4141	12.8405	12.1059	15.9917	11.9487	8.40583	9.45042	11.6474	11.6504	7.69397	9.02575	8.1533	8.73286	6.48559	7.14063	12.9145	6.96917	9.47085	4.83687	18.1819	12.8439	16.2467	11.0306	10.3573	8.09032
ITPR1	ENSG00000150995	413.417	-0.596522	0.141215	-4.22421	2.39778e-05	0.00075532	21.8912	23.3619	13.3783	10.6008	16.9023	19.4594	10.2288	12.0123	20.1305	16.5229	24.566	21.635	18.6181	23.3227	19.5979	22.0829	13.0077	21.25	23.734	23.2674	18.2115	23.3802	21.2648	21.5603	16.677	19.6431	14.8573	14.0817	16.4644	16.4117	10.2293	13.4585	17.664	12.9536	16.4848	10.692	21.2122	23.5387	17.7894	21.2255	17.4232	10.6001
JUP	ENSG00000173801	1268.28	-0.59644	0.166793	-3.57592	0.000348992	0.00553693	62.1245	64.3744	26.9914	36.4551	39.6656	41.4245	20.3136	19.9678	52.2562	66.1816	83.2777	62.4378	62.4312	58.7475	72.9853	79.4065	86.6888	58.4955	78.4799	72.4637	63.3326	64.316	107.274	94.9791	56.384	61.1418	36.2337	39.5485	54.18	51.7949	17.5585	26.9757	42.906	38.5198	45.2937	20.9768	52.4957	66.727	60.214	83.2726	40.8588	36.7017
ZNF514	ENSG00000144026	920.752	-0.596134	0.201722	-2.95523	0.00312432	0.0262807	54.7823	38.6736	23.6174	25.5598	36.8921	38.0125	20.9379	20.9688	76.6247	64.831	61.5572	55.199	66.5901	68.9261	59.3655	50.5147	29.3225	40.8725	43.4815	42.2848	36.3777	38.0507	31.1716	36.092	24.8302	27.7261	21.8312	22.5457	25.4067	23.2374	17.2422	22.8324	31.4857	20.0742	27.8182	14.7143	63.7702	54.2924	56.4055	39.9859	35.8996	25.8359
OSER1-DT	ENSG00000223891	167.231	-0.592648	0.15511	-3.82083	0.000133005	0.00273365	6.85456	8.18619	4.31275	5.03539	5.59923	5.59791	3.50566	3.21381	8.85441	9.58958	7.30339	6.66943	9.8652	8.05474	9.40907	9.89131	11.9054	9.11377	9.03933	9.35846	12.141	8.21982	10.157	8.83305	8.52378	5.78003	4.09334	5.01847	5.73361	4.61737	3.37461	4.26087	7.63129	4.43148	7.09323	3.20761	8.77899	9.05727	8.77418	8.06403	5.83697	5.13765
IL17RC	ENSG00000163702	236.904	-0.592311	0.184022	-3.2187	0.00128774	0.0138088	9.29294	11.5042	5.1929	7.65615	9.00063	9.06328	4.75424	4.37289	13.5087	16.1177	10.2911	9.86858	13.4438	14.0657	9.09717	9.29323	17.9463	12.8802	9.45653	12.02	13.636	11.9759	9.25642	9.92531	9.58264	8.98613	4.96507	6.51652	10.4678	6.57474	4.37645	4.87796	8.5385	7.57518	10.0256	4.12407	9.22463	10.5924	14.5111	9.06681	12.5078	7.736
WASHC3	ENSG00000120860	220.949	-0.59112	0.175919	-3.36018	0.000778922	0.00958374	7.0984	10.6067	4.92886	7.6856	6.75047	6.07773	5.95481	4.21483	8.66521	10.5801	8.77356	6.99476	8.65623	9.13672	7.64162	8.3271	14.9479	11.5782	12.1452	10.861	14.7232	10.4517	11.0076	11.35	14.2945	14.1791	8.03508	8.38908	8.46891	10.3389	4.271	4.84858	13.3948	9.16597	7.25174	6.00791	11.3637	9.26195	11.6186	10.2367	10.4012	7.67695
HAUS4	ENSG00000092036	332.88	-0.590893	0.161418	-3.66064	0.000251583	0.00437042	10.3496	12.5105	6.07306	8.45122	12.4544	11.6223	5.95481	7.2179	17.3683	17.0181	15.2707	10.2481	19.005	17.6323	17.9864	16.9763	23.1934	19.204	18.1714	21.5502	25.5052	12.2209	21.665	21.4178	16.9417	12.689	9.09632	9.43771	12.0458	12.2963	6.74923	6.22969	12.8611	10.7568	11.4126	7.68808	17.558	19.5985	17.1627	17.5487	13.3417	7.85411
PLEKHG5	ENSG00000171680	345.074	-0.590731	0.180821	-3.26694	0.00108716	0.0122818	20.1302	15.4477	8.50815	7.71505	10.7798	11.569	11.8616	10.9586	20.6981	22.5558	24.7082	19.9269	23.6475	24.8855	22.3011	21.8069	14.6392	13.8567	14.7874	17.3861	14.6779	15.6775	19.5135	19.3282	8.68261	8.85066	8.5657	6.92848	8.1007	6.87587	6.43286	8.34543	7.36446	8.10544	8.91608	7.12802	14.8842	18.8821	18.8982	20.2228	11.0156	7.32263
ZNF517	ENSG00000197363	225.012	-0.589581	0.161401	-3.65289	0.000259301	0.00446656	13.6008	11.8849	5.10489	8.42177	10.2042	10.0229	5.04238	4.89974	13.0167	13.8666	11.9984	13.5286	13.2987	11.1003	8.94122	9.24723	10.318	9.48576	9.08569	9.74482	9.10575	11.9215	10.3072	9.83033	9.5297	8.53457	7.39076	7.6026	9.31054	8.48191	4.16554	5.2012	9.97938	6.06014	10.7389	4.12407	9.80395	8.2897	13.8362	10.0278	11.8056	8.44464
MYLK	ENSG00000065534	301.08	-0.588086	0.13941	-4.21839	2.46048e-05	0.000770595	13.6549	16.1004	6.89453	7.30279	10.3612	8.15696	4.61018	5.69002	18.9954	15.3974	17.3574	13.5015	16.1035	20.3573	13.9836	16.1941	15.0801	20.506	18.2177	19.4896	17.4414	15.8408	18.8131	16.4314	9.68853	11.5601	8.48989	9.17556	8.36371	8.73286	4.79828	6.90555	12.0073	8.52208	10.3426	5.14236	19.2068	19.6497	18.5126	16.9219	9.08461	7.32263
AL845472.2	ENSG00000279561	190.07	-0.587932	0.157786	-3.72614	0.000194431	0.00360369	12.3003	9.30125	6.1024	5.06484	7.16911	8.15696	3.88984	5.69002	9.87607	9.85971	10.0066	12.3628	11.0742	10.4591	11.4364	11.6855	6.08497	8.1838	10.1982	10.0883	8.15441	9.77124	9.10632	9.64038	5.66488	5.37362	5.04087	3.93238	6.47004	5.77172	4.48191	6.28846	6.40388	4.88599	6.85547	4.37864	8.73443	11.6158	10.0758	9.8189	7.50468	5.78724
RNF213	ENSG00000173821	1093.17	-0.587788	0.186258	-3.15578	0.0016007	0.0162041	60.9595	55.1276	26.4633	24.4702	36.4735	36.3064	19.9294	21.601	66.7108	58.8431	74.1247	60.5671	69.8785	82.4309	74.3889	73.4257	34.4815	63.4709	70.0432	62.9764	44.3056	55.4974	64.895	63.5885	24.3007	35.4027	27.2889	28.9873	29.0363	29.9125	19.5622	26.4468	33.6204	27.1949	32.7715	18.7365	64.8843	86.0696	69.0364	72.9106	31.9498	24.3891
GNG7	ENSG00000176533	330.573	-0.586572	0.134893	-4.34843	1.37115e-05	0.000494343	16.6623	17.433	10.0337	9.18739	14.2336	13.5416	7.44351	8.6404	18.3521	17.3333	16.646	16.5651	19.2952	16.7507	15.4392	15.6421	23.1052	18.5995	15.9463	16.6134	15.6293	17.4739	16.8617	16.4314	13.5533	14.2694	9.51323	8.9134	11.7302	12.1457	8.64745	9.66777	12.701	9.92349	14.3846	8.55363	12.7006	14.2767	17.0663	17.7576	11.4984	9.27139
SH3PXD2B	ENSG00000174705	446.91	-0.585264	0.172325	-3.39628	0.000683089	0.00876745	22.8666	24.9393	12.1755	9.62909	16.1174	17.4335	12.63	12.4338	25.8821	22.2857	25.5619	22.7736	23.5991	26.6888	27.2915	27.2816	23.3257	25.8534	25.9591	25.6284	22.4246	25.0949	29.3204	27.4964	13.0239	15.7596	12.2042	12.2091	16.4644	15.4582	9.38564	12.1949	13.7683	12.499	16.0886	10.743	21.2567	26.9671	24.4906	28.4957	13.0783	9.65524
ALYREF	ENSG00000183684	2439.51	0.601005	0.155599	3.86254	0.000112214	0.00239773	63.3166	78.5439	135.514	179.066	108.374	113.398	148.294	146.202	62.9269	62.9851	49.0845	63.6035	60.0617	54.1791	46.1097	48.9505	94.8021	76.2116	58.1298	55.5068	84.9417	77.68	56.8895	54.9929	146.069	122.013	147.322	154.711	128.454	140.479	165.725	136.495	120.233	163.245	130.729	196.173	72.9949	58.8978	74.2913	58.2449	109.849	180.497
TMEM147	ENSG00000105677	1619.92	0.602529	0.182272	3.30565	0.000947562	0.0111204	44.0805	42.4811	70.9697	108.158	53.0095	53.4734	85.3363	88.248	41.2071	55.5566	49.0845	43.4868	44.4418	41.516	49.4366	54.1952	80.6479	50.4047	60.9112	52.2872	58.2134	44.0386	69.7484	68.9073	87.6203	71.9794	93.6162	87.8232	84.8469	79.9508	93.4346	70.3485	62.5445	102.416	75.7668	103.204	41.0429	50.2499	49.0294	56.114	72.238	109.19
HIGD1A	ENSG00000181061	1035.32	0.602544	0.16569	3.63657	0.000276292	0.00468063	25.3321	28.1485	48.3204	65.2834	42.1774	44.0902	56.7628	58.9549	31.7094	31.1999	24.8505	25.1323	31.1431	27.1296	33.0097	30.318	46.5632	38.0825	37.2235	37.6485	51.7352	28.4155	32.2724	30.5358	57.6017	42.5825	57.3068	54.8661	45.0799	46.8764	75.9815	48.1038	49.3632	69.0099	49.1771	80.343	38.5474	31.419	30.8543	29.4149	37.0407	65.4903
EIF5A	ENSG00000132507	14707.3	0.603037	0.182105	3.31148	0.000928043	0.0109409	351.479	383.745	656.242	762.818	616.543	597.537	808.99	941.066	442.948	489.879	354.689	353.154	415.354	384.223	426.787	419.944	773.541	549.151	411.915	495.355	566.505	388.318	573.898	550.784	757.134	612.638	939.043	915.758	809.018	737.977	1125.22	672.395	735.325	1111.54	809.897	1380.75	362.434	380.815	426.946	428.773	583.302	765.274
TCF7	ENSG00000081059	702.215	0.603094	0.212061	2.84396	0.0044556	0.0335564	19.0736	24.6945	49.846	23.8224	23.6005	26.5501	68.8645	60.2194	23.0442	23.051	20.8668	19.1407	22.8254	21.4793	17.8824	18.8625	36.7744	31.3402	25.2174	22.9669	27.3173	25.0405	22.9159	23.1749	23.7713	27.7261	33.1257	36.5899	32.7184	31.2175	72.6597	49.9257	25.6155	37.1563	30.3939	73.5205	24.4653	25.0738	23.671	19.9303	15.4921	24.0938
TVP23C	ENSG00000175106	144.203	0.604837	0.206004	2.93605	0.00332421	0.02739	7.04421	6.5	9.91639	13.0155	4.02935	5.06478	8.98024	5.63734	5.90294	7.1134	5.50126	6.88632	5.85142	5.32975	4.73053	4.64662	5.64403	4.60338	3.94022	3.30551	5.61748	6.42343	3.30229	3.70418	6.24725	4.83174	5.6473	4.98102	5.26019	5.57096	9.06927	9.43269	4.21589	4.69661	4.31934	6.77162	7.57578	6.3452	5.3995	4.38717	5.0909	12.6965
MAMLD1	ENSG00000013619	250.41	0.606028	0.184481	3.28505	0.00101964	0.0117339	9.15748	10.0356	14.0531	8.86347	7.53541	6.61087	16.2797	15.2261	12.26	11.8857	13.5634	9.19079	12.5733	12.6231	12.736	11.7776	10.5385	12.1362	11.5889	11.6766	9.51347	10.1251	13.3593	13.2496	5.29428	6.50253	10.6882	10.5238	7.04866	6.57474	14.7112	13.9286	5.1231	11.59	7.01398	14.2051	12.1658	12.1275	10.9918	13.6629	6.58305	8.91707
NOP10	ENSG00000182117	1339.25	0.606331	0.186011	3.25964	0.00111553	0.0125059	40.2333	42.4539	68.2412	97.8221	40.5028	39.4519	62.2374	67.7007	34.5095	42.1401	37.7974	40.2063	38.0584	33.8219	39.5077	41.4975	73.3724	42.4534	47.5608	49.8832	57.5792	42.6505	58.3905	56.5126	65.1725	54.4587	65.1145	64.0791	60.5448	59.273	72.5542	68.409	54.7531	88.3645	61.8578	89.5585	32.3976	36.9966	43.196	50.1391	63.0218	98.2354
TSPAN17	ENSG00000048140	589.423	0.606903	0.146653	4.13835	3.49805e-05	0.00100426	20.9159	20.7782	34.2086	38.2513	24.5424	21.4853	36.017	42.0956	17.9737	18.819	17.1677	20.6318	16.0068	18.2734	19.286	17.9424	22.0029	19.1575	17.9396	17.9442	22.0169	20.7673	24.0167	24.1247	19.9065	21.359	27.8954	26.8151	21.409	20.1759	36.488	34.4984	20.439	31.74	23.5781	39.6624	16.845	18.4727	19.4768	20.4735	27.8244	38.5028
SERPINE2	ENSG00000135919	722.317	0.607019	0.152727	3.97454	7.05148e-05	0.00169862	23.0563	24.069	41.2205	28.2689	25.6937	23.298	45.0453	43.8869	23.8766	24.3566	27.7908	23.1803	23.2606	24.4447	37.6363	36.8969	30.954	26.9228	28.8795	31.9819	29.6277	24.1423	43.9305	39.4638	22.5007	23.3459	32.2919	29.5865	31.0351	26.6001	55.2593	41.5509	18.6246	32.5733	25.5594	57.6861	28.476	32.5448	23.2371	38.4817	16.2821	28.5819
TUBG1	ENSG00000131462	1768.34	0.607374	0.191714	3.16812	0.00153426	0.0157566	55.1074	54.1485	88.0447	81.0963	52.6955	55.7125	111.461	100.576	45.8613	62.715	75.8794	54.6568	55.9995	54.66	72.1535	73.1497	96.7863	53.2412	80.4269	73.2793	66.3225	55.4974	111.077	104.429	88.838	85.1651	112.719	111.268	89.3707	91.2433	101.502	86.8336	58.2753	119.347	71.2097	117.358	51.0251	56.4928	51.5845	77.5484	52.7961	81.789
SPAG1	ENSG00000104450	157.804	0.609241	0.196651	3.09808	0.00194776	0.0188302	4.49746	3.86192	10.6792	6.47828	8.42501	6.87743	14.2627	11.9596	4.76776	3.33159	2.84548	4.41917	4.73917	4.2077	4.41862	3.35845	4.45349	5.20787	5.28453	4.50752	5.52688	3.72886	3.85267	5.22385	4.60602	5.9155	6.55693	7.82731	7.89029	7.72908	16.3985	10.8138	5.65676	7.5373	7.60838	15.5289	5.39217	5.21944	4.19425	4.63786	5.70531	6.31872
EMILIN2	ENSG00000132205	567.078	0.613764	0.143268	4.28404	1.83534e-05	0.00062534	22.3789	22.3012	30.0719	28.5928	22.3446	18.4464	37.1215	35.0358	21.9468	23.9965	23.4752	22.5025	24.2278	21.7999	24.4324	25.1193	23.1934	23.2959	21.9725	24.8128	21.6545	21.856	29.1202	26.2617	16.2534	16.0305	22.0586	22.7704	19.7783	17.014	29.0533	30.0612	12.0606	28.1039	20.3287	36.4548	20.4992	25.8414	26.7082	28.5793	16.4137	28.2571
ZNF395	ENSG00000186918	1679.51	0.614664	0.187789	3.27317	0.00106349	0.0121101	69.9274	58.7991	92.5628	69.406	64.1557	66.0553	106.37	107.057	80.787	86.2612	77.4444	69.3512	83.7575	73.9353	79.4313	71.9995	87.7029	75.3746	69.7187	81.9509	75.0658	58.8724	81.7567	70.427	51.3545	49.356	81.7531	79.1719	66.8571	58.7209	86.3163	92.6226	50.8041	86.4328	71.1305	114.354	74.3763	74.0444	74.1949	62.9663	35.8996	68.9449
WDR46	ENSG00000227057	1096.43	0.615772	0.173353	3.55212	0.000382137	0.0059163	38.8245	45.1736	76.4266	85.9256	43.5379	37.3727	75.2035	79.2388	30.2336	25.2121	32.391	39.393	24.8564	28.8929	25.1082	19.3226	35.187	27.1553	34.9984	31.295	41.9952	43.9842	36.7255	31.6755	66.2314	51.7493	67.995	65.4648	48.8672	54.2541	53.8356	76.7545	42.7459	59.5788	52.9813	80.2921	20.4546	24.1015	29.4562	29.7492	50.2945	91.2376
UNCX	ENSG00000164853	238.179	0.615843	0.192038	3.20688	0.00134185	0.0142622	8.88655	7.09832	12.5569	13.8105	7.95404	9.64973	13.3023	13.7509	9.2328	7.92379	9.15295	8.81123	9.96192	8.97643	8.88923	10.4894	13.8014	9.34627	6.81426	8.3711	8.29031	7.32163	9.5066	9.16548	9.1591	5.41877	8.26249	10.3365	8.31111	8.0804	11.9693	12.6945	7.36446	10.3401	8.12354	13.5942	6.28344	8.95492	13.8362	12.9526	8.07521	14.2614
RGS20	ENSG00000147509	141.362	0.616296	0.165762	3.71795	0.000200846	0.00368795	5.28316	5.00418	7.04123	8.68679	6.07019	4.7449	8.01979	8.95652	5.37319	7.38353	4.93216	5.25963	6.5768	6.21137	5.30235	4.64662	6.6141	4.88238	3.98658	4.80802	6.97655	4.92645	5.20361	4.60649	5.08251	3.5222	5.8368	6.47907	4.15555	4.16567	7.64561	7.25818	4.32262	5.11325	4.55711	9.06277	6.23888	5.42413	6.36369	4.76321	4.25704	8.47417
TAF13	ENSG00000197780	381.007	0.617252	0.190199	3.24529	0.0011733	0.0129005	10.5663	12.4289	28.8984	24.9708	17.5826	20.0459	24.7797	29.5565	8.74089	9.72465	6.30748	10.7361	8.12428	8.13489	8.88923	7.40698	10.9353	10.2762	8.80755	9.05796	10.646	12.3297	9.45656	9.59289	20.1712	13.863	19.7845	18.1639	16.254	15.4582	36.1716	28.7682	17.5573	22.8013	16.6037	36.8112	9.58113	8.85258	9.64196	9.65177	17.5548	24.7139
POLR3K	ENSG00000161980	1319.51	0.617418	0.159342	3.87479	0.000106715	0.00231152	44.4598	43.4058	62.7549	93.1695	44.7415	43.0239	67.1357	73.2854	32.9581	46.2821	45.1957	44.2188	36.2208	37.1881	42.5748	46.3742	56.2198	41.477	48.9051	48.166	54.2268	43.331	68.0472	63.446	69.7786	59.4259	73.5665	71.1199	60.7026	60.2266	62.3776	62.8258	47.3887	88.6675	54.5268	78.561	30.0357	38.7876	36.543	43.2032	54.0249	93.8064
GJA1	ENSG00000152661	2896.94	0.618778	0.122241	5.06197	4.14939e-07	3.4113e-05	97.6436	98.6422	175.825	146.792	119.52	117.876	179.701	182.555	99.5553	85.0456	94.5647	97.764	83.9026	92.89	102.512	103.238	98.3737	105.738	107.777	111.314	101.205	99.1822	106.124	110.936	98.4735	87.6487	146.451	140.629	104.888	106.25	204.691	176.077	99.5269	146.845	109.688	216.03	98.1286	111.655	90.5862	99.4007	114.15	147.87
YRDC	ENSG00000196449	651.74	0.619958	0.146609	4.22864	2.35108e-05	0.000742762	20.4824	22.0293	38.316	39.9298	27.1589	25.3772	37.1695	45.3621	20.0549	17.1982	16.5986	20.415	20.214	18.6341	19.338	20.1047	28.8816	23.6214	19.9792	22.2371	25.0068	21.8832	24.4169	23.6498	28.1126	23.9781	33.6185	33.3316	24.9333	24.8435	48.4046	39.2882	28.604	39.0122	26.3916	56.515	16.845	20.1614	20.441	20.2645	25.1912	40.924
ATP6V0B	ENSG00000117410	2758.54	0.620357	0.193761	3.20167	0.00136634	0.0144659	86.0207	86.4853	150.389	221.793	136.579	124.22	140.995	154.157	63.9107	76.6266	56.5776	85.835	60.2551	62.274	60.3532	64.7766	117.51	76.2116	66.2421	69.1582	94.7723	86.2809	84.1084	93.8868	161.952	119.349	146.451	145.61	155.176	135.761	159.556	150.923	122.047	179.342	158.984	205.694	48.9306	64.2196	77.2803	70.4872	124.683	221.687
PGAM5	ENSG00000247077	2012.01	0.621898	0.140233	4.43476	9.21729e-06	0.0003691	59.6862	66.3054	125.246	121.91	92.5181	95.5377	127.692	146.465	51.3102	49.7488	49.4639	60.0519	48.8424	47.6873	57.4941	57.3696	69.9771	57.3796	55.4876	55.0776	61.6111	66.2485	70.7991	69.1923	101.491	85.8876	112.87	115.237	94.6309	94.606	145.583	128.149	85.2249	131.922	101.841	171.989	42.2016	52.7573	50.7649	62.1307	81.4982	123.126
FAM83H	ENSG00000180921	219.791	0.621985	0.171818	3.62003	0.000294571	0.00491797	8.15503	8.64853	15.3733	10.0708	10.1519	10.0229	18.4407	19.2829	8.13546	6.75323	6.3549	8.37745	8.221	8.89628	4.88648	6.16482	6.79047	8.0443	4.86733	6.01002	6.0705	8.43756	6.90479	7.2659	7.94141	7.72175	11.7115	9.96203	10.4152	7.6287	17.9804	15.9268	6.03032	10.984	8.79719	19.0929	6.06062	6.24286	8.05103	7.06125	6.14418	9.89145
NAA10	ENSG00000102030	959.001	0.623016	0.173033	3.60057	0.000317524	0.00518941	28.6103	24.8849	38.7267	74.5003	36.4212	37.2128	50.76	49.0501	25.3902	36.6475	34.0983	29.172	31.675	27.851	33.2696	32.7103	45.3727	26.8763	31.3827	29.8784	35.5623	25.1222	41.0285	43.8803	52.731	40.0086	52.3038	43.7431	49.0776	43.9152	51.4101	40.0522	34.7944	57.0411	39.7855	56.8205	23.1284	27.8882	30.1793	32.089	42.2632	73.5511
CENPW	ENSG00000203760	856.195	0.623646	0.171648	3.63328	0.000279839	0.00472655	25.0341	26.1904	43.3916	67.3153	27.1065	27.563	40.291	41.8322	24.255	28.5436	22.8587	25.3221	22.4385	21.5595	24.1725	23.5091	40.5224	29.9452	27.6743	28.4617	41.1798	26.3197	28.1696	30.5358	49.5544	35.6736	48.5516	47.4133	37.4526	37.5412	51.3047	43.1377	37.5694	50.5643	37.8834	54.9367	28.5652	25.8414	26.0333	28.0361	39.3228	67.5276
SEL1L3	ENSG00000091490	1023.17	0.623807	0.135948	4.58858	4.46262e-06	0.000218145	35.5191	37.205	40.0176	34.7472	36.2642	37.0528	40.0029	38.8818	40.9422	41.6449	51.5032	35.5432	44.5385	45.4832	63.4722	66.2028	42.8594	43.6159	61.931	56.4513	47.6127	37.2886	69.6483	66.8653	23.8242	25.5134	48.8548	48.3496	44.133	43.313	43.8173	40.3167	22.8405	46.6631	40.5384	42.8191	46.2123	53.576	41.9425	64.6794	21.0219	34.7825
HRAS	ENSG00000174775	909.465	0.623864	0.17013	3.66699	0.000245425	0.0042992	27.6892	30.8954	46.032	78.5345	39.9795	32.0414	46.678	50.7887	24.1415	32.1904	23.6175	27.7079	24.3245	22.2006	18.6622	20.1967	40.9633	27.2483	23.3168	20.0048	31.621	30.8379	26.8186	27.5914	64.1666	47.5046	55.9044	54.0796	52.3915	54.1538	49.2483	46.0468	38.6901	64.6542	45.6503	58.7044	23.6632	22.157	29.8901	23.2311	38.9278	78.3344
SDC4	ENSG00000124145	706.707	0.623932	0.164928	3.78306	0.000154915	0.00304003	24.0045	21.6485	43.6849	25.8542	22.9725	22.9781	52.2006	55.267	26.147	23.8614	23.7597	24.1292	25.34	21.84	31.7101	29.996	27.2501	27.0158	27.4425	26.5729	26.683	21.5838	36.5754	31.818	18.1594	16.8885	31.4202	31.7587	24.4599	25.5461	68.5468	44.6363	23.8544	29.6947	23.9743	71.993	26.7826	25.9437	24.828	32.6322	19.3542	26.2493
FAM118B	ENSG00000197798	331.287	0.624539	0.183862	3.39678	0.000681841	0.00876721	8.34468	10.4707	24.1749	20.0238	15.8034	17.5934	23.5311	25.447	6.62189	6.21297	4.97959	8.45878	6.52844	6.57203	6.18607	6.07281	11.0676	8.74178	8.43671	6.56809	9.64938	10.4789	7.30507	6.88598	18.53	15.0823	19.6708	19.1376	16.8852	17.1646	28.6842	24.3311	15.9563	21.4756	17.317	30.5996	8.86812	5.78232	7.52073	5.84956	13.8244	20.403
LSM10	ENSG00000181817	657.738	0.625352	0.183287	3.41187	0.000645182	0.00846616	19.7509	20.887	34.0913	54.3881	23.4435	23.6712	37.6018	32.1381	13.3573	17.4233	18.6379	19.6016	15.765	15.2279	14.0356	17.6203	30.5571	18.0415	23.9658	19.4467	23.6025	20.7401	23.016	24.2672	43.3601	32.9191	38.8488	36.9269	32.6658	35.1322	34.8534	34.1458	28.1237	47.7236	31.1865	42.1572	16.5776	17.3981	18.1269	19.6378	29.9748	54.7721
MANF	ENSG00000145050	1536.76	0.625531	0.134428	4.65327	3.26716e-06	0.000172531	46.0583	42.2092	83.1745	78.1222	71.2724	71.3334	106.514	92.3048	45.7478	52.4501	57.8106	45.5473	43.9098	35.4649	60.5612	59.8999	74.607	49.7073	63.0435	62.5901	58.9835	42.6505	78.4044	69.6197	62.6313	49.1302	63.6363	62.3938	91.843	97.6173	107.513	83.2192	42.7459	66.2071	73.5081	111.604	49.4208	52.7061	44.4012	67.7295	40.771	78.3935
AC027309.2	ENSG00000253683	138.364	0.625734	0.221732	2.82203	0.00477205	0.0352991	3.98269	3.88912	5.63298	9.21683	3.97702	3.67863	5.52261	6.69104	5.63806	5.40258	3.462	4.09383	4.69081	3.68675	5.92616	4.73863	8.11329	5.06837	4.82098	6.65395	8.0638	4.81757	5.85406	5.69874	6.5649	3.8383	5.8747	4.94356	4.52377	4.517	7.48742	5.2012	5.60339	8.4842	7.44988	10.6411	3.78789	4.7589	5.06203	4.88856	4.7398	9.27139
CEBPB	ENSG00000172216	425.002	0.626005	0.227978	2.7459	0.00603452	0.0414048	13.4382	12.1569	21.0063	26.7965	13.8672	12.9552	21.3221	23.6557	11.8437	11.3904	12.8995	13.5015	14.8945	10.1386	13.5678	11.8236	19.1368	14.1356	12.4233	17.6008	14.4514	12.0848	15.2106	16.1939	12.8121	12.0116	16.3355	19.9615	14.6759	16.0102	25.8369	21.275	14.7289	20.9075	16.5245	30.9051	9.93764	19.3426	19.0911	24.1921	20.978	26.3083
AP001505.1	ENSG00000276529	103.987	0.626357	0.214024	2.92658	0.00342716	0.0279436	4.79548	3.15481	4.72349	10.0413	4.08168	3.83857	4.46611	4.3202	3.67042	4.09696	4.07852	4.85296	2.90153	2.44447	3.48292	4.37058	3.96846	1.95295	2.086	2.79037	3.21646	3.10284	3.6025	4.0841	4.65896	4.10924	5.00297	5.50533	5.10239	5.11926	4.53464	4.73104	3.94906	3.74971	4.16084	4.32773	3.52051	4.24719	4.77277	5.68243	5.17867	10.2458
ADSL	ENSG00000239900	215.172	0.627152	0.159296	3.93702	8.24989e-05	0.00192113	5.527	7.42468	13.4663	13.3688	7.90172	10.2362	13.0622	14.5939	6.20565	5.76275	5.02701	5.82897	5.65798	5.77056	3.63887	4.23256	7.93692	7.02132	6.30435	4.72216	7.06715	7.40328	3.6025	3.94163	10.6944	9.25707	14.0235	13.0705	10.2048	10.2887	18.1385	13.8111	9.92601	13.1051	11.0163	17.5655	6.86277	4.65656	6.84579	4.17826	10.0501	13.2575
RABEPK	ENSG00000136933	980.042	0.627608	0.140549	4.46539	7.99247e-06	0.000336042	32.5118	32.7719	54.8629	67.4919	37.991	36.4664	57.3391	58.4281	26.2984	34.9817	29.3084	32.7507	26.5974	25.3263	26.0959	27.9257	41.4483	29.6663	30.5483	31.0375	37.918	32.6343	34.1737	36.377	52.4663	45.7435	62.3477	55.0159	50.1296	43.313	62.9049	54.7743	41.1983	64.389	45.7692	67.4107	25.6685	27.6323	25.7922	28.5375	39.1033	68
SRSF12	ENSG00000154548	639.102	0.627638	0.122796	5.11124	3.20055e-07	2.81233e-05	22.1622	20.8598	34.238	29.9473	24.7517	24.3109	40.3871	39.0926	25.2389	22.0605	25.7516	22.3399	25.4367	24.2444	29.3189	30.8241	23.7667	25.1094	27.7206	29.6208	27.4079	20.985	22.8158	26.8791	22.3418	19.327	30.3969	31.459	20.1991	23.5888	41.339	34.2927	18.5179	29.7326	18.5454	40.9352	30.1249	29.0651	25.5512	31.3787	18.5203	30.1468
PA2G4P4	ENSG00000230457	216.084	0.628557	0.201092	3.12573	0.00177366	0.0175619	10.187	12.7552	16.8109	17.5208	7.53541	6.3443	8.45199	10.3263	6.54621	7.7437	6.63945	8.91968	5.41619	5.61027	7.01782	6.53287	9.5243	8.36979	6.58249	9.01503	7.9732	12.7924	10.107	8.78556	9.42381	7.76691	10.7261	9.17556	7.73249	8.78305	12.3384	16.9847	8.75197	12.7642	7.9254	15.478	6.37257	5.98701	6.79758	6.55986	6.31973	17.3912
RHBDL3	ENSG00000141314	375.694	0.628953	0.151707	4.14583	3.38585e-05	0.000978515	16.6352	16.3452	23.0307	18.9048	17.8443	16.2606	22.5707	25.9739	16.1574	19.2692	13.0892	16.4838	16.7805	19.1551	11.1765	9.7993	15.9179	17.1581	11.2644	12.7928	15.2669	16.0586	14.0097	11.35	12.3357	12.6438	19.595	20.1862	14.6759	12.5472	21.7241	22.2741	13.1813	22.0816	14.2261	23.7771	13.2353	10.6947	15.7164	9.52642	8.77741	18.6609
PRKCD	ENSG00000163932	1901.9	0.629197	0.13703	4.59168	4.3969e-06	0.000217381	62.4768	67.8828	116.415	91.1966	66.9814	64.7225	134.896	125.286	59.4456	63.9306	72.5123	61.9226	66.7835	60.1901	60.1973	61.6942	84.6164	66.3073	69.0698	69.244	64.8728	67.9088	72.2001	68.005	79.4671	79.385	108.511	115.949	84.5313	84.1165	129.184	116.101	68.4148	113.931	72.4382	141.491	63.0572	59.7677	63.6851	63.802	59.2036	91.2671
LEF1	ENSG00000138795	1552.47	0.62974	0.122725	5.1313	2.87752e-07	2.64581e-05	49.3637	52.7615	89.893	69.1704	56.0446	57.152	104.737	102.578	52.2183	51.0544	60.2767	49.5056	57.1118	52.5361	57.2862	56.2655	59.6151	58.5885	64.5269	58.8982	52.6865	53.1566	60.0417	51.6211	58.8194	59.8323	84.9747	89.3212	67.3831	68.8591	106.669	89.0082	52.9387	89.8795	63.0069	113.641	70.945	64.3731	54.0432	59.373	48.1441	69.004
MRTO4	ENSG00000053372	3157.8	0.631507	0.150502	4.196	2.7167e-05	0.000830469	92.4418	110.228	186.24	206.157	110.781	110.092	184.599	182.028	92.2524	102.649	90.7233	93.1551	91.4949	80.5875	86.605	81.4768	125.491	107.04	101.519	109.511	136.36	109.362	113.479	99.728	172.276	139.624	185.451	192.275	145.444	144.042	231.214	187.86	140.298	211.082	145.59	270.254	95.0983	88.1676	93.527	86.1138	120.075	206.156
RBM38	ENSG00000132819	1132.6	0.631986	0.152093	4.15527	3.24907e-05	0.000942751	36.2777	41.6108	71.8792	75.7959	51.492	48.7285	68.0481	76.3411	32.5797	34.7566	25.6567	36.0312	33.3676	28.2918	24.1205	29.3059	49.9585	34.5486	28.3696	27.5173	37.0572	41.8612	34.8242	33.2902	55.2193	47.2788	60.1494	62.9181	55.7581	48.9341	75.507	71.612	45.2007	69.7674	54.2494	92.1552	26.0696	31.7772	37.0733	32.7575	46.3447	75.8542
PXDC1	ENSG00000168994	373.112	0.632022	0.185176	3.4131	0.000642291	0.00843893	11.7855	12.8096	20.0088	13.3099	11.4078	12.2088	25.7882	26.0793	12.5248	15.8026	16.7883	11.8477	15.1847	16.3098	16.115	19.0925	21.9588	16.5071	16.688	17.0856	18.6645	12.5203	20.4142	19.2808	11.3827	10.7021	15.8048	16.6284	15.0442	13.3	23.4114	19.6294	10.1395	18.1426	12.6806	30.3959	13.9038	15.1978	12.7756	18.0918	6.49528	13.1984
KCNC3	ENSG00000131398	128.548	0.632539	0.205967	3.07106	0.002133	0.0200757	5.527	5.24895	9.7697	7.27335	7.74473	6.45093	11.6215	10.9059	4.20017	3.51168	3.462	5.47652	3.43348	4.40807	2.91109	2.9904	1.71967	3.30142	2.73498	2.61865	1.72149	5.03532	2.95205	2.84937	4.07659	6.59284	9.24792	7.97712	6.57524	6.42417	8.27835	9.31515	5.38993	8.82508	5.82517	8.29906	2.40642	2.45621	2.98901	2.50695	5.92475	7.14547
BAIAP2	ENSG00000175866	361.157	0.633308	0.192123	3.29637	0.000979442	0.0113983	10.8914	10.1171	24.7616	15.5773	11.4601	13.9148	29.9661	34.5616	10.4437	12.1108	11.1448	10.6548	11.461	8.77606	12.1642	12.9277	14.2424	11.0667	10.7545	10.9039	8.96985	10.4245	11.8082	10.9226	12.1239	15.4887	18.4579	19.999	14.7811	14.1031	32.4807	24.5661	10.513	17.7638	15.0583	35.131	8.82356	12.8439	12.5828	13.9972	14.2194	15.7673
CLPTM1L	ENSG00000049656	4469.34	0.634913	0.123233	5.15211	2.57565e-07	2.40957e-05	140.18	148.33	289.306	265.904	198.066	198.486	301.438	326.281	117.34	122.594	111.4	140.41	110.21	113.648	108.022	115.061	153.8	129.267	119.134	115.865	140.754	148.882	138.596	140.047	228.819	193.495	253.863	259.5	247.177	237.142	330.027	291.062	173.278	295.053	230.748	383.437	117.692	114.162	124.526	117.2	177.83	266.715
MAFG	ENSG00000197063	947.583	0.635573	0.130582	4.86721	1.13182e-06	7.5353e-05	32.1595	29.9435	57.1219	48.8816	38.3573	41.9577	59.7402	68.491	30.6499	28.7688	32.1539	31.2595	28.9669	28.7727	33.3736	34.6886	23.5903	30.3172	27.3961	30.6082	24.4179	30.0758	36.3252	38.2766	35.3128	33.8673	55.1085	51.4955	37.7682	35.2326	68.5468	55.9203	36.9824	58.897	37.8042	67.3598	29.0553	31.0608	30.0347	38.3146	40.1127	48.3352
LRFN4	ENSG00000173621	922.232	0.636443	0.171588	3.70913	0.000207971	0.00378992	34.2728	31.0858	45.7093	61.3376	38.933	32.8944	45.4294	55.7938	32.2013	36.9176	34.3354	34.8383	36.2208	31.137	34.8292	37.955	37.3035	28.7828	25.8664	30.737	30.7602	30.9196	43.18	38.9889	33.2481	27.41	36.8401	38.6871	35.9797	29.3605	44.9773	46.9284	26.5761	47.5721	32.8112	54.8858	20.41	32.8006	42.6657	47.2561	37.4795	61.829
TIMM10	ENSG00000134809	473.39	0.636496	0.195078	3.26277	0.00110328	0.0124068	13.6008	16.046	24.5856	41.4316	18.3676	15.6208	24.2034	23.6557	10.8977	16.5229	11.951	13.6913	11.461	10.4591	9.09717	8.64915	20.3714	14.0891	12.5624	13.1791	20.4766	15.9497	16.3614	15.814	31.2892	26.0553	28.805	26.8151	26.6692	26.0982	27.2606	24.4486	19.5852	31.2476	22.4289	29.734	11.943	11.1041	14.0773	11.6991	20.3197	41.9279
TNFRSF10D	ENSG00000173530	2360.68	0.63781	0.129301	4.93277	8.10706e-07	5.80712e-05	85.5059	86.7573	149.186	125.914	97.5417	107.64	160.828	158.109	68.1865	62.85	71.5638	85.4283	66.3483	66.4015	79.4833	76.5081	69.6685	80.8615	63.7389	76.2414	74.2504	86.2264	98.6184	81.8245	103.874	101.15	144.973	149.73	104.993	105.296	168.203	149.366	101.982	156.011	112.818	190.42	72.1482	67.034	70.9166	83.6487	74.6079	126.138
FDX1	ENSG00000137714	760.21	0.63805	0.127088	5.02054	5.15254e-07	4.05184e-05	22.7853	27.115	39.8709	50.3834	30.9266	30.3353	38.4181	35.7207	23.309	25.3471	22.6216	22.7465	21.1812	21.5595	25.628	23.9692	32.4091	27.2948	29.0186	27.9466	31.7569	27.3812	28.9201	31.2956	35.7893	24.7457	42.0326	36.9269	31.9294	31.5186	47.2446	39.7877	32.7131	45.9813	32.7319	50.8635	23.9306	23.5898	26.2743	26.0723	29.8871	50.5793
ADM	ENSG00000148926	375.027	0.638071	0.162107	3.93612	8.2811e-05	0.00192434	15.1722	12.3745	20.801	19.9649	12.0357	11.1425	21.5142	23.1289	14.0762	12.9662	17.4523	15.0469	13.9273	12.3025	19.0781	20.1047	16.0502	12.2292	12.516	17.6866	15.3575	12.5203	20.9145	20.7529	14.6122	12.1019	17.4346	19.4372	16.3592	12.2963	22.1459	20.7754	11.1534	20.9454	13.9091	25.9155	13.8147	16.5794	14.9932	19.0946	11.8056	20.2258
HDAC4	ENSG00000068024	441.664	0.638782	0.115598	5.52588	3.2784e-08	4.6812e-06	18.1253	18.6297	30.1306	24.7353	26.5309	26.2302	25.1639	25.2363	15.552	14.0917	13.3263	17.6496	14.1208	13.3845	13.2039	13.1117	9.17155	15.9026	15.0192	14.8533	11.5974	18.9437	13.6094	12.3473	16.1475	19.1463	28.6913	26.0286	20.5148	20.5774	22.3041	29.8261	18.5179	28.3312	22.5874	24.5917	14.3049	16.0165	15.7646	13.5793	15.0971	24.8024
MRPS23	ENSG00000181610	1313.68	0.639438	0.16343	3.91261	9.13034e-05	0.0020772	40.6668	46.751	74.4023	97.2626	47.4626	49.2083	60.1244	72.3897	34.8879	40.2042	29.3084	40.7486	40.0411	35.505	34.3093	35.1027	54.9411	47.6148	46.4482	46.8782	68.3158	46.8149	50.6852	46.9672	67.3432	51.5687	68.374	66.4385	58.2829	54.5051	84.629	74.1686	59.5027	85.2965	62.5314	92.5116	36.4529	36.0756	36.6394	35.9748	51.8306	97.3201
NUDC	ENSG00000090273	4723.7	0.640168	0.130655	4.89968	9.59943e-07	6.59323e-05	147.089	160.95	263.606	307.395	194.089	186.384	300.142	288.4	139.362	166.805	150.146	149.276	156.199	138.774	134.69	137.282	228.054	158.515	144.258	149.134	176.86	162.273	183.127	166.118	240.89	218.422	272.207	275.529	238.708	244.721	296.808	264.115	192.437	300.015	229.678	352.073	154.323	136.064	140.724	147.325	161.022	308.82
PGAM1	ENSG00000171314	11494.6	0.640593	0.123777	5.17536	2.27469e-07	2.2139e-05	415.229	438.546	651.665	635.696	447.729	445.54	600.716	657.566	390.237	454.942	379.113	413.45	395.43	373.604	426.111	408.258	601.398	448.667	418.776	493.852	492.073	438.127	556.736	481.544	477.861	394.758	598.007	593.153	518.077	465.401	633.847	651.179	400.883	718.847	542.216	818.297	350.046	373.088	398.791	403.87	361.673	638.161
TMEM117	ENSG00000139173	330.803	0.641673	0.124152	5.16844	2.36059e-07	2.28725e-05	10.187	11.2594	18.6006	17.7564	11.8787	12.6353	21.9944	19.6516	10.1788	10.0398	10.3386	10.3837	9.91356	9.57753	11.4884	11.9156	13.9337	12.2757	12.6551	11.0327	12.4581	11.3771	10.7074	10.9701	12.4945	14.4049	17.5104	20.1113	14.8337	14.2536	21.6186	18.8066	12.9679	20.8696	12.9977	20.3658	12.7006	11.8205	13.1131	8.89968	12.3323	18.4542
N4BP3	ENSG00000145911	144.559	0.641769	0.177593	3.61371	0.000301843	0.00501624	4.84967	4.73221	8.53749	6.74331	4.86662	5.81116	9.50849	9.64143	4.76776	4.00692	5.26413	4.98851	6.09321	5.24961	7.22575	5.98079	4.93853	5.06837	6.58249	6.39638	5.20976	4.84479	8.90618	7.36088	4.23542	4.33502	5.41989	4.75631	4.47116	4.91851	10.3875	8.55113	3.68223	5.189	5.07226	11.0994	4.41178	6.65223	7.47252	8.60721	2.50156	6.93878
CYCS	ENSG00000172115	6447.4	0.642264	0.169976	3.77855	0.000157747	0.00308445	183.827	204.981	428.136	455.1	288.177	299.888	413.427	432.705	159.114	157.89	119.226	184.087	141.401	140.177	128.66	134.66	200.76	182.182	163.867	163.516	224.156	204.815	137.145	167.733	327.61	260.372	365.634	350.394	311.298	322.815	539.622	428.614	301.302	368.533	303.147	533.583	174.778	161.649	159.574	143.732	292.683	456.808
POPDC3	ENSG00000132429	301.94	0.642264	0.181713	3.53451	0.000408537	0.00618333	8.42596	9.02928	15.1973	13.1627	8.26802	7.09069	21.4181	17.6496	8.58953	8.68915	11.6665	8.45878	11.0258	9.77789	14.0356	14.0779	13.9337	9.48576	14.0921	13.222	14.9497	9.11801	14.2599	14.6268	8.94733	10.2054	12.6969	14.4562	13.0979	10.3891	22.9368	15.251	8.5385	14.7716	8.75757	20.3658	12.968	14.4302	10.9436	17.1726	9.04073	13.287
RHEB	ENSG00000106615	2662.27	0.64252	0.127391	5.04371	4.56596e-07	3.63003e-05	81.5503	89.5585	153.264	162.664	103.193	102.575	162.413	153.894	72.4245	76.2214	78.2507	80.3856	75.0045	69.7677	81.8225	86.2614	110.632	82.8144	94.7507	92.6402	105.554	90.0369	102.721	99.1107	125.421	100.338	141.675	143.85	115.724	114.18	184.655	153.333	101.928	166.275	119.713	206.916	80.125	78.2405	79.3533	93.6765	106.426	166.206
CXCL16	ENSG00000161921	468.616	0.643836	0.212029	3.03655	0.00239304	0.0217225	15.3347	19.2824	22.0332	16.6374	15.9604	12.422	25.8362	22.2859	19.2981	21.6103	21.4359	15.562	23.5024	21.2389	24.0165	27.1436	29.9839	19.9945	27.6279	23.6537	20.9296	19.2703	35.975	30.2033	12.2827	12.7341	21.8691	22.1337	17.1482	15.7593	23.1477	22.0096	11.6871	22.3089	17.9114	27.4429	20.1872	20.6219	21.5016	26.7826	7.68023	17.2436
MRPL36	ENSG00000171421	497.474	0.644585	0.192327	3.35151	0.000803707	0.00984405	14.0071	15.9644	25.8178	37.6624	16.3791	17.0603	27.2289	30.8209	11.9951	14.1368	12.615	14.1793	12.3315	13.3444	14.0876	15.32	22.7525	13.7172	14.6483	15.2826	17.9397	15.6231	17.8124	20.6105	24.1948	20.1849	26.7962	24.8676	24.0917	19.9752	29.5279	25.7122	19.2116	29.4296	20.7249	32.2798	11.4528	15.6072	17.0663	17.0891	24.6206	37.8828
MON1A	ENSG00000164077	370.508	0.645194	0.16666	3.87132	0.000108247	0.00233182	11.5417	11.477	22.0625	26.1782	15.2278	14.0214	22.2825	24.0245	8.1733	9.31945	10.5757	11.6037	8.17264	7.69408	9.35709	10.3514	15.0801	12.1362	12.5624	10.217	11.0538	11.4315	12.5087	12.0149	18.2123	18.8754	22.1344	20.7105	17.7795	20.1257	23.8332	21.8333	14.6756	22.9149	15.9301	28.5121	7.04102	12.0252	11.0883	11.9498	16.1065	26.1902
CCND1	ENSG00000110092	2738.87	0.646027	0.0988772	6.53363	6.41942e-11	3.09616e-08	96.5599	95.8137	158.457	137.104	121.822	133.71	161.932	161.481	94.4092	85.1807	104.998	96.2187	87.868	88.3216	97.9375	101.996	84.0431	97.973	96.5122	110.155	88.2941	96.2426	107.975	95.9764	103.027	103.589	159.565	159.243	120.774	124.017	178.38	159.151	109.613	180.517	126.688	189.707	90.1518	104.747	86.4884	103.871	93.4355	136.502
NRGN	ENSG00000154146	547.348	0.646068	0.154028	4.19449	2.73486e-05	0.000833442	14.0884	18.7929	22.4732	29.6529	16.7454	15.994	27.9972	29.0823	20.9252	23.2761	21.8628	15.074	23.2122	21.2389	20.0658	19.7366	36.1571	25.1559	19.1448	20.9921	25.5052	18.2632	27.1188	22.9374	24.4066	20.0946	29.0703	31.1594	23.7761	23.7393	28.2624	23.3907	17.4506	30.9446	20.3287	35.6401	19.7862	18.3192	26.2743	22.7297	17.467	30.3239
FAM3C	ENSG00000196937	1613.12	0.646418	0.110047	5.87401	4.25384e-09	9.23253e-07	53.5089	52.8159	110.577	88.7231	70.3305	78.4241	120.537	120.702	47.4127	46.2371	47.7092	52.9487	44.0065	46.5652	53.3354	51.8029	38.6704	50.9627	47.8853	52.416	52.1429	52.2312	47.0326	51.0987	62.4195	55.5876	82.4733	83.2167	70.0132	75.1829	137.726	110.959	61.9575	82.0013	68.5547	130.748	51.6936	48.3054	47.2938	55.8633	61.003	89.7317
CTSB	ENSG00000164733	5989.87	0.648051	0.232554	2.78667	0.00532523	0.0380707	217.585	196.441	340.355	201.269	133.963	141.281	424.713	433.601	177.013	218.129	313.999	217.488	213.601	200.567	383.173	393.122	251.865	193.854	294.172	325.872	245.765	197.248	533.37	452.575	177.57	165.634	269.44	262.758	170.746	159.35	412.968	342.633	142.54	278.198	161.599	502.424	178.878	283.231	200.36	423.717	104.714	202.022
SEC61G	ENSG00000132432	1438.4	0.64828	0.169585	3.82274	0.000131977	0.00271767	39.4205	40.4142	66.921	102.622	47.8813	48.8351	70.2572	64.2762	38.5961	44.4362	45.3854	39.4201	41.8304	38.5105	43.9783	47.4323	64.9063	43.8019	45.6602	46.9211	68.7688	40.3642	66.5962	60.7866	72.108	57.7099	74.0592	73.8539	71.9069	68.5078	90.06	66.881	53.6325	88.4023	70.4172	93.4789	48.1285	44.8258	44.1602	46.7965	64.5578	102.192
SRPRB	ENSG00000144867	2131.51	0.649284	0.149249	4.35035	1.35919e-05	0.000492424	57.7626	67.3933	128.942	139.902	101.205	97.6702	141.667	148.362	51.7264	53.8908	50.2227	58.4795	51.4054	49.3303	52.5037	51.1588	73.196	64.4939	62.0237	62.032	75.1111	66.7928	65.2453	59.3144	111.445	84.849	111.96	114.975	106.466	108.809	181.544	129.619	102.355	136.694	111.233	206.916	56.8629	51.785	50.09	51.0583	75.0029	140.931
PSMC4	ENSG00000013275	1773.33	0.649869	0.15824	4.10686	4.01069e-05	0.00112031	52.2626	59.0983	112.777	121.91	72.5283	74.8521	118.04	121.967	43.9315	49.8838	37.1809	52.0269	38.7838	38.6708	34.1014	37.0809	72.7992	51.2882	47.8389	39.1939	56.3107	59.1718	50.8853	51.4787	103.927	86.1585	108.966	107.036	102.837	99.2735	132.032	113.398	73.1109	121.279	88.3286	148.823	44.3406	38.5829	49.5597	41.4483	73.1597	122.536
FKBP5	ENSG00000096060	2344.08	0.650319	0.125996	5.16141	2.45096e-07	2.33219e-05	74.3436	83.9288	159.836	102.946	95.8672	104.121	175.283	161.586	72.7272	60.7791	64.1181	73.9601	66.1065	67.1228	66.3314	66.7088	66.8465	86.3948	81.4003	75.2111	73.1631	84.3212	80.4058	78.1678	82.6966	94.4221	140.083	134.113	105.835	118.596	196.677	160.532	87.6264	142.603	109.172	206.254	75.7578	78.5475	70.1452	75.9189	81.8493	103.58
LY6E	ENSG00000160932	1326.44	0.650742	0.161969	4.0177	5.87697e-05	0.00148688	48.009	46.2887	59.4984	87.2213	42.596	39.4519	56.1385	59.1657	39.2773	57.8977	60.8458	47.7976	47.5367	45.0424	52.6076	58.1057	88.8935	48.4053	57.2491	57.224	57.9869	46.2705	84.0583	70.2845	61.1489	54.9102	74.0213	67.0003	62.5437	55.1575	50.6192	59.1527	39.704	78.441	48.5431	65.6287	34.7149	52.4503	51.5845	62.841	42.351	87.6944
PIM2	ENSG00000102096	625.414	0.652166	0.133653	4.87954	1.06334e-06	7.12306e-05	23.2188	22.5188	38.5214	35.1005	24.8041	24.5242	39.1865	38.0915	18.0872	18.0086	18.1636	23.099	19.0534	17.9529	20.7415	19.3226	28.7934	22.7844	19.7475	19.9189	20.0689	22.3459	23.9666	24.4571	26.0478	21.4945	34.9829	34.1555	26.7744	26.6503	46.3482	38.9062	23.2674	36.9669	24.4102	50.8126	21.6578	20.7243	20.923	20.5988	21.7241	34.9301
RASGEF1B	ENSG00000138670	168.771	0.652497	0.10409	6.26862	3.64264e-10	1.23531e-07	5.87921	5.57531	8.42013	9.12849	8.37268	7.144	8.11583	7.00716	4.88128	4.187	5.50126	5.82897	4.88424	5.93085	6.65393	7.59101	4.89443	5.81235	7.64866	7.12617	6.97655	5.63411	6.85476	6.22113	6.24725	5.87034	9.36162	9.40026	9.62615	8.48191	8.06744	8.31605	6.13705	9.99924	7.56876	9.67375	6.41713	8.18736	5.44771	8.64899	6.05641	9.12376
MAD2L2	ENSG00000116670	2026.82	0.655202	0.15838	4.1369	3.52027e-05	0.00100848	66.4053	62.4435	87.4285	121.114	56.3063	62.0035	97.2459	103.263	54.5265	76.9868	85.3643	66.1791	70.5555	62.5545	92.4792	95.8767	114.468	68.6323	89.2808	89.9357	93.2773	62.3291	145.351	124.85	87.7791	75.05	104.077	102.504	84.0579	84.0161	92.8019	87.8034	64.0921	119.082	72.4382	114.863	56.5955	68.4668	74.918	103.37	65.8305	122.329
REEP1	ENSG00000068615	247.708	0.655711	0.141655	4.62894	3.67547e-06	0.000189425	8.83236	8.32217	15.4614	12.986	8.26802	9.16991	16.2797	14.2251	7.71923	7.56362	6.44975	9.05524	6.48008	7.53379	7.90154	7.08494	8.37786	9.43926	9.73466	7.85596	8.87924	8.21982	9.10632	11.255	7.83553	9.70864	12.7727	13.3701	9.99437	9.73663	19.1404	15.5742	9.55245	13.1429	8.32167	17.8201	10.7398	10.5412	9.88301	10.0696	7.85578	13.3166
SEC61B	ENSG00000106803	875.918	0.656226	0.189363	3.46543	0.000529377	0.00736985	25.5488	24.205	45.9147	61.4259	32.5488	32.0947	52.2967	52.0532	20.963	26.4276	21.1514	25.3764	23.0188	19.4756	23.2368	22.497	33.6437	21.7615	24.7075	24.9416	28.8122	24.1967	31.9722	33.1002	40.0247	31.9708	44.7615	44.1176	46.6053	45.17	59.1085	46.1937	31.9127	44.2391	41.648	69.6001	20.9894	29.4233	28.0581	29.4985	40.4638	61.7994
GNAL	ENSG00000141404	497.446	0.657362	0.140589	4.67577	2.92851e-06	0.000160506	17.448	19.1192	22.9427	21.1722	17.164	15.9407	27.2289	27.9233	18.844	18.909	25.8939	17.9478	21.2779	23.8837	24.3804	25.3034	16.5352	24.5979	25.0783	24.1689	21.6092	19.1886	25.7179	26.8791	13.8181	15.2177	25.9245	25.0174	14.5707	15.1068	27.2078	23.185	12.9145	25.1875	18.9417	26.5264	22.7273	25.3808	22.6104	25.4038	11.8056	21.0526
B4GALNT3	ENSG00000139044	2100.56	0.658482	0.117414	5.6082	2.04444e-08	3.28685e-06	86.9419	77.6192	125.216	123.735	86.1339	92.2322	138.978	140.565	74.1273	90.1331	85.6015	86.7839	76.9389	82.1904	68.6186	66.6628	57.1458	65.6564	59.9841	63.6633	68.9047	77.8705	67.3467	66.8653	73.1669	74.3727	110.028	110.219	86.7932	83.5644	117.426	125.035	65.0527	119.006	88.8834	130.697	68.3157	68.518	83.4994	64.8883	79.4794	124.16
AIMP2	ENSG00000106305	464.857	0.659066	0.179672	3.66817	0.000244295	0.0042992	11.921	12.4833	27.1381	31.3608	21.0887	20.7389	30.3023	29.2404	10.368	10.445	10.3386	11.5766	9.62341	9.73782	8.52535	8.78717	17.2848	13.0197	10.6154	10.7322	13.1377	12.8741	13.009	11.9674	25.889	26.1004	30.0557	31.8336	28.6155	25.8472	31.5315	27.7397	17.6107	31.2855	23.6969	39.255	11.1854	8.6479	13.2095	12.5348	23.9623	32.2137
RAPGEF4	ENSG00000091428	363.252	0.659877	0.136019	4.85135	1.22624e-06	7.9209e-05	14.0071	12.2385	19.8915	14.4584	10.7798	12.6886	21.082	20.5473	16.0439	14.8121	16.2667	14.1522	15.1363	15.7889	17.5185	16.4242	13.8014	14.5076	18.2641	15.6261	14.9497	12.1936	15.2606	17.0013	9.68853	10.2054	16.4871	18.1639	10.7834	12.6476	22.1459	19.4825	8.59187	15.4912	11.4126	21.8932	17.8254	18.4216	14.945	16.9637	8.51408	14.7634
SH2D4A	ENSG00000104611	431.515	0.661918	0.151818	4.35994	1.30095e-05	0.000477446	12.5712	15.4749	31.1868	19.906	15.9604	15.6208	35.8249	34.4562	13.1303	12.606	10.8128	12.8237	13.1536	13.0639	10.0849	9.61528	17.0644	17.8556	15.251	12.3635	15.6293	15.5687	12.0083	10.8751	15.7769	17.9723	22.3997	24.3059	20.8304	19.5235	38.7553	31.266	15.5828	23.3316	16.6433	39.255	17.1124	14.6861	14.5594	10.947	12.9467	19.9305
STX3	ENSG00000166900	712.624	0.662193	0.160988	4.11332	3.90013e-05	0.00109506	22.2976	22.1109	45.5626	26.5021	24.1761	26.017	58.1555	59.1657	19.8278	20.1696	24.4711	22.2585	21.7615	22.8819	34.5173	34.4126	18.5195	21.064	27.118	28.7193	26.1394	21.9921	37.476	36.9469	23.2419	22.5331	31.7992	32.2455	28.5103	28.0054	56.3139	45.1946	19.9588	34.6943	25.7972	64.7632	21.6133	28.3487	21.4051	40.4455	16.2821	26.8398
NDUFS6	ENSG00000145494	1851.92	0.662259	0.198288	3.33989	0.000838113	0.0101396	51.8021	51.8912	86.4897	163.783	64.365	58.3782	107.379	88.1426	42.7206	61.2293	54.8703	52.4336	38.7354	39.6726	48.4489	48.1224	75.4007	47.3358	59.4278	50.4842	66.0507	51.578	72.6504	67.6251	114.092	98.4862	104.456	110.481	110.254	113.929	95.2801	86.5398	70.2826	116.506	85.3962	108.295	43.9841	49.8405	69.9524	75.6264	89.9245	164.346
SERTAD4-AS1	ENSG00000203706	127.666	0.663518	0.17323	3.83028	0.000127999	0.00265084	3.9285	3.2364	3.96069	5.27097	3.92469	4.31839	6.48306	4.47826	3.21635	4.90735	5.35898	4.0125	5.85142	4.76873	6.80988	5.2907	5.33537	4.0454	6.95333	6.05295	5.39097	3.23893	7.45517	8.12071	4.50013	3.65767	7.39076	7.19064	5.73361	6.42417	5.74739	3.90825	4.37598	7.5373	4.63636	7.84083	4.54547	6.24286	5.3995	9.15038	3.94983	5.6396
SLIRP	ENSG00000119705	1761.7	0.664184	0.224897	2.95328	0.00314421	0.0263992	44.2973	45.9623	81.2381	150.296	47.1486	45.0499	98.2544	84.9815	41.5855	49.7938	49.1793	44.5984	44.2483	43.3994	46.1616	44.1199	79.0605	47.4288	58.408	57.9967	69.9014	46.08	59.2411	51.6686	106.891	79.4754	92.1381	100.22	84.1105	89.5871	108.673	81.4561	68.4148	109.726	69.1095	109.364	55.6151	47.9984	64.1672	65.139	91.5922	151.059
RRP12	ENSG00000052749	1662.92	0.664209	0.145536	4.56388	5.02158e-06	0.000235906	56.733	59.1527	107.965	109.424	65.3592	64.8291	110.548	114.485	39.5043	45.4267	51.5506	56.6901	43.5713	40.3939	50.4243	54.5172	47.2687	43.8019	50.5275	48.8958	48.111	59.3079	68.6476	61.4515	79.1494	75.0952	96.5725	94.3397	74.1687	75.3836	121.75	108.285	60.3565	100.258	72.557	141.033	39.5278	51.0687	42.5692	58.997	64.5139	110.017
PNO1	ENSG00000115946	558.138	0.664396	0.193867	3.42707	0.000610137	0.00813417	14.1968	17.3786	36.7317	34.3349	23.9145	25.1639	38.6102	41.3053	12.6005	12.8762	9.20038	14.5046	11.7028	10.7397	10.9166	11.8696	17.9903	16.4606	14.6483	14.1665	20.1142	17.2834	12.0083	12.1573	31.1303	22.0815	35.6272	35.0918	23.7235	26.9514	56.4193	37.3781	27.5367	35.7548	22.5874	57.2278	15.5081	14.379	11.6186	12.0334	23.3479	34.7825
CLTB	ENSG00000175416	1457.25	0.665295	0.163056	4.08015	4.50057e-05	0.00123023	43.5928	48.7092	73.6101	95.1719	41.8111	40.1983	85.9606	88.8802	40.4124	62.4448	49.1319	43.541	51.1153	43.2391	52.5037	54.9313	80.207	46.2663	55.9975	51.6003	62.2453	48.9379	74.6018	70.0471	60.143	53.5104	67.7675	67.1126	62.4385	57.8175	85.4199	74.051	46.3214	78.1759	58.0932	99.9451	41.2657	44.9793	51.6327	58.6209	52.1378	95.3123
TIMM8B	ENSG00000150779	1364.54	0.665305	0.186486	3.56758	0.00036029	0.00566648	40.8293	44.5481	67.0677	105.92	45.6834	45.4764	74.9154	66.3309	34.1689	45.5618	35.3788	40.7757	34.4798	33.5815	32.074	30.5481	66.0528	40.4075	44.1305	44.6459	58.6211	44.3652	48.7338	50.5764	77.5611	65.9736	79.8581	81.419	74.4317	70.4149	68.3359	67.2042	49.2565	90.1068	63.641	78.9683	36.1855	34.1311	45.0762	39.7352	59.9058	105.883
UBALD2	ENSG00000185262	1477.14	0.666582	0.148477	4.48946	7.14036e-06	0.000309593	49.7701	47.2134	82.265	97.9988	52.8002	49.4749	79.5736	84.5074	46.8073	50.4691	48.5628	49.5056	50.3415	39.7928	52.5037	53.091	76.7676	54.2641	46.031	51.6003	61.2033	47.2776	72.2501	57.4149	70.9962	53.104	74.3624	74.3033	67.6987	57.667	91.6946	83.0136	54.8599	87.6827	65.7412	110.332	39.4386	46.3098	57.3214	63.2588	52.4011	98.383
PALM3	ENSG00000187867	233.674	0.667271	0.190679	3.49944	0.000466243	0.00678694	9.91609	7.85983	9.41764	11.5137	6.8028	5.01146	10.9972	11.1166	11.1626	12.516	11.5716	9.70591	11.7512	11.1003	20.2737	16.7462	9.70068	8.74178	9.36382	9.87361	8.38092	7.8932	19.9639	17.5711	5.13545	4.06408	9.62693	7.86476	6.62784	5.62115	11.1257	9.57962	5.2832	8.67358	7.4895	12.8814	7.97685	10.2342	9.06344	16.9637	4.78369	11.4268
CBARP	ENSG00000099625	319.018	0.668482	0.199311	3.35397	0.000796606	0.00977915	13.2485	10.3347	15.4907	14.2522	9.52392	10.6627	17.6243	19.8624	12.9789	16.5679	15.2233	13.0135	16.3936	14.1058	18.4543	15.7341	18.6077	11.6712	11.218	13.3508	10.6913	10.6694	16.2613	15.0542	6.98844	7.31535	11.2946	12.0219	10.4152	8.18078	14.553	15.251	6.03032	13.8247	7.84615	16.2926	9.80395	15.4536	17.2591	16.8384	7.72412	14.5271
ZMPSTE24	ENSG00000084073	1986.1	0.669587	0.200418	3.34095	0.000834934	0.010135	54.9991	63.4225	152.824	122.616	104.815	111.052	157.899	156.528	44.4991	31.6051	25.5619	54.9008	35.8823	34.9439	28.903	30.6401	40.2137	52.8692	39.634	34.7293	46.2989	63.0095	27.2189	39.6063	91.9086	83.2233	118.745	123.552	94.0523	100.88	200.21	153.039	107.852	131.505	107.191	201.367	49.2426	39.0946	37.7001	33.7185	89.5295	122.89
RRP9	ENSG00000114767	584.238	0.670581	0.18994	3.53048	0.000414808	0.00624773	15.7411	19.3368	36.2916	48.4399	22.4492	21.3787	34.4803	40.6731	13.887	14.0917	12.1881	16.3211	14.556	13.0639	8.9932	9.75329	21.6942	14.7401	13.0723	15.0251	17.4414	19.2159	15.0104	16.7163	36.0011	29.7129	36.9917	34.6799	30.1935	28.3567	40.6536	36.2321	24.9751	38.141	28.9277	48.1142	14.1266	13.6627	15.0897	12.2423	28.8777	48.5715
ARAP2	ENSG00000047365	290.353	0.671382	0.213821	3.13993	0.00168988	0.0168786	10.2412	8.78451	21.0357	12.7504	13.7103	14.9278	28.4774	28.0286	10.368	7.56362	9.29523	10.3566	8.55951	9.49738	8.42138	9.75329	4.45349	10.0902	7.0924	6.73981	7.02185	8.9547	5.45379	7.07594	7.62376	7.81207	13.8719	13.1454	9.99437	10.64	30.8988	21.275	9.23226	10.8704	9.74824	19.9076	11.23	9.10844	9.40091	9.69355	10.0501	12.8441
CD151	ENSG00000177697	3956.92	0.671603	0.138921	4.83443	1.3353e-06	8.5744e-05	134.544	118.876	155.64	268.584	154.214	142.453	162.701	188.14	121.048	177.385	159.252	133.063	151.605	130.038	155.328	157.111	206.183	125.128	137.073	156.475	156.383	120.086	215.85	197.034	181.17	141.159	209.86	205.008	175.848	155.686	159.714	158.563	125.569	232.861	160.806	190.165	103.833	140.362	155.38	179.08	149.611	268.575
PPME1	ENSG00000214517	1225.77	0.672114	0.166089	4.04671	5.19415e-05	0.00135921	40.7752	41.8284	77.6588	49.5294	44.5845	43.5571	80.6301	89.4071	40.6395	42.2302	43.8678	40.5588	42.9426	38.8311	51.9838	47.4323	57.9395	48.5448	48.8587	48.6812	43.9432	41.9428	62.0431	56.1801	44.8955	43.8018	68.753	70.5956	53.9696	56.6632	84.629	77.5479	45.681	74.1231	51.4359	104.833	42.6918	40.4763	39.6767	48.0499	31.072	49.9887
TBX2	ENSG00000121068	432.618	0.672683	0.148027	4.54433	5.51094e-06	0.000252621	15.7953	14.4686	26.4633	23.8224	14.9662	17.007	31.0707	32.7703	12.8654	14.7671	16.978	15.6976	14.3142	14.5867	15.0753	15.182	14.8156	14.0426	12.7478	15.5402	14.5873	14.6705	17.6122	17.0487	17.0476	15.1726	21.0352	19.8866	20.357	18.4193	25.7842	26.3586	11.6337	24.2406	15.2564	32.127	10.2496	14.7372	18.2715	15.2506	14.4827	24.0938
DPH2	ENSG00000132768	953.861	0.672856	0.182313	3.69066	0.000223669	0.00398891	30.0463	30.297	64.926	71.055	41.6541	43.7703	63.0057	70.1769	18.0872	21.025	16.8357	30.0938	18.9567	19.1951	14.6075	15.7341	30.3808	23.1099	19.6547	19.6184	21.9716	30.5113	19.6636	22.7	50.8251	52.8782	64.5838	61.7571	51.1817	48.1311	75.1906	65.6174	42.319	66.2828	44.2237	85.7909	19.2514	20.3661	21.5016	18.8439	47.0469	70.7165
NDUFAF2	ENSG00000164182	851.985	0.672994	0.167115	4.02714	5.64593e-05	0.00144598	23.5981	25.1297	40.047	53.917	25.903	25.3239	44.1328	45.3621	22.4387	27.283	25.4196	22.611	27.8547	23.8036	31.8661	30.9621	35.4957	27.8993	35.462	38.2924	45.0304	25.8843	38.2766	38.704	35.8423	31.6547	44.0792	40.5223	37.9786	37.8926	59.7939	40.6987	35.8083	55.0716	36.9324	65.6796	27.05	29.2186	25.8404	35.557	31.3353	55.274
NDUFAF5	ENSG00000101247	210.025	0.673524	0.141217	4.76942	1.84754e-06	0.000109861	6.15014	6.17364	11.706	13.5455	8.68665	9.06328	13.0622	12.8025	6.73541	5.49263	7.01885	6.18142	6.67352	5.69041	5.7702	7.03893	6.83457	6.04485	6.44342	6.69688	7.61078	6.0696	5.85406	7.93075	10.0062	8.48941	10.8398	11.3103	8.83713	10.891	14.8694	11.9892	7.68465	12.5748	8.55943	14.6124	5.92693	7.31745	4.9174	6.43451	8.77741	14.0252
ABCF2	ENSG00000033050	484.932	0.673611	0.163946	4.10875	3.97814e-05	0.00111265	13.2756	15.5021	29.1917	36.8084	25.746	28.0962	33.4238	34.0874	10.7842	11.2104	8.01476	12.8508	10.3971	9.45731	9.04519	9.15521	16.7116	13.8102	10.1055	9.48725	13.9078	15.0515	11.6581	13.0596	28.5361	24.1587	29.942	29.9235	28.1946	27.5537	36.6462	29.0915	23.9612	34.808	27.2634	44.9575	10.6952	8.18736	11.1847	10.4039	20.2758	37.1446
PPM1E	ENSG00000175175	667.477	0.676173	0.146089	4.62851	3.68307e-06	0.000189425	23.4085	23.0899	44.3304	27.091	24.6994	33.1076	55.3221	52.3693	21.8711	19.2692	23.3803	23.0177	18.7149	22.8017	22.561	22.313	19.4014	22.5054	28.6014	25.9289	21.2921	23.2986	22.5657	22.9849	19.9594	25.0167	38.5835	38.3501	32.9288	30.6152	57.7903	44.4306	22.5737	34.0126	26.5897	54.4785	24.7773	27.6835	18.4161	23.6071	18.5203	27.0465
ENDOD1	ENSG00000149218	661.041	0.676369	0.0790236	8.55907	1.13778e-17	4.93888e-14	25.3321	25.1025	36.5264	38.3986	27.5775	27.1365	29.9181	31.4532	21.4549	20.2147	25.4196	25.4848	24.663	23.0422	26.1998	27.6037	21.8706	25.5279	29.7139	28.29	27.8156	25.1222	30.3711	25.6918	23.6125	24.7006	36.7264	35.6536	25.3541	24.3416	36.9626	36.4966	22.4136	41.0575	26.1538	34.6727	23.9306	27.9394	24.4906	27.9943	22.0313	38.2076
IMPDH1	ENSG00000106348	2734.57	0.680474	0.11703	5.81453	6.08043e-09	1.22194e-06	97.3998	93.1757	157.43	181.421	108.845	109.346	160.252	170.911	76.0193	89.3677	91.1502	96.7609	85.305	79.3853	82.9142	86.2614	116.055	81.466	82.8373	85.8145	83.2202	93.5481	110.327	102.055	126.11	118.536	158.352	163.063	132.083	132.097	151.963	157.74	102.836	176.729	121.496	184.565	69.1179	75.6819	87.79	97.5623	105.329	182.328
EIF5AP4	ENSG00000234743	172.086	0.6805	0.178274	3.81717	0.000134994	0.00276406	6.3127	6.98953	12.6155	11.7198	7.32609	6.18436	8.83617	10.6951	4.23801	4.95237	4.50534	6.20853	4.83588	3.76689	4.36664	4.73863	7.18732	5.39386	5.8408	5.58073	5.52688	6.28734	6.90479	7.40837	8.52378	8.26363	10.6503	10.8983	8.57412	9.08418	11.9693	11.7835	7.41782	11.7415	8.16316	12.3213	3.25313	3.99134	3.37469	5.05569	6.7586	12.3126
PHF19	ENSG00000119403	2078.56	0.681012	0.115551	5.89362	3.77815e-09	8.63168e-07	81.3607	73.3221	115.946	108.128	72.7376	75.4385	120.633	134.032	71.4407	85.9461	92.0038	81.7682	74.521	71.6511	95.1304	91.8282	78.6637	66.4933	73.4272	74.3525	64.601	73.8967	98.8686	91.9397	70.6256	69.8119	111.96	107.073	90.4227	78.395	118.111	116.454	61.5306	117.074	80.3239	130.341	58.2444	73.7886	74.2913	92.2559	64.5139	107.33
SDK2	ENSG00000069188	622.185	0.682106	0.220592	3.09217	0.00198701	0.0190572	26.5242	26.1632	33.3871	24.5291	16.3267	17.3802	36.6413	39.514	32.8824	29.7592	33.055	26.759	31.8201	34.8638	28.903	30.456	27.9115	29.0618	33.376	32.497	22.7417	26.5647	34.3739	32.2929	10.3238	16.8885	30.4348	28.2757	14.0973	12.2963	27.1024	33.3523	15.0491	30.9446	15.3357	33.3999	29.3227	37.2525	31.5292	33.5514	13.3417	24.3595
MAK16	ENSG00000198042	1001.71	0.682311	0.134838	5.06024	4.18719e-07	3.4184e-05	28.9896	31.9017	57.1806	54.6532	45.2125	43.0239	66.6555	60.9043	30.7634	24.6718	29.3084	28.7111	31.1431	26.248	34.4653	28.5698	30.5571	29.5268	39.2631	31.295	34.1579	31.4912	31.2717	27.9238	38.9659	41.8149	63.2952	59.1355	40.0301	50.8915	84.3126	56.7431	43.3329	60.7529	42.2028	76.2699	39.1267	37.5083	30.0829	31.5876	35.5924	54.713
CRIP2	ENSG00000182809	135.025	0.683591	0.23309	2.93274	0.00335989	0.0275702	6.23142	4.54184	5.54496	6.53718	2.98277	2.29248	6.48306	5.0578	4.6164	8.95928	8.06219	6.34409	8.02757	6.73232	9.14915	7.49899	9.96524	6.27734	6.53613	6.48224	6.88594	4.51818	10.5073	9.83033	2.96479	2.66423	5.11668	4.23199	2.89311	2.66001	4.90374	5.49506	2.50819	6.51465	3.3683	6.10973	4.41178	5.62881	6.26727	9.35929	2.58933	6.52541
TOMM40	ENSG00000130204	3484.73	0.68536	0.156374	4.38282	1.1715e-05	0.000438385	107.831	121.406	214.112	268.142	141.76	137.175	211.396	229.814	86.5386	106.611	85.4592	108.31	91.4465	85.6768	74.6488	75.266	156.005	97.0896	87.1021	87.961	110.13	122.045	101.47	101.39	185.988	156.693	202.886	201.488	187	169.99	213.55	214.013	140.031	222.672	168.97	262.719	75.0448	90.1633	110.979	93.1751	154.79	269.018
EPOP	ENSG00000273604	932.329	0.685611	0.148169	4.62722	3.70601e-06	0.000189706	33.1349	34.5125	64.8379	63.2811	50.55	45.8496	63.8221	70.335	27.1308	28.0484	22.005	33.2116	25.6785	23.3227	19.39	21.3468	31.1744	26.4113	20.2574	21.7649	26.0941	34.7573	21.7151	23.0324	43.2013	35.1769	52.2659	46.065	46.7631	44.2164	75.9288	64.5302	37.516	56.3593	50.4055	80.8522	19.5188	21.5942	27.7206	20.9748	34.0124	62.7443
CLUH	ENSG00000132361	3585.35	0.686261	0.130001	5.27889	1.29967e-07	1.41749e-05	132.648	127.933	233.681	220.438	159.029	162.126	242.995	265.271	89.7928	103.73	125.011	132.765	99.8126	99.7826	116.444	118.006	88.188	90.9982	102.399	102.686	91.3747	127.788	146.302	130.501	152.316	153.216	209.253	202.649	177.689	165.924	212.917	233.731	114.896	220.438	159.855	261.191	74.109	110.529	116.957	132.409	140.965	220.742
POMP	ENSG00000132963	1826.41	0.686833	0.188288	3.64778	0.000264519	0.00453486	52.1543	58.1192	97.0516	152.063	68.6036	71.7599	74.6272	91.4091	52.7859	54.476	39.4573	52.7861	53.3398	41.6362	49.6965	49.8246	78.8841	56.3566	54.6068	66.9259	77.4216	57.702	55.7887	59.3619	91.8028	65.1156	86.8698	90.7818	75.5364	71.218	131.241	97.9119	79.835	107.302	81.5127	126.421	50.7132	53.0132	55.6341	56.8243	85.3603	154.189
PSMD1	ENSG00000173692	3301.42	0.689591	0.14747	4.67613	2.92334e-06	0.000160506	85.3705	104.245	220.508	201.18	148.615	149.544	242.659	241.826	77.722	74.9608	61.0829	85.0216	68.0409	72.4927	66.0714	72.8277	97.2272	102.065	86.314	75.3828	95.9955	104.19	80.0055	87.8082	164.864	149.739	206.676	212.311	179.793	180.078	302.397	221.242	156.842	224.604	179.352	306.047	90.7757	74.4026	69.6149	70.9468	133.855	202.73
PPP1R14C	ENSG00000198729	978.024	0.689793	0.113175	6.09492	1.09492e-09	3.12687e-07	33.4871	32.7447	48.2617	51.0312	28.3101	27.0299	50.6159	46.7319	37.6502	35.7471	39.2676	33.2658	37.5265	34.9439	57.5981	51.4808	41.272	38.129	46.5873	49.3251	41.5875	33.0154	57.3898	51.0987	31.2892	26.5068	42.0326	44.155	31.982	28.5574	55.892	48.3682	30.1516	49.9962	31.7809	61.4537	41.6222	45.2352	36.543	54.1084	25.63	51.3174
WDR77	ENSG00000116455	1666.5	0.689886	0.18283	3.77338	0.000161049	0.00313489	38.8245	46.2071	108.787	99.6184	89.169	82.3693	124.955	141.039	37.6502	35.8822	24.6608	38.9863	33.3192	29.9749	20.7415	22.773	45.7696	41.9884	32.6343	30.2648	42.3576	45.7261	30.271	27.4015	96.8323	83.6749	123.634	117.485	96.4194	96.2622	149.221	108.314	83.3571	129.384	97.0069	169.902	36.0964	28.5534	37.6518	22.8968	77.1973	101.1
GPATCH4	ENSG00000160818	1982.9	0.691332	0.192137	3.59813	0.000320517	0.00521867	53.3464	59.3703	129.471	157.187	77.8136	82.0494	137.633	140.565	49.9101	50.199	35.9479	53.5994	42.7976	38.7509	35.297	31.2841	47.1806	56.0311	40.6538	41.5121	50.512	59.1174	37.426	44.3552	97.5735	88.0099	124.089	114.301	98.7864	104.041	195.517	128.531	110.947	123.968	99.7015	187.874	51.0697	38.1736	41.8943	33.5096	95.5859	157.259
EMP3	ENSG00000142227	1582.54	0.691455	0.162614	4.25213	2.11751e-05	0.000695286	52.6961	56.8138	69.6788	84.9833	45.4741	45.2098	74.7233	74.8659	56.532	73.6102	67.9121	53.0843	68.3794	58.3868	66.8512	69.1012	122.934	63.3779	75.0496	84.6984	77.4216	56.8855	96.0667	84.4839	62.2077	43.2147	75.8405	73.7415	62.3333	53.7522	73.7142	68.409	42.5858	81.6604	52.1888	87.0637	60.6508	67.5457	72.9414	74.8743	37.1723	84.535
GLS	ENSG00000115419	3491.73	0.69262	0.150717	4.5955	4.31712e-06	0.000214414	117.069	105.795	239.284	190.403	180.484	188.463	283.382	292.14	108.94	89.2327	100.208	117.962	101.554	101.866	116.548	111.381	53.1773	97.9265	101.194	103.63	97.8076	106.994	78.0542	93.9818	121.186	116.233	183.594	184.223	138.08	145.096	319.692	240.548	138.911	170.29	137.189	299.835	116.043	117.642	96.0339	104.54	125.692	189.709
CXCR4	ENSG00000121966	1267.13	0.693057	0.148849	4.65611	3.22237e-06	0.000171345	45.679	46.751	67.7425	58.3046	38.462	41.2113	71.8419	76.9207	55.6995	63.0301	55.7714	45.6557	52.5177	47.7273	45.7458	45.9601	74.8716	59.286	58.5007	64.6077	53.7738	46.706	54.0875	49.3891	44.419	38.2475	63.4847	68.4609	52.8649	47.6292	68.2305	67.7332	40.0242	78.2516	50.0093	85.2308	61.4084	49.2265	47.5349	40.7798	31.6864	58.3153
MSI1	ENSG00000135097	1515.17	0.694661	0.167923	4.13678	3.52207e-05	0.00100848	53.9695	53.3326	81.7369	59.1291	60.3356	63.0165	94.0764	96.1508	57.4401	62.5799	69.9988	53.735	62.4796	55.181	76.8321	74.2999	77.5613	58.542	58.2226	67.0547	50.7838	53.2383	99.1188	87.1908	41.1365	39.4216	71.6335	72.2435	66.1206	62.4851	92.2746	80.7215	42.4257	73.4035	57.4195	108.091	45.6329	60.8423	58.8159	78.4259	30.8526	59.5849
MFSD12	ENSG00000161091	1362.98	0.694921	0.140657	4.94052	7.79129e-07	5.65559e-05	42.3466	42.9163	88.6021	86.0434	65.7779	68.0279	105.122	113.8	34.9257	36.2423	33.6241	42.6464	31.3365	32.219	33.8935	34.3666	39.0232	30.8752	28.555	29.3203	29.8089	43.7392	39.9777	37.6592	63.3725	57.6648	75.7647	79.3217	79.5341	71.2681	98.1274	89.2432	49.63	83.8951	73.9044	115.525	26.337	33.1076	36.3984	38.6906	55.8682	85.037
MCRIP2	ENSG00000172366	577.541	0.697676	0.205005	3.40321	0.000665995	0.00863771	21.1326	19.3912	23.8228	49.8828	19.4141	17.7534	25.452	29.5565	17.7845	24.6718	20.9143	21.147	19.005	19.676	20.2737	22.267	28.9257	18.1345	18.7276	23.1815	23.0588	18.9981	27.5691	25.4544	23.9301	17.7465	24.0294	23.1823	20.6726	15.9099	25.8369	24.2429	16.49	28.5963	17.8322	27.9011	14.2157	21.1336	23.1407	27.869	26.2006	50.6383
TP53I11	ENSG00000175274	722.202	0.699137	0.174036	4.01719	5.88952e-05	0.00148688	27.7163	26.2991	34.9421	27.091	21.298	21.7519	35.2486	39.0399	30.0823	35.9722	37.0861	27.6808	32.4004	33.0204	35.453	38.2311	44.7995	32.7817	32.9588	33.7849	29.673	26.6736	45.0813	41.7908	18.2653	17.2498	34.7176	35.2042	26.7744	26.2989	39.3353	34.8804	18.5179	38.1789	25.5594	43.7864	26.025	32.8006	34.8075	35.5987	14.3072	26.5445
BZW1	ENSG00000082153	6248.57	0.702162	0.162245	4.32779	1.50613e-05	0.000534133	171.554	195.326	463.342	351.005	285.404	293.757	473.6	486.339	156.504	131.643	116.617	171.751	134.051	136.971	143.839	150.578	154.682	194.737	167.668	159.051	200.462	196.541	148.653	163.032	281.92	237.568	359.38	360.805	266.218	279.1	626.413	463.113	287.961	392.925	290.149	643.406	171.614	152.029	143.713	142.729	243.134	352.815
BCL2	ENSG00000171791	353.43	0.702279	0.156435	4.48928	7.14643e-06	0.000309593	15.118	12.4561	22.2972	16.8141	13.2393	16.2073	22.9068	24.8148	14.0006	11.3454	15.3182	14.9655	12.0413	13.8253	15.7511	14.722	9.12745	12.6942	16.5026	15.1968	9.92119	12.5203	14.41	15.0542	8.31201	11.1085	17.1314	17.6021	10.7308	11.0415	24.7823	22.5092	12.0606	17.9153	13.1958	23.9298	14.4385	17.9098	13.9808	15.5849	8.33854	16.8893
QSOX1	ENSG00000116260	1139.4	0.70286	0.174214	4.03446	5.47273e-05	0.00141405	40.7481	37.7489	73.4048	56.8028	36.3165	38.439	81.2544	93.4639	35.4555	40.8345	44.1523	41.0197	41.3952	33.7017	54.4271	56.1735	43.3885	34.3161	39.9121	44.3024	42.6294	37.9962	66.3961	58.982	39.5482	32.8739	50.3708	47.4507	39.2936	33.8775	81.6762	73.669	31.8059	55.9427	39.5081	98.4176	31.2835	42.3696	42.4246	60.5847	29.0093	56.4256
CBWD5	ENSG00000147996	593.629	0.704753	0.247412	2.84849	0.00439266	0.0332653	31.4822	28.8284	45.4746	58.5696	23.0249	26.9766	37.6978	38.4076	19.0332	16.5229	15.745	31.5578	12.4282	18.7543	16.3749	16.3782	9.70068	11.7642	15.8072	14.6387	12.0957	25.0133	8.85615	11.0651	21.4418	18.1077	31.3444	24.7927	29.0363	19.5736	32.797	49.3086	20.7592	23.1043	20.1701	29.8359	19.0286	12.281	16.2949	12.2005	31.6425	61.7109
MRPL20	ENSG00000242485	1369.68	0.709707	0.189641	3.74236	0.000182299	0.00342268	37.4427	41.1757	64.1338	124.795	48.6139	50.2746	73.8589	73.0746	36.6663	38.6735	35.8056	37.5765	36.2691	30.616	32.3859	30.5481	56.0435	36.6411	40.3293	37.2621	47.9751	41.0174	46.132	39.0839	75.2846	61.9547	75.4615	80.9696	64.753	67.2028	81.4653	64.0306	56.194	85.9025	60.1538	86.7073	38.0572	38.9923	42.1836	38.9831	71.7992	124.957
TNIK	ENSG00000154310	718.056	0.710879	0.194463	3.65561	0.00025657	0.00443007	29.965	25.9456	39.3428	24.4114	23.2865	22.285	44.8052	45.1514	33.8284	25.6172	41.1646	29.7955	33.3676	36.3064	40.9633	41.1295	25.6627	30.1312	41.9981	38.2924	24.3273	26.0476	37.1258	37.3268	14.7181	17.024	33.7701	34.2304	18.7789	19.925	40.3899	39.3763	14.9424	30.225	17.5548	40.3242	35.6953	39.8622	30.8061	41.2394	12.5956	24.5958
ILDR2	ENSG00000143195	158.815	0.711134	0.237521	2.99399	0.00275358	0.0240789	4.25362	4.97698	12.9383	6.12492	5.49457	5.11809	18.2006	18.2818	4.31369	3.37661	4.12594	4.31073	4.59409	4.64851	5.35433	5.33671	3.6598	5.16137	5.37724	3.77773	3.76009	5.0081	6.10424	5.27134	3.49422	4.96721	7.16335	5.87985	5.15499	5.26983	17.2422	13.194	4.85627	6.17377	5.11188	18.9402	4.59003	5.27061	4.33888	8.23116	4.91535	6.08251
TUBB4B	ENSG00000188229	13766.4	0.712537	0.163214	4.36567	1.26732e-05	0.000466494	426.039	464.437	803.903	854.132	476.196	468.838	875.838	862.249	375.783	500.819	462.912	425.84	397.461	393.881	429.75	478.786	700.389	432.346	447.841	430.961	507.521	465.781	723.402	588.728	714.198	605.006	886.815	843.627	700.342	681.514	834.953	807.362	491.764	943.451	580.694	998.331	370.055	361.574	413.544	456.098	500.619	858.519
POLR3G	ENSG00000113356	755.095	0.717158	0.202088	3.54874	0.000387074	0.00595819	22.3789	19.4728	51.3716	39.7531	26.8449	30.0688	65.3589	57.0583	20.736	16.4329	23.2381	22.1772	20.9877	23.4429	34.1014	28.6618	12.3463	17.7626	26.7935	23.7396	21.8357	19.3247	18.4628	23.5073	24.2478	26.5068	40.1375	41.9079	25.1963	29.511	81.3598	51.7769	28.1237	32.4218	21.3986	55.9041	27.8967	27.0695	19.5732	28.0361	30.4137	39.7725
NPTX1	ENSG00000171246	1397.55	0.717212	0.103067	6.95869	3.43444e-12	2.76078e-09	46.1938	51.592	85.8443	67.9042	61.4869	57.0454	89.8024	99.7861	52.521	45.1116	45.907	46.3606	49.6162	51.2137	45.2259	51.1128	47.0483	53.5667	43.6669	47.1357	43.1277	51.6869	51.936	49.769	53.684	50.3946	78.6073	77.4117	68.0143	61.8828	99.762	85.7758	44.8271	83.8951	62.1748	94.5481	49.2871	47.9472	53.1754	49.6377	37.4356	68.0591
KRT18	ENSG00000111057	1476.99	0.717243	0.210687	3.4043	0.000663345	0.00861594	43.2406	51.7824	75.3118	75.1776	45.7358	47.8755	93.164	81.9258	47.6019	58.3479	61.3675	43.4868	52.421	48.7692	55.7267	62.7063	105.296	58.6815	73.149	69.7592	77.5122	52.2312	93.1146	86.5734	62.3666	54.4135	76.5986	76.2507	65.1738	66.2493	84.6817	76.3725	42.2122	81.4711	54.7249	103.967	50.936	50.6593	50.4274	62.6738	28.7021	74.6731
ARNT2	ENSG00000172379	388.808	0.717726	0.166783	4.30336	1.6823e-05	0.000587995	13.6549	16.6171	27.05	15.8129	14.9138	12.9552	27.469	30.8209	16.006	16.0727	13.516	13.7726	15.9101	14.8672	9.98089	13.2038	12.7873	16.7861	15.1119	14.9392	15.9464	16.8207	16.8617	16.1939	10.9592	10.0699	20.353	18.0515	15.7806	13.7016	28.1569	27.1227	10.8866	19.9606	15.6923	31.1596	14.7059	14.7884	16.3431	13.8718	9.83069	16.0921
GCH1	ENSG00000131979	463.014	0.718805	0.184998	3.88548	0.000102129	0.00225036	13.6008	14.4142	31.1574	20.4655	18.2106	21.1654	37.5057	38.3023	13.2816	11.1203	10.4808	13.7455	11.7028	12.1021	15.6471	13.2498	14.5951	14.5076	15.8072	13.3508	15.3122	14.4799	15.6609	18.0935	14.0298	13.3663	20.5046	21.497	16.1488	15.6087	44.2391	31.1484	15.2092	24.5057	18.4266	47.6559	15.1516	14.8396	12.631	17.4651	14.9216	20.9049
UNC5B	ENSG00000107731	1022.33	0.719668	0.134341	5.35701	8.46123e-08	9.978e-06	36.9821	30.1611	62.2268	39.9887	44.8462	46.1694	77.0284	84.1386	26.5632	27.5982	49.9381	37.0343	31.7234	34.7837	49.9045	51.5268	24.1194	29.1083	37.9188	44.5171	25.8676	30.1575	56.239	50.4814	24.4596	29.5323	44.6098	44.0801	50.2875	47.8801	71.6051	61.8267	22.7871	47.9888	48.5827	81.4122	26.025	39.7087	32.638	54.2338	27.21	39.8316
TIMM23	ENSG00000265354	1867.87	0.720075	0.159421	4.51682	6.27751e-06	0.000279604	51.8833	61.4644	105.178	138.812	74.2552	70.9069	112.469	116.698	49.5317	54.6111	44.674	51.9727	47.0048	45.8439	43.0426	44.2579	73.681	56.1706	58.4543	52.8882	66.1413	61.0498	57.3398	56.3226	84.3378	75.0049	106.275	101.68	84.6365	87.5293	137.305	105.963	78.0739	118.249	85.7528	138.844	51.8273	52.1432	49.8971	52.3953	85.0092	139.573
GALNT13	ENSG00000144278	813.879	0.720971	0.155232	4.64448	3.40942e-06	0.000178739	24.736	25.8096	50.1687	35.8367	28.1531	31.3483	63.6781	56.1626	27.6984	21.8805	29.3559	24.7257	25.6302	26.6488	30.2026	32.4803	20.5478	28.2248	33.0979	28.934	23.9196	25.9931	29.2703	30.3458	22.5536	27.1842	41.0471	45.0913	27.2478	33.7771	68.3359	50.3077	23.8544	36.8911	27.3426	63.1339	33.4226	35.5127	26.0333	35.8076	26.0689	35.6388
RNF24	ENSG00000101236	413.78	0.721723	0.164359	4.39112	1.12766e-05	0.000427133	16.2288	14.8766	28.8397	22.409	17.8966	16.7937	36.5933	38.513	15.6277	11.9757	14.2748	16.05	12.6217	12.583	15.1793	14.5379	13.2282	14.5541	15.0655	14.1665	10.6007	14.8066	14.6602	15.0542	12.8121	15.7596	20.353	19.3623	13.3083	14.7555	34.2207	28.7682	12.5943	23.2179	16.2867	35.5892	12.5223	13.8162	11.4257	15.5431	11.279	22.0565
ZFPM1	ENSG00000179588	138.844	0.723946	0.207041	3.49663	0.000471175	0.00684955	4.79548	4.32426	9.56433	7.33224	6.12252	5.01146	10.8051	13.2767	3.82178	4.99739	4.74246	5.01563	4.15886	4.60843	3.27498	3.12841	6.6141	3.76641	3.19853	3.77773	3.39767	4.49096	4.95344	3.6092	4.39425	4.28986	6.63273	6.55397	6.41744	6.2736	8.33108	9.46208	3.73559	7.2343	5.66666	10.7939	2.89662	4.40071	7.3761	5.68243	6.05641	7.70648
SNRPG	ENSG00000143977	2287.54	0.724638	0.196975	3.67883	0.000234305	0.00415131	63.1812	62.7154	113.54	171.262	79.0172	74.6388	135.04	133.663	49.1533	71.8543	54.0167	62.7089	54.4037	54.0589	63.6802	60.8661	81.0888	55.2406	76.3476	73.5798	92.0542	63.1184	80.7561	88.5205	126.639	94.5125	134.588	121.305	115.251	101.582	160.294	113.956	93.4432	172.07	112.818	168.832	50.8023	57.3627	66.6741	72.1585	100.633	172.052
GPAT3	ENSG00000138678	514.591	0.725702	0.138952	5.22267	1.76364e-07	1.84918e-05	15.4431	16.1276	31.4508	21.2606	16.1174	18.3931	33.808	35.9314	16.6493	16.3878	19.8235	15.562	17.2641	15.6687	25.1602	24.4752	18.2549	18.7855	21.7871	23.0098	19.48	15.9497	28.3697	26.0243	13.3416	15.3983	24.7496	23.3321	20.1991	22.0329	38.228	31.4129	14.8356	24.8466	18.3077	44.0919	19.296	20.8266	17.4037	25.0695	14.746	21.3478
RNFT1	ENSG00000189050	380.049	0.726383	0.15617	4.65124	3.29953e-06	0.000173818	10.8102	12.3201	24.3216	21.7023	15.6464	14.7678	23.8192	23.9192	15.4385	11.9307	9.2478	10.953	12.0413	12.4628	11.4884	10.4434	15.2124	13.1127	12.7478	10.1741	14.3608	12.3569	8.05559	9.35544	15.1946	12.5083	21.2626	23.1823	13.6765	14.5548	32.6916	24.6249	16.3833	20.756	13.5921	29.3267	15.107	11.8717	10.6062	9.1086	14	21.2592
HSPA8	ENSG00000109971	37526.7	0.726466	0.173787	4.18021	2.91244e-05	0.000869484	1042.38	1226.54	2581.69	2328.47	1601.59	1635.02	3113.79	2787.85	751.036	785.761	798.346	1041.33	788.684	781.109	965.6	1053.22	1074.53	974.988	1016.3	948.424	1202.37	1226.69	1348.44	1128.26	2087.32	1837.82	2522.26	2409.09	2039.01	2140.35	3201.56	2587.73	1588.21	2741.53	1801.92	3370.18	904.147	727.703	771.164	848.562	1332.5	2338.75
ADAMTS1	ENSG00000154734	5235.11	0.727026	0.198661	3.65963	0.000252584	0.00437516	190.736	163.588	377.762	182.305	196.863	211.974	572.19	581.014	156.239	158.746	247.936	190.431	172.351	180.13	223.738	229.846	126.197	152.098	222.368	240.1	151.944	163.28	240.517	234.931	128.757	132.444	213.119	207.929	197.731	179.877	469.124	379.1	119.859	225.778	180.144	515.865	164.751	247.719	166.902	261.893	115.072	181.855
GNG5	ENSG00000174021	173.244	0.727845	0.234402	3.10511	0.00190205	0.0184873	3.11571	3.56276	6.16107	7.00833	6.64581	7.41057	12.3898	13.6982	4.4272	6.16795	8.06219	3.22627	4.54573	5.44997	6.34203	6.71689	7.89282	4.1849	6.11893	5.36609	6.0705	3.6472	10.157	8.50063	5.71782	7.58628	10.9535	9.47517	9.10014	8.9838	10.5984	5.93584	5.17647	11.6279	6.8951	15.7835	3.52051	7.21511	5.97801	7.93869	6.18807	5.99393
CRY1	ENSG00000008405	1023.98	0.72839	0.16512	4.41126	1.02769e-05	0.000397593	27.337	28.2301	79.4192	47.3209	54.7364	55.6592	111.317	118.015	21.19	16.1177	19.207	27.5995	20.9394	17.7525	28.0713	28.9378	21.2092	20.32	25.4955	22.1083	23.5572	28.3067	24.9673	25.4544	39.7071	36.0348	51.7353	50.1847	51.1291	54.5051	112.417	80.3689	37.7295	53.1399	52.3076	110.23	22.6382	23.0781	22.0319	30.7102	32.0814	47.0951
DNAJA1	ENSG00000086061	5326.06	0.729612	0.143439	5.08655	3.64627e-07	3.10348e-05	147.116	166.443	350.565	353.125	247.465	246.521	391.769	397.88	125.021	121.423	103.528	146.429	117.705	111.845	109.478	120.03	150.14	156.655	130.862	129.301	167.664	166.655	137.846	130.929	271.385	226.64	348.73	328.822	280.263	281.81	456.469	350.92	247.937	364.442	264.669	472.843	142.781	110.478	117.584	112.061	221.059	354.734
MCOLN3	ENSG00000055732	820.256	0.730836	0.235966	3.0972	0.00195356	0.0188452	37.9846	24.9121	47.7923	46.3492	31.8162	31.135	55.034	57.5851	47.6776	37.683	43.3935	38.6881	43.0877	45.363	45.3299	41.2675	19.4014	26.5973	27.767	23.9113	20.6578	25.1494	17.6122	23.7923	18.4241	19.5979	34.6418	36.5524	22.6714	22.4846	45.9264	47.9275	22.7338	31.6643	18.7832	32.8398	44.3406	37.5083	33.5058	27.9525	24.8839	46.4455
NTMT1	ENSG00000148335	478.494	0.732057	0.179794	4.07163	4.66844e-05	0.00126497	12.788	15.0397	25.0844	33.4221	17.9489	15.3543	27.6611	35.1938	11.5032	13.7766	13.7057	12.1188	14.5076	10.9801	12.996	14.1699	17.9903	13.8567	14.9728	17.472	18.6645	15.3781	21.9152	20.8954	26.7361	18.6948	27.0236	27.3769	23.5657	21.4306	32.5861	24.8306	15.7429	30.7552	23.4196	39.6114	9.84852	12.9463	14.5594	16.4205	18.4764	32.568
B4GALNT1	ENSG00000135454	207.616	0.73416	0.185522	3.95725	7.58161e-05	0.00180231	7.20677	6.30962	11.1193	10.2475	8.11103	6.07773	16.4238	15.8056	7.1138	8.28396	8.82098	7.04899	5.36783	7.2132	7.0698	7.91305	7.93692	7.34682	8.01951	7.29788	5.79869	6.42343	7.25504	8.45314	4.60602	6.00581	9.66484	8.95085	6.52264	7.02644	13.3403	11.1958	4.74954	9.50685	7.4895	14.307	6.32801	7.16394	7.8582	9.94425	7.54857	10.5706
CYP1B1	ENSG00000138061	121.001	0.738641	0.239	3.09054	0.0019979	0.0191446	3.63048	3.2364	8.77219	6.65497	6.90746	4.58496	12.4379	13.224	3.44338	3.5567	3.22488	3.49738	3.2884	2.68491	3.43093	2.76037	2.33698	3.25492	3.01311	2.18936	2.58223	3.26615	2.75191	3.13431	3.54717	3.88345	6.32952	6.32926	4.05035	4.91851	12.9712	8.63929	5.38993	5.87076	3.92307	14.0524	3.47595	2.71206	2.79617	3.38439	5.0909	6.73209
PRR5	ENSG00000186654	337.598	0.738698	0.182246	4.0533	5.05005e-05	0.00133829	10.8373	11.6674	16.1068	25.8837	10.5705	12.3687	21.082	23.445	10.7085	12.8311	9.86432	10.1668	11.8479	10.3389	8.6813	7.45299	18.4313	11.2992	9.82737	10.1312	12.141	11.8942	10.9076	11.445	15.2475	12.1922	18.42	17.3774	15.2546	14.1031	19.1931	16.5146	11.4736	20.0742	12.7599	22.3005	9.00181	9.05727	13.3541	10.7381	13.9122	26.2493
MARS1	ENSG00000166986	2921.79	0.73983	0.156381	4.73094	2.23479e-06	0.000128657	82.3631	77.7824	190.172	153.153	169.913	184.305	245.348	254.734	48.9263	58.3929	71.7061	81.7954	55.0323	57.385	53.1275	58.7958	73.0196	63.8894	84.6916	79.8474	65.9601	78.2788	69.7984	84.6264	119.545	111.717	160.171	145.948	213.301	215.963	231.636	190.152	95.1509	178.547	195.916	247.953	52.362	78.4963	56.8876	75.4175	107.962	153.362
FAM174C	ENSG00000228300	502.912	0.740388	0.192998	3.83624	0.000124933	0.00260475	16.4184	15.4205	28.9277	47.7626	20.984	18.7663	27.8532	24.5514	10.4815	14.542	13.9428	16.05	11.4127	9.77789	12.5281	11.6855	23.458	13.1592	12.0061	12.664	14.7232	15.2693	17.7123	15.0067	29.3303	26.1907	28.4639	32.6575	24.3021	26.1484	26.206	29.4147	20.3323	33.8989	23.0233	37.0148	9.04637	11.7182	13.7398	14.5403	25.9372	48.7781
TMEM38A	ENSG00000072954	188.155	0.742714	0.20259	3.66609	0.000246285	0.00431078	6.82747	6.93514	9.44698	7.71505	5.9132	6.23767	9.60453	11.1166	6.69757	7.20344	9.86432	6.91343	7.20547	8.65584	12.3202	12.6057	7.80463	7.57931	9.50289	9.91654	9.24166	6.85892	14.46	13.9144	5.77076	4.8769	8.6036	9.1381	6.36483	4.81813	10.0711	9.66777	5.06974	10.6431	5.70629	12.4231	5.43674	7.67565	6.60474	8.98325	2.45767	7.52931
SNAPC2	ENSG00000104976	267.263	0.745458	0.175455	4.2487	2.15013e-05	0.000701751	9.83481	9.02928	14.9626	14.9589	8.79131	9.00997	14.0706	15.911	6.81108	8.55409	10.7654	9.86858	9.8652	8.13489	14.3475	13.6178	12.655	8.64878	9.87373	11.9342	11.5068	8.79139	18.5128	18.141	10.165	6.638	12.8106	12.1717	9.73136	9.8872	14.7112	14.9571	6.45724	12.8021	8.48018	17.4637	7.13015	9.41546	10.4133	16.3788	7.68023	14.8815
CARD10	ENSG00000100065	555.13	0.747248	0.175984	4.24611	2.17511e-05	0.000704606	18.2066	18.5481	33.5925	29.8296	21.9783	20.0459	41.0114	44.1504	17.9737	18.819	20.2977	18.3816	19.0534	19.115	20.2737	22.451	18.6958	17.0186	18.0787	17.2573	15.8105	18.7532	21.565	23.0799	14.7181	14.9016	23.6883	24.3808	22.6714	19.0216	37.4371	33.8813	14.6222	26.7783	19.7342	39.9678	13.0571	18.4727	20.9713	21.3509	20.2758	29.7629
CA8	ENSG00000178538	449.644	0.747879	0.209808	3.56459	0.000364424	0.00572145	14.9554	13.5167	32.771	19.641	13.2916	14.9811	48.5989	47.3115	16.9899	17.6935	15.3656	14.83	15.6199	15.0676	14.9194	14.722	15.7856	18.46	14.3702	17.2144	17.4414	13.7723	13.7596	14.5318	17.9476	13.5469	21.7554	23.7066	12.8349	15.2574	44.0282	32.8822	14.2486	23.5588	14.345	46.9431	17.9591	14.4814	13.9326	12.493	10.9279	19.7239
KLF5	ENSG00000102554	526.711	0.748586	0.160642	4.65996	3.16274e-06	0.000169492	15.3889	15.6925	36.2623	25.0886	18.7339	21.1121	47.0142	42.0429	15.8169	13.5965	14.8913	15.4807	14.556	15.1076	17.0507	16.3322	14.8597	17.995	20.1183	16.6134	14.8138	15.6775	16.8117	17.2387	20.1712	19.4173	30.6622	31.7212	23.0923	23.3378	48.5628	36.0852	18.8914	28.6342	21.3986	47.9105	19.4742	16.5282	16.2949	18.8439	17.7742	25.6292
ZNF503-AS2	ENSG00000237149	128.358	0.751616	0.161863	4.64352	3.42521e-06	0.000178766	4.49746	4.75941	6.57181	7.2439	4.50031	3.99851	7.53956	7.5867	5.14615	4.68224	5.73838	4.74451	4.35229	4.48821	4.21069	3.86451	6.6141	3.9059	4.35742	4.46459	6.34232	4.79036	4.50313	5.03389	4.55308	4.33502	5.57149	7.04083	4.94458	4.61737	8.17289	6.75863	2.56155	8.52208	5.19114	8.14631	3.52051	5.06593	5.83338	5.13925	4.47648	7.20452
TMED9	ENSG00000184840	3099.13	0.752516	0.135827	5.54024	3.02054e-08	4.37053e-06	103.983	100.845	176.823	212.782	154.842	154.076	182.342	214.482	76.8139	105.756	90.0594	104.135	77.4225	77.9426	98.1455	97.0269	104.723	78.8155	85.4796	100.754	103.153	100.597	145.301	139.999	134.263	109.008	160.891	148.756	163.855	155.033	184.971	176.518	101.662	186.804	166.79	235.581	64.0376	84.1251	91.454	109.888	110.113	212.74
WDR62	ENSG00000075702	746.633	0.753159	0.164466	4.57941	4.66283e-06	0.000224036	24.9799	23.8243	48.2324	46.2019	30.351	33.9073	63.486	64.2235	21.2279	20.3947	23.3329	25.1052	20.5525	19.3153	21.5733	23.9692	20.3714	17.3906	19.7938	14.9821	15.131	23.3258	21.9152	23.4598	29.1715	32.1514	44.6098	40.9342	36.4531	34.1284	53.7829	48.7209	22.4669	42.2316	29.641	56.3114	16.3548	17.5005	19.9589	22.8968	29.141	47.0951
EEF1AKMT4	ENSG00000284753	232.749	0.753191	0.228456	3.29687	0.000977675	0.0113844	5.49991	6.01046	10.6205	21.1722	10.3612	11.0359	14.1187	15.5949	4.69208	5.80778	3.22488	5.44941	4.98096	3.92719	4.36664	4.83064	9.21564	6.04485	4.91369	5.45195	5.9799	6.26013	6.00417	6.50607	13.0239	11.6955	15.0089	13.1454	13.6239	12.9989	15.8185	11.0489	11.3669	17.7259	13.8695	18.5838	3.56507	4.04251	5.25487	5.01391	11.6739	20.8459
EIF5AL1	ENSG00000253626	431.639	0.753811	0.19945	3.77945	0.000157175	0.00307603	15.3347	23.4707	31.7442	33.8049	11.4078	14.9278	23.243	30.2414	9.00577	11.6156	11.4768	14.8842	9.67177	10.379	8.16146	11.0415	19.0927	10.4622	14.6483	12.4923	12.9564	19.6786	17.2119	12.7747	24.7772	20.1398	26.6067	30.5228	24.3021	20.0755	34.0098	30.8546	15.4227	30.9446	21.6363	31.7706	10.7843	10.5412	10.799	11.2813	14.0877	35.0777
STUM	ENSG00000203685	356.423	0.754877	0.258677	2.91823	0.00352028	0.028463	16.6894	14.7406	17.3684	13.6633	8.21569	8.63678	18.969	20.0204	23.9523	25.167	22.337	16.538	25.6302	27.7708	18.7142	17.2983	18.7399	18.646	18.4495	16.3988	16.2182	14.9154	14.6602	16.3839	4.97662	5.41877	15.1605	12.5087	8.99493	7.32757	13.8148	17.1023	5.2832	14.0898	8.24242	15.5798	18.0482	20.2637	23.4782	15.2088	4.43259	13.4937
RASSF8-AS1	ENSG00000246695	180.404	0.762792	0.111024	6.87053	6.39658e-12	4.95826e-09	6.88166	5.87447	9.65235	9.33462	7.37842	8.63678	9.36442	9.27263	8.58953	6.75323	6.1652	7.02188	6.09321	8.65584	6.7579	8.55714	6.83457	6.50984	7.55595	5.62366	6.61413	5.74298	6.15427	7.02845	5.24133	4.92205	10.0438	9.77478	7.10126	7.42795	10.7566	9.96163	6.35051	10.3401	7.09323	10.3865	8.02141	7.21511	6.60474	7.31195	5.48588	9.47808
SLCO4A1	ENSG00000101187	649.001	0.764883	0.135981	5.62493	1.85581e-08	3.05141e-06	23.4085	17.7594	35.0594	34.5999	27.6298	24.5775	41.2995	43.0966	18.5791	19.5393	28.8816	23.9394	17.2157	20.6778	29.4228	29.7659	23.5021	16.5536	25.8664	26.8305	17.2149	17.9638	31.672	29.396	21.9712	22.3976	35.4377	35.7659	24.6177	25.4959	35.0643	35.1742	16.0097	37.0426	22.8648	40.0697	15.7309	27.1206	22.6586	31.9637	24.9717	34.6348
TMEM104	ENSG00000109066	350.786	0.765595	0.197727	3.87199	0.000107952	0.00233133	11.1895	12.2385	27.7542	20.9072	20.0944	17.4335	29.63	31.2424	6.12998	6.88829	5.12186	11.1157	5.41619	6.53195	5.51029	5.33671	8.42195	8.55579	6.21164	5.19438	5.34567	12.3569	7.50521	6.791	15.4593	16.3466	23.2335	21.5345	21.8824	20.1759	33.588	27.9748	13.3414	24.9981	20.0513	35.4365	5.57043	5.73115	6.4119	7.47908	14.4827	20.9935
CLU	ENSG00000120885	6036.73	0.766181	0.178887	4.28305	1.84351e-05	0.000627141	181.389	157.414	366.232	320.763	172.059	174.335	505.679	484.969	128.238	136.28	220.05	181.484	144.641	129.116	341.118	363.954	206.801	136.335	218.984	233.189	169.657	157.646	497.946	420.9	204.783	187.625	261.178	256.279	209.619	226.201	462.955	366.347	167.942	284.713	204.792	539.439	115.196	181.35	125.394	393.466	178.884	322.343
GPC1	ENSG00000063660	1025.58	0.767772	0.191309	4.01326	5.98852e-05	0.0015088	32.864	37.0962	77.5708	54.2115	34.7989	32.7878	89.1781	94.9391	27.5471	35.4319	32.8178	32.9676	36.1724	32.6197	28.5391	32.2043	40.9192	32.5027	27.906	33.3985	32.3458	36.9892	39.0271	37.2318	35.3658	33.3706	50.5225	49.6229	34.3491	31.0167	91.0091	78.3707	31.4857	53.9732	33.6037	106.309	23.7077	27.9905	34.4218	35.1391	32.3009	54.5949
CHAC2	ENSG00000143942	274.535	0.768075	0.19888	3.86201	0.000112457	0.00239996	7.34224	8.02301	19.7741	19.8766	11.5124	13.2217	20.1695	19.4936	5.44887	4.68224	4.12594	7.34721	5.46455	4.72865	4.31466	4.83064	6.70229	6.83533	5.23818	5.40902	8.74334	8.00207	4.70326	5.8887	12.4945	12.2374	17.283	17.0778	13.3609	14.8057	26.5751	19.8351	14.1419	18.1804	13.9487	27.1883	6.55082	5.83349	4.4353	5.47351	12.7272	20.1963
EYA2	ENSG00000064655	311.099	0.769497	0.17701	4.3472	1.37885e-05	0.000495475	10.0516	11.3954	16.8109	13.1333	9.73324	7.03737	18.5368	17.0174	12.7897	13.5065	12.1407	9.86858	13.3954	14.226	11.6444	12.0996	18.8281	15.4376	13.6749	14.7675	14.995	11.4315	17.3621	16.6213	9.9003	10.0247	19.3297	18.3137	10.31	10.6902	16.0821	16.5439	11.3135	20.7181	9.15384	20.7222	11.5419	12.8439	11.6668	11.532	7.50468	13.2575
TMEM158	ENSG00000249992	269.324	0.771386	0.156378	4.93284	8.10418e-07	5.80712e-05	8.88655	8.9205	16.3122	18.4926	10.3612	12.5287	14.5028	15.1207	8.28682	8.95928	8.01476	8.83834	7.88249	6.45181	9.72097	8.69515	13.625	8.78828	9.36382	8.75746	9.9665	8.90027	11.3579	10.0678	10.8003	8.80551	12.4695	13.8944	12.5193	11.9951	13.2875	16.8966	8.8587	14.8095	11.373	18.1255	6.06062	11.8717	10.8472	14.791	9.83069	18.4542
AIFM2	ENSG00000042286	268.325	0.772973	0.116613	6.62852	3.39068e-11	1.88696e-08	8.88655	8.8661	14.8746	13.3688	12.1927	9.96961	18.3447	17.0701	9.45984	10.4	8.96326	8.94679	10.784	9.57753	11.0726	9.7993	10.8912	9.76476	8.71484	8.75746	9.42287	9.06357	12.8089	13.0121	8.89438	8.89582	15.4258	14.5685	13.2031	11.5434	16.7676	14.7808	7.68465	13.4459	12.4033	19.3475	8.06598	10.4389	9.20807	10.3203	7.1097	13.4937
EGLN3	ENSG00000129521	548.925	0.775173	0.220183	3.52058	0.000430607	0.0064233	19.8864	20.9958	34.2086	24.7942	26.1646	26.5501	35.969	32.2435	23.309	23.5463	20.3926	19.9812	25.1949	20.3573	18.1424	17.0223	30.9099	25.4349	23.1314	22.6234	26.1394	20.9306	21.8151	17.951	20.4359	17.7916	27.5164	29.3243	30.0357	25.7469	35.5389	34.2927	15.2092	32.9142	26.986	41.088	23.6632	19.9567	20.6338	17.298	8.33854	24.9206
EDIL3	ENSG00000164176	250.245	0.775336	0.238951	3.24475	0.00117554	0.0129184	9.34713	8.0774	11.266	8.53956	6.4365	7.19731	12.1978	10.8005	10.595	10.7151	14.8913	9.59747	12.5733	12.7032	19.7019	19.7826	8.51014	11.0667	15.1583	14.0806	11.5974	7.92042	17.8124	19.3282	5.18839	4.01892	11.143	10.8609	6.89085	6.02266	14.2894	11.3427	4.90964	9.12809	6.06293	12.3213	12.0321	16.1189	12.0042	21.6434	3.42319	8.5037
EMX1	ENSG00000135638	136.368	0.776104	0.175142	4.43129	9.36731e-06	0.000373042	4.52455	3.75314	6.80652	5.09429	4.18634	4.26507	7.39549	9.11457	5.56239	6.43808	4.83731	4.52762	7.15711	6.45181	6.08211	6.90092	6.87866	5.76586	4.91369	5.58073	4.62083	4.05547	7.85545	9.83033	3.28245	4.10924	7.12545	6.74122	5.73361	5.97247	9.33292	6.46477	2.82838	6.1359	4.71561	9.21552	4.27809	6.14052	7.42431	6.81056	3.07209	4.90144
LONRF3	ENSG00000175556	269.35	0.778373	0.176987	4.39791	1.093e-05	0.000416914	9.18457	9.51882	17.9551	10.8659	12.716	9.32985	21.7062	20.758	10.0274	6.34803	9.2478	9.38057	6.96367	10.2187	10.3448	11.7316	4.10074	9.81125	11.5889	10.4317	9.83059	9.30853	11.558	11.35	6.5649	6.95409	12.8106	15.2427	9.10014	9.13437	21.4077	17.8369	7.25773	13.1808	8.87645	21.2822	9.84852	10.6947	9.44912	12.3259	8.03133	10.7182
CBFB	ENSG00000067955	2143.17	0.778447	0.100609	7.73732	1.01534e-14	1.72275e-11	68.7624	76.5313	144.404	121.939	106.699	108.12	143.06	137.193	66.8243	60.1037	53.2579	68.2667	58.7076	59.4688	59.7814	59.4399	73.5047	74.3516	66.0103	68.643	72.9366	76.2919	65.2953	63.446	79.7318	73.0631	122.762	126.173	101.522	95.409	171.631	143.577	85.7586	139.459	106.081	175.909	64.1268	63.9126	59.8766	65.724	74.5202	122.152
LRRC8B	ENSG00000197147	668.752	0.780339	0.190036	4.10627	4.02093e-05	0.00112173	17.8273	21.1862	49.4353	27.5622	30.2986	31.295	73.0905	72.0736	18.1251	14.9021	16.4563	18.1376	16.4904	20.1569	19.338	20.1507	13.2723	20.1805	22.3434	19.275	18.0756	21.1211	16.6115	19.0433	19.43	19.8688	30.0936	30.1108	26.2484	28.6578	88.4254	49.7494	21.5064	31.2476	25.7179	70.1601	20.9002	23.7945	18.1269	19.9721	15.7116	27.4599
BZW1P2	ENSG00000198406	77.8721	0.780782	0.230484	3.38758	0.00070512	0.00892882	3.06152	4.10669	7.62799	6.77275	2.87811	2.98555	4.80227	5.47928	1.55141	1.39567	1.61244	3.79561	1.45076	1.56286	1.76745	2.20829	1.71967	1.90645	1.34431	1.84594	2.17451	3.29337	1.80125	1.85209	2.70008	3.29642	4.16914	4.34434	2.36709	2.96114	6.38013	10.7844	3.4154	3.67396	3.28904	8.0954	1.91623	1.38162	1.59092	1.29526	2.94043	6.52541
PINX1	ENSG00000254093	253.702	0.780801	0.189938	4.11083	3.94243e-05	0.00110408	6.55654	7.75104	15.3147	22.0262	9.41926	7.83707	15.3673	14.4358	5.48671	6.57314	4.45792	6.66943	5.56127	6.25144	5.87417	6.71689	10.1416	7.11432	7.04604	6.99738	10.8272	7.86598	8.10563	6.60105	13.5004	10.9279	14.3646	12.9956	11.625	14.9061	20.3004	15.3685	11.7404	17.1199	12.9977	19.4493	7.88772	5.98701	7.08684	6.26738	11.1473	22.4108
CCDC3	ENSG00000151468	303.283	0.783413	0.147835	5.29923	1.16289e-07	1.28772e-05	9.4826	11.2322	15.6374	17.0202	9.10529	11.2491	12.4859	14.5412	9.72471	10.1298	11.4293	9.27213	12.1864	11.461	11.6444	14.2159	17.3289	11.5317	16.0854	11.7625	14.4967	11.5404	17.8624	14.4843	12.2827	11.5601	18.1168	18.2388	11.3094	11.7442	15.3967	15.6918	9.44572	19.847	12.0466	16.2926	11.5419	12.5881	11.3293	13.9136	8.20687	17.0074
KPNA2	ENSG00000182481	6913.74	0.784389	0.154174	5.08768	3.62468e-07	3.09725e-05	188.379	212.542	489.981	476.124	293.148	297.062	520.71	523.64	158.623	159.016	135.919	188.262	136.904	139.495	151.949	173.259	232.111	194.133	180.323	158.579	188.91	212.518	207.794	184.592	355.828	302.052	420.629	421.701	340.755	353.631	595.198	492.087	289.562	479.774	328.468	645.697	175.847	147.526	154.271	166.462	275.962	478.953
NKD2	ENSG00000145506	700.744	0.787355	0.226749	3.47237	0.000515884	0.00727062	23.3001	18.4121	35.3235	44.3468	21.3503	21.0055	48.8391	55.0562	19.2224	24.8069	36.9438	23.5328	24.2761	22.2407	36.2327	33.4004	24.6044	14.9726	26.0055	24.7269	18.8457	18.0455	33.2731	33.955	20.0124	17.5659	28.0849	21.909	23.4605	20.1257	41.0754	34.9685	12.9679	29.3917	19.4172	42.9209	15.1961	30.4467	25.3101	34.5542	26.7711	43.8767
KIF5C	ENSG00000168280	1422.01	0.787856	0.219419	3.59064	0.000329866	0.0053154	53.6715	41.0125	94.5578	56.0961	45.3695	47.3956	142.435	123.653	62.9647	51.2795	69.5719	53.4639	58.0306	60.2302	66.7992	70.7574	30.6894	55.3336	58.6398	56.2366	42.6747	41.9701	52.6866	51.0038	27.8479	32.2417	59.3535	59.7722	44.2908	40.8035	122.804	96.9422	32.1795	50.6022	35.8228	112.368	62.4333	68.1598	54.6699	68.4816	33.9686	56.0713
NIPAL1	ENSG00000163293	769.204	0.787986	0.17236	4.57176	4.83656e-06	0.000229198	29.1522	24.613	61.0533	35.3361	33.9093	35.2402	73.4747	71.4941	26.0335	19.5844	22.1947	28.4942	24.3728	24.044	23.0288	23.5091	16.0943	27.6668	24.5684	25.7572	21.8357	24.6322	17.1619	20.0406	24.036	24.7457	42.1084	44.8666	27.616	27.2023	81.2544	61.1509	28.1237	37.9895	27.5804	70.3638	29.189	25.9437	24.6352	21.8941	19.5736	34.8415
FAM83G	ENSG00000188522	806.204	0.790141	0.199874	3.9532	7.71122e-05	0.00183112	27.8788	25.728	55.9777	31.243	27.4205	28.1495	71.6979	68.3856	24.6334	24.9419	34.7148	28.2231	27.9998	26.248	35.6089	37.3109	23.7226	27.5738	29.0186	33.1839	26.9095	26.0203	43.23	41.5059	21.7065	22.6234	37.8634	37.3389	30.7721	25.6465	66.965	56.2435	20.2789	37.5729	28.0559	74.3351	22.2817	32.4936	28.8777	40.4037	16.8526	30.7373
STAMBPL1	ENSG00000138134	174.813	0.791759	0.185577	4.26647	1.98593e-05	0.000665163	4.93095	4.94979	12.7916	8.21564	6.4365	6.82412	14.9831	14.5939	5.14615	3.96189	4.97959	4.85296	3.67527	3.96726	5.09441	5.33671	4.54168	5.16137	5.88715	4.55044	5.02855	5.06254	5.9041	6.98096	6.1943	6.41222	9.28582	9.28791	7.46948	7.177	16.3458	12.7826	5.92359	10.2265	7.25174	17.6164	4.41178	5.62881	4.82098	5.34817	5.70531	8.35606
OLIG2	ENSG00000205927	137.587	0.793148	0.237526	3.33921	0.000840171	0.0101588	4.14525	4.67782	9.12425	5.30041	3.0351	3.67863	11.0932	10.5371	4.01097	4.68224	7.16112	4.20228	5.27111	4.28785	5.61425	5.98079	6.34953	4.64988	6.76791	8.41403	5.52688	4.62705	8.10563	6.69603	4.28836	2.61907	5.761	5.13082	3.10351	2.66001	11.8111	9.0213	2.18799	6.17377	3.13053	11.5576	4.01071	6.90808	5.88159	7.85512	3.46708	5.25576
LDHA	ENSG00000134333	26479.9	0.796213	0.2563	3.10657	0.00189272	0.0184379	920.056	983.104	1506.29	1046.07	848.257	859.093	1707.83	1717.81	1062.45	1261.82	1144.07	921.601	1143.73	1034.37	1124.05	1090.44	1740.43	1195.35	1339.17	1423.17	1407.36	984.609	1394.52	1126.59	910.827	741.108	1415.16	1457	1162.45	1099.14	1646.76	1510.96	681.373	1536.36	1080.83	2113.87	1288.51	1093.58	971.958	951.89	432.507	1047.79
RAB39A	ENSG00000179331	106.483	0.798013	0.213282	3.74158	0.000182864	0.00343031	3.44083	3.94351	7.95072	4.47591	4.23867	5.1714	11.1413	10.7478	3.14067	2.61125	3.50942	3.47027	2.41794	3.6066	3.5349	2.66835	1.14644	2.88293	3.52302	4.20701	2.89934	3.86495	3.05212	3.22929	2.43537	2.93517	5.26828	5.80494	4.15555	5.47058	13.1821	8.16912	3.20194	3.86334	3.88345	9.92832	3.20857	4.45188	3.08543	4.38717	2.50156	4.48806
ARID3B	ENSG00000179361	755.148	0.799074	0.226188	3.53278	0.000411207	0.00621507	27.8517	21.1046	52.9265	26.0898	20.1991	21.0055	78.7092	78.2905	23.9902	23.051	35.2839	27.4639	27.5645	25.3664	40.6513	42.0496	20.5478	20.2735	27.0716	30.6082	20.8843	21.1211	42.7297	43.7854	14.8769	16.9337	30.359	27.6016	23.7235	21.7318	67.8614	53.7751	15.7962	27.9145	20.9627	74.0296	19.0731	32.5959	23.4782	44.2059	14.2633	25.5111
SCFD2	ENSG00000184178	531.492	0.800209	0.158324	5.05425	4.32097e-07	3.49934e-05	14.7387	15.2573	41.6899	29.1817	23.5482	23.298	45.0933	46.6792	11.6924	13.0112	11.3819	14.7486	12.67	11.5812	10.6047	10.7194	15.5652	15.0191	15.0192	13.7801	16.1729	15.6503	14.1598	13.0596	22.7124	23.4362	31.7234	30.8973	31.193	27.9552	48.141	41.7566	19.3184	34.9216	27.0256	54.6821	12.8343	12.4346	12.5828	11.4902	19.8369	29.6448
SH3RF3	ENSG00000172985	456.903	0.800446	0.127792	6.26365	3.76067e-10	1.25572e-07	16.7165	18.113	27.2554	25.2064	16.2744	14.9278	28.2854	29.5038	18.7683	16.5229	18.6853	16.8362	17.8928	19.3554	18.3503	19.0925	15.6975	15.6701	17.5224	18.5452	15.3575	18.0727	22.0653	19.0433	12.4415	14.4952	22.3997	24.9051	15.6754	14.9563	21.4604	27.7691	11.7404	26.3616	15.6527	26.3737	13.1016	19.9567	18.4161	20.0138	14.0438	25.1272
INPP1	ENSG00000151689	565.689	0.802563	0.184706	4.34508	1.39226e-05	0.000499463	18.613	18.2489	35.3235	26.4432	17.1117	17.7001	41.4436	41.7795	20.2062	19.8095	24.1391	18.8696	20.0206	18.8745	24.6403	23.8772	21.4738	17.7626	23.4559	24.6411	22.7417	18.0727	28.5198	26.7366	18.3182	16.4369	25.8866	28.0135	21.2512	20.9789	43.8173	35.4975	16.2765	30.0356	19.7342	48.1142	23.8414	20.4684	18.3197	28.2868	12.0689	26.6036
CEP170B	ENSG00000099814	2054.72	0.803664	0.194016	4.14226	3.43896e-05	0.000989789	73.5308	69.2698	146.399	100.119	90.2156	89.3533	204.144	217.275	70.4947	77.0768	73.0814	74.0415	68.7663	72.8533	61.7048	64.8686	51.7663	55.3801	51.8255	49.5827	42.8106	69.4057	60.5921	68.5749	56.7017	61.9095	101.386	98.4219	79.6919	73.2757	158.923	146.427	52.832	103.439	69.9813	178.099	54.5902	63.2985	75.5447	69.1501	62.539	99.7117
BHLHE41	ENSG00000123095	259.609	0.80438	0.247778	3.24638	0.00116884	0.012897	10.2683	8.0774	14.9039	9.04015	9.47159	11.1425	19.4972	17.3335	10.7842	9.81469	13.0418	10.3024	12.9602	11.6613	15.7511	14.6299	11.9054	10.9272	12.7014	15.0251	11.7786	7.92042	12.2085	11.6824	5.55899	6.27675	11.9768	12.5087	10.047	9.28493	16.2931	15.6918	5.71012	11.4764	8.48018	17.7182	12.0767	14.6861	11.1847	14.7492	3.90595	8.97612
CILP2	ENSG00000160161	470.52	0.805812	0.1822	4.42267	9.74879e-06	0.000382992	20.2115	17.0795	30.776	24.5586	17.8443	15.6208	26.1724	32.0854	13.66	18.9541	20.108	20.2252	18.7632	16.5102	20.4296	23.4631	17.9463	15.3911	18.2177	21.7649	14.6326	17.2017	27.9694	25.027	13.7122	11.0633	21.3763	21.497	16.2014	14.5046	29.5806	30.9134	10.513	24.2027	14.6224	28.7667	10.918	19.1891	20.0553	28.3286	12.3761	24.5662
CBWD6	ENSG00000215126	442.659	0.806504	0.266851	3.0223	0.00250864	0.0225176	20.7262	19.5544	33.6805	42.7861	11.6694	18.873	30.4944	31.0317	12.6383	12.651	12.3778	19.7914	12.9118	12.4628	12.84	10.3514	8.73061	11.3457	11.5425	8.9721	12.2769	19.0526	8.95622	7.36088	9.21204	10.2957	22.3997	18.1639	20.62	8.5321	30.0024	33.3817	19.4785	22.6498	19.5757	26.3228	12.2995	11.5646	13.3541	12.2423	24.8839	40.2449
NME1	ENSG00000239672	1700.28	0.811813	0.258006	3.14649	0.00165241	0.0166114	30.0734	35.9268	68.5639	108.953	38.7236	36.6263	127.596	106.161	37.4231	53.3055	49.0845	27.3284	41.6853	39.7527	42.1589	44.0738	88.1439	51.7067	59.2424	51.2569	72.3024	34.4579	59.8415	52.8559	103.133	86.9262	126.022	126.51	95.6303	101.381	118.85	69.2318	65.2662	135.331	75.0535	141.797	57.5314	50.9663	45.51	49.6377	67.8932	111.404
EPHX4	ENSG00000172031	185.797	0.813071	0.161127	5.04616	4.50781e-07	3.61024e-05	5.58118	6.06485	12.1461	9.39351	7.90172	7.67713	12.1017	10.6951	5.56239	5.26752	6.87657	5.55785	4.59409	4.76873	5.25037	6.99293	7.27551	5.90535	7.0924	6.56809	6.93125	6.12404	6.75469	8.31067	7.14727	6.41222	9.93014	9.28791	7.73249	8.48191	13.5512	11.9011	5.55003	11.1734	7.09323	16.2417	4.67916	7.77799	5.97801	6.89412	4.7398	9.59619
WTIP	ENSG00000142279	265.681	0.814839	0.167795	4.85615	1.1969e-06	7.7777e-05	10.7018	8.0774	13.6424	14.1933	10.3612	8.95666	21.226	19.0721	9.45984	11.8407	11.9984	10.6277	9.57505	10.0183	12.1122	13.0657	11.0676	8.0908	8.43671	9.65896	9.24166	7.92042	13.4593	15.1017	7.09433	5.64456	12.2421	10.5987	9.57355	9.08418	15.2912	13.6936	6.29715	13.1808	9.66899	16.8018	7.04102	10.2342	10.7508	14.0807	6.93415	14.2614
MED12L	ENSG00000144893	208.561	0.815708	0.224317	3.6364	0.000276473	0.00468063	6.09595	6.85355	14.6399	6.68441	7.32609	9.59642	20.8418	16.8593	8.43818	5.2225	9.29523	6.28987	6.28665	10.0183	12.0602	12.4216	3.21886	7.34682	9.13204	9.48725	6.38762	6.85892	10.9076	9.11799	3.60011	5.2833	9.32372	8.35163	7.67988	6.67512	16.1876	14.6633	5.33656	8.74933	6.93473	15.9871	8.42249	10.2854	7.23147	11.2813	4.08149	6.76162
PDE4A	ENSG00000065989	349.242	0.815957	0.157498	5.18076	2.20983e-07	2.18158e-05	12.4357	13.1904	22.3266	17.0202	15.2801	15.7808	23.8673	23.9192	13.8492	12.471	13.3737	12.4171	12.5733	14.2661	12.736	13.0197	12.3463	11.4387	14.0921	13.4796	9.15106	13.2279	16.1612	14.5793	12.018	11.6955	20.732	18.5384	16.8326	14.1031	21.6713	22.3622	8.6986	21.5514	14.1468	26.2209	8.33336	11.5646	13.3541	13.0779	9.1285	16.9483
DUSP4	ENSG00000120875	386.557	0.819365	0.178706	4.58498	4.54027e-06	0.000220452	14.4135	12.1297	21.9158	15.8129	12.7683	11.7823	26.2684	24.0245	12.0329	13.5965	20.7246	14.5046	14.2659	12.1422	20.5856	21.7609	12.6991	12.6477	18.9594	21.5931	14.1343	12.2209	28.3197	25.2644	9.31793	8.44426	15.35	15.5048	11.1516	13.7016	23.4114	21.9508	7.84475	18.7107	13.4336	29.9377	11.8539	21.236	13.0166	27.3258	6.93415	16.0921
SRM	ENSG00000116649	2630.77	0.822323	0.193823	4.24265	2.20901e-05	0.000712472	73.5037	80.7196	181.81	192.552	109.211	105.614	194.492	189.088	47.9425	59.7886	63.8336	74.5024	55.8544	48.3685	49.5926	65.3287	126.902	64.7729	72.9636	62.8477	69.0859	81.3272	84.4586	77.6929	159.093	132.489	184.087	190.777	164.065	163.164	198.891	181.689	109.773	189.001	122.566	236.396	53.2087	56.7998	60.0694	68.7323	90.9339	192.573
PDZD4	ENSG00000067840	337.777	0.823286	0.193725	4.24976	2.13997e-05	0.000699485	14.0613	11.4498	14.6399	19.4643	9.94256	9.38316	17.5283	16.6486	16.4601	21.7004	17.4048	14.0709	19.3435	18.7142	17.3106	16.7002	13.2282	12.5082	11.3108	12.621	11.7786	11.4315	15.5108	16.3839	8.73556	7.81207	15.5016	14.9056	11.1516	10.2887	14.1312	14.6339	6.29715	14.8095	9.19346	15.5798	14.082	15.3001	20.8266	16.6712	7.81189	19.2514
SGMS2	ENSG00000164023	937.447	0.829085	0.1686	4.91747	8.76685e-07	6.17778e-05	28.6374	28.3117	65.7768	45.7897	45.0555	47.5023	80.438	84.2439	28.2282	22.1056	28.6919	28.2502	25.0982	29.1333	35.349	30.7321	17.1085	27.4343	29.9457	31.4668	25.1881	27.8167	26.3683	29.7759	26.2067	26.9132	46.3154	49.6604	35.0329	34.5299	97.1783	65.8819	29.8314	41.9665	32.4545	83.0415	30.9716	35.5127	25.2619	36.3508	28.2194	45.4712
SNRPEP4	ENSG00000233270	87.1591	0.832609	0.215771	3.85876	0.000113962	0.00242732	3.90141	3.04602	5.31026	9.04015	2.56413	2.61236	4.226	4.10946	1.81629	2.25108	2.94033	4.4734	2.61138	2.4044	1.81943	2.07027	3.35114	1.85995	2.82769	2.27522	3.44297	3.89217	3.7526	3.27678	4.60602	3.16095	3.67643	4.5316	3.89254	4.76794	5.11465	5.02489	2.45482	5.64351	2.77389	4.5823	2.36186	3.1726	2.60333	2.21448	3.64262	8.32654
AL138976.2	ENSG00000259775	104.214	0.833783	0.216757	3.84662	0.000119759	0.00252846	3.33246	3.94351	5.42761	4.18144	2.66879	3.73194	5.95481	5.42659	3.25418	4.50215	3.98367	3.49738	4.98096	4.48821	4.8345	4.73863	7.71645	4.51039	5.09911	4.55044	6.65943	3.59277	4.20292	4.60649	2.70008	2.70939	5.19248	5.43043	3.83994	3.56341	5.90557	5.52444	3.36204	6.17377	3.17016	7.48443	5.25848	4.55422	3.9532	4.63786	1.14106	4.10421
ANKRD13B	ENSG00000198720	1398.19	0.834822	0.161943	5.15505	2.53569e-07	2.38245e-05	51.6937	47.159	78.539	78.6228	47.201	43.1306	94.3165	98.4163	47.0343	59.8336	64.8295	51.4576	60.9321	51.6946	63.7842	61.6482	56.308	41.9419	49.7858	51.4286	40.2737	46.4338	64.3947	58.8395	43.0425	42.8083	75.5373	75.5766	52.5493	47.6794	85.9999	77.6067	34.8478	77.0017	41.8857	84.9253	41.2657	50.864	53.0308	58.6209	43.4043	78.3344
SIPA1L1	ENSG00000197555	685.694	0.835389	0.140252	5.95636	2.57918e-09	6.08463e-07	22.7853	25.5376	40.5751	30.4774	26.5833	24.5775	42.9323	43.6235	25.3902	23.5463	31.3477	23.2074	29.0153	27.4102	29.9947	31.1461	23.2375	26.6903	30.4556	25.0274	21.8357	24.7955	34.8242	33.0052	18.2653	22.3976	35.9683	37.2265	26.6692	26.2488	38.5444	40.6693	17.5573	43.5952	24.0536	44.2956	28.2532	30.8561	26.7082	32.089	16.8526	30.2354
DCUN1D5	ENSG00000137692	1690.63	0.837322	0.155494	5.38491	7.24807e-08	9.01742e-06	51.3957	49.5523	106.557	123.676	62.6381	61.8436	113.045	121.756	42.7585	44.1661	46.0019	50.7798	45.1188	40.2737	51.568	51.2968	53.1773	49.1028	53.4016	54.5624	59.3007	50.081	51.836	55.8477	78.4082	59.471	95.0186	94.1524	67.8039	67.4036	134.088	107.756	68.2013	109.12	68.7925	142.662	42.9591	50.8128	42.28	50.3898	62.1879	123.422
GRB10	ENSG00000106070	2106.76	0.838117	0.139006	6.02935	1.64623e-09	4.35729e-07	72.447	73.4853	143.905	95.6725	90.9482	91.1127	175.859	192.249	69.0568	64.2457	75.3577	72.225	64.9459	67.3633	65.1357	68.5031	68.3898	73.8866	77.5528	84.312	60.2973	73.2163	71.9499	71.8992	59.5077	62.8126	110.028	114.002	93.158	94.1543	164.618	144.899	60.3032	123.589	84.881	189.555	68.0929	86.3255	67.8312	76.9635	58.0625	95.8142
AL158801.6	ENSG00000279392	147.692	0.839942	0.230469	3.6445	0.000267915	0.00457214	6.692	7.50627	10.0337	17.1969	4.39566	5.27803	5.23447	7.2179	3.78394	3.82683	3.0826	6.58809	3.82035	3.92719	4.73053	4.87665	5.42356	5.62636	3.47667	5.45195	6.29701	7.75711	5.50382	4.93891	7.09433	5.19299	6.44322	5.69259	6.10183	5.97247	9.06927	10.4612	6.24378	8.44633	7.76689	8.70637	3.164	4.55422	4.48351	4.26182	4.08149	17.2436
CRELD2	ENSG00000184164	707.58	0.84244	0.152672	5.51797	3.4294e-08	4.86482e-06	16.7706	15.774	44.3304	43.6695	39.7702	41.3179	57.2911	55.6884	14.8709	16.3878	16.8832	16.782	14.3626	13.2643	15.3352	14.6759	19.4454	14.6006	16.9198	15.3685	16.5806	15.7592	18.663	18.5209	26.2067	23.2556	30.5864	30.5977	67.7513	60.7285	57.7375	44.2249	21.0261	33.0278	49.0979	62.2175	14.4831	17.7052	16.2467	17.7158	24.489	43.1976
ME1	ENSG00000065833	808.229	0.843371	0.123391	6.83494	8.20386e-12	5.93522e-09	25.4675	26.7343	45.4452	40.8132	26.7926	30.5486	47.0622	42.6225	29.2877	32.1904	33.8612	25.1866	32.4971	30.8164	38.0002	35.7467	32.1004	30.2707	38.1506	37.7343	40.9985	27.0818	35.7248	39.9862	26.5243	22.804	42.1842	48.3121	28.9837	32.4722	51.3047	45.606	24.4415	40.1863	25.1235	50.1507	33.5563	33.9264	29.6008	34.4706	19.3103	40.7764
KCNQ5	ENSG00000185760	661.027	0.850502	0.13987	6.08066	1.1969e-09	3.3737e-07	20.8888	20.5607	47.0882	31.5375	25.3797	29.3224	58.9238	54.0552	22.6658	18.864	18.9699	21.391	21.8098	23.523	19.4419	19.9206	21.1651	25.1094	22.946	19.2321	18.4833	20.7673	18.4128	20.1831	18.0005	24.249	39.7206	40.6346	23.9865	27.4533	53.3084	47.5748	23.054	35.8685	26.7482	52.9001	22.6382	26.4554	18.4643	20.6824	20.3636	31.6231
AK4	ENSG00000162433	4254.51	0.85051	0.151603	5.61013	2.0218e-08	3.27472e-06	148.768	160.922	282.118	207.276	170.332	170.123	293.226	295.091	169.028	156.765	160.438	148.598	153.829	163.98	141.552	143.309	165.176	184.786	171.006	175.621	165.806	160.368	151.755	142.849	128.28	120.974	227.559	238.677	179.004	165.071	321.379	283.95	130.639	243.542	181.69	346.218	180.927	169.274	146.172	150.626	99.7113	206.835
NPAS1	ENSG00000130751	1090.72	0.852329	0.185685	4.5902	4.42827e-06	0.000217754	44.2973	37.9665	58.5302	70.2894	34.014	32.7344	58.8758	77.6056	43.3639	48.5782	53.5424	44.3273	47.4884	40.5542	46.9414	46.2361	64.0686	34.9671	41.9981	47.9085	47.7033	37.6696	54.3377	51.5736	33.2481	24.3393	46.3154	45.2786	35.0329	28.4571	59.3721	59.3877	23.0006	52.1551	28.8881	66.4434	30.6151	50.1476	50.9095	46.7547	29.3604	70.3327
SLC27A4	ENSG00000167114	1061.61	0.852747	0.186685	4.56783	4.92802e-06	0.000232517	31.428	35.5732	80.4753	81.1258	60.1263	58.4315	83.2713	87.6685	21.682	20.7549	14.5119	31.2867	15.1363	20.8782	13.3079	13.7558	28.3083	24.9234	18.8667	14.9392	19.9783	35.5738	17.3621	20.9429	57.2841	55.3167	78.342	74.0411	65.3842	67.6044	81.4653	80.839	44.1334	82.0392	66.4545	94.7518	16.7113	17.7563	20.5374	19.5125	43.3604	80.7851
C12orf75	ENSG00000235162	1319.98	0.856575	0.145579	5.88391	4.00694e-09	8.86814e-07	39.6643	41.0669	79.8886	71.5556	44.4799	41.4245	79.9097	86.404	43.1369	45.2916	38.6037	39.5828	41.0566	38.5505	46.9934	52.2629	63.8922	47.8008	52.0109	52.0725	58.0775	41.1807	54.2877	56.4176	45.6367	39.6925	68.6014	70.4832	54.3378	48.1311	102.82	79.2522	44.4002	84.1981	50.9207	108.244	41.7559	41.2438	43.9673	52.5625	39.235	72.1043
F3	ENSG00000117525	102.864	0.857301	0.223281	3.83956	0.000123254	0.00258714	3.1699	2.93724	8.15609	3.85752	3.08743	4.53164	11.1413	12.9079	3.14067	2.83636	2.84548	3.0636	3.33676	3.20587	4.47061	3.58848	2.99839	3.25492	3.29124	3.17673	2.98995	2.83067	3.4524	3.56172	3.17657	2.70939	4.85137	4.90611	3.41913	2.30869	10.9675	8.02219	2.98848	4.69661	3.32867	9.21552	3.6542	3.889	2.84438	3.50973	2.06269	4.01563
SERTAD1	ENSG00000197019	99.8284	0.857528	0.29536	2.90333	0.00369213	0.0293102	2.54675	3.18201	9.24161	7.74449	3.50606	2.7723	9.07629	11.9069	1.51357	2.20605	1.32789	2.49426	1.88599	1.72315	1.50753	1.56421	2.73383	1.95295	1.52973	1.63129	2.58223	3.23893	1.90132	1.47218	5.92959	3.1158	5.38199	5.01847	4.20816	2.76039	12.233	9.4033	4.69618	6.06014	4.04195	12.2195	1.29234	1.33045	1.44629	1.88021	3.59874	7.6179
ATAD3B	ENSG00000160072	1830.73	0.860092	0.234544	3.66708	0.000245336	0.0042992	67.0826	55.7259	126.449	166.61	95.1869	94.0449	137.969	150.838	43.5531	42.5453	39.2676	68.1312	46.231	38.8311	34.3093	32.6643	30.2485	29.8988	25.82	27.7749	28.2686	56.069	29.8707	35.0473	79.573	73.3341	110.331	100.369	89.4759	89.838	128.552	128.825	64.2522	115.484	83.4148	137.724	35.1605	30.8049	41.1712	34.3035	98.6142	167.682
TXNDC17	ENSG00000129235	380.873	0.860594	0.233755	3.6816	0.000231772	0.00411541	10.3496	10.3619	18.3659	35.13	12.6113	13.5949	21.274	20.1258	6.73541	12.516	8.34674	10.5193	8.51115	8.21503	9.14915	10.0753	14.4187	9.67176	9.78102	10.5605	15.1763	10.4245	13.009	13.9144	17.577	14.5855	22.4755	19.175	17.8321	15.8597	25.046	18.5421	13.2347	22.4604	16.1678	27.1374	9.09094	11.0018	11.2329	12.5348	19.442	35.8159
PKDCC	ENSG00000162878	363.588	0.86115	0.215713	3.99211	6.54875e-05	0.00161209	12.1648	10.4707	22.8253	16.7846	12.1404	11.3024	35.8249	36.5637	11.768	13.3714	13.9428	12.2002	12.1864	12.0621	12.6841	12.3296	14.2424	9.85775	12.0061	11.9771	11.688	10.4245	16.3614	14.1044	9.5297	8.26363	15.0089	15.6921	12.8349	11.3427	28.9479	22.8324	7.20436	15.7564	11.0559	30.2432	10.3833	12.1275	12.631	13.7047	9.52349	16.594
PRKAR1B	ENSG00000188191	590.247	0.868368	0.161942	5.36222	8.22071e-08	9.80343e-06	18.2066	21.5941	43.3916	43.9051	27.8392	27.1899	51.2882	49.2081	16.2709	18.9541	9.2478	18.1647	13.347	14.6668	9.3051	8.09707	18.6518	17.995	12.4233	10.9039	17.3961	21.7744	11.4079	13.1546	28.9067	27.9518	42.2221	37.4512	33.1918	28.6076	50.3028	43.2552	22.8939	42.5725	31.979	51.0672	13.1462	11.1553	16.2949	9.8189	21.1974	44.2015
SDF2L1	ENSG00000128228	467.087	0.86909	0.209503	4.14834	3.349e-05	0.000969156	10.9185	10.9874	29.3971	31.4491	27.9438	28.8959	34.5763	38.7764	8.66521	11.1203	10.8602	10.9802	7.06039	7.8143	9.40907	9.98332	16.4911	9.95075	10.8008	10.4746	11.1444	10.9416	16.9117	14.9592	18.9006	14.1791	18.3442	16.7407	37.3474	36.2363	38.5971	29.3853	10.7799	19.5818	29.0862	44.2956	7.39753	8.59673	12.0524	14.791	15.931	31.6231
RUNDC3B	ENSG00000105784	231.597	0.876053	0.153152	5.72016	1.06423e-08	1.87789e-06	7.99247	7.37029	14.4052	11.602	10.8845	9.5431	14.5509	12.9606	8.58953	8.32898	9.20038	7.94367	8.65623	9.25694	10.7607	7.40698	7.49598	9.25327	10.9399	10.3888	9.51347	7.51215	8.25573	8.1682	7.14727	6.18643	14.1751	14.0068	7.94289	7.67889	17.9276	14.3107	8.37841	12.3475	7.52913	16.1399	11.2745	10.7971	7.66536	8.27295	5.92475	11.5154
EPHB2	ENSG00000133216	801.985	0.877651	0.169249	5.18556	2.15364e-07	2.14596e-05	27.4182	29.5083	52.3398	37.9569	29.6184	27.8829	61.9973	64.0654	31.0283	33.9912	30.8734	27.491	30.2726	31.137	26.7717	28.7078	34.5697	31.5727	31.8926	27.6461	28.6763	29.2048	34.3739	34.4774	24.5654	23.8878	45.7848	41.833	32.8236	30.4646	57.7903	52.5997	20.0121	45.0344	27.0256	64.7123	29.2782	28.6558	32.6862	30.3341	18.1253	37.7942
EN2	ENSG00000164778	1528.58	0.878574	0.186876	4.70138	2.58406e-06	0.000146053	41.5609	40.9037	119.994	80.4191	71.2201	69.734	160.252	156.581	35.8717	31.7402	34.1932	41.1552	30.7079	33.341	35.401	33.2624	38.4059	37.4316	30.7337	33.3127	33.2066	40.9086	38.0764	37.8017	49.6603	50.9816	80.6919	78.9098	62.8067	65.0447	164.671	120.539	54.5931	90.1446	68.3962	172.905	33.7791	36.7919	39.9177	43.1614	54.9027	81.2871
KIF26B	ENSG00000162849	132.081	0.880293	0.199904	4.40357	1.06482e-05	0.000408318	4.93095	5.6841	9.56433	6.62552	3.24441	2.66567	8.50001	9.16726	5.60022	3.96189	5.59611	4.88007	5.7547	5.57019	6.03012	5.84277	3.17477	6.04485	5.4236	5.58073	4.53023	5.6069	6.65462	5.84121	3.70599	4.06408	7.65607	7.15319	3.47173	3.6136	7.75107	9.49146	3.52213	7.00704	3.60606	9.1646	5.39217	6.54989	5.83338	6.81056	2.50156	6.70257
OAF	ENSG00000184232	672.96	0.881793	0.190759	4.62255	3.79053e-06	0.000193576	22.1622	19.5	46.12	33.2454	19.3095	19.3528	57.0509	60.4828	17.7088	20.6649	25.6567	22.1772	22.6803	20.197	25.628	27.6957	26.6328	20.3665	21.1381	23.482	20.7031	19.5969	34.0736	31.4856	19.2712	20.5462	34.2249	35.6161	23.8287	23.7895	53.2029	46.3407	18.3044	35.2246	19.021	57.8388	13.3245	23.8969	22.6104	32.2143	19.7492	33.188
GPR137B	ENSG00000077585	271.227	0.885675	0.13551	6.53587	6.32393e-11	3.09616e-08	8.88655	7.42468	16.4589	14.3995	9.10529	12.0488	20.7938	18.756	10.4437	9.0043	10.1963	9.13657	10.107	9.33709	8.88923	10.0753	10.6266	9.06727	9.96644	9.31553	9.51347	7.48493	10.107	10.4002	9.00027	8.03785	15.1984	16.0291	9.46835	11.6438	18.1385	16.5146	9.76591	15.3019	9.11421	20.3149	12.2549	9.5178	9.49733	9.06681	7.46079	14.7634
ID1	ENSG00000125968	99.5181	0.890694	0.235442	3.78308	0.000154901	0.00304003	2.73641	2.88284	5.42761	6.47828	3.24441	1.9726	6.05086	6.8491	2.95147	3.19653	3.13003	2.71115	3.33676	2.68491	3.89879	3.0364	4.89443	2.97593	3.89387	2.8333	3.85069	2.91232	4.05281	4.74895	4.12954	2.4836	4.54816	4.08219	3.52433	3.51322	7.59288	5.43629	1.8678	4.73449	3.20979	9.82649	2.94119	3.1726	4.29067	4.09469	3.33541	6.58446
EBNA1BP2	ENSG00000117395	3071.24	0.89193	0.175628	5.0785	3.80417e-07	3.20022e-05	70.5776	89.5041	214.2	201.563	116.328	115.05	243.619	244.882	76.1706	76.2665	60.2767	70.8423	68.7179	63.8769	63.1084	65.3747	107.678	88.7198	77.6455	80.7919	115.657	88.9754	80.0556	78.8801	159.305	132.263	209.518	211.562	149.232	158.848	292.115	215.012	132.187	226.157	141.944	318.164	81.9076	64.3731	70.0488	66.685	106.031	203.351
SH2D5	ENSG00000189410	247.502	0.896229	0.238179	3.76284	0.000167994	0.00322382	9.50969	6.39121	13.3197	12.9271	5.75622	7.144	18.0565	19.4936	7.15164	8.68915	12.283	9.62458	8.99474	8.53562	16.3229	12.6517	7.84873	7.30032	11.4962	10.6893	7.47487	6.39622	12.1084	14.4368	4.65896	4.60596	9.89224	8.87595	4.83938	5.72153	19.2458	13.958	5.01637	11.5143	6.14219	19.0929	4.90198	11.0529	8.62955	14.5403	7.59246	13.1099
PRR7	ENSG00000131188	549.51	0.897416	0.183732	4.88436	1.03764e-06	6.97243e-05	19.48	17.841	30.6	36.9557	20.827	17.9133	34.3842	37.1432	16.725	19.1792	20.44	19.5745	18.1346	15.4282	19.5459	18.8625	31.2626	17.995	16.9198	20.2624	19.7065	17.8822	21.7651	21.0379	22.5536	16.7982	26.5309	29.6988	25.775	21.5812	28.3678	30.6195	13.6616	31.6643	18.5851	43.7355	13.6364	19.8032	27.7688	22.9804	14.4827	37.4989
ARHGEF16	ENSG00000130762	152.374	0.89752	0.208745	4.29959	1.71111e-05	0.00059291	5.44572	4.89539	8.56682	8.83402	3.29674	3.89188	8.30792	8.79846	5.07047	5.98786	6.07035	5.47652	7.15711	5.97093	9.09717	8.2811	4.93853	3.67341	4.72826	5.49488	4.84734	4.98088	7.60528	7.50335	4.07659	3.25126	7.42866	6.89103	5.3128	3.46303	8.01471	8.16912	3.36204	7.57518	4.04195	7.84083	4.01071	6.08935	6.21906	8.48186	5.0909	8.97612
SPHK1	ENSG00000176170	384.803	0.90078	0.201877	4.46204	8.11845e-06	0.000338852	12.4899	10.09	24.3509	20.4066	11.1985	10.3961	27.0368	35.3519	10.368	14.542	14.3222	12.4442	10.9775	12.9838	19.13	16.7922	13.625	10.3692	13.1186	14.0377	13.3189	10.2339	20.8144	22.3676	12.7063	8.89582	15.2363	14.6809	13.8869	10.4393	29.6333	24.3017	7.36446	17.4987	13.8695	34.8255	9.80395	11.5646	14.8968	19.596	9.43571	20.2849
TUBB2A	ENSG00000137267	2335.05	0.901209	0.200452	4.49588	6.92817e-06	0.000303776	79.0848	84.0648	155.992	154.33	60.8589	56.3523	178.836	168.277	57.1753	79.553	87.2139	81.8767	66.1065	68.5655	68.8786	81.6608	107.898	67.4698	97.2539	77.4005	81.8159	83.8312	127.488	115.21	101.862	94.7834	143.04	135.536	91.7904	88.3825	156.92	157.652	56.8344	145.746	69.4265	192.1	66.0875	69.6437	73.086	90.7099	65.7428	155.635
FABP5	ENSG00000164687	1068.55	0.901513	0.19725	4.57042	4.86757e-06	0.000230165	25.7656	28.4205	60.9066	84.9833	35.3222	33.5341	66.0792	69.7554	26.1092	30.1644	20.3926	26.0813	27.5645	24.565	27.7074	27.8337	42.7271	31.1077	30.9655	31.2092	45.3929	28.4155	32.4225	31.6755	52.2016	39.828	64.0153	62.7683	45.8689	42.0081	87.3709	60.4456	42.5858	71.2446	46.0862	93.0207	29.2336	28.4511	31.6256	28.7464	45.5108	88.7869
BMP6	ENSG00000153162	732.305	0.903474	0.184029	4.9094	9.13546e-07	6.4167e-05	25.3592	23.5251	45.9733	34.1288	18.5246	19.3528	58.3475	58.5861	22.9685	24.3116	30.9209	25.4577	26.2588	25.687	31.5022	32.3423	27.6469	24.4584	32.5416	31.939	24.735	23.4346	36.9757	34.3824	20.2771	17.7013	34.3765	36.5899	21.9876	23.5386	48.5101	45.8117	15.8496	41.0954	20.4475	59.9263	22.46	31.419	26.9493	38.0221	19.7492	34.3396
GPRIN1	ENSG00000169258	545.604	0.904284	0.184925	4.89001	1.00829e-06	6.83872e-05	14.8199	19.2008	47.2936	27.2088	23.2342	21.432	46.3899	53.8445	15.8169	13.2813	10.9551	14.6673	15.8133	14.2661	11.9563	12.1456	18.784	18.9715	15.8536	15.8836	17.1696	19.0253	15.3607	15.719	17.2593	17.4304	25.3939	28.5379	24.5125	19.0216	56.103	47.6336	17.1304	31.2097	23.3799	63.2867	13.7255	14.6349	18.1269	13.9972	15.3605	27.3713
PFKP	ENSG00000067057	3633.93	0.906816	0.201954	4.49021	7.11535e-06	0.000309482	134.924	112.376	208.919	154.065	97.3324	99.8027	273.489	269.802	145.19	189	195.437	135.069	157.069	150.475	152.676	154.673	177.699	132.708	156.033	166.478	143.065	113.335	201.19	177.041	85.8732	96.7251	188.218	187.443	123.983	115.786	227.576	210.34	69.0018	191.501	99.7412	264.348	140.197	159.5	152.295	167.882	85.5358	151.974
CDK14	ENSG00000058091	908.393	0.908839	0.129727	7.00577	2.45629e-12	2.15254e-09	27.2828	28.1757	59.381	38.6047	41.2878	42.3842	65.0227	65.2772	32.5418	27.5982	32.5807	27.1928	31.4816	32.1388	32.5419	33.1244	28.3524	41.0585	40.3757	37.6485	30.9867	28.1433	30.7213	32.6728	24.3007	22.6685	49.1201	49.548	39.1884	41.8073	66.2268	59.2114	26.8963	50.0341	38.5174	74.1824	35.6953	37.9177	31.9149	29.2478	24.5767	39.0048
DHCR24	ENSG00000116133	7032.63	0.909965	0.135016	6.73969	1.58725e-11	9.84276e-09	210.595	239.738	502.186	466.643	336.843	337.741	440.224	484.337	178.526	167.795	141.278	210.304	151.557	164.06	135.73	150.21	213.547	207.664	183.661	158.192	191.81	241.124	183.227	182.312	314.692	302.729	499.198	493.945	375.262	366.629	495.172	504.047	289.402	588.591	405.464	570.395	167.291	166.971	168.059	154.01	266.833	467.792
GALNT16	ENSG00000100626	463.959	0.922682	0.234137	3.94078	8.12176e-05	0.00189951	16.3913	13.7071	28.8103	19.1404	11.3031	11.0359	43.8447	45.6782	16.1574	17.1532	21.8153	16.4025	17.3608	18.033	26.6677	23.9692	17.2848	15.9956	19.2375	18.2018	14.089	13.8267	27.8193	26.9741	8.84144	9.93442	20.7699	16.928	11.2568	10.64	35.5389	28.7389	8.16494	21.8165	10.1445	35.8438	14.7505	17.654	15.3307	27.2004	10.3135	18.8381
ODC1	ENSG00000115758	5081.88	0.925151	0.174089	5.31425	1.07095e-07	1.20435e-05	122.786	151.268	338.39	335.987	176.716	184.038	359.258	375.383	117.605	127.006	117.186	123.357	124.911	119.138	120.706	131.853	167.778	160.142	167.343	139.733	190.541	151.468	168.217	160.467	206.371	181.348	285.018	293.955	223.032	221.935	422.512	338.93	174.826	336.073	216.601	483.84	141.043	137.752	139.085	137.715	189.373	337.225
FADS3	ENSG00000221968	390.536	0.928602	0.223186	4.16067	3.1732e-05	0.00093069	14.251	10.2803	19.5394	21.82	11.0938	8.7434	23.5311	28.0286	12.1464	13.0112	19.3018	14.2606	13.9757	12.7032	23.3927	25.3494	13.8896	10.4622	11.9597	15.8836	10.9178	10.1251	18.9131	22.51	9.10616	10.2505	16.7903	17.3774	11.7828	9.83701	23.4114	19.4531	6.88417	17.2714	10.5804	22.7078	8.77899	14.6861	13.5952	26.1559	10.3573	22.3222
MEGF11	ENSG00000157890	214.516	0.930945	0.194077	4.79677	1.61241e-06	9.91384e-05	7.82991	7.39748	13.5544	11.1014	3.50606	6.82412	17.1921	15.7529	8.58953	8.374	8.67871	8.29612	8.80131	8.45547	9.40907	10.9034	6.57	7.25382	10.1982	9.70189	6.61413	7.67546	11.8582	12.1098	4.60602	7.45081	11.522	12.5836	4.83938	5.87209	15.1858	13.2528	4.90964	9.99924	4.55711	13.085	7.7986	8.44321	6.60474	11.7827	4.78369	11.2202
IL4R	ENSG00000077238	177.648	0.931031	0.248855	3.74125	0.000183104	0.00343186	4.63293	5.95606	12.3221	5.59488	6.12252	5.1714	20.4096	20.3366	5.63806	7.38353	6.3549	4.7174	7.68905	6.49188	4.88648	6.62488	7.67235	7.02132	5.88715	6.09588	6.52353	5.90629	7.65531	7.2659	3.97071	4.51565	6.74643	7.82731	6.57524	6.07285	18.6131	12.3712	2.72165	7.80244	6.41957	16.9545	5.4813	6.85691	6.55653	7.98047	2.54545	5.75771
HOOK1	ENSG00000134709	1034.75	0.933794	0.229135	4.0753	4.59558e-05	0.0012499	36.3319	29.7531	71.2631	46.3492	39.7179	44.8899	107.139	91.8833	44.3856	32.3255	46.6658	36.1938	38.542	41.9568	52.7116	51.4808	15.5211	31.2937	35.3693	34.0425	29.9901	29.5859	30.7213	36.187	20.383	20.0043	45.6332	48.3121	32.8762	36.939	100.395	71.8765	22.5203	29.2402	22.3496	68.5818	47.9948	44.1606	35.8199	45.4176	23.5234	46.7703
KCNK2	ENSG00000082482	151.175	0.933829	0.152593	6.11972	9.37385e-10	2.74932e-07	4.22653	5.30334	7.89204	8.71624	5.80855	6.39761	6.43504	8.48235	5.8651	5.71773	4.17337	4.22939	4.98096	5.77056	5.25037	5.06067	5.37947	6.78883	6.86062	6.13881	7.02185	5.36193	6.15427	6.791	4.44719	3.88345	7.84557	9.73732	5.10239	5.32002	7.22378	7.78711	4.21589	9.69623	5.54778	8.19723	5.74868	5.01476	5.20666	3.96934	5.7492	8.79896
NAT8L	ENSG00000185818	1632.71	0.934007	0.124423	7.50668	6.06476e-14	9.40211e-11	61.6369	57.0313	95.1446	107.687	73.4703	69.574	89.2742	98.3636	53.7697	71.7643	64.5449	62.004	60.11	57.385	62.0167	65.6047	44.1822	45.8479	49.9713	52.7594	45.3023	56.3139	72.05	67.6251	51.4074	50.2591	88.6891	88.4973	73.0641	64.3923	83.3635	95.1497	39.5439	100.106	70.1794	100.556	44.3852	55.8787	63.7816	73.7462	50.909	107.005
NPPC	ENSG00000163273	141.229	0.936352	0.229893	4.07299	4.64142e-05	0.00125922	4.09106	3.34519	8.18542	7.09667	3.4014	3.51869	10.4689	11.1166	4.46504	5.71773	5.50126	4.14806	5.56127	3.76689	6.03012	5.93479	7.01094	4.55689	4.26471	6.13881	6.16111	3.32059	5.70396	6.88598	4.02365	3.8383	6.02631	7.07829	4.99718	3.91473	11.5475	8.16912	3.4154	5.68138	4.08158	13.9506	4.6346	4.55422	5.78517	7.31195	3.07209	7.08641
CORO1A	ENSG00000102879	139.085	0.937855	0.195831	4.78909	1.67536e-06	0.000102428	4.49746	3.48117	7.0999	8.45122	4.291	4.69158	9.07629	9.48337	3.3677	4.63722	6.21263	4.41917	4.15886	4.88895	8.31741	6.99293	4.54168	2.83643	5.97986	6.35345	4.12251	3.4839	9.75677	13.487	4.60602	3.34158	5.7989	5.84239	5.68101	5.21964	7.54015	6.93494	2.50819	6.36315	4.63636	9.31735	3.11944	5.78232	3.4711	7.35373	3.81817	8.59228
METRNL	ENSG00000176845	334.648	0.939133	0.212069	4.42843	9.49227e-06	0.000376637	10.2412	10.5523	22.2679	19.1109	10.1519	10.0229	26.9887	25.9739	10.1788	13.0112	15.4604	10.0584	9.8652	9.85804	11.5404	12.5137	14.5069	8.32329	10.8472	11.8483	11.5974	10.4245	17.4621	15.1492	13.0769	8.7152	15.4258	15.9542	12.9927	11.2423	24.2023	22.421	7.04426	16.9684	10.8974	30.3959	9.22463	11.36	14.0773	14.7075	7.89967	19.2219
AK4P1	ENSG00000263535	114.807	0.944568	0.242782	3.89061	9.99939e-05	0.00221456	5.63537	6.06485	12.4395	6.50773	4.13401	2.98555	8.40397	7.63938	4.01097	3.42164	4.41049	6.58809	3.09497	4.00733	3.01506	2.9904	3.26295	3.30142	4.45013	3.69187	3.89599	5.85186	4.7533	3.08682	2.01182	3.70283	6.82224	6.89103	5.4706	4.16567	6.43286	12.6063	3.14857	5.94652	4.71561	7.84083	3.83245	3.32611	4.4353	4.09469	2.89654	6.34825
SLCO4C1	ENSG00000173930	109.906	0.946178	0.182111	5.19561	2.04051e-07	2.05034e-05	4.14525	3.45397	6.27843	5.03539	3.82003	4.63827	5.18645	5.37391	5.22183	4.72726	4.31564	4.22939	4.69081	6.45181	6.23806	5.61274	2.51336	4.83588	5.88715	4.3358	3.71479	3.56555	4.25295	4.27406	2.43537	2.34814	6.21582	5.9922	3.36652	3.81435	5.69466	6.28846	2.72165	4.27998	2.85314	5.44785	6.19431	6.3452	4.82098	5.34817	1.84326	4.93096
SPRY2	ENSG00000136158	371.679	0.954053	0.198059	4.81701	1.45727e-06	9.08866e-05	12.219	11.2866	26.4633	17.5797	11.4078	10.5027	29.63	31.4005	9.6112	10.9853	15.8398	12.2273	11.5578	12.583	14.3475	15.5501	12.4786	12.0897	16.7807	16.1412	12.4581	11.1866	16.8117	18.4734	11.118	9.16676	17.9652	18.8005	13.0453	9.53588	35.0116	26.0354	10.2996	21.5893	11.0956	36.4548	10.5615	13.458	10.2205	17.0473	8.55797	17.5684
KCTD13	ENSG00000174943	795.966	0.954289	0.159552	5.98105	2.21707e-09	5.53096e-07	27.8517	24.8577	55.9191	51.2373	37.7294	30.0155	70.7854	65.2772	22.0225	21.9255	22.2422	28.0875	23.7442	20.8381	24.8483	24.7973	26.3682	18.7855	20.5819	19.876	17.1243	25.0133	24.8673	26.8791	26.3655	26.0101	48.5137	51.4955	32.771	28.6578	58.423	56.3317	23.6943	52.8748	28.1352	59.0099	18.6275	20.0079	25.2137	29.791	33.4419	50.6088
GBE1	ENSG00000114480	1611.81	0.957047	0.217286	4.40455	1.06006e-05	0.000407214	54.6198	53.251	109.374	71.7617	56.7772	55.0195	125.723	122.757	53.2021	54.6561	58.6643	54.8465	54.307	52.1354	75.2726	74.9439	57.1458	57.8446	69.8578	72.0773	67.2286	53.1839	84.6588	75.5559	47.8073	41.9955	86.9835	94.3022	68.9611	65.9983	131.768	109.49	45.1473	88.7432	65.7016	152.387	55.1249	66.42	51.247	71.4482	29.5799	71.2185
TLCD3A	ENSG00000167695	1484.47	0.962089	0.146634	6.56114	5.33982e-11	2.75941e-08	44.3515	47.0774	107.555	93.2284	67.714	65.309	121.786	124.127	40.6395	41.5549	38.3665	44.5171	35.0602	36.5068	32.3339	37.0809	52.4277	41.6165	39.6803	38.3354	40.319	46.5155	45.5316	41.2209	62.2607	54.5038	91.418	92.7667	71.8542	73.9282	110.097	108.432	46.5348	100.182	69.0699	135.534	35.9627	40.6809	44.6423	38.0221	45.5108	92.773
PPP1R9A	ENSG00000158528	251.214	0.966093	0.187341	5.15688	2.51098e-07	2.36949e-05	8.72399	8.15899	17.1336	12.2498	9.89023	11.2491	20.3616	18.8614	9.87607	7.38353	9.48493	8.9739	9.13982	10.6595	11.7483	11.9616	4.93853	7.76531	9.68831	8.58574	7.29366	8.11095	7.25504	9.16548	5.18839	6.77347	12.3558	14.4936	8.46891	6.92606	19.6677	17.1316	6.29715	10.1886	7.41025	14.7143	10.6952	11.0018	8.96702	11.1559	5.48588	12.2831
CXXC5	ENSG00000171604	753.934	0.969816	0.168075	5.77015	7.92002e-09	1.49475e-06	22.5415	22.0293	49.0832	39.3114	25.9553	25.6438	60.5566	59.0603	22.2874	21.4753	24.5185	22.7194	24.4212	20.0367	29.1109	31.2841	28.3524	23.9004	28.1842	25.4997	25.5505	22.0737	40.9784	35.6172	21.4948	20.0043	35.5893	37.1516	27.5634	27.654	58.7921	48.7503	18.1443	42.724	28.1352	66.8507	25.1783	25.1761	26.3708	33.6767	21.6363	39.743
INA	ENSG00000148798	163.857	0.971551	0.203466	4.77501	1.79696e-06	0.000107738	4.7142	4.841	12.2048	7.12611	6.64581	6.3443	15.7514	14.5412	4.20017	4.05194	3.55685	4.79873	4.1105	4.24777	4.57458	5.42872	6.04088	4.92888	5.46995	2.91915	4.30371	4.89923	5.10354	4.89142	5.24133	6.05096	11.4083	10.5238	8.41631	6.77549	15.5549	12.1361	4.05579	8.97659	7.05361	19.3984	4.27809	3.99134	4.24246	3.05013	4.7398	7.20452
SLC35G2	ENSG00000168917	399.247	0.972974	0.185644	5.24108	1.59637e-07	1.70678e-05	11.7855	11.9121	29.2504	18.3453	14.6522	13.1151	29.9661	36.511	15.6655	13.7766	14.6068	11.7664	15.0396	12.3827	12.6321	13.2038	16.4911	13.1592	13.7676	15.4543	15.5387	11.8398	15.5608	15.814	11.5415	10.0699	18.1547	19.4372	15.8332	13.6514	39.7572	29.1209	11.1001	21.3999	13.9487	42.1572	14.6168	12.5369	13.4023	12.493	8.20687	18.7199
JPH3	ENSG00000154118	475.271	0.979582	0.176602	5.54683	2.90902e-08	4.2374e-06	16.9603	15.4477	26.7567	20.3772	14.5999	16.7937	30.3984	32.3488	19.6765	21.6103	19.8709	17.4327	21.0361	19.5558	20.1697	19.5526	22.2234	18.553	20.2574	20.1765	19.2988	15.6503	23.4163	22.605	10.8533	12.3729	24.4084	26.5904	16.1488	16.1106	28.526	26.6231	11.1001	27.6494	17	33.5526	15.8646	19.2915	22.8997	22.3119	8.20687	20.6982
TUBB6	ENSG00000176014	2742.41	0.986686	0.145483	6.78211	1.1843e-11	8.03248e-09	78.7868	87.1924	181.018	172.263	89.0644	87.1141	193.627	194.936	79.9167	93.1495	89.4429	79.2469	82.8387	79.7459	79.0674	83.8231	120.641	87.0923	84.3207	81.0065	102.021	87.4512	119.133	109.701	115.839	101.828	178.288	175.197	131.557	123.314	184.444	180.984	83.197	190.364	109.252	208.087	77.4512	77.9846	97.5766	90.5846	79.4794	173.086
HK2	ENSG00000159399	2548.49	0.990403	0.213687	4.63482	3.57247e-06	0.000185495	90.4369	86.5397	187.737	112.339	103.507	107.107	237.664	252.258	102.734	98.8222	115.716	90.2541	91.9785	99.7826	89.4122	86.6295	76.2385	91.9282	97.9029	101.054	72.8913	86.4986	89.8624	90.3726	56.2782	63.5351	130.76	125.499	116.987	101.181	201.739	187.243	57.5815	123.741	116.186	244.084	100.089	117.233	86.5848	100.027	50.0312	112.969
SPTB	ENSG00000070182	203.302	0.990486	0.184775	5.3605	8.29899e-08	9.8427e-06	7.55898	7.20711	10.7965	8.33343	7.06445	7.57051	13.0622	11.1693	7.41651	8.01383	11.2396	7.88944	10.6389	8.77606	12.4241	11.8696	6.04088	7.57931	9.13204	8.9721	8.33562	7.29441	13.0591	13.5345	3.44128	4.78658	9.66484	10.1867	6.99606	7.82946	9.4911	10.9901	3.30867	12.6506	6.65734	11.9649	7.17471	8.75024	6.894	11.9916	3.94983	8.56275
FP565260.3	ENSG00000277117	198.9	0.9925	0.204361	4.8566	1.1942e-06	7.7777e-05	7.5048	7.96861	15.8721	9.62909	9.26228	8.10364	17.9605	21.0215	4.84344	5.53765	6.82915	7.42855	4.98096	5.61027	7.74559	7.68302	3.52752	6.04485	6.30435	5.92416	4.98325	7.75711	7.45517	8.83305	4.39425	5.50909	10.7261	10.1493	9.10014	6.97625	15.9767	16.1913	4.37598	11.6279	8.32167	16.8527	4.67916	7.47097	5.20666	7.98047	4.43259	9.59619
HSPH1	ENSG00000120694	2598.79	0.995131	0.194131	5.12608	2.95829e-07	2.65317e-05	60.7157	64.864	225.466	171.468	124.177	118.089	282.661	270.434	50.9696	40.5194	39.1728	60.5128	41.2501	41.4759	44.4982	49.2725	37.1271	51.5207	46.8191	40.1813	46.1177	64.6426	39.9777	48.1069	112.08	109.233	183.859	174.748	127.139	138.622	320.008	225.503	100.861	158.17	100.375	276.567	57.3977	44.3653	44.112	44.4149	103.178	171.846
INSIG1	ENSG00000186480	9642.48	0.998841	0.147905	6.75327	1.44553e-11	9.50722e-09	256.193	255.213	754.321	471.707	369.026	389.188	907.629	883.587	221.814	209.89	261.879	256.8	221.242	227.416	293.761	303.502	225.056	246.955	333.018	310.761	281.418	255.549	320.222	327.773	296.956	274.867	508.143	514.955	409.717	432.176	1032.37	757.936	289.936	537.648	413.587	1079.49	243.495	302.779	242.302	328.536	277.585	472.309
PRIMA1	ENSG00000175785	118.591	0.998874	0.166208	6.0098	1.85756e-09	4.74311e-07	3.68467	4.65062	9.24161	6.65497	4.50031	6.02442	7.34747	7.69207	4.84344	4.59219	4.12594	3.7685	3.67527	4.2077	2.39126	2.62235	5.64403	5.62636	3.29124	3.99237	4.0772	4.57261	3.00208	3.75167	3.70599	4.8769	7.27705	8.53888	5.99662	5.42039	8.59472	9.16822	3.5755	7.34792	5.8648	7.68808	4.67916	3.63314	3.76036	2.79943	2.58933	6.67304
TFEB	ENSG00000112561	188.059	1.00416	0.219572	4.57324	4.80236e-06	0.000228075	6.20433	5.60251	11.2366	10.1297	6.64581	4.58496	12.1978	13.8036	5.37319	7.38353	8.10961	6.20853	7.01203	6.57203	7.64162	8.23509	9.61249	6.13785	8.66849	7.68424	7.61078	5.7702	12.7088	11.7299	4.76485	4.78658	8.6415	8.42653	7.20647	6.07285	13.1821	11.3134	4.16252	9.16597	5.98368	16.5981	5.52586	7.36862	6.79758	10.5292	3.55485	10.1867
SLC1A1	ENSG00000106688	202.771	1.00495	0.251965	3.98846	6.65025e-05	0.00162702	5.98758	6.71757	13.7011	6.86109	5.44224	4.58496	18.5368	20.758	7.75707	7.02336	8.77356	5.82897	8.17264	6.97276	8.9932	8.41912	7.58416	8.27679	9.5956	7.81303	9.87589	6.66839	9.25642	8.78556	4.12954	3.70283	8.7931	7.75241	6.31223	6.97625	19.984	13.5173	3.46877	9.09022	6.30069	22.4533	8.77899	8.34087	6.70116	8.56542	2.63322	6.87973
GPRC5C	ENSG00000170412	278.306	1.00504	0.192431	5.22284	1.76198e-07	1.84918e-05	9.61806	7.61506	18.0725	13.6044	9.52392	8.42352	17.8644	20.7054	7.87059	10.4	11.951	9.6788	9.72012	9.73782	14.1396	14.998	12.8313	9.57876	9.78102	12.9215	10.0571	7.70268	20.9646	20.0406	8.20613	5.5994	12.3558	12.7709	8.99493	9.23475	17.8222	18.1014	5.38993	13.1429	8.16316	21.5877	7.26384	11.2576	10.5097	15.2088	5.44199	13.2575
NPAS2	ENSG00000170485	276.531	1.01395	0.207417	4.88848	1.01617e-06	6.85886e-05	8.64271	7.69665	19.4514	11.337	9.52392	8.15696	27.9972	27.7652	11.0113	9.67963	13.5634	8.40456	10.4939	10.0584	11.0206	11.3175	8.0251	8.64878	10.1982	8.92917	7.52017	7.64824	9.80681	10.8276	5.4531	6.86378	14.6678	14.3438	8.94233	7.87965	24.9405	18.8948	6.35051	12.6506	8.59906	24.9481	10.3387	11.0529	9.25628	11.4902	7.19747	11.9288
CA13	ENSG00000185015	189.455	1.01454	0.197869	5.12731	2.93907e-07	2.65317e-05	5.41863	5.76569	14.4932	10.1297	8.26802	6.87743	18.6328	20.5473	5.63806	5.40258	4.26822	5.4223	7.59234	5.77056	4.8345	3.95652	4.98262	6.09135	6.11893	4.85095	6.0252	5.68855	4.10285	4.93891	5.98253	4.06408	9.36162	9.77478	7.73249	6.57474	20.9332	14.4576	6.77744	10.1886	6.57808	25.3045	6.68451	5.88466	6.17085	4.51252	4.25704	10.3344
SVEP1	ENSG00000165124	360.052	1.01541	0.196616	5.16444	2.41154e-07	2.30573e-05	12.9776	13.9791	24.4683	16.7552	10.3612	11.4091	27.469	27.8179	18.1251	16.1627	16.5986	12.9322	16.1518	18.9146	13.7237	13.1117	11.244	16.0886	14.2311	13.1362	11.6427	13.8267	12.7088	12.4897	7.3061	6.99925	18.837	17.677	12.4141	10.3891	27.3133	24.2429	6.9909	18.1804	11.0559	24.4899	14.8842	17.347	15.62	12.1587	8.03133	16.9779
DOP1B	ENSG00000142197	345.142	1.01691	0.161514	6.29607	3.05294e-10	1.05176e-07	11.3249	12.592	25.3484	15.8424	16.9547	17.5401	24.7317	27.1857	8.40034	6.70821	12.0933	11.1699	9.13982	10.2588	14.0356	15.5961	5.99678	8.46279	14.3239	12.7498	8.65273	12.493	16.4614	15.2441	9.95324	11.3343	23.2335	23.1823	14.2551	15.3578	24.255	25.4183	9.81928	25.0738	16.2471	27.952	7.44209	14.7372	7.47252	16.0027	9.21628	16.0921
WT1	ENSG00000184937	178.038	1.02188	0.218335	4.68031	2.86447e-06	0.000158195	4.19944	4.32426	14.6399	7.89173	5.38991	6.87743	16.952	18.7033	3.7461	4.14198	5.21671	4.22939	3.43348	3.56653	4.15871	5.2907	3.79208	4.51039	6.11893	4.46459	4.84734	4.246	6.35441	5.55628	6.45902	6.59284	10.2334	10.9732	7.62728	7.77927	24.8878	14.3988	4.90964	10.6053	7.09323	21.2822	4.45634	5.21944	4.33888	6.39273	4.69591	8.00174
SLC7A5	ENSG00000103257	2620.73	1.02539	0.164348	6.23915	4.39954e-10	1.42519e-07	72.5825	70.1673	209.476	145.909	154.267	154.076	258.026	291.034	43.2125	47.4077	63.7387	71.9539	47.3917	48.649	49.4886	53.1831	53.6183	50.4047	58.6398	63.0623	43.4449	70.4945	67.697	77.4079	87.3026	85.6166	148.725	141.341	157.806	144.895	257.525	209.37	69.7489	154.041	135.445	277.891	41.5777	80.492	57.3696	85.1528	85.1847	146.777
NDRG1	ENSG00000104419	7861.97	1.02571	0.352638	2.90868	0.00362955	0.029015	309.593	227.418	472.055	245.733	163.058	165.005	686.82	655.775	315.769	399.071	501.942	309.125	373.185	340.022	484.073	462.407	376.474	284.991	402.088	492.135	343.618	227.215	669.064	531.408	126.533	122.6	320.039	324.702	227.188	194.08	505.032	470.606	95.0976	328.801	185.415	695.695	312.88	425.436	341.952	502.519	84.9653	246.843
AC019069.1	ENSG00000272711	180.658	1.02854	0.212667	4.8364	1.3221e-06	8.51479e-05	5.09351	6.22803	14.5519	13.4572	7.58774	7.09069	14.791	14.0143	6.09214	6.61816	3.36715	5.12407	4.01378	5.24961	1.2996	1.33418	8.37786	6.41684	4.77462	3.09087	6.29701	6.34178	1.60111	2.7069	6.9355	7.13472	12.8485	11.8346	8.99493	8.73286	14.8694	14.3107	6.93753	12.6884	8.75757	14.3579	5.83781	4.60539	5.01382	1.75487	6.71472	13.1689
BEX1	ENSG00000133169	82.6313	1.03232	0.223817	4.61235	3.98138e-06	0.000201616	1.92361	2.99163	4.1954	6.06603	1.46522	1.86597	4.56215	4.689	2.45956	3.15151	2.60836	1.87069	3.14332	2.28418	3.01506	4.32457	4.4094	2.97593	2.31778	1.88886	3.48827	3.10284	4.40306	4.93891	2.85891	2.16751	4.77557	4.08219	3.31392	3.11171	4.79828	4.26087	2.02789	4.73449	3.13053	4.73504	3.07488	3.47963	2.16944	2.25626	2.89654	6.17109
ADAMTS8	ENSG00000134917	229.504	1.03471	0.254581	4.06438	4.81611e-05	0.00129528	9.29294	7.2887	12.5275	10.3653	5.70389	5.01146	14.3108	16.4378	7.49219	11.7056	14.6542	9.24502	11.6545	10.6996	12.736	14.4919	10.318	7.76531	11.5889	13.9518	9.19636	7.10388	18.713	13.0121	3.01774	4.33502	8.90681	10.7111	5.5232	4.96869	12.3384	12.5181	2.93511	10.3401	6.0233	15.1216	7.93229	12.1275	10.1723	14.0807	4.12538	10.3344
MANEAL	ENSG00000185090	363.276	1.03517	0.164075	6.30909	2.80673e-10	9.82538e-08	9.37422	10.2531	22.7373	21.025	18.4722	16.7404	22.5707	26.6061	11.5788	9.99478	7.63537	10.221	11.0742	9.81797	8.00551	9.0632	14.1542	11.6247	8.80755	9.2726	11.5974	10.6966	11.2078	10.2103	11.5415	10.5666	23.6125	23.8564	19.4627	16.9638	24.835	21.1868	12.8611	27.2706	16.8415	35.1819	7.35296	8.85258	11.04	9.90247	14.0438	20.3734
CTXN1	ENSG00000178531	505.318	1.03817	0.211569	4.90701	9.24731e-07	6.45349e-05	13.086	14.4414	23.9108	35.395	14.8615	15.5142	32.9916	32.4015	14.4546	19.5844	18.4482	13.0406	14.2659	13.4646	23.7566	21.0248	32.365	17.2511	17.2443	16.5705	15.0403	13.7723	31.2217	27.6864	18.5829	14.7662	28.0091	25.4294	20.5148	17.265	28.1569	22.803	10.6731	28.7478	16.683	36.7093	10.6507	16.0165	20.7784	26.4484	15.4043	34.9892
MTHFD1L	ENSG00000120254	2419.27	1.03955	0.114664	9.0661	1.23348e-19	8.92382e-16	63.1541	61.0564	174.065	130.655	152.487	143.52	201.551	205.789	46.2397	47.7228	68.2915	63.0613	51.212	45.0024	66.7992	67.3989	53.5742	57.2866	74.9569	77.0141	62.5624	61.7031	87.4107	83.6766	79.1494	73.5147	126.173	128.008	167.432	168.283	211.81	174.725	70.2292	140.52	153.991	237.821	49.7328	69.5414	52.5969	78.3423	61.6613	130.42
GJA3	ENSG00000121743	694.186	1.043	0.174032	5.99313	2.05842e-09	5.19489e-07	24.5193	20.3159	51.0489	29.8001	26.5309	27.563	52.1526	51.9478	20.8116	21.4753	30.3992	24.8883	21.3262	23.2826	35.1411	35.7927	22.2675	21.0175	30.4556	31.4238	24.3726	20.2774	35.2244	32.3404	14.824	16.4821	33.808	33.5563	24.7755	25.7971	58.2121	50.9248	14.5688	34.9595	24.4895	54.0202	19.5188	30.6514	20.1517	36.6433	13.7805	29.7925
COPRS	ENSG00000172301	1212.42	1.04597	0.169886	6.15689	7.4187e-10	2.23633e-07	34.3541	34.7845	80.7687	107.363	42.439	40.5715	80.9182	77.869	25.1253	31.425	29.9724	34.4045	27.3227	26.0877	30.4625	30.5941	42.9034	29.7128	33.8859	33.9137	40.6361	34.839	45.1814	41.5059	60.9371	49.0851	79.1379	79.3966	57.4413	59.8753	95.2274	81.6324	43.3863	87.3797	55.1212	101.778	25.5348	32.1354	28.7812	39.777	43.6237	109.072
GADD45B	ENSG00000099860	401.956	1.04775	0.23598	4.44001	8.99564e-06	0.000364937	9.91609	9.38284	30.3653	22.2912	9.94256	9.38316	42.308	42.0956	8.43818	9.90473	14.9388	10.1939	9.0431	8.01467	11.9043	13.0197	12.655	8.60228	9.73466	12.621	12.2769	9.52628	18.0625	15.6715	14.7181	13.0502	24.7496	21.5719	15.4124	15.9099	43.9754	31.6774	9.71255	20.1121	12.5618	51.6782	9.04637	10.8483	11.6186	17.0055	12.4639	22.1746
MYB	ENSG00000118513	164.825	1.04924	0.175596	5.9753	2.29674e-09	5.60094e-07	5.01223	5.35774	9.82838	7.47947	6.48883	5.91779	12.2938	11.0112	5.33535	4.63722	7.01885	5.06985	6.38337	4.92902	7.43369	7.03893	3.88027	3.8594	7.69502	7.42667	5.43627	5.36193	8.40583	6.17364	3.97071	3.61252	8.86891	9.62497	5.5232	6.07285	12.4966	9.90286	4.48271	9.05234	6.22144	12.7795	6.41713	9.92717	4.67635	8.60721	3.07209	7.64742
TNC	ENSG00000041982	15220.2	1.05093	0.186637	5.63085	1.79328e-08	2.97109e-06	442.62	420.242	1166.14	643.676	605.606	610.226	1786.59	1717.65	380.399	382.953	550.695	442.731	386.145	427.102	438.588	492.265	343.713	368.224	522.751	454.744	327.218	419.946	517.509	521.72	376.264	453.416	804.569	796.476	700.184	657.323	1417.07	1165.25	320.247	790.546	590.997	1487.72	446.837	684.719	461.705	607.059	354.958	642.059
WNT3A	ENSG00000154342	160.763	1.05756	0.269024	3.93112	8.45523e-05	0.00195642	6.06886	5.54811	9.35896	7.98007	4.39566	3.03887	10.1328	11.1693	5.90294	7.96881	7.06627	6.1272	8.65623	6.97276	6.65393	6.90092	10.8912	6.64933	7.64866	6.99738	7.33897	5.55246	12.0083	9.78285	3.97071	2.84486	7.16335	6.62887	5.26019	3.96492	9.59656	9.34453	2.40145	8.25695	3.5268	12.1686	4.90198	8.03385	8.67776	8.89968	2.06269	8.00174
PSMB3	ENSG00000277791	1687.38	1.06662	0.188447	5.66006	1.51323e-08	2.56588e-06	55.2429	59.5878	87.5752	137.104	70.3828	66.1087	82.3589	85.0342	41.8503	57.0873	49.5587	55.2532	47.1015	43.5597	52.8675	57.9217	93.1706	55.7986	63.3217	56.7947	68.5423	60.3422	77.0535	68.4324	31.7127	27.6357	89.7124	92.0926	86.425	68.9093	91.6946	87.0981	74.1249	109.613	85.5547	105.8	47.772	48.2542	52.8861	60.2087	67.8493	138.687
ICOSLG	ENSG00000160223	369.729	1.06945	0.184844	5.78567	7.2224e-09	1.41221e-06	14.1697	13.4079	29.8079	21.7611	15.9081	15.3543	33.6159	34.7197	9.30848	11.4355	11.3819	14.7486	10.0103	10.0584	13.4118	14.5839	8.59833	10.7412	11.9597	11.5478	8.60743	13.1735	15.4107	13.9144	9.84735	10.0247	21.2247	20.6731	14.0447	13.551	28.9479	30.6489	10.1928	21.5893	14.4639	30.6505	9.53657	12.0764	10.5097	14.2061	8.38242	22.086
HSPD1P1	ENSG00000213430	583.301	1.07704	0.34184	3.1507	0.00162878	0.0164577	38.6619	41.3389	71.4098	81.0669	15.4371	17.9666	26.9887	26.9222	11.6545	15.3974	12.8521	39.3659	12.4282	12.1021	12.3721	12.8817	17.5935	12.6942	18.9131	15.4114	17.7585	41.4801	15.1605	15.0067	21.7595	15.579	26.0761	21.4221	18.5685	18.3189	36.1716	72.141	18.9982	30.6795	17.9114	32.1779	11.943	11.974	12.4863	11.4066	15.141	84.4464
ABRACL	ENSG00000146386	730.656	1.09075	0.165507	6.59032	4.38869e-11	2.32322e-08	18.4233	18.9289	43.9783	53.1219	31.2406	31.135	47.5424	49.4189	16.8764	16.0727	17.8791	18.49	18.0378	15.9492	22.509	25.9934	22.9289	17.8091	24.9856	21.9366	29.9448	18.8892	29.2203	29.2536	25.6772	18.5141	36.4232	37.1891	34.1913	37.9929	61.4285	43.9898	21.453	43.7088	32.0186	64.5086	19.9644	25.0738	17.2109	28.1614	24.4012	53.4729
JUNB	ENSG00000171223	520.896	1.09609	0.219904	4.9844	6.21545e-07	4.74052e-05	13.8988	12.2929	43.3916	23.3513	15.9604	16.847	70.4493	64.2762	11.3896	15.3073	19.1596	13.854	12.7184	10.4591	14.3475	13.9398	15.8738	11.2992	14.2775	16.1412	12.141	12.5203	19.9138	18.6634	13.871	16.166	25.6213	27.7514	18.3581	17.265	55.1011	44.1368	9.33899	23.4831	15.1375	71.6876	11.6311	16.8353	16.3913	21.6851	14	24.33
EPAS1	ENSG00000116016	512.27	1.10854	0.204584	5.41852	6.00937e-08	7.90469e-06	17.9898	18.7929	32.9764	19.376	17.7919	19.9392	32.9436	36.3529	16.8385	15.9376	24.3288	18.1376	17.5059	18.4337	26.5637	28.7998	17.0644	18.367	27.2571	25.5426	16.0823	18.8348	33.9736	30.9157	9.31793	10.3408	27.2889	27.3769	20.0939	17.7668	34.4843	32.9997	8.32504	27.0055	16.5245	35.4365	18.3601	26.9671	18.7054	30.2506	6.89026	19.1924
FOS	ENSG00000170345	142.741	1.10885	0.371501	2.98478	0.00283787	0.0245587	5.9334	4.97698	9.59367	5.00595	2.72112	3.03887	14.5028	13.6982	6.96244	7.06838	8.48901	5.96453	7.73741	7.13305	3.58688	5.65875	7.67235	7.34682	6.81426	8.54282	5.57218	4.95366	7.65531	5.69874	1.95888	2.61907	7.42866	6.02965	3.83994	3.71397	10.4929	9.57962	1.81443	8.29482	3.48718	12.474	7.57578	7.16394	6.94221	5.47351	2.06269	5.13765
EMP1	ENSG00000134531	171.673	1.11142	0.306543	3.62567	0.000288215	0.00484166	4.14525	2.99163	12.8796	4.15199	2.98277	3.572	20.4096	20.1785	2.98931	3.96189	7.30339	4.33784	3.72363	3.92719	13.0999	12.2836	3.30705	3.30142	6.258	8.19939	4.98325	3.02119	16.7116	14.0569	2.96479	3.02548	5.91261	4.23199	4.62897	4.66756	21.1441	12.9002	1.8678	5.98439	3.84382	21.0277	3.164	7.11277	3.56752	16.4623	2.45767	4.13374
CAMKV	ENSG00000164076	233.768	1.11416	0.202728	5.49584	3.88853e-08	5.41004e-06	6.36689	6.69037	17.6911	11.8081	7.06445	6.18436	20.6497	20.6	7.34084	6.97834	7.58794	6.31698	7.49562	7.77423	6.91385	8.60314	8.59833	7.06782	9.78102	9.22968	8.33562	6.80448	10.7575	10.7801	5.61193	7.08956	12.8106	12.1717	8.36371	7.77927	20.5641	17.7781	5.49666	12.4612	7.21211	21.7914	5.83781	7.26628	6.70116	9.8189	5.66143	12.0764
AIF1L	ENSG00000126878	2673.38	1.12661	0.182606	6.16965	6.84419e-10	2.12209e-07	77.1341	86.4853	198.034	142.493	84.4071	79.3837	206.209	214.113	72.0083	82.5695	81.9023	77.8371	78.0511	78.2232	97.2617	95.0946	95.0225	79.2805	98.2737	97.9204	96.5391	86.5803	134.443	115.4	82.9084	75.0952	171.352	166.433	101.311	93.8531	233.639	197.646	81.1158	184.19	94.1538	271.781	67.5581	81.6689	72.4111	94.2614	63.1534	142.791
ADGRB1	ENSG00000181790	209.151	1.14603	0.300021	3.81983	0.000133546	0.00274218	6.7191	5.84728	12.0874	9.45241	4.50031	4.53164	18.969	20.4946	9.38416	9.04933	10.4808	6.85921	8.46279	9.09665	11.8003	10.0293	7.84873	7.57931	7.5096	8.02767	6.79534	5.85186	12.2085	10.8751	4.02365	3.8383	8.26249	10.0369	4.41856	3.76416	17.6113	12.3712	3.36204	10.984	2.97203	15.5798	5.92693	6.95926	10.5097	11.2813	3.51096	9.0647
PSEN2	ENSG00000143801	308.185	1.14851	0.180243	6.37201	1.86564e-10	6.91954e-08	7.64026	9.87238	21.7398	22.1734	11.6171	12.8485	21.6582	25.7105	8.02194	7.83374	7.20854	7.80811	6.96367	8.01467	6.54996	6.53287	9.39202	7.71881	7.78773	6.39638	8.60743	9.98898	8.25573	11.54	11.4356	11.7407	21.8312	19.6245	14.6759	12.8985	22.7786	22.0096	8.16494	22.0438	13.0769	27.8502	6.95189	6.7034	7.95462	8.27295	10.489	22.4698
IL12RB2	ENSG00000081985	84.8123	1.15946	0.206957	5.60242	2.11374e-08	3.34866e-06	2.60094	2.3933	7.12924	4.68203	2.04084	3.14549	7.73165	7.11253	2.04333	1.75584	2.98775	2.62981	2.12779	2.36433	1.71547	3.17442	2.33698	2.78993	3.43031	2.74744	1.948	2.39518	3.4524	3.22929	2.11771	3.16095	5.57149	5.69259	3.15612	2.7102	8.85836	7.14063	2.08126	4.88599	2.81352	9.57192	1.96079	2.35387	1.68734	2.92478	2.41379	4.69475
RAB20	ENSG00000139832	171.445	1.16131	0.263909	4.4004	1.0805e-05	0.000412873	5.14769	5.24895	13.3197	8.24509	5.02361	5.1714	17.7684	21.2322	5.25967	5.76275	5.35898	5.12407	5.80306	5.12939	5.7702	5.42872	8.20148	5.34737	5.37724	6.05295	7.88259	5.28028	7.85545	7.45586	4.92368	2.52876	6.93594	8.35163	6.31223	5.11926	16.2931	13.576	3.73559	8.14332	5.70629	20.3658	3.6542	6.08935	5.68876	6.26738	2.41379	8.11985
IER3	ENSG00000137331	105.036	1.16831	0.297718	3.92422	8.7011e-05	0.00199869	2.03198	2.14853	7.07056	3.53361	2.5118	3.19881	14.6949	12.9606	3.02715	3.51168	4.03109	2.00625	2.56302	1.64301	4.8345	4.00253	3.52752	3.06892	3.47667	3.1338	3.17116	1.46977	4.95344	4.84393	1.95888	3.70283	4.85137	6.62887	3.05091	3.91473	11.073	5.64198	2.61492	6.06014	2.73426	13.9506	4.72372	4.29836	3.71215	6.05847	1.66771	3.18889
NPTX2	ENSG00000106236	340.479	1.16857	0.249007	4.69292	2.69338e-06	0.000150328	8.88655	8.81171	31.8909	21.6139	11.4078	11.0359	39.4746	38.4076	5.90294	7.02336	6.11778	8.94679	5.22275	5.28968	8.6813	9.0172	6.52591	7.11432	7.27782	7.04031	6.29701	8.79139	11.6581	10.3527	12.6004	10.2054	21.3384	20.8229	13.4135	11.694	36.2244	31.7362	9.39235	22.8392	11.7296	45.9758	5.03567	6.7034	5.06203	9.31751	13.21	21.4955
PGP	ENSG00000184207	689.817	1.17738	0.28586	4.11873	3.80973e-05	0.00107385	16.7436	17.3243	45.856	74.1469	29.1997	25.1106	52.873	55.5831	12.3735	12.561	8.67871	17.0802	10.6873	10.8999	12.788	13.8018	18.6958	13.6707	12.1915	11.9771	15.1763	17.5011	13.6595	15.2916	29.4891	24.6103	39.6827	44.6419	30.8773	26.7005	54.7847	46.4288	20.7592	47.913	29.2051	60.8428	9.53657	11.6158	16.6806	17.5487	37.3917	74.9388
IL27RA	ENSG00000104998	451.562	1.18681	0.202941	5.84803	4.97428e-09	1.03737e-06	14.1697	13.136	29.6612	20.7894	12.6113	13.9148	31.9351	35.0885	15.3249	15.1272	17.4997	14.5046	18.5214	15.9893	20.8455	21.6689	17.4171	16.6466	19.0058	21.6361	14.9044	13.1463	26.8186	23.1274	10.6944	8.62488	24.4842	23.8939	15.7806	12.8985	35.2225	29.7673	9.49908	25.642	13.7506	39.0514	11.8093	17.2446	17.693	24.4846	8.4702	21.0821
KRT17	ENSG00000128422	334.198	1.19578	0.395092	3.0266	0.00247324	0.0222905	12.6525	7.77824	17.5737	11.337	6.12252	6.77081	27.0848	28.977	5.56239	8.73417	23.0009	12.8508	11.0742	8.4154	33.9974	32.7563	10.6707	6.83533	18.0787	22.3659	11.3709	7.83877	55.3384	40.8885	5.98253	3.1158	12.9622	12.6211	9.31054	7.82946	17.4004	17.69	3.5755	14.2413	7.4895	23.2679	6.41713	15.6583	9.06344	31.5458	2.28213	11.3973
SPRED1	ENSG00000166068	538.649	1.19928	0.171351	6.99896	2.57861e-12	2.15254e-09	17.8815	14.0607	45.2399	32.3031	22.2399	21.6986	43.9888	46.2051	15.7033	13.6865	18.8276	17.6496	15.3297	15.9091	18.0904	17.7123	12.214	17.2976	19.6547	21.7649	15.8105	14.0989	18.1626	17.9036	14.2416	14.3598	30.4727	31.459	17.6216	19.3227	54.3629	45.4003	14.9424	29.9598	17.9114	50.6599	17.558	18.6774	13.7398	17.3398	13.5172	32.4499
EPHA2	ENSG00000142627	879.141	1.22626	0.280607	4.37004	1.24225e-05	0.000459802	31.2926	24.4498	62.9896	31.3019	23.0249	22.8181	93.6922	95.1498	28.1146	33.0908	49.6062	31.4764	34.7216	31.2973	43.5624	45.454	31.0863	27.8993	41.0247	46.1913	28.2233	24.6867	54.6379	51.5736	14.4534	13.1405	33.6185	36.4401	22.5662	22.8861	70.3923	63.1491	8.80533	40.603	21.2797	83.4488	24.3316	39.2482	30.8061	46.0026	10.1818	31.3869
UBASH3B	ENSG00000154127	227.919	1.23504	0.24509	5.03911	4.6769e-07	3.70465e-05	8.31759	6.85355	15.256	9.77632	8.52967	7.9437	18.8249	16.754	7.75707	6.30301	12.1881	8.37745	7.97921	7.85437	11.4884	11.2255	7.14323	8.27679	13.2113	12.621	10.1024	6.75005	13.1591	12.6322	3.49422	4.47049	10.1576	12.5836	6.89085	6.37398	16.8731	15.4567	4.00242	11.6658	5.8648	18.6856	9.04637	12.3834	7.61715	12.7437	2.41379	9.74382
LONRF2	ENSG00000170500	1371.73	1.24664	0.184769	6.74704	1.5089e-11	9.6321e-09	47.7923	43.3242	106.234	72.174	72.1097	66.9084	120.441	116.013	44.0829	35.9722	51.266	47.7433	40.5731	53.4578	63.1603	59.8999	18.9163	40.826	47.5608	46.9211	31.8022	43.3854	52.3363	58.6971	24.036	33.2803	79.2895	76.8125	54.3904	49.9379	100.817	105.817	31.0054	79.7666	52.4265	105.851	43.5385	59.4607	42.3282	63.9691	27.956	72.0157
GAL	ENSG00000069482	1311.74	1.2792	0.228957	5.58709	2.30913e-08	3.57981e-06	30.0192	30.7322	92.2401	102.916	37.2061	34.4405	107.427	109.691	23.4226	28.8588	30.494	30.148	24.663	24.3646	42.2628	47.2943	46.3428	31.7587	37.0381	37.6056	38.2804	30.7291	61.1925	57.5573	49.1309	36.9831	74.4761	74.9399	53.4962	48.633	133.614	93.6217	35.7016	82.1528	43.1142	158.599	23.5295	36.6896	33.9397	65.0137	38.1378	102.635
RBPMS2	ENSG00000166831	302.455	1.28096	0.258133	4.96238	6.96342e-07	5.17582e-05	8.39887	8.70292	22.4146	12.2204	7.74473	8.53015	33.904	29.978	8.77873	10.0848	12.3304	8.32323	10.3004	9.45731	12.4241	12.7897	14.3746	10.3227	12.1915	11.5478	9.60408	8.60087	16.0111	14.5793	5.29428	5.78003	13.6066	14.4187	9.15274	10.2887	31.1097	22.5092	4.64281	14.4686	8.79719	34.0109	8.11054	9.41546	9.69017	15.5431	4.30093	12.2241
FABP5P7	ENSG00000234964	209.751	1.28221	0.260081	4.93005	8.22067e-07	5.86912e-05	8.45306	9.35564	18.5712	29.594	4.86662	3.99851	12.4859	10.4317	3.78394	5.26752	4.26822	8.64856	4.06214	4.16763	4.41862	4.83064	6.96685	4.83588	5.56266	4.97973	7.11245	9.2541	6.10424	4.89142	8.7885	6.638	10.385	10.8609	7.94289	7.87965	15.6603	18.7772	7.04426	13.2187	5.90442	16.5981	5.30305	4.60539	4.04962	5.68243	6.71472	30.2649
IL6R	ENSG00000160712	602.779	1.28813	0.368701	3.49371	0.000476361	0.00691567	14.9554	13.4351	46.4427	14.635	9.99489	8.85003	69.5849	71.2306	14.7573	14.1368	24.3288	14.9113	18.1829	18.1131	44.4982	42.2796	12.8754	16.5536	26.3763	27.9466	18.7551	13.5001	56.6893	45.6849	7.3061	8.48941	19.8603	19.8492	11.7828	10.1381	73.3451	46.5464	5.76349	18.9379	8.32167	78.8665	15.5526	25.8414	17.5966	53.3563	5.79309	14.5567
FOSL1	ENSG00000175592	192.255	1.30516	0.252702	5.16482	2.40669e-07	2.30573e-05	5.36444	5.27615	16.1361	8.80458	5.96553	5.33134	18.969	21.4956	6.50837	6.66318	5.73838	5.31385	5.94814	5.69041	3.8468	4.46259	9.43611	7.71881	5.70173	4.97973	5.52688	5.41637	6.15427	5.79372	6.30019	4.96721	12.6969	12.0593	7.57468	7.67889	24.3078	16.2501	4.05579	12.7642	6.73659	21.5368	4.94654	5.62881	5.68876	4.5543	3.24764	8.88754
CHST9	ENSG00000154080	98.0448	1.3057	0.211718	6.16717	6.9522e-10	2.12522e-07	3.68467	2.85565	6.86519	5.38876	3.50606	3.14549	7.15538	6.53299	4.20017	3.10648	3.2723	3.74139	4.15886	4.60843	3.27498	5.38271	3.13067	3.9524	4.26471	4.89387	3.76009	2.74901	3.10215	4.22657	2.27654	2.25782	6.17791	6.40416	3.31392	3.26227	8.33108	6.8174	1.65433	5.26475	2.97203	4.98962	3.74333	5.57764	4.09783	3.42617	1.71159	5.66913
MAFF	ENSG00000185022	146.777	1.3067	0.309526	4.22162	2.42553e-05	0.000761849	4.30781	3.31799	10.5618	4.71148	2.25016	3.25212	15.6554	17.9657	4.50288	5.98786	8.29931	4.33784	4.88424	5.49005	7.84956	8.23509	6.83457	4.55689	6.11893	7.55546	6.38762	3.40224	9.95691	8.50063	2.11771	2.34814	7.92137	6.62887	3.05091	2.45925	13.8676	10.9313	2.45482	7.08279	2.4965	17.26	4.50091	7.16394	4.00141	7.1866	2.3699	4.6357
RYR1	ENSG00000196218	112.676	1.32276	0.224173	5.9006	3.62174e-09	8.36238e-07	3.76595	3.64435	5.51563	6.50773	2.19783	3.51869	6.7712	5.79539	3.25418	3.69176	5.88065	4.03961	4.64245	3.76689	6.13409	8.00506	5.02671	3.39441	6.44342	5.70952	4.30371	3.6472	9.60667	9.26046	2.96479	2.34814	6.36742	6.44161	2.99831	4.0653	6.38013	5.73014	1.28078	6.2874	2.97203	4.9387	3.78789	6.03818	4.04962	7.31195	0.965515	6.46635
SPRED2	ENSG00000198369	761.24	1.37272	0.201517	6.81195	9.62842e-12	6.74114e-09	23.6794	19.7176	57.3566	35.1889	29.252	27.0299	69.7769	65.0138	19.2224	19.4943	36.0901	23.7226	20.1656	22.5613	30.3586	31.5602	22.7966	21.9475	37.4089	33.2268	18.8004	19.5425	33.6734	35.1897	14.8769	17.7013	48.2863	49.5855	26.7744	27.102	68.9159	57.8303	16.49	50.9431	25.282	67.1562	22.7719	33.9775	21.839	39.5263	15.4921	35.1073
UPP1	ENSG00000183696	574.15	1.37616	0.210143	6.54868	5.80469e-11	2.92988e-08	14.0071	11.5858	41.3965	35.3067	14.4952	13.4883	45.8136	57.7959	13.887	15.4874	20.3452	13.9353	14.7494	16.2698	28.6951	29.1679	17.7258	13.3917	16.8271	19.0174	17.6226	11.7037	32.2724	36.9469	17.1535	11.6052	29.2219	28.7251	17.6216	16.7129	53.4138	41.4039	11.2068	32.7248	16.4452	61.0973	12.7451	18.3704	17.1145	30.543	13.605	35.4911
LYSMD2	ENSG00000140280	146.98	1.4079	0.212301	6.63165	3.31964e-11	1.88696e-08	3.79304	3.61715	13.0556	11.5726	5.80855	5.33134	14.0706	14.1197	3.10283	2.70129	2.8929	3.7685	2.85317	2.32425	3.01506	3.7725	4.27712	3.34792	3.80115	3.77773	4.75674	3.6472	3.80264	4.0841	5.87665	3.47705	8.26249	8.61379	5.73361	6.82568	15.5021	13.0177	4.37598	9.62048	5.78554	16.6999	2.98575	3.27494	3.08543	3.71865	2.89654	11.5449
KCTD12	ENSG00000178695	7356.65	1.41007	0.222096	6.34892	2.16827e-10	7.84335e-08	183.908	174.82	742.204	386.165	271.17	273.605	990.083	1004.24	161.12	138.036	183.249	183.68	157.505	160.013	181.683	176.755	117.334	165.257	210.593	204.427	164.719	174.168	160.461	186.586	159.146	167.485	395.083	396.983	243.389	246.578	1068.01	744.624	174.666	364.745	221.555	1011.26	183.2	231.549	162.612	192.868	158.301	385.619
OPRD1	ENSG00000116329	234.56	1.41729	0.28261	5.01499	5.30369e-07	4.12585e-05	8.01957	6.25523	19.9501	10.6303	6.75047	6.87743	25.5481	27.1857	6.84892	5.58267	9.95917	8.025	6.81859	7.61393	13.0999	11.1795	4.3653	4.74288	9.31746	9.53018	5.66278	6.17847	10.3572	9.9728	3.81188	4.38018	12.6969	11.9844	7.15386	7.57851	22.0404	19.7469	4.16252	13.2944	6.10256	23.2679	5.74868	10.2342	6.65295	13.9554	3.3793	10.8658
TRIM9	ENSG00000100505	747.531	1.43263	0.220969	6.48341	8.96707e-11	4.05461e-08	19.5612	20.615	62.1682	33.746	24.961	22.1784	83.4154	87.247	21.4549	19.4943	23.5226	19.5474	20.4074	23.8036	27.2395	29.5359	18.4754	22.1334	25.9591	24.2547	20.0236	20.7945	30.6213	27.8289	13.9239	15.0823	42.9422	41.7956	27.09	24.442	81.4653	62.8846	13.3414	42.6104	21.7156	85.1799	22.6828	28.0417	23.2371	30.167	13.7366	33.5719
TRABD2A	ENSG00000186854	92.6149	1.43538	0.238563	6.01678	1.77917e-09	4.59704e-07	2.41129	2.93724	7.21726	3.73974	2.87811	2.93224	8.78815	8.11355	3.17851	3.33159	2.8929	2.27736	3.82035	3.64667	3.63887	3.54247	1.89604	2.78993	4.21835	2.87622	3.26176	2.93954	3.6025	3.75167	1.1118	2.39329	6.78434	6.59142	3.52433	2.96114	9.122	7.22879	2.02789	4.50723	3.09091	6.26248	3.74333	3.58197	3.51931	3.46795	1.22884	3.95658
C11orf96	ENSG00000187479	1299.89	1.46526	0.361822	4.04968	5.12869e-05	0.00135353	31.997	19.7176	78.1283	45.9369	22.7109	21.7519	138.882	162.798	21.0765	27.0579	56.3879	31.3138	33.6094	26.248	85.8773	108.022	42.3302	23.6214	43.2961	59.7568	30.9867	18.9981	123.836	114.545	16.0946	10.6569	41.0092	38.6122	27.6686	23.7895	121.17	79.0759	12.114	43.8982	19.8135	167.407	17.5134	58.8978	40.3034	179.749	16.9404	45.1759
DPYSL4	ENSG00000151640	198.378	1.46914	0.250588	5.86278	4.5518e-09	9.78142e-07	5.74374	6.74477	16.0481	13.5161	8.00637	6.98406	20.5537	20.6527	4.91912	8.7792	6.5446	5.80186	5.60962	5.57019	4.67854	4.92265	8.37786	5.25437	6.30435	4.55044	5.07385	6.66839	5.80403	6.3636	6.14136	5.37362	13.7961	14.6434	8.57412	8.43172	16.6094	16.1619	4.26925	15.9458	7.29137	20.1621	4.9911	4.55422	7.13505	5.13925	3.59874	13.4051
DUSP5	ENSG00000138166	147.978	1.48259	0.241272	6.14487	8.00301e-10	2.37942e-07	3.79304	3.69874	13.613	9.27573	4.81429	3.67863	15.9435	19.2829	3.17851	2.56623	5.59611	3.87694	2.56302	2.52462	4.47061	5.10668	3.35114	2.69693	5.19182	4.76509	3.57888	3.75608	5.15358	5.22385	3.81188	3.97377	8.7552	8.42653	4.89198	5.06907	15.133	13.6936	3.20194	10.681	4.95338	20.1112	2.04992	4.14485	3.03722	6.14204	3.29153	9.35997
SLC2A1	ENSG00000117394	2862.8	1.53027	0.238662	6.41186	1.43752e-10	5.47367e-08	75.644	76.1506	301.658	141.816	116.066	119.475	378.851	414.634	82.2249	87.4768	73.3659	75.6953	66.3483	68.1247	53.2834	48.2604	116.408	79.327	65.5931	66.6254	60.6144	76.1558	67.697	64.5383	72.6375	68.5023	171.541	188.979	150.81	121.357	300.341	302.933	57.7416	187.031	130.769	409.149	69.1624	70.923	72.7968	62.9663	46.9152	142.526
BOK	ENSG00000176720	158.07	1.54469	0.186022	8.30381	1.00821e-16	3.22514e-13	4.28071	4.51464	10.1511	10.5419	6.75047	4.79821	9.12431	12.9606	4.23801	6.25799	4.88474	4.12095	6.23829	5.49005	5.1464	5.65875	7.05504	5.39386	5.56266	6.35345	6.34232	4.49096	7.205	6.50607	3.60011	2.98033	8.6794	10.5613	7.67988	6.22342	11.8111	10.1086	2.98848	10.9461	6.06293	13.2378	3.43138	6.39637	6.70116	5.93312	2.63322	10.1572
SSC4D	ENSG00000146700	108.033	1.55776	0.304392	5.11762	3.09423e-07	2.74111e-05	2.46547	3.15481	9.32962	7.27335	2.82578	3.14549	11.2373	11.8542	3.40554	4.09696	2.84548	2.46715	2.65974	3.68675	2.44324	2.85238	5.02671	2.51094	3.15218	3.34844	4.21311	3.21172	3.4524	2.7069	2.54125	2.4836	6.32952	6.29181	3.20872	2.81057	11.2311	9.72654	2.98848	7.3858	2.57576	12.3213	1.8271	2.09801	3.61573	2.59052	1.53605	7.52931
CAVIN1	ENSG00000177469	1969.39	1.57471	0.259899	6.05894	1.37022e-09	3.71741e-07	55.1345	57.5209	153.616	97.1154	54.2131	54.0065	172.257	174.02	59.3321	67.9375	76.8279	55.2261	69.8785	63.5162	88.6324	85.5253	75.0921	62.1689	69.7651	83.9257	67.7722	57.3754	119.533	102.72	37.8541	32.1514	114.5	119.956	63.3853	58.8715	177.062	154.097	31.4324	118.855	53.1002	218.372	56.1499	69.9507	64.6975	97.3951	24.489	97.5858
SOX8	ENSG00000005513	455.409	1.60707	0.38788	4.14321	3.42472e-05	0.000987119	12.517	11.1778	35.7049	26.6199	8.84364	9.1166	51.6244	59.956	13.0546	13.3714	16.5512	12.634	16.7322	13.665	20.5336	18.4484	15.3006	9.39276	11.728	15.669	10.9631	11.2954	21.4149	18.8059	7.94141	6.54769	18.6853	19.7743	9.46835	9.48569	48.0882	36.1146	5.1231	18.7107	8.32167	47.4014	10.1605	13.765	14.4629	21.3091	5.3981	26.9874
CEROX1	ENSG00000260807	224.264	1.64981	0.485329	3.39937	0.00067541	0.00872046	8.23631	4.26987	12.8209	20.3183	4.60497	3.73194	19.9774	21.4956	8.3625	9.63461	11.0499	8.16056	9.62341	9.85804	14.9713	13.8478	6.34953	3.67341	5.4236	5.36609	4.0319	4.35487	9.40653	9.16548	2.80597	2.75454	7.65607	7.30299	3.15612	2.81057	15.0803	12.8414	1.17404	8.10544	3.09091	11.0484	4.90198	7.26628	7.27968	10.8217	5.52977	20.6097
CSRNP1	ENSG00000144655	413.803	1.69197	0.284327	5.95079	2.66844e-09	6.22751e-07	10.756	9.13807	37.2011	16.5785	10.0472	13.435	49.5594	50.6307	8.96793	9.4095	13.5634	10.953	10.9775	8.85621	21.1054	19.2766	11.729	9.16027	12.6551	16.9139	11.4162	9.28132	27.5691	26.3567	7.78259	7.54113	24.181	22.0962	14.3603	9.48569	43.87	37.0255	5.01637	26.3616	10.1841	55.8022	7.04102	14.7372	8.77418	24.5681	4.56425	16.7121
PGBD5	ENSG00000177614	348.571	1.71119	0.325938	5.25005	1.52062e-07	1.64196e-05	7.34224	7.72384	36.9958	18.4042	8.42501	7.35725	49.4634	49.8931	6.62189	8.55409	6.30748	7.15743	6.43172	7.01283	3.74284	4.64662	9.74477	8.50929	6.72155	5.58073	7.83729	7.81155	6.80472	5.98368	6.98844	7.72175	20.3909	20.9727	12.2037	11.7442	47.7191	37.0843	6.13705	22.6119	9.55011	56.9224	8.77899	7.21511	7.13505	5.01391	6.7586	18.6018
BATF3	ENSG00000123685	189.702	1.76578	0.273025	6.46747	9.96542e-11	4.21609e-08	4.36199	4.56903	13.4077	14.0167	4.39566	4.47833	15.7514	17.4915	5.94078	6.97834	6.11778	4.50051	6.33501	5.00917	7.48567	6.57887	7.80463	4.83588	6.30435	6.69688	5.57218	4.65427	7.85545	8.45314	4.18248	2.43845	10.8398	9.21301	5.94402	4.36643	16.0821	13.3703	2.88174	10.8704	4.51748	21.4859	4.76829	6.80574	7.32789	6.68521	3.11598	14.2319
ACHE	ENSG00000087085	135.55	1.76715	0.293624	6.01842	1.76128e-09	4.59704e-07	3.68467	3.12761	11.3246	9.24628	3.97702	4.47833	13.2543	15.4368	4.54072	4.99739	4.64761	3.79561	4.98096	4.60843	4.15871	5.47473	4.80624	2.60393	3.29124	4.6363	3.30706	3.15728	6.95483	4.79644	2.91185	1.58048	6.32952	7.71496	3.41913	2.60982	12.813	11.5484	1.65433	8.40845	3.60606	14.5106	2.98575	3.5308	4.96561	3.96934	2.50156	9.21234
LBH	ENSG00000213626	1206.45	1.81418	0.259067	7.00276	2.50976e-12	2.15254e-09	23.6794	15.91	90.6558	35.0122	91.2622	94.2581	172.065	180.658	15.8169	20.98	34.3829	23.8581	23.5024	23.8837	38.1561	40.7614	22.5761	16.9256	31.0582	36.5323	22.7417	16.1675	50.6351	42.0757	10.6415	9.79895	33.0499	33.2942	93.2632	85.321	142.894	91.6528	9.65918	37.7623	80.3239	177.335	16.4885	30.7026	19.0429	42.7853	6.53917	34.812
PHLDA2	ENSG00000181649	198.62	1.84131	0.28329	6.49974	8.04595e-11	3.78692e-08	4.03688	3.78033	17.515	18.9637	3.92469	4.15845	20.0255	21.1795	3.3677	3.73679	4.22079	3.44316	3.38512	2.92535	4.26267	5.88878	6.65819	4.0454	4.96004	4.72216	3.85069	3.89217	7.25504	5.55628	5.8237	5.14784	14.2888	14.1566	7.20647	5.47058	21.4604	17.5137	3.89569	15.8321	5.66666	26.2209	2.54011	5.16827	5.20666	7.31195	5.57365	19.1333
ELFN1	ENSG00000225968	277.586	1.86161	0.47854	3.89018	0.000100169	0.00221617	7.42352	5.57531	26.6686	10.1591	3.92469	3.35875	39.0424	42.5171	7.41651	10.2199	11.7139	7.18454	9.72012	9.25694	8.88923	10.0753	9.08336	6.69583	8.80755	9.53018	7.74669	5.71577	12.5587	10.8276	2.85891	1.94173	9.77854	11.7971	3.99775	3.86454	35.8025	26.77	2.66828	11.1734	3.76457	40.8843	6.63995	9.21078	10.7508	11.1977	1.62382	9.71429
TGFB1	ENSG00000105329	877.229	1.93326	0.360524	5.36236	8.21436e-08	9.80343e-06	24.9528	20.615	67.1557	54.2115	20.984	19.1928	79.1894	77.0787	22.7036	27.8233	39.2202	24.9968	28.2416	27.1296	46.8374	48.6285	45.3727	23.3889	37.4553	39.6661	27.0454	20.7945	64.3947	55.2303	17.2593	13.2308	54.3126	58.4614	26.4588	25.7971	72.5015	67.1749	10.3529	59.0107	17.9114	87.7256	22.6382	32.8006	31.1435	54.8605	5.83697	54.7425
MFSD2A	ENSG00000168389	159.347	2.00828	0.310146	6.47528	9.46339e-11	4.1917e-08	3.33246	2.52929	17.0456	9.92355	5.86088	5.1714	27.1328	25.9739	2.53524	2.20605	3.41457	3.36182	1.45076	1.92352	2.54721	2.20829	3.35114	2.23194	3.7548	2.57572	2.53693	2.55849	2.95205	3.94163	3.12362	2.7997	9.93014	7.90221	4.36596	4.21586	24.255	16.7203	2.08126	9.24172	4.27972	28.2066	2.45099	4.45188	2.16944	3.55152	2.23824	9.95051
PPP2R2C	ENSG00000074211	283.695	2.12066	0.26697	7.94345	1.96638e-15	4.05428e-12	6.01468	6.36401	23.148	15.9307	6.85513	7.41057	24.3955	24.8675	5.41103	6.88829	11.5716	6.01875	6.96367	7.57386	13.2559	16.5162	7.36369	6.74233	12.0988	10.861	7.74669	6.39622	19.6136	17.6661	4.92368	5.23815	25.2044	23.2947	7.94289	9.18456	24.6241	22.9206	4.10915	24.3542	6.69696	26.3228	8.37792	12.3322	8.48492	18.5932	2.98432	15.7968
AL031058.1	ENSG00000261189	217.869	2.39312	0.382622	6.25454	3.98686e-10	1.31107e-07	3.08862	2.71966	23.5881	20.3772	4.08168	3.46537	28.2373	30.5575	2.87579	3.19653	3.55685	3.0636	2.70809	2.28418	4.05474	3.86451	4.80624	3.30142	3.98658	3.86359	4.48492	2.77623	4.10285	4.559	4.71191	2.39329	13.1139	14.5311	4.41856	5.77172	34.748	23.2732	3.89569	17.1957	4.63636	38.1858	2.98575	3.58197	3.90499	3.92756	4.34482	20.7573
NAB2	ENSG00000166886	641.444	2.46852	0.310975	7.93799	2.05479e-15	4.05428e-12	13.7091	9.13807	65.0727	37.2207	18.9955	20.3124	82.4549	83.2429	12.0708	15.6675	17.8317	13.6913	14.1691	13.2643	22.509	23.7391	12.4786	9.62526	17.8005	19.0174	12.8205	9.09079	24.9173	25.9768	8.36496	7.04441	44.7236	41.7956	17.8847	19.5736	79.8834	65.4411	5.97695	46.6252	15.4942	92.5625	9.09094	17.654	15.0897	23.8578	5.61754	37.2332
TNFRSF12A	ENSG00000006327	453.062	2.54732	0.419453	6.07296	1.25572e-09	3.49411e-07	6.93584	4.59623	47.0882	25.2359	9.62858	9.59642	75.3956	81.8204	3.89745	3.69176	10.1963	6.75076	5.17439	4.60843	14.0876	13.1577	5.77631	3.76641	6.76791	9.31553	4.93795	4.73592	20.0139	22.51	4.81779	4.38018	23.6125	22.8827	9.73136	9.33512	65.014	47.1047	4.16252	28.6342	7.52913	88.1329	2.94119	9.36429	4.82098	22.3954	5.04701	25.3339
GPR3	ENSG00000181773	80.9171	2.64597	0.461254	5.73647	9.66701e-09	1.74844e-06	1.165	0.843096	10.3858	3.35693	1.41289	1.27952	17.5283	16.3325	1.09734	1.17056	1.94441	1.19291	0.870459	0.681247	1.40356	1.97826	1.41101	1.30197	1.43702	1.45958	0.906045	0.870974	2.65184	1.85209	0.688256	0.812816	4.01754	4.23199	0.946835	1.60604	16.2403	10.2261	0.213463	5.49201	0.871794	17.9219	0.623888	1.63747	1.20524	2.21448	1.22884	3.33652
ARC	ENSG00000198576	1012.4	2.74687	0.551212	4.98333	6.24978e-07	4.74078e-05	12.8692	7.01673	147.514	23.2629	7.37842	7.09069	219.079	260.687	5.75158	5.98786	19.207	12.878	7.73741	6.81247	37.1164	43.7058	6.34953	5.90535	19.2839	21.2497	7.47487	6.99501	61.943	51.5262	6.67079	6.14128	29.6388	27.302	9.46835	8.58229	225.888	148.308	5.06974	31.3234	6.41957	270.356	5.16936	21.1848	7.90641	53.5235	5.04701	23.5328
ZCCHC12	ENSG00000174460	266.09	2.82144	0.282733	9.9792	1.87984e-23	4.08e-19	3.30536	2.66527	32.8297	23.7046	9.00063	7.9437	34.1921	33.9821	1.96765	2.16103	2.98775	3.22627	1.78928	2.04374	4.78251	5.52073	2.46926	2.27844	3.89387	3.30551	2.76344	2.64014	6.75469	7.74079	5.40016	3.56736	26.0003	24.0063	11.9406	8.48191	35.9607	33.2642	3.62886	27.0055	9.8275	43.8373	1.47059	4.45188	1.78376	5.05569	4.03761	23.769
EGR3	ENSG00000179388	214.696	2.87003	0.441756	6.49687	8.20057e-11	3.78692e-08	2.95315	2.20293	29.0451	7.56781	4.02935	2.61236	44.2289	47.2061	2.15684	2.88138	5.26413	2.87382	2.75645	1.8033	5.04243	4.78463	2.11651	1.81345	4.5892	5.10852	1.67618	2.28631	5.95413	5.79372	1.90594	1.80626	12.7727	13.2952	2.94571	3.1619	47.8773	29.5323	1.44087	13.2566	3.09091	47.1977	2.13904	6.95926	2.07302	5.84956	1.22884	7.49979
GABBR2	ENSG00000136928	114.526	2.92472	0.406084	7.20227	5.92188e-13	7.05409e-10	1.59849	1.65899	14.8746	6.8022	2.77345	1.81266	18.2966	17.1754	1.85413	2.20605	1.09077	1.49113	1.98271	2.20403	1.87142	2.11628	2.16061	2.51094	1.11253	1.84594	2.40102	1.66029	2.4517	3.03933	1.1118	1.39985	10.4987	10.5238	3.20872	2.45925	18.1913	14.869	1.44087	10.3022	1.54545	19.3984	2.13904	2.04684	1.44629	1.79665	0.746079	6.87973
AL591846.2	ENSG00000224114	35.2199	2.95494	0.760717	3.88441	0.000102578	0.00225535	0.975353	1.25105	1.49626	17.1086	0.470963	0.426507	0.192091	0.579539	0.794627	0.58528	0.189699	1.30135	0.386871	0.24044	0.623806	0.552073	0.749598	0.511487	0.602622	0.386359	0.317116	10.7511	1.00069	0.949791	0.95297	0.677347	0.454816	0.561769	0.578621	0.200755	0.31637	1.43988	0.480291	0.719642	0.475524	0.305487	0.490198	0.102342	0.626727	0.668521	0.394983	16.0035
CPLX1	ENSG00000168993	272.146	3.16987	0.381908	8.30011	1.04018e-16	3.22514e-13	3.03443	2.36611	30.864	33.5398	6.22718	5.1714	31.791	35.2465	2.83795	2.07099	2.46608	2.81959	2.12779	2.04374	4.73053	5.2907	2.77792	2.13895	3.19853	2.36108	2.17451	2.34074	6.95483	7.97824	4.76485	3.16095	27.1373	28.2757	8.73192	7.57851	40.9172	30.6195	2.77501	27.9524	4.75524	35.1819	2.54011	2.71206	2.36228	5.43173	4.30093	33.3947
KC877982.1	ENSG00000269993	59.2803	3.55453	0.405584	8.76399	1.88465e-18	1.02261e-14	0.541863	0.435146	8.65484	5.59488	1.20357	1.27952	11.0932	11.0639	0.151357	0.270129	0.474246	0.569341	0.677024	0.160293	0.727774	0.736098	0.44094	0.232494	0.278133	0.300501	0.40772	0.435487	0.450313	0.332427	0.529428	0.677347	5.49569	4.5316	1.36765	1.15434	13.6039	8.58052	0.480291	5.15112	1.18881	11.0484	0.579324	0.767565	0.337469	0.877434	0.351096	5.46244
CCNA1	ENSG00000133101	76.3729	3.61009	0.482788	7.47759	7.56993e-14	1.09532e-10	0.568956	0.489539	9.3883	7.62671	1.20357	1.81266	12.2938	10.5371	0.643269	0.58528	1.37531	0.596453	0.435229	0.561027	1.9234	2.11628	0.44094	0.0929977	1.76151	0.944432	0.226511	0.489923	2.15149	1.89958	0.58237	0.677347	7.46656	7.75241	1.68326	1.30491	12.9184	9.43269	0.426925	6.85554	1.10956	10.743	0.311944	1.48396	0.723147	2.04735	1.14106	7.70648
EGR1	ENSG00000120738	1075.17	3.74335	0.483933	7.73527	1.03187e-14	1.72275e-11	13.2214	6.69037	153.733	48.0276	6.64581	6.18436	185.992	206.895	7.18948	7.83374	27.5063	13.5829	7.10875	7.01283	16.5309	18.2644	7.14323	8.50929	31.0582	25.8002	7.61078	6.75005	29.1202	34.05	6.82962	6.86378	110.786	109.582	7.31167	8.58229	239.018	154.596	6.67071	120.71	6.57808	279.52	6.77364	37.0478	10.7026	28.3286	4.43259	48.1876
GPR50	ENSG00000102195	221.754	3.75522	0.399938	9.38953	6.02712e-21	6.54063e-17	1.62559	1.30544	30.7467	11.6609	4.6573	4.15845	50.6159	45.889	0.945984	0.720344	2.8929	1.76225	1.06389	1.12205	3.37895	3.12841	0.88188	0.743981	3.10582	1.80301	0.453023	1.17037	3.65254	3.13431	2.43537	1.94173	26.9099	25.2796	5.62841	6.07285	46.6119	31.6186	1.17404	23.2558	3.60606	38.084	1.60428	3.12143	0.915986	2.46517	1.22884	11.3973
ETV4	ENSG00000175832	97.4869	4.3598	0.83769	5.20455	1.94469e-07	1.99162e-05	1.86943	0	10.6205	7.30279	1.09891	1.54609	15.6074	17.2281	0.0378394	0	3.79397	1.87069	0.0483588	0.0801467	4.8345	5.93479	0.176376	0.0464988	2.73498	3.26258	0	0	6.10424	7.78828	0.0529428	0.135469	5.41989	6.10455	1.31505	1.55585	14.8694	10.3436	0.106731	8.02969	0.951048	18.9402	0.0891268	4.40071	0.192839	5.72421	0	7.38168
ETV5	ENSG00000244405	425.947	4.38365	0.542694	8.07756	6.60743e-16	1.7926e-12	5.79793	1.16946	54.4815	33.3632	9.10529	8.79672	76.9803	82.3999	0.832466	0.720344	12.283	6.10008	1.11225	0.6011	10.4487	11.2715	0.88188	0.929977	15.4364	13.0933	0.951347	1.27924	12.1084	15.5291	1.21768	1.0386	31.0033	29.3618	7.15386	9.4355	79.3034	55.0681	0.533656	38.5577	5.50815	89.6604	0.713015	16.8353	0.915986	12.9108	0.877741	33.4538
[truncated: 20 more columns]

## Sheet: gprofiler - all
source	term_name	term_id	adjusted_p_value	negative_log10_of_adjusted_p_value	term_size	query_size	intersection_size	effective_domain_size	enrichment	intersections
GO:BP	regulation of developmental process	GO:0050793	0.000274279	3.56181	2802	565	137	17916	1.5504	ENSG00000154265,ENSG00000076555,ENSG00000139567,ENSG00000154734,ENSG00000020181,ENSG00000181790,ENSG00000164199,ENSG00000148926,ENSG00000126016,ENSG00000198576,ENSG00000004777,ENSG00000175866,ENSG00000125124,ENSG00000171791,ENSG00000123095,ENSG00000153162,ENSG00000186897,ENSG00000100065,ENSG00000067955,ENSG00000183287,ENSG00000151468,ENSG00000110092,ENSG00000062038,ENSG00000172216,ENSG00000102879…
GO:BP	regulation of multicellular organismal development	GO:2000026	0.00089393	3.0487	2230	565	112	17916	1.5926	ENSG00000076555,ENSG00000139567,ENSG00000154734,ENSG00000020181,ENSG00000181790,ENSG00000164199,ENSG00000148926,ENSG00000126016,ENSG00000198576,ENSG00000004777,ENSG00000175866,ENSG00000171791,ENSG00000123095,ENSG00000153162,ENSG00000100065,ENSG00000067955,ENSG00000183287,ENSG00000110092,ENSG00000062038,ENSG00000172216,ENSG00000178585,ENSG00000121966,ENSG00000138061,ENSG00000146122,ENSG00000197380…
GO:BP	regulation of multicellular organismal process	GO:0051239	0.00203481	2.69148	3393	565	151	17916	1.41119	ENSG00000076555,ENSG00000087085,ENSG00000139567,ENSG00000154734,ENSG00000020181,ENSG00000181790,ENSG00000164199,ENSG00000148926,ENSG00000126016,ENSG00000198576,ENSG00000004777,ENSG00000074370,ENSG00000175866,ENSG00000125124,ENSG00000171791,ENSG00000123095,ENSG00000153162,ENSG00000026950,ENSG00000111801,ENSG00000100065,ENSG00000067955,ENSG00000183287,ENSG00000110092,ENSG00000062038,ENSG00000172216…
GO:BP	animal organ development	GO:0048513	0.00203481	2.69148	3680	565	161	17916	1.3873	ENSG00000076555,ENSG00000087085,ENSG00000139567,ENSG00000154734,ENSG00000181790,ENSG00000164199,ENSG00000148926,ENSG00000106305,ENSG00000162433,ENSG00000172379,ENSG00000175866,ENSG00000123685,ENSG00000125124,ENSG00000171791,ENSG00000153162,ENSG00000176720,ENSG00000067955,ENSG00000183287,ENSG00000110092,ENSG00000062038,ENSG00000172216,ENSG00000172301,ENSG00000182809,ENSG00000144655,ENSG00000178585…
GO:BP	regulation of cell differentiation	GO:0045595	0.00203481	2.69148	1943	565	97	17916	1.58304	ENSG00000154265,ENSG00000139567,ENSG00000020181,ENSG00000181790,ENSG00000164199,ENSG00000148926,ENSG00000198576,ENSG00000004777,ENSG00000175866,ENSG00000171791,ENSG00000123095,ENSG00000153162,ENSG00000186897,ENSG00000067955,ENSG00000151468,ENSG00000110092,ENSG00000172216,ENSG00000178585,ENSG00000121966,ENSG00000146122,ENSG00000197380,ENSG00000179388,ENSG00000135638,ENSG00000133216,ENSG00000244405…
GO:BP	tissue development	GO:0009888	0.00203481	2.69148	2124	565	104	17916	1.55264	ENSG00000139567,ENSG00000164199,ENSG00000148926,ENSG00000106305,ENSG00000198576,ENSG00000125124,ENSG00000171791,ENSG00000153162,ENSG00000067955,ENSG00000110092,ENSG00000177697,ENSG00000062038,ENSG00000172216,ENSG00000178585,ENSG00000164733,ENSG00000121966,ENSG00000138061,ENSG00000197380,ENSG00000116133,ENSG00000164741,ENSG00000120875,ENSG00000138166,ENSG00000158813,ENSG00000120738,ENSG00000134531…
GO:BP	anatomical structure morphogenesis	GO:0009653	0.0049245	2.30764	2827	565	128	17916	1.43574	ENSG00000139567,ENSG00000154734,ENSG00000020181,ENSG00000181790,ENSG00000148926,ENSG00000126016,ENSG00000166825,ENSG00000198576,ENSG00000004777,ENSG00000175866,ENSG00000125124,ENSG00000171791,ENSG00000153162,ENSG00000100065,ENSG00000183287,ENSG00000177697,ENSG00000062038,ENSG00000172216,ENSG00000120885,ENSG00000102879,ENSG00000144655,ENSG00000178585,ENSG00000121966,ENSG00000138061,ENSG00000164741…
GO:BP	regulation of hormone metabolic process	GO:0032350	0.00534474	2.27207	35	565	8	17916	7.24794	ENSG00000148926,ENSG00000153162,ENSG00000120738,ENSG00000069482,ENSG00000049239,ENSG00000167114,ENSG00000124496,ENSG00000084073
GO:BP	ossification	GO:0001503	0.00722991	2.14087	409	565	30	17916	2.3259	ENSG00000087085,ENSG00000164199,ENSG00000171791,ENSG00000153162,ENSG00000067955,ENSG00000172216,ENSG00000178585,ENSG00000142627,ENSG00000196159,ENSG00000068024,ENSG00000125968,ENSG00000115461,ENSG00000160712,ENSG00000171223,ENSG00000138795,ENSG00000169184,ENSG00000166886,ENSG00000163273,ENSG00000185630,ENSG00000162878,ENSG00000196218,ENSG00000164023,ENSG00000174705,ENSG00000198732,ENSG00000005513…
GO:BP	tube morphogenesis	GO:0035239	0.00784537	2.10539	952	565	54	17916	1.79866	ENSG00000139567,ENSG00000154734,ENSG00000020181,ENSG00000181790,ENSG00000148926,ENSG00000126016,ENSG00000166825,ENSG00000171791,ENSG00000100065,ENSG00000183287,ENSG00000178585,ENSG00000121966,ENSG00000138061,ENSG00000164741,ENSG00000158813,ENSG00000179388,ENSG00000136960,ENSG00000116016,ENSG00000142627,ENSG00000133216,ENSG00000244405,ENSG00000117525,ENSG00000196159,ENSG00000174804,ENSG00000159399…
GO:BP	regulation of cell population proliferation	GO:0042127	0.00878949	2.05604	1760	565	86	17916	1.54945	ENSG00000139567,ENSG00000154734,ENSG00000134917,ENSG00000181790,ENSG00000148926,ENSG00000106305,ENSG00000172379,ENSG00000171791,ENSG00000153162,ENSG00000176720,ENSG00000186897,ENSG00000110092,ENSG00000062038,ENSG00000172216,ENSG00000120885,ENSG00000102879,ENSG00000182809,ENSG00000178585,ENSG00000138061,ENSG00000116133,ENSG00000164741,ENSG00000129521,ENSG00000120738,ENSG00000179388,ENSG00000132507…
GO:BP	multicellular organismal homeostasis	GO:0048871	0.0095125	2.02171	505	565	34	17916	2.13491	ENSG00000076555,ENSG00000087085,ENSG00000164199,ENSG00000125124,ENSG00000171791,ENSG00000153162,ENSG00000062038,ENSG00000172216,ENSG00000102879,ENSG00000058453,ENSG00000121966,ENSG00000120738,ENSG00000116016,ENSG00000164687,ENSG00000152661,ENSG00000077585,ENSG00000181773,ENSG00000106070,ENSG00000125968,ENSG00000077238,ENSG00000143195,ENSG00000168918,ENSG00000108984,ENSG00000176845,ENSG00000168389…
GO:BP	response to hypoxia	GO:0001666	0.0111437	1.95297	363	565	27	17916	2.35858	ENSG00000139567,ENSG00000148926,ENSG00000239900,ENSG00000162433,ENSG00000172379,ENSG00000171791,ENSG00000121966,ENSG00000129521,ENSG00000120738,ENSG00000116016,ENSG00000181061,ENSG00000159399,ENSG00000150995,ENSG00000082482,ENSG00000134333,ENSG00000118513,ENSG00000104419,ENSG00000163273,ENSG00000116329,ENSG00000143801,ENSG00000277791,ENSG00000013275,ENSG00000173692,ENSG00000196218,ENSG00000117394…
GO:BP	cellular developmental process	GO:0048869	0.0153316	1.81441	4422	565	180	17916	1.29076	ENSG00000154265,ENSG00000087085,ENSG00000139567,ENSG00000020181,ENSG00000181790,ENSG00000164199,ENSG00000148926,ENSG00000106305,ENSG00000119711,ENSG00000126016,ENSG00000166825,ENSG00000198576,ENSG00000004777,ENSG00000175866,ENSG00000123685,ENSG00000125124,ENSG00000171791,ENSG00000133169,ENSG00000123095,ENSG00000153162,ENSG00000176720,ENSG00000186897,ENSG00000067955,ENSG00000151468,ENSG00000110092…
GO:BP	negative regulation of developmental process	GO:0051093	0.0153316	1.81441	1083	565	58	17916	1.69821	ENSG00000154265,ENSG00000139567,ENSG00000154734,ENSG00000181790,ENSG00000164199,ENSG00000126016,ENSG00000125124,ENSG00000171791,ENSG00000123095,ENSG00000186897,ENSG00000100065,ENSG00000067955,ENSG00000110092,ENSG00000062038,ENSG00000146122,ENSG00000197380,ENSG00000142627,ENSG00000133216,ENSG00000166147,ENSG00000152661,ENSG00000077585,ENSG00000270882,ENSG00000270276,ENSG00000068024,ENSG00000125968…
GO:BP	response to decreased oxygen levels	GO:0036293	0.0176184	1.75403	376	565	27	17916	2.27703	ENSG00000139567,ENSG00000148926,ENSG00000239900,ENSG00000162433,ENSG00000172379,ENSG00000171791,ENSG00000121966,ENSG00000129521,ENSG00000120738,ENSG00000116016,ENSG00000181061,ENSG00000159399,ENSG00000150995,ENSG00000082482,ENSG00000134333,ENSG00000118513,ENSG00000104419,ENSG00000163273,ENSG00000116329,ENSG00000143801,ENSG00000277791,ENSG00000013275,ENSG00000173692,ENSG00000196218,ENSG00000117394…
GO:BP	cell population proliferation	GO:0008283	0.0176184	1.75403	2048	565	95	17916	1.47091	ENSG00000139567,ENSG00000154734,ENSG00000134917,ENSG00000181790,ENSG00000148926,ENSG00000106305,ENSG00000172379,ENSG00000171791,ENSG00000153162,ENSG00000176720,ENSG00000026950,ENSG00000186897,ENSG00000110092,ENSG00000177697,ENSG00000062038,ENSG00000172216,ENSG00000120885,ENSG00000102879,ENSG00000182809,ENSG00000178585,ENSG00000138061,ENSG00000116133,ENSG00000164741,ENSG00000129521,ENSG00000120738…
GO:BP	tube development	GO:0035295	0.0203055	1.69239	1149	565	60	17916	1.65586	ENSG00000139567,ENSG00000154734,ENSG00000020181,ENSG00000181790,ENSG00000148926,ENSG00000106305,ENSG00000126016,ENSG00000166825,ENSG00000171791,ENSG00000100065,ENSG00000183287,ENSG00000178585,ENSG00000121966,ENSG00000138061,ENSG00000164741,ENSG00000158813,ENSG00000179388,ENSG00000136960,ENSG00000116016,ENSG00000142627,ENSG00000133216,ENSG00000244405,ENSG00000117525,ENSG00000196159,ENSG00000174804…
GO:BP	cell junction organization	GO:0034330	0.0234458	1.62994	699	565	41	17916	1.85994	ENSG00000087085,ENSG00000139567,ENSG00000181790,ENSG00000198576,ENSG00000004777,ENSG00000175866,ENSG00000171791,ENSG00000153162,ENSG00000164076,ENSG00000067955,ENSG00000177697,ENSG00000062038,ENSG00000164741,ENSG00000225968,ENSG00000142627,ENSG00000133216,ENSG00000244405,ENSG00000152661,ENSG00000150625,ENSG00000176884,ENSG00000094631,ENSG00000109971,ENSG00000148798,ENSG00000173801,ENSG00000053747…
GO:BP	osteoblast differentiation	GO:0001649	0.0234458	1.62994	226	565	19	17916	2.66586	ENSG00000087085,ENSG00000153162,ENSG00000067955,ENSG00000172216,ENSG00000178585,ENSG00000142627,ENSG00000068024,ENSG00000125968,ENSG00000115461,ENSG00000160712,ENSG00000171223,ENSG00000138795,ENSG00000163273,ENSG00000174705,ENSG00000198732,ENSG00000005513,ENSG00000041982,ENSG00000130529,ENSG00000154342
GO:BP	regulation of long-term neuronal synaptic plasticity	GO:0048169	0.0234458	1.62994	25	565	6	17916	7.61034	ENSG00000133216,ENSG00000176884,ENSG00000174775,ENSG00000157404,ENSG00000197283,ENSG00000171992
GO:BP	cell differentiation	GO:0030154	0.027109	1.56689	4344	565	175	17916	1.27744	ENSG00000154265,ENSG00000087085,ENSG00000139567,ENSG00000020181,ENSG00000181790,ENSG00000164199,ENSG00000148926,ENSG00000106305,ENSG00000119711,ENSG00000126016,ENSG00000166825,ENSG00000198576,ENSG00000004777,ENSG00000175866,ENSG00000123685,ENSG00000125124,ENSG00000171791,ENSG00000133169,ENSG00000123095,ENSG00000153162,ENSG00000176720,ENSG00000186897,ENSG00000067955,ENSG00000151468,ENSG00000110092…
GO:BP	animal organ morphogenesis	GO:0009887	0.027109	1.56689	1093	565	57	17916	1.65366	ENSG00000139567,ENSG00000154734,ENSG00000148926,ENSG00000125124,ENSG00000171791,ENSG00000153162,ENSG00000172216,ENSG00000144655,ENSG00000178585,ENSG00000164741,ENSG00000158813,ENSG00000135638,ENSG00000142627,ENSG00000133216,ENSG00000244405,ENSG00000196159,ENSG00000166147,ENSG00000174804,ENSG00000174775,ENSG00000166033,ENSG00000125968,ENSG00000115461,ENSG00000186480,ENSG00000162849,ENSG00000146021…
GO:BP	response to oxygen levels	GO:0070482	0.0366112	1.43639	400	565	27	17916	2.14041	ENSG00000139567,ENSG00000148926,ENSG00000239900,ENSG00000162433,ENSG00000172379,ENSG00000171791,ENSG00000121966,ENSG00000129521,ENSG00000120738,ENSG00000116016,ENSG00000181061,ENSG00000159399,ENSG00000150995,ENSG00000082482,ENSG00000134333,ENSG00000118513,ENSG00000104419,ENSG00000163273,ENSG00000116329,ENSG00000143801,ENSG00000277791,ENSG00000013275,ENSG00000173692,ENSG00000196218,ENSG00000117394…
GO:BP	reproductive system development	GO:0061458	0.0407097	1.3903	447	565	29	17916	2.05723	ENSG00000154734,ENSG00000148926,ENSG00000171791,ENSG00000153162,ENSG00000176720,ENSG00000110092,ENSG00000172216,ENSG00000164733,ENSG00000116133,ENSG00000116016,ENSG00000187266,ENSG00000175592,ENSG00000174804,ENSG00000152661,ENSG00000166033,ENSG00000171223,ENSG00000157404,ENSG00000138795,ENSG00000013619,ENSG00000145494,ENSG00000181649,ENSG00000135919,ENSG00000005513,ENSG00000137573,ENSG00000081059…
GO:BP	regulation of neuronal synaptic plasticity	GO:0048168	0.0408803	1.38849	53	565	8	17916	4.78638	ENSG00000198576,ENSG00000133216,ENSG00000176884,ENSG00000174775,ENSG00000154118,ENSG00000157404,ENSG00000197283,ENSG00000171992
GO:BP	secretion by cell	GO:0032940	0.0408803	1.38849	1583	565	75	17916	1.50236	ENSG00000087085,ENSG00000148926,ENSG00000006534,ENSG00000166825,ENSG00000110881,ENSG00000160072,ENSG00000124406,ENSG00000153162,ENSG00000026950,ENSG00000177469,ENSG00000099625,ENSG00000120885,ENSG00000102879,ENSG00000132881,ENSG00000168993,ENSG00000008405,ENSG00000164733,ENSG00000013563,ENSG00000149218,ENSG00000164687,ENSG00000196937,ENSG00000174804,ENSG00000069482,ENSG00000152661,ENSG00000115419…
GO:BP	positive regulation of cell death	GO:0010942	0.0408803	1.38849	750	565	42	17916	1.77575	ENSG00000148926,ENSG00000042286,ENSG00000106305,ENSG00000130762,ENSG00000074370,ENSG00000171791,ENSG00000104081,ENSG00000176720,ENSG00000120885,ENSG00000172115,ENSG00000138061,ENSG00000164741,ENSG00000086061,ENSG00000129521,ENSG00000120738,ENSG00000117525,ENSG00000170345,ENSG00000175592,ENSG00000099860,ENSG00000069482,ENSG00000176884,ENSG00000105928,ENSG00000068024,ENSG00000094631,ENSG00000168918…
GO:BP	positive regulation of multicellular organismal process	GO:0051240	0.043894	1.35759	1861	565	85	17916	1.44832	ENSG00000076555,ENSG00000087085,ENSG00000139567,ENSG00000020181,ENSG00000181790,ENSG00000164199,ENSG00000148926,ENSG00000126016,ENSG00000175866,ENSG00000125124,ENSG00000171791,ENSG00000153162,ENSG00000067955,ENSG00000183287,ENSG00000110092,ENSG00000172216,ENSG00000120885,ENSG00000178585,ENSG00000121966,ENSG00000138061,ENSG00000137628,ENSG00000120738,ENSG00000179388,ENSG00000136960,ENSG00000116016…
GO:BP	learning	GO:0007612	0.043894	1.35759	149	565	14	17916	2.97944	ENSG00000198576,ENSG00000110881,ENSG00000124406,ENSG00000133216,ENSG00000170345,ENSG00000175592,ENSG00000176884,ENSG00000154118,ENSG00000157404,ENSG00000106236,ENSG00000154146,ENSG00000197283,ENSG00000171992,ENSG00000132718
GO:BP	cellular response to chemical stimulus	GO:0070887	0.043894	1.35759	3421	565	141	17916	1.30695	ENSG00000139567,ENSG00000020181,ENSG00000164199,ENSG00000063438,ENSG00000042286,ENSG00000162433,ENSG00000006534,ENSG00000130762,ENSG00000172379,ENSG00000117410,ENSG00000175866,ENSG00000125124,ENSG00000171791,ENSG00000153162,ENSG00000176720,ENSG00000012822,ENSG00000138380,ENSG00000067955,ENSG00000183287,ENSG00000151468,ENSG00000110092,ENSG00000172216,ENSG00000120885,ENSG00000102879,ENSG00000008405…
GO:BP	chaperone-mediated protein transport	GO:0072321	0.043894	1.35759	11	565	4	17916	11.5308	ENSG00000120885,ENSG00000109971,ENSG00000134809,ENSG00000150779
GO:BP	circulatory system development	GO:0072359	0.043894	1.35759	1203	565	60	17916	1.58153	ENSG00000076555,ENSG00000139567,ENSG00000154734,ENSG00000020181,ENSG00000181790,ENSG00000148926,ENSG00000126016,ENSG00000166825,ENSG00000100065,ENSG00000183287,ENSG00000121966,ENSG00000138061,ENSG00000164741,ENSG00000120738,ENSG00000179388,ENSG00000136960,ENSG00000116016,ENSG00000142627,ENSG00000133216,ENSG00000187266,ENSG00000117525,ENSG00000196159,ENSG00000166147,ENSG00000175592,ENSG00000174804…
GO:BP	behavior	GO:0007610	0.045264	1.34425	617	565	36	17916	1.85016	ENSG00000198576,ENSG00000110881,ENSG00000124406,ENSG00000125124,ENSG00000171791,ENSG00000172216,ENSG00000120738,ENSG00000133216,ENSG00000244405,ENSG00000170345,ENSG00000175592,ENSG00000174804,ENSG00000069482,ENSG00000152661,ENSG00000115419,ENSG00000176884,ENSG00000068024,ENSG00000154118,ENSG00000082482,ENSG00000157404,ENSG00000197063,ENSG00000055732,ENSG00000168389,ENSG00000169992,ENSG00000130751…
GO:BP	regulation of hormone biosynthetic process	GO:0046885	0.0463121	1.33431	20	565	5	17916	7.92743	ENSG00000148926,ENSG00000153162,ENSG00000120738,ENSG00000049239,ENSG00000124496
GO:BP	regulation of ossification	GO:0030278	0.0485727	1.31361	209	565	17	17916	2.57926	ENSG00000164199,ENSG00000171791,ENSG00000153162,ENSG00000172216,ENSG00000178585,ENSG00000068024,ENSG00000125968,ENSG00000115461,ENSG00000160712,ENSG00000163273,ENSG00000185630,ENSG00000162878,ENSG00000164023,ENSG00000198732,ENSG00000105329,ENSG00000130529,ENSG00000084073
GO:BP	postsynapse organization	GO:0099173	0.0485727	1.31361	171	565	15	17916	2.78156	ENSG00000198576,ENSG00000004777,ENSG00000175866,ENSG00000133216,ENSG00000244405,ENSG00000094631,ENSG00000109971,ENSG00000148798,ENSG00000173621,ENSG00000088899,ENSG00000104419,ENSG00000169992,ENSG00000158528,ENSG00000197555,ENSG00000197283
GO:CC	synapse	GO:0045202	2.13485e-05	4.67063	1356	591	80	18856	1.88232	ENSG00000087085,ENSG00000181790,ENSG00000164199,ENSG00000198576,ENSG00000004777,ENSG00000110881,ENSG00000124406,ENSG00000175866,ENSG00000164076,ENSG00000099625,ENSG00000175416,ENSG00000120885,ENSG00000102879,ENSG00000168993,ENSG00000179388,ENSG00000225968,ENSG00000133216,ENSG00000244405,ENSG00000164687,ENSG00000197948,ENSG00000175592,ENSG00000174804,ENSG00000136928,ENSG00000115419,ENSG00000063660…
GO:CC	cell junction	GO:0030054	0.000432749	3.36376	2099	591	103	18856	1.56562	ENSG00000087085,ENSG00000181790,ENSG00000164199,ENSG00000126878,ENSG00000126016,ENSG00000198576,ENSG00000004777,ENSG00000110881,ENSG00000124406,ENSG00000175866,ENSG00000164076,ENSG00000099625,ENSG00000110092,ENSG00000177697,ENSG00000062038,ENSG00000128849,ENSG00000175416,ENSG00000120885,ENSG00000102879,ENSG00000168993,ENSG00000121966,ENSG00000164741,ENSG00000179388,ENSG00000225968,ENSG00000142627…
GO:CC	endomembrane system	GO:0012505	0.00396799	2.40143	4561	591	186	18856	1.30111	ENSG00000154265,ENSG00000100439,ENSG00000087085,ENSG00000006534,ENSG00000198720,ENSG00000166825,ENSG00000198576,ENSG00000165192,ENSG00000110881,ENSG00000160072,ENSG00000074370,ENSG00000117410,ENSG00000124406,ENSG00000142920,ENSG00000135454,ENSG00000139044,ENSG00000175866,ENSG00000171791,ENSG00000104081,ENSG00000176720,ENSG00000127995,ENSG00000177469,ENSG00000099625,ENSG00000151468,ENSG00000110092…
GO:CC	glutamatergic synapse	GO:0098978	0.0106083	1.97435	363	591	26	18856	2.28522	ENSG00000198576,ENSG00000175866,ENSG00000164076,ENSG00000102879,ENSG00000168993,ENSG00000133216,ENSG00000174804,ENSG00000150625,ENSG00000176884,ENSG00000174775,ENSG00000109971,ENSG00000182481,ENSG00000173621,ENSG00000104419,ENSG00000171246,ENSG00000106236,ENSG00000154146,ENSG00000158528,ENSG00000188191,ENSG00000131188,ENSG00000186479,ENSG00000166900,ENSG00000197283,ENSG00000171992,ENSG00000154310…
GO:CC	neuron to neuron synapse	GO:0098984	0.0135202	1.86902	372	591	26	18856	2.22994	ENSG00000181790,ENSG00000198576,ENSG00000175866,ENSG00000164687,ENSG00000176884,ENSG00000150995,ENSG00000069424,ENSG00000173621,ENSG00000088899,ENSG00000169992,ENSG00000154146,ENSG00000116329,ENSG00000186472,ENSG00000158528,ENSG00000188191,ENSG00000131188,ENSG00000091428,ENSG00000186479,ENSG00000106615,ENSG00000189410,ENSG00000197555,ENSG00000106688,ENSG00000197283,ENSG00000171992,ENSG00000132718…
GO:CC	presynapse	GO:0098793	0.0170115	1.76926	535	591	33	18856	1.96799	ENSG00000124406,ENSG00000175866,ENSG00000099625,ENSG00000175416,ENSG00000168993,ENSG00000133216,ENSG00000175592,ENSG00000150625,ENSG00000176884,ENSG00000143630,ENSG00000109971,ENSG00000069424,ENSG00000131398,ENSG00000082482,ENSG00000178695,ENSG00000138688,ENSG00000169992,ENSG00000116329,ENSG00000186472,ENSG00000171680,ENSG00000143801,ENSG00000186479,ENSG00000117016,ENSG00000106688,ENSG00000117394…
GO:CC	postsynaptic specialization	GO:0099572	0.021668	1.66418	369	591	25	18856	2.1616	ENSG00000181790,ENSG00000198576,ENSG00000175866,ENSG00000164687,ENSG00000176884,ENSG00000109971,ENSG00000150995,ENSG00000069424,ENSG00000182481,ENSG00000173621,ENSG00000088899,ENSG00000169992,ENSG00000154146,ENSG00000116329,ENSG00000186472,ENSG00000158528,ENSG00000131188,ENSG00000186479,ENSG00000106615,ENSG00000189410,ENSG00000197555,ENSG00000197283,ENSG00000171992,ENSG00000132718,ENSG00000154310
GO:CC	postsynapse	GO:0098794	0.021668	1.66418	642	591	37	18856	1.83878	ENSG00000181790,ENSG00000198576,ENSG00000004777,ENSG00000175866,ENSG00000175416,ENSG00000168993,ENSG00000133216,ENSG00000164687,ENSG00000136928,ENSG00000150625,ENSG00000176884,ENSG00000109971,ENSG00000148798,ENSG00000150995,ENSG00000069424,ENSG00000131398,ENSG00000178695,ENSG00000182481,ENSG00000173621,ENSG00000088899,ENSG00000169992,ENSG00000154146,ENSG00000116329,ENSG00000186472,ENSG00000158528…
GO:CC	periciliary membrane compartment	GO:1990075	0.0386551	1.41279	6	591	3	18856	15.9526	ENSG00000164199,ENSG00000117245,ENSG00000095397
GO:CC	dendritic tree	GO:0097447	0.0386551	1.41279	626	591	35	18856	1.78384	ENSG00000139567,ENSG00000181790,ENSG00000198576,ENSG00000004777,ENSG00000142920,ENSG00000175866,ENSG00000120885,ENSG00000168993,ENSG00000225968,ENSG00000133216,ENSG00000174804,ENSG00000150625,ENSG00000176884,ENSG00000143630,ENSG00000094631,ENSG00000109971,ENSG00000131398,ENSG00000117245,ENSG00000168280,ENSG00000088899,ENSG00000145911,ENSG00000154146,ENSG00000116329,ENSG00000158528,ENSG00000131188…
GO:CC	asymmetric synapse	GO:0032279	0.0386551	1.41279	349	591	23	18856	2.10264	ENSG00000181790,ENSG00000198576,ENSG00000175866,ENSG00000164687,ENSG00000176884,ENSG00000150995,ENSG00000069424,ENSG00000173621,ENSG00000088899,ENSG00000154146,ENSG00000116329,ENSG00000186472,ENSG00000158528,ENSG00000131188,ENSG00000186479,ENSG00000106615,ENSG00000189410,ENSG00000197555,ENSG00000106688,ENSG00000197283,ENSG00000171992,ENSG00000132718,ENSG00000154310
GO:CC	dendrite	GO:0030425	0.0386551	1.41279	624	591	35	18856	1.78956	ENSG00000139567,ENSG00000181790,ENSG00000198576,ENSG00000004777,ENSG00000142920,ENSG00000175866,ENSG00000120885,ENSG00000168993,ENSG00000225968,ENSG00000133216,ENSG00000174804,ENSG00000150625,ENSG00000176884,ENSG00000143630,ENSG00000094631,ENSG00000109971,ENSG00000131398,ENSG00000117245,ENSG00000168280,ENSG00000088899,ENSG00000145911,ENSG00000154146,ENSG00000116329,ENSG00000158528,ENSG00000131188…
GO:CC	cell surface	GO:0009986	0.0498388	1.30243	914	591	46	18856	1.60573	ENSG00000087085,ENSG00000139567,ENSG00000020181,ENSG00000164199,ENSG00000126016,ENSG00000166825,ENSG00000110881,ENSG00000026950,ENSG00000111801,ENSG00000177697,ENSG00000062038,ENSG00000120885,ENSG00000164733,ENSG00000121966,ENSG00000142627,ENSG00000164010,ENSG00000117525,ENSG00000277117,ENSG00000174804,ENSG00000063660,ENSG00000176884,ENSG00000160223,ENSG00000081985,ENSG00000163702,ENSG00000104998…
GO:CC	dendritic spine	GO:0043197	0.0498388	1.30243	173	591	14	18856	2.58193	ENSG00000181790,ENSG00000198576,ENSG00000004777,ENSG00000175866,ENSG00000150625,ENSG00000176884,ENSG00000088899,ENSG00000154146,ENSG00000116329,ENSG00000158528,ENSG00000197555,ENSG00000106688,ENSG00000171992,ENSG00000132718
REAC	Activation of NMDA receptors and postsynaptic events	REAC:R-HSA-442755	0.0364054	1.43883	88	333	11	10588	3.97447	ENSG00000176884,ENSG00000174775,ENSG00000117245,ENSG00000182481,ENSG00000154146,ENSG00000175175,ENSG00000188191,ENSG00000071242,ENSG00000137267,ENSG00000188229,ENSG00000176014
REAC	Neuronal System	REAC:R-HSA-112316	0.0364054	1.43883	399	333	28	10588	2.23128	ENSG00000087085,ENSG00000168993,ENSG00000136928,ENSG00000115419,ENSG00000141404,ENSG00000174021,ENSG00000176533,ENSG00000176884,ENSG00000143630,ENSG00000174775,ENSG00000109971,ENSG00000069424,ENSG00000131398,ENSG00000082482,ENSG00000185760,ENSG00000117245,ENSG00000182481,ENSG00000173621,ENSG00000169992,ENSG00000154146,ENSG00000175175,ENSG00000188191,ENSG00000071242,ENSG00000197555,ENSG00000106688…
REAC	Transcriptional regulation of granulopoiesis	REAC:R-HSA-9616222	0.0364054	1.43883	89	333	11	10588	3.92982	ENSG00000067955,ENSG00000172216,ENSG00000184678,ENSG00000203811,ENSG00000203852,ENSG00000270882,ENSG00000270276,ENSG00000160712,ENSG00000102554,ENSG00000138795,ENSG00000118513
REAC	Transmission across Chemical Synapses	REAC:R-HSA-112315	0.0489305	1.31042	258	333	20	10588	2.46479	ENSG00000087085,ENSG00000168993,ENSG00000136928,ENSG00000115419,ENSG00000141404,ENSG00000174021,ENSG00000176533,ENSG00000176884,ENSG00000174775,ENSG00000109971,ENSG00000117245,ENSG00000182481,ENSG00000154146,ENSG00000175175,ENSG00000188191,ENSG00000071242,ENSG00000106688,ENSG00000137267,ENSG00000188229,ENSG00000176014
WP	Pathways in clear cell renal cell carcinoma	WP:WP4018	0.0196174	1.70736	85	252	12	6954	3.8958	ENSG00000076555,ENSG00000123095,ENSG00000155792,ENSG00000106070,ENSG00000159399,ENSG00000134333,ENSG00000065833,ENSG00000067057,ENSG00000177614,ENSG00000106615,ENSG00000117394,ENSG00000105329
TF	Factor: Egr-1; motif: GCGGGGGCGG; match class: 1	TF:M07354_1	1.00653e-22	21.9972	3549	614	215	19940	1.96738	ENSG00000146386,ENSG00000087085,ENSG00000134917,ENSG00000162433,ENSG00000198720,ENSG00000047365,ENSG00000198576,ENSG00000004777,ENSG00000130762,ENSG00000179361,ENSG00000110881,ENSG00000135454,ENSG00000139044,ENSG00000175866,ENSG00000123685,ENSG00000171791,ENSG00000133169,ENSG00000123095,ENSG00000176720,ENSG00000173715,ENSG00000235162,ENSG00000267221,ENSG00000178538,ENSG00000164076,ENSG00000100065…
TF	Factor: WT1; motif: GNGGGGGCGGGG; match class: 1	TF:M03893_1	9.46852e-21	20.0237	3988	614	227	19940	1.84853	ENSG00000087085,ENSG00000167107,ENSG00000134917,ENSG00000020181,ENSG00000185567,ENSG00000198720,ENSG00000166825,ENSG00000047365,ENSG00000198576,ENSG00000004777,ENSG00000130762,ENSG00000179361,ENSG00000110881,ENSG00000139044,ENSG00000175866,ENSG00000123685,ENSG00000133169,ENSG00000123095,ENSG00000176720,ENSG00000082153,ENSG00000173715,ENSG00000187479,ENSG00000235162,ENSG00000178538,ENSG00000164076…
TF	Factor: KROX; motif: CCCGCCCCCRCCCC; match class: 1	TF:M00982_1	7.34013e-20	19.1343	3516	614	206	19940	1.90272	ENSG00000146386,ENSG00000110455,ENSG00000087085,ENSG00000134917,ENSG00000185567,ENSG00000126878,ENSG00000162433,ENSG00000198720,ENSG00000047365,ENSG00000198576,ENSG00000004777,ENSG00000130762,ENSG00000179361,ENSG00000110881,ENSG00000135454,ENSG00000139044,ENSG00000175866,ENSG00000123685,ENSG00000133169,ENSG00000123095,ENSG00000173715,ENSG00000235162,ENSG00000164076,ENSG00000100065,ENSG00000127995…
TF	Factor: Egr-1; motif: NNCRCCCMCGCNN; match class: 1	TF:M12140_1	1.45576e-19	18.8369	1555	614	121	19940	2.52704	ENSG00000146386,ENSG00000110455,ENSG00000087085,ENSG00000198720,ENSG00000047365,ENSG00000198576,ENSG00000179361,ENSG00000139044,ENSG00000175866,ENSG00000176720,ENSG00000082153,ENSG00000235162,ENSG00000178538,ENSG00000100065,ENSG00000099625,ENSG00000067955,ENSG00000058091,ENSG00000172216,ENSG00000099814,ENSG00000125246,ENSG00000172301,ENSG00000168993,ENSG00000182809,ENSG00000121966,ENSG00000197380…
TF	Factor: KLF3; motif: NNNNNNGGGCGGGGCNNGN; match class: 1	TF:M09970_1	3.27115e-19	18.4853	3795	614	215	19940	1.83985	ENSG00000163322,ENSG00000087085,ENSG00000167107,ENSG00000148926,ENSG00000185567,ENSG00000162433,ENSG00000006534,ENSG00000198720,ENSG00000198576,ENSG00000004777,ENSG00000130762,ENSG00000179361,ENSG00000110881,ENSG00000160072,ENSG00000124406,ENSG00000135454,ENSG00000139044,ENSG00000175866,ENSG00000123685,ENSG00000123095,ENSG00000176720,ENSG00000082153,ENSG00000173715,ENSG00000187479,ENSG00000235162…
TF	Factor: EGR1; motif: NACGCCCACGCANW; match class: 1	TF:M03896_1	3.81737e-19	18.4182	2098	614	145	19940	2.2445	ENSG00000087085,ENSG00000181790,ENSG00000164199,ENSG00000162433,ENSG00000198720,ENSG00000047365,ENSG00000198576,ENSG00000179361,ENSG00000172379,ENSG00000135454,ENSG00000139044,ENSG00000175866,ENSG00000176720,ENSG00000173715,ENSG00000235162,ENSG00000164076,ENSG00000127995,ENSG00000067955,ENSG00000058091,ENSG00000172216,ENSG00000099814,ENSG00000132361,ENSG00000168993,ENSG00000182809,ENSG00000164733…
TF	Factor: AP-2alpha; motif: NGCCYSNNGSN; match class: 1	TF:M01857_1	5.73258e-19	18.2417	4588	614	244	19940	1.72712	ENSG00000146386,ENSG00000087085,ENSG00000167107,ENSG00000020181,ENSG00000181790,ENSG00000185567,ENSG00000126878,ENSG00000183684,ENSG00000198720,ENSG00000004777,ENSG00000130762,ENSG00000179361,ENSG00000172379,ENSG00000110881,ENSG00000160072,ENSG00000074370,ENSG00000135454,ENSG00000139044,ENSG00000175866,ENSG00000123685,ENSG00000125124,ENSG00000082153,ENSG00000173715,ENSG00000187479,ENSG00000164076…
TF	Factor: EGR-1; motif: TGCGTGGGCGK; match class: 1	TF:M01972_1	9.80452e-19	18.0086	1473	614	115	19940	2.53543	ENSG00000146386,ENSG00000110455,ENSG00000087085,ENSG00000162433,ENSG00000047365,ENSG00000198576,ENSG00000179361,ENSG00000139044,ENSG00000175866,ENSG00000176720,ENSG00000082153,ENSG00000235162,ENSG00000178538,ENSG00000100065,ENSG00000099625,ENSG00000067955,ENSG00000058091,ENSG00000172216,ENSG00000099814,ENSG00000172301,ENSG00000168993,ENSG00000182809,ENSG00000121966,ENSG00000151640,ENSG00000117395…
TF	Factor: Egr-1; motif: CCGCCCMCG; match class: 1	TF:M04797_1	1.10986e-18	17.9547	1559	614	119	19940	2.47889	ENSG00000146386,ENSG00000087085,ENSG00000134917,ENSG00000047365,ENSG00000004777,ENSG00000179361,ENSG00000139044,ENSG00000175866,ENSG00000176720,ENSG00000235162,ENSG00000164076,ENSG00000100065,ENSG00000099625,ENSG00000067955,ENSG00000058091,ENSG00000172216,ENSG00000099814,ENSG00000132361,ENSG00000168993,ENSG00000182809,ENSG00000178531,ENSG00000161921,ENSG00000121966,ENSG00000151640,ENSG00000138101…
TF	Factor: EGR4; motif: NNMCGCCCACGCANNN; match class: 0	TF:M03899_0	1.21302e-18	17.9161	2040	614	141	19940	2.24463	ENSG00000154265,ENSG00000146386,ENSG00000087085,ENSG00000154734,ENSG00000063438,ENSG00000162433,ENSG00000183684,ENSG00000047365,ENSG00000130762,ENSG00000179361,ENSG00000172379,ENSG00000160072,ENSG00000135454,ENSG00000139044,ENSG00000175866,ENSG00000123095,ENSG00000176720,ENSG00000082153,ENSG00000173715,ENSG00000186897,ENSG00000127995,ENSG00000067955,ENSG00000058091,ENSG00000172216,ENSG00000099814…
TF	Factor: EGR4; motif: NNMCGCCCACGCANNN	TF:M03899	1.21302e-18	17.9161	2040	614	141	19940	2.24463	ENSG00000154265,ENSG00000146386,ENSG00000087085,ENSG00000154734,ENSG00000063438,ENSG00000162433,ENSG00000183684,ENSG00000047365,ENSG00000130762,ENSG00000179361,ENSG00000172379,ENSG00000160072,ENSG00000135454,ENSG00000139044,ENSG00000175866,ENSG00000123095,ENSG00000176720,ENSG00000082153,ENSG00000173715,ENSG00000186897,ENSG00000127995,ENSG00000067955,ENSG00000058091,ENSG00000172216,ENSG00000099814…
TF	Factor: Sp1; motif: NGGGGGCGGGGCCNGGGGGGGG; match class: 1	TF:M10071_1	1.4652e-17	16.8341	4629	614	241	19940	1.69078	ENSG00000100439,ENSG00000163322,ENSG00000087085,ENSG00000167107,ENSG00000148926,ENSG00000185567,ENSG00000126878,ENSG00000183684,ENSG00000198576,ENSG00000004777,ENSG00000130762,ENSG00000179361,ENSG00000160072,ENSG00000074370,ENSG00000124406,ENSG00000139044,ENSG00000175866,ENSG00000123685,ENSG00000123095,ENSG00000082153,ENSG00000173715,ENSG00000187479,ENSG00000235162,ENSG00000164076,ENSG00000100065…
TF	Factor: Egr-1; motif: GCGGGGGCGG; match class: 1	TF:M01873_1	1.70923e-16	15.7672	2664	614	162	19940	1.97487	ENSG00000087085,ENSG00000134917,ENSG00000162433,ENSG00000198720,ENSG00000047365,ENSG00000130762,ENSG00000179361,ENSG00000135454,ENSG00000139044,ENSG00000175866,ENSG00000123685,ENSG00000171791,ENSG00000133169,ENSG00000123095,ENSG00000176720,ENSG00000235162,ENSG00000164076,ENSG00000067955,ENSG00000110092,ENSG00000058091,ENSG00000172216,ENSG00000099814,ENSG00000168993,ENSG00000182809,ENSG00000164733…
TF	Factor: SP1; motif: GGGGYGGGGNS; match class: 1	TF:M01303_1	2.52881e-16	15.5971	3530	614	196	19940	1.80318	ENSG00000163322,ENSG00000087085,ENSG00000167107,ENSG00000134917,ENSG00000148926,ENSG00000185567,ENSG00000183684,ENSG00000004777,ENSG00000130762,ENSG00000179361,ENSG00000110881,ENSG00000160072,ENSG00000074370,ENSG00000124406,ENSG00000139044,ENSG00000175866,ENSG00000123685,ENSG00000171791,ENSG00000123095,ENSG00000176720,ENSG00000173715,ENSG00000164076,ENSG00000177469,ENSG00000099625,ENSG00000151468…
TF	Factor: SP2; motif: GNNGGGGGCGGGGSN; match class: 1	TF:M03807_1	1.78134e-15	14.7493	4211	614	219	19940	1.68895	ENSG00000163322,ENSG00000087085,ENSG00000167107,ENSG00000185567,ENSG00000198720,ENSG00000198576,ENSG00000004777,ENSG00000130762,ENSG00000179361,ENSG00000110881,ENSG00000160072,ENSG00000124406,ENSG00000139044,ENSG00000175866,ENSG00000123685,ENSG00000123095,ENSG00000176720,ENSG00000187479,ENSG00000164076,ENSG00000100065,ENSG00000099625,ENSG00000151468,ENSG00000133101,ENSG00000110092,ENSG00000058091…
TF	Factor: NGFI-C; motif: WTGCGTGGGYGG; match class: 1	TF:M00244_1	2.85824e-15	14.5439	1760	614	120	19940	2.21424	ENSG00000110455,ENSG00000087085,ENSG00000198720,ENSG00000198576,ENSG00000179361,ENSG00000139044,ENSG00000175866,ENSG00000123685,ENSG00000082153,ENSG00000178538,ENSG00000058091,ENSG00000125246,ENSG00000172301,ENSG00000168993,ENSG00000182809,ENSG00000164733,ENSG00000178531,ENSG00000121966,ENSG00000116133,ENSG00000151640,ENSG00000117395,ENSG00000120738,ENSG00000116016,ENSG00000273604,ENSG00000064655…
TF	Factor: ctcf; motif: CCRSCAGGGGGCGCN; match class: 1	TF:M10426_1	3.19483e-15	14.4956	4370	614	224	19940	1.66465	ENSG00000146386,ENSG00000110455,ENSG00000087085,ENSG00000167107,ENSG00000134917,ENSG00000063438,ENSG00000006534,ENSG00000198720,ENSG00000047365,ENSG00000198576,ENSG00000130762,ENSG00000172379,ENSG00000110881,ENSG00000135454,ENSG00000139044,ENSG00000175866,ENSG00000123685,ENSG00000171791,ENSG00000133169,ENSG00000123095,ENSG00000153162,ENSG00000235162,ENSG00000267221,ENSG00000178538,ENSG00000100065…
TF	Factor: c-Myc:Max; motif: GCCAYGYGSN; match class: 1	TF:M00322_1	9.62156e-15	14.0168	2865	614	165	19940	1.87032	ENSG00000087085,ENSG00000134917,ENSG00000181790,ENSG00000063438,ENSG00000126878,ENSG00000106305,ENSG00000162433,ENSG00000198576,ENSG00000004777,ENSG00000160072,ENSG00000074370,ENSG00000139044,ENSG00000175866,ENSG00000123685,ENSG00000104081,ENSG00000178538,ENSG00000100065,ENSG00000127995,ENSG00000183287,ENSG00000099814,ENSG00000175416,ENSG00000132361,ENSG00000125246,ENSG00000198756,ENSG00000172301…
TF	Factor: AP-2; motif: SNNNCCNCAGGCN; match class: 1	TF:M00915_1	1.11363e-14	13.9533	4557	614	229	19940	1.63197	ENSG00000167107,ENSG00000139567,ENSG00000134917,ENSG00000181790,ENSG00000185567,ENSG00000063438,ENSG00000162433,ENSG00000136859,ENSG00000128394,ENSG00000198576,ENSG00000130762,ENSG00000172379,ENSG00000110881,ENSG00000074370,ENSG00000142920,ENSG00000135454,ENSG00000139044,ENSG00000175866,ENSG00000123685,ENSG00000082153,ENSG00000187479,ENSG00000164076,ENSG00000100065,ENSG00000099625,ENSG00000067955…
TF	Factor: EGR; motif: CGCCCCCGCNN; match class: 1	TF:M08878_1	1.22059e-14	13.9134	3228	614	179	19940	1.80084	ENSG00000146386,ENSG00000087085,ENSG00000134917,ENSG00000162433,ENSG00000198720,ENSG00000047365,ENSG00000198576,ENSG00000130762,ENSG00000179361,ENSG00000135454,ENSG00000139044,ENSG00000175866,ENSG00000133169,ENSG00000123095,ENSG00000176720,ENSG00000173715,ENSG00000235162,ENSG00000267221,ENSG00000178538,ENSG00000164076,ENSG00000183287,ENSG00000110092,ENSG00000058091,ENSG00000172216,ENSG00000099814…
TF	Factor: RNF96; motif: BCCCGCRGCC; match class: 1	TF:M01199_1	3.27666e-14	13.4846	4299	614	218	19940	1.64682	ENSG00000100439,ENSG00000110455,ENSG00000134917,ENSG00000020181,ENSG00000181790,ENSG00000185567,ENSG00000162433,ENSG00000183684,ENSG00000198720,ENSG00000166825,ENSG00000198576,ENSG00000004777,ENSG00000172379,ENSG00000110881,ENSG00000160072,ENSG00000124406,ENSG00000175866,ENSG00000171791,ENSG00000153162,ENSG00000176720,ENSG00000082153,ENSG00000173715,ENSG00000187479,ENSG00000235162,ENSG00000178538…
TF	Factor: PATZ; motif: GGGGNGGGGGMKGGRRNGGNRN; match class: 1	TF:M10026_1	7.43784e-14	13.1286	4916	614	239	19940	1.57886	ENSG00000033050,ENSG00000146386,ENSG00000163322,ENSG00000087085,ENSG00000167107,ENSG00000134917,ENSG00000148926,ENSG00000126878,ENSG00000162433,ENSG00000073331,ENSG00000183684,ENSG00000166825,ENSG00000198576,ENSG00000004777,ENSG00000130762,ENSG00000179361,ENSG00000172379,ENSG00000110881,ENSG00000074370,ENSG00000135454,ENSG00000139044,ENSG00000175866,ENSG00000123095,ENSG00000153162,ENSG00000176720…
TF	Factor: Egr-1; motif: NNNNGCGKGGGYGGNRN; match class: 0	TF:M09897_0	8.86531e-14	13.0523	4258	614	215	19940	1.6398	ENSG00000146386,ENSG00000087085,ENSG00000167107,ENSG00000134917,ENSG00000239900,ENSG00000162433,ENSG00000183684,ENSG00000198720,ENSG00000047365,ENSG00000198576,ENSG00000130762,ENSG00000179361,ENSG00000135454,ENSG00000139044,ENSG00000175866,ENSG00000123095,ENSG00000176720,ENSG00000082153,ENSG00000187479,ENSG00000186897,ENSG00000139178,ENSG00000100065,ENSG00000099625,ENSG00000067955,ENSG00000147996…
TF	Factor: Egr-1; motif: NNNNGCGKGGGYGGNRN	TF:M09897	8.86531e-14	13.0523	4258	614	215	19940	1.6398	ENSG00000146386,ENSG00000087085,ENSG00000167107,ENSG00000134917,ENSG00000239900,ENSG00000162433,ENSG00000183684,ENSG00000198720,ENSG00000047365,ENSG00000198576,ENSG00000130762,ENSG00000179361,ENSG00000135454,ENSG00000139044,ENSG00000175866,ENSG00000123095,ENSG00000176720,ENSG00000082153,ENSG00000187479,ENSG00000186897,ENSG00000139178,ENSG00000100065,ENSG00000099625,ENSG00000067955,ENSG00000147996…
TF	Factor: Osx; motif: CCNCCCCCNNN; match class: 1	TF:M07329_1	1.25459e-13	12.9015	2502	614	147	19940	1.90804	ENSG00000087085,ENSG00000139567,ENSG00000134917,ENSG00000185567,ENSG00000063438,ENSG00000166825,ENSG00000047365,ENSG00000130762,ENSG00000179361,ENSG00000135454,ENSG00000139044,ENSG00000175866,ENSG00000123685,ENSG00000123095,ENSG00000176720,ENSG00000235162,ENSG00000127995,ENSG00000099625,ENSG00000151468,ENSG00000110092,ENSG00000062038,ENSG00000058091,ENSG00000172216,ENSG00000099814,ENSG00000168993…
TF	Factor: Sp2; motif: NYSGCCCCGCCCCCY; match class: 1	TF:M03567_1	2.05848e-13	12.6865	3618	614	190	19940	1.70546	ENSG00000163322,ENSG00000087085,ENSG00000167107,ENSG00000185567,ENSG00000198720,ENSG00000198576,ENSG00000004777,ENSG00000130762,ENSG00000179361,ENSG00000160072,ENSG00000124406,ENSG00000139044,ENSG00000175866,ENSG00000123685,ENSG00000123095,ENSG00000173715,ENSG00000187479,ENSG00000164076,ENSG00000099625,ENSG00000151468,ENSG00000133101,ENSG00000062038,ENSG00000058091,ENSG00000172216,ENSG00000099814…
TF	Factor: GKLF; motif: NNCCMCRCCCN; match class: 1	TF:M12173_1	2.43317e-13	12.6138	4996	614	240	19940	1.56008	ENSG00000100439,ENSG00000163322,ENSG00000087085,ENSG00000167107,ENSG00000020181,ENSG00000148926,ENSG00000185567,ENSG00000106305,ENSG00000119711,ENSG00000198720,ENSG00000198576,ENSG00000004777,ENSG00000130762,ENSG00000179361,ENSG00000172379,ENSG00000160072,ENSG00000124406,ENSG00000142920,ENSG00000175866,ENSG00000123685,ENSG00000123095,ENSG00000176720,ENSG00000082153,ENSG00000173715,ENSG00000235162…
TF	Factor: sp4; motif: NNNGCYCCGCCCCCY; match class: 1	TF:M10530_1	1.06764e-12	11.9716	3788	614	194	19940	1.66322	ENSG00000163322,ENSG00000167107,ENSG00000185567,ENSG00000119711,ENSG00000004777,ENSG00000130762,ENSG00000179361,ENSG00000160072,ENSG00000124406,ENSG00000139044,ENSG00000175866,ENSG00000123685,ENSG00000123095,ENSG00000176720,ENSG00000164076,ENSG00000100065,ENSG00000099625,ENSG00000110092,ENSG00000177697,ENSG00000172216,ENSG00000099814,ENSG00000132361,ENSG00000125246,ENSG00000106714,ENSG00000172301…
TF	Factor: Egr-1; motif: NNNNNGYGKGGGNGGGNN	TF:M09603	1.30134e-12	11.8856	4647	614	225	19940	1.57241	ENSG00000146386,ENSG00000087085,ENSG00000167107,ENSG00000154734,ENSG00000134917,ENSG00000183684,ENSG00000198720,ENSG00000047365,ENSG00000198576,ENSG00000130762,ENSG00000179361,ENSG00000074370,ENSG00000139044,ENSG00000175866,ENSG00000123685,ENSG00000133169,ENSG00000123095,ENSG00000176720,ENSG00000082153,ENSG00000187479,ENSG00000235162,ENSG00000186897,ENSG00000164076,ENSG00000100065,ENSG00000099625…
TF	Factor: Egr-1; motif: NNNNNGYGKGGGNGGGNN; match class: 0	TF:M09603_0	1.30134e-12	11.8856	4647	614	225	19940	1.57241	ENSG00000146386,ENSG00000087085,ENSG00000167107,ENSG00000154734,ENSG00000134917,ENSG00000183684,ENSG00000198720,ENSG00000047365,ENSG00000198576,ENSG00000130762,ENSG00000179361,ENSG00000074370,ENSG00000139044,ENSG00000175866,ENSG00000123685,ENSG00000133169,ENSG00000123095,ENSG00000176720,ENSG00000082153,ENSG00000187479,ENSG00000235162,ENSG00000186897,ENSG00000164076,ENSG00000100065,ENSG00000099625…
TF	Factor: EKLF; motif: NGGGYGKGGCNNGG; match class: 0	TF:M09969_0	1.92214e-12	11.7162	4608	614	223	19940	1.57163	ENSG00000100439,ENSG00000163322,ENSG00000087085,ENSG00000167107,ENSG00000148926,ENSG00000185567,ENSG00000106305,ENSG00000162433,ENSG00000006534,ENSG00000119711,ENSG00000198720,ENSG00000004777,ENSG00000179361,ENSG00000160072,ENSG00000074370,ENSG00000124406,ENSG00000142920,ENSG00000139044,ENSG00000175866,ENSG00000123685,ENSG00000104081,ENSG00000082153,ENSG00000235162,ENSG00000267221,ENSG00000164076…
TF	Factor: EKLF; motif: NGGGYGKGGCNNGG	TF:M09969	1.92214e-12	11.7162	4608	614	223	19940	1.57163	ENSG00000100439,ENSG00000163322,ENSG00000087085,ENSG00000167107,ENSG00000148926,ENSG00000185567,ENSG00000106305,ENSG00000162433,ENSG00000006534,ENSG00000119711,ENSG00000198720,ENSG00000004777,ENSG00000179361,ENSG00000160072,ENSG00000074370,ENSG00000124406,ENSG00000142920,ENSG00000139044,ENSG00000175866,ENSG00000123685,ENSG00000104081,ENSG00000082153,ENSG00000235162,ENSG00000267221,ENSG00000164076…
TF	Factor: AP-2; motif: GSCCSCRGGCNRNRNN; match class: 1	TF:M00800_1	2.42491e-12	11.6153	4257	614	210	19940	1.60204	ENSG00000146386,ENSG00000110455,ENSG00000139567,ENSG00000134917,ENSG00000020181,ENSG00000181790,ENSG00000164199,ENSG00000185567,ENSG00000063438,ENSG00000106305,ENSG00000162433,ENSG00000006534,ENSG00000183684,ENSG00000198720,ENSG00000166825,ENSG00000047365,ENSG00000130762,ENSG00000179361,ENSG00000172379,ENSG00000110881,ENSG00000160072,ENSG00000074370,ENSG00000124406,ENSG00000135454,ENSG00000139044…
TF	Factor: Sp1; motif: GGGGCGGGGC; match class: 1	TF:M07063_1	2.95033e-12	11.5301	3508	614	182	19940	1.68488	ENSG00000163322,ENSG00000087085,ENSG00000167107,ENSG00000185567,ENSG00000004777,ENSG00000130762,ENSG00000179361,ENSG00000110881,ENSG00000160072,ENSG00000124406,ENSG00000139044,ENSG00000175866,ENSG00000123685,ENSG00000123095,ENSG00000153162,ENSG00000176720,ENSG00000173715,ENSG00000164076,ENSG00000099625,ENSG00000110092,ENSG00000062038,ENSG00000172216,ENSG00000099814,ENSG00000128849,ENSG00000106714…
TF	Factor: Sp2; motif: GGGGCGGGG; match class: 1	TF:M10435_1	2.95033e-12	11.5301	3508	614	182	19940	1.68488	ENSG00000163322,ENSG00000087085,ENSG00000167107,ENSG00000185567,ENSG00000004777,ENSG00000130762,ENSG00000179361,ENSG00000110881,ENSG00000160072,ENSG00000124406,ENSG00000139044,ENSG00000175866,ENSG00000123685,ENSG00000123095,ENSG00000153162,ENSG00000176720,ENSG00000173715,ENSG00000164076,ENSG00000099625,ENSG00000110092,ENSG00000062038,ENSG00000172216,ENSG00000099814,ENSG00000128849,ENSG00000106714…
TF	Factor: SP1:SP3; motif: CCSCCCCCYCC; match class: 1	TF:M01219_1	3.54229e-12	11.4507	2941	614	160	19940	1.76678	ENSG00000110455,ENSG00000087085,ENSG00000167107,ENSG00000134917,ENSG00000162433,ENSG00000166825,ENSG00000004777,ENSG00000130762,ENSG00000179361,ENSG00000110881,ENSG00000135454,ENSG00000139044,ENSG00000175866,ENSG00000171791,ENSG00000133169,ENSG00000123095,ENSG00000082153,ENSG00000235162,ENSG00000139178,ENSG00000178538,ENSG00000100065,ENSG00000127995,ENSG00000099625,ENSG00000067955,ENSG00000110092…
TF	Factor: Egr; motif: GTGGGSGCRRS; match class: 0	TF:M00807_0	4.17568e-12	11.3793	4364	614	213	19940	1.58508	ENSG00000146386,ENSG00000087085,ENSG00000020181,ENSG00000181790,ENSG00000162433,ENSG00000183684,ENSG00000198720,ENSG00000128394,ENSG00000047365,ENSG00000198576,ENSG00000130762,ENSG00000117410,ENSG00000142920,ENSG00000135454,ENSG00000175866,ENSG00000123685,ENSG00000133169,ENSG00000123095,ENSG00000153162,ENSG00000235162,ENSG00000267221,ENSG00000186897,ENSG00000178538,ENSG00000012822,ENSG00000127995…
TF	Factor: Egr; motif: GTGGGSGCRRS	TF:M00807	4.17568e-12	11.3793	4364	614	213	19940	1.58508	ENSG00000146386,ENSG00000087085,ENSG00000020181,ENSG00000181790,ENSG00000162433,ENSG00000183684,ENSG00000198720,ENSG00000128394,ENSG00000047365,ENSG00000198576,ENSG00000130762,ENSG00000117410,ENSG00000142920,ENSG00000135454,ENSG00000175866,ENSG00000123685,ENSG00000133169,ENSG00000123095,ENSG00000153162,ENSG00000235162,ENSG00000267221,ENSG00000186897,ENSG00000178538,ENSG00000012822,ENSG00000127995…
TF	Factor: EGR1; motif: NCNCCGCCCCCGCN; match class: 1	TF:M07208_1	4.25305e-12	11.3713	2198	614	130	19940	1.92076	ENSG00000087085,ENSG00000167107,ENSG00000139567,ENSG00000154734,ENSG00000134917,ENSG00000198720,ENSG00000047365,ENSG00000130762,ENSG00000179361,ENSG00000139044,ENSG00000175866,ENSG00000123685,ENSG00000123095,ENSG00000082153,ENSG00000235162,ENSG00000100065,ENSG00000099625,ENSG00000110092,ENSG00000058091,ENSG00000172216,ENSG00000099814,ENSG00000168993,ENSG00000182809,ENSG00000144655,ENSG00000164733…
TF	Factor: Egr-1; motif: NNNNGCGKGGGYGGNRN; match class: 1	TF:M09897_1	5.79526e-12	11.2369	988	614	76	19940	2.49812	ENSG00000087085,ENSG00000167107,ENSG00000198720,ENSG00000179361,ENSG00000139044,ENSG00000175866,ENSG00000176720,ENSG00000100065,ENSG00000099625,ENSG00000110092,ENSG00000172216,ENSG00000172301,ENSG00000168993,ENSG00000182809,ENSG00000151640,ENSG00000138101,ENSG00000120738,ENSG00000116016,ENSG00000180921,ENSG00000099860,ENSG00000114480,ENSG00000115419,ENSG00000174021,ENSG00000176533,ENSG00000077585…
TF	Factor: GKLF; motif: GCCMCRCCCNNN; match class: 1	TF:M01588_1	6.95935e-12	11.1574	3975	614	198	19940	1.61765	ENSG00000154265,ENSG00000100439,ENSG00000163322,ENSG00000167107,ENSG00000148926,ENSG00000239900,ENSG00000185567,ENSG00000063438,ENSG00000006534,ENSG00000119711,ENSG00000166825,ENSG00000198576,ENSG00000004777,ENSG00000130762,ENSG00000179361,ENSG00000160072,ENSG00000124406,ENSG00000142920,ENSG00000175866,ENSG00000123685,ENSG00000176720,ENSG00000082153,ENSG00000173715,ENSG00000235162,ENSG00000164076…
TF	Factor: SP1; motif: NRGKGGGCGGGGCN; match class: 1	TF:M09765_1	8.9251e-12	11.0494	3315	614	173	19940	1.6948	ENSG00000163322,ENSG00000087085,ENSG00000167107,ENSG00000185567,ENSG00000198720,ENSG00000198576,ENSG00000004777,ENSG00000130762,ENSG00000179361,ENSG00000160072,ENSG00000124406,ENSG00000139044,ENSG00000175866,ENSG00000123685,ENSG00000123095,ENSG00000187479,ENSG00000164076,ENSG00000099625,ENSG00000151468,ENSG00000110092,ENSG00000062038,ENSG00000172216,ENSG00000099814,ENSG00000125246,ENSG00000106714…
TF	Factor: Egr-1; motif: NMCRCCCMCNCNN	TF:M12139	1.14544e-11	10.941	3806	614	191	19940	1.62975	ENSG00000146386,ENSG00000087085,ENSG00000020181,ENSG00000239900,ENSG00000063438,ENSG00000119711,ENSG00000183684,ENSG00000198720,ENSG00000047365,ENSG00000198576,ENSG00000004777,ENSG00000130762,ENSG00000179361,ENSG00000172379,ENSG00000135454,ENSG00000139044,ENSG00000175866,ENSG00000123685,ENSG00000176720,ENSG00000173715,ENSG00000186897,ENSG00000100065,ENSG00000127995,ENSG00000099625,ENSG00000067955…
TF	Factor: Egr-1; motif: NMCRCCCMCNCNN; match class: 0	TF:M12139_0	1.14544e-11	10.941	3806	614	191	19940	1.62975	ENSG00000146386,ENSG00000087085,ENSG00000020181,ENSG00000239900,ENSG00000063438,ENSG00000119711,ENSG00000183684,ENSG00000198720,ENSG00000047365,ENSG00000198576,ENSG00000004777,ENSG00000130762,ENSG00000179361,ENSG00000172379,ENSG00000135454,ENSG00000139044,ENSG00000175866,ENSG00000123685,ENSG00000176720,ENSG00000173715,ENSG00000186897,ENSG00000100065,ENSG00000127995,ENSG00000099625,ENSG00000067955…
TF	Factor: Sp1; motif: GGNDGGRGGCGGGG; match class: 1	TF:M04953_1	1.34945e-11	10.8698	4086	614	201	19940	1.59755	ENSG00000167107,ENSG00000154734,ENSG00000134917,ENSG00000181790,ENSG00000185567,ENSG00000119711,ENSG00000183684,ENSG00000004777,ENSG00000130762,ENSG00000179361,ENSG00000110881,ENSG00000074370,ENSG00000135454,ENSG00000139044,ENSG00000175866,ENSG00000171791,ENSG00000123095,ENSG00000187479,ENSG00000186897,ENSG00000139178,ENSG00000164076,ENSG00000099625,ENSG00000067955,ENSG00000110092,ENSG00000099814…
TF	Factor: AP-2gamma:HES-7; motif: NNCACGYGNNNNNNSCCNNNGGS	TF:M08662	1.90758e-11	10.7195	1981	614	119	19940	1.95083	ENSG00000154265,ENSG00000110455,ENSG00000087085,ENSG00000181790,ENSG00000185567,ENSG00000063438,ENSG00000106305,ENSG00000198720,ENSG00000198576,ENSG00000004777,ENSG00000110881,ENSG00000160072,ENSG00000117410,ENSG00000123685,ENSG00000171791,ENSG00000176720,ENSG00000082153,ENSG00000187479,ENSG00000183287,ENSG00000099814,ENSG00000160161,ENSG00000049656,ENSG00000172301,ENSG00000168993,ENSG00000184164…
TF	Factor: AP-2gamma:HES-7; motif: NNCACGYGNNNNNNSCCNNNGGS; match class: 0	TF:M08662_0	1.90758e-11	10.7195	1981	614	119	19940	1.95083	ENSG00000154265,ENSG00000110455,ENSG00000087085,ENSG00000181790,ENSG00000185567,ENSG00000063438,ENSG00000106305,ENSG00000198720,ENSG00000198576,ENSG00000004777,ENSG00000110881,ENSG00000160072,ENSG00000117410,ENSG00000123685,ENSG00000171791,ENSG00000176720,ENSG00000082153,ENSG00000187479,ENSG00000183287,ENSG00000099814,ENSG00000160161,ENSG00000049656,ENSG00000172301,ENSG00000168993,ENSG00000184164…
TF	Factor: Sp2; motif: GGSNNGGGGGCGGGGCCNGNGS; match class: 1	TF:M09658_1	2.33237e-11	10.6322	2035	614	121	19940	1.93098	ENSG00000163322,ENSG00000167107,ENSG00000198576,ENSG00000130762,ENSG00000179361,ENSG00000139044,ENSG00000175866,ENSG00000123685,ENSG00000123095,ENSG00000187479,ENSG00000235162,ENSG00000164076,ENSG00000099625,ENSG00000110092,ENSG00000172216,ENSG00000172301,ENSG00000168993,ENSG00000184164,ENSG00000008405,ENSG00000178531,ENSG00000151640,ENSG00000138101,ENSG00000120875,ENSG00000138166,ENSG00000135638…
TF	Factor: KLF14; motif: NRCCACRCCCMCN; match class: 1	TF:M12183_1	6.59461e-11	10.1808	2488	614	138	19940	1.8013	ENSG00000167107,ENSG00000185567,ENSG00000119711,ENSG00000198576,ENSG00000004777,ENSG00000130762,ENSG00000179361,ENSG00000110881,ENSG00000139044,ENSG00000175866,ENSG00000123095,ENSG00000173715,ENSG00000099625,ENSG00000147996,ENSG00000215126,ENSG00000110092,ENSG00000177697,ENSG00000172216,ENSG00000099814,ENSG00000160161,ENSG00000125246,ENSG00000172301,ENSG00000102879,ENSG00000168993,ENSG00000182809…
TF	Factor: Sp3; motif: GGGGCGGGGSNN; match class: 1	TF:M07615_1	9.32545e-11	10.0303	2909	614	154	19940	1.71923	ENSG00000087085,ENSG00000167107,ENSG00000185567,ENSG00000004777,ENSG00000130762,ENSG00000179361,ENSG00000160072,ENSG00000124406,ENSG00000139044,ENSG00000175866,ENSG00000123685,ENSG00000123095,ENSG00000176720,ENSG00000164076,ENSG00000099625,ENSG00000172216,ENSG00000099814,ENSG00000128849,ENSG00000106714,ENSG00000172301,ENSG00000168993,ENSG00000177685,ENSG00000184164,ENSG00000182809,ENSG00000008405…
TF	Factor: Egr-1; motif: WTGCGTGGGCGK; match class: 1	TF:M00243_1	1.48721e-10	9.82763	1275	614	86	19940	2.19051	ENSG00000154265,ENSG00000063438,ENSG00000162433,ENSG00000198720,ENSG00000198576,ENSG00000172379,ENSG00000139044,ENSG00000175866,ENSG00000082153,ENSG00000173715,ENSG00000127995,ENSG00000132361,ENSG00000125246,ENSG00000172301,ENSG00000102879,ENSG00000121966,ENSG00000197380,ENSG00000151640,ENSG00000120738,ENSG00000132507,ENSG00000132205,ENSG00000116016,ENSG00000273604,ENSG00000197712,ENSG00000228300…
TF	Factor: ZNF614; motif: NCYCWGCCYYNNN; match class: 1	TF:M09862_1	1.67424e-10	9.77618	4197	614	201	19940	1.5553	ENSG00000146386,ENSG00000087085,ENSG00000167107,ENSG00000139567,ENSG00000185567,ENSG00000166825,ENSG00000128394,ENSG00000198576,ENSG00000130762,ENSG00000179361,ENSG00000172379,ENSG00000074370,ENSG00000135454,ENSG00000139044,ENSG00000123095,ENSG00000267221,ENSG00000186897,ENSG00000133466,ENSG00000164076,ENSG00000099625,ENSG00000151468,ENSG00000133101,ENSG00000110092,ENSG00000058091,ENSG00000099814…
TF	Factor: SP1; motif: RCCMCRCCCMC; match class: 1	TF:M03920_1	2.12951e-10	9.67172	3045	614	158	19940	1.6851	ENSG00000163322,ENSG00000167107,ENSG00000185567,ENSG00000119711,ENSG00000198576,ENSG00000004777,ENSG00000130762,ENSG00000179361,ENSG00000160072,ENSG00000124406,ENSG00000142920,ENSG00000175866,ENSG00000123685,ENSG00000173715,ENSG00000235162,ENSG00000164076,ENSG00000099625,ENSG00000151468,ENSG00000172216,ENSG00000099814,ENSG00000128849,ENSG00000160161,ENSG00000132361,ENSG00000125246,ENSG00000172301…
TF	Factor: Miz-1; motif: NNRGGWGGGGGAGGGGMRR; match class: 1	TF:M10112_1	2.30977e-10	9.63643	3935	614	191	19940	1.57632	ENSG00000146386,ENSG00000167107,ENSG00000139567,ENSG00000154734,ENSG00000134917,ENSG00000020181,ENSG00000126878,ENSG00000119711,ENSG00000166825,ENSG00000198576,ENSG00000004777,ENSG00000130762,ENSG00000179361,ENSG00000172379,ENSG00000110881,ENSG00000074370,ENSG00000124406,ENSG00000139044,ENSG00000175866,ENSG00000123095,ENSG00000187479,ENSG00000186897,ENSG00000139178,ENSG00000177469,ENSG00000067955…
TF	Factor: Sp1; motif: GGGGCGGGGT; match class: 1	TF:M00008_1	2.34301e-10	9.63023	4946	614	227	19940	1.49049	ENSG00000033050,ENSG00000163322,ENSG00000167107,ENSG00000134917,ENSG00000185567,ENSG00000006534,ENSG00000047365,ENSG00000198576,ENSG00000004777,ENSG00000130762,ENSG00000179361,ENSG00000160072,ENSG00000124406,ENSG00000142920,ENSG00000139044,ENSG00000175866,ENSG00000123685,ENSG00000153162,ENSG00000176720,ENSG00000173715,ENSG00000186897,ENSG00000164076,ENSG00000100065,ENSG00000099625,ENSG00000151468…
TF	Factor: CTCF; motif: NCCRSTAGGGGGCGC; match class: 1	TF:M08911_1	2.51475e-10	9.59951	3939	614	191	19940	1.57472	ENSG00000146386,ENSG00000110455,ENSG00000087085,ENSG00000167107,ENSG00000134917,ENSG00000063438,ENSG00000198720,ENSG00000047365,ENSG00000198576,ENSG00000172379,ENSG00000135454,ENSG00000139044,ENSG00000175866,ENSG00000123685,ENSG00000171791,ENSG00000133169,ENSG00000123095,ENSG00000153162,ENSG00000235162,ENSG00000267221,ENSG00000178538,ENSG00000100065,ENSG00000127995,ENSG00000099625,ENSG00000067955…
TF	Factor: ZIC4; motif: GRCCCCCCGCNGNGN; match class: 0	TF:M03932_0	3.82004e-10	9.41793	2730	614	145	19940	1.72489	ENSG00000146386,ENSG00000167107,ENSG00000139567,ENSG00000134917,ENSG00000020181,ENSG00000181790,ENSG00000148926,ENSG00000239900,ENSG00000185567,ENSG00000063438,ENSG00000162433,ENSG00000130762,ENSG00000179361,ENSG00000172379,ENSG00000074370,ENSG00000139044,ENSG00000123685,ENSG00000125124,ENSG00000171791,ENSG00000133169,ENSG00000153162,ENSG00000082153,ENSG00000187479,ENSG00000267221,ENSG00000164076…
TF	Factor: ZIC4; motif: GRCCCCCCGCNGNGN	TF:M03932	3.82004e-10	9.41793	2730	614	145	19940	1.72489	ENSG00000146386,ENSG00000167107,ENSG00000139567,ENSG00000134917,ENSG00000020181,ENSG00000181790,ENSG00000148926,ENSG00000239900,ENSG00000185567,ENSG00000063438,ENSG00000162433,ENSG00000130762,ENSG00000179361,ENSG00000172379,ENSG00000074370,ENSG00000139044,ENSG00000123685,ENSG00000125124,ENSG00000171791,ENSG00000133169,ENSG00000153162,ENSG00000082153,ENSG00000187479,ENSG00000267221,ENSG00000164076…
TF	Factor: SP1; motif: NCCCCKCCCCC; match class: 1	TF:M07226_1	3.84588e-10	9.415	3931	614	190	19940	1.56967	ENSG00000167107,ENSG00000148926,ENSG00000185567,ENSG00000006534,ENSG00000119711,ENSG00000004777,ENSG00000130762,ENSG00000179361,ENSG00000110881,ENSG00000160072,ENSG00000124406,ENSG00000139044,ENSG00000175866,ENSG00000123685,ENSG00000123095,ENSG00000187479,ENSG00000164076,ENSG00000099625,ENSG00000110092,ENSG00000172216,ENSG00000099814,ENSG00000132361,ENSG00000106714,ENSG00000172301,ENSG00000168993…
TF	Factor: KLF15; motif: RCCACGCCCCCC	TF:M12157	4.1369e-10	9.38332	3634	614	179	19940	1.59965	ENSG00000100439,ENSG00000146386,ENSG00000167107,ENSG00000119711,ENSG00000166825,ENSG00000198576,ENSG00000004777,ENSG00000130762,ENSG00000179361,ENSG00000160072,ENSG00000117410,ENSG00000142920,ENSG00000139044,ENSG00000175866,ENSG00000123685,ENSG00000176720,ENSG00000082153,ENSG00000173715,ENSG00000235162,ENSG00000186897,ENSG00000178538,ENSG00000164076,ENSG00000100065,ENSG00000099625,ENSG00000147996…
TF	Factor: KLF15; motif: RCCACGCCCCCC; match class: 0	TF:M12157_0	4.1369e-10	9.38332	3634	614	179	19940	1.59965	ENSG00000100439,ENSG00000146386,ENSG00000167107,ENSG00000119711,ENSG00000166825,ENSG00000198576,ENSG00000004777,ENSG00000130762,ENSG00000179361,ENSG00000160072,ENSG00000117410,ENSG00000142920,ENSG00000139044,ENSG00000175866,ENSG00000123685,ENSG00000176720,ENSG00000082153,ENSG00000173715,ENSG00000235162,ENSG00000186897,ENSG00000178538,ENSG00000164076,ENSG00000100065,ENSG00000099625,ENSG00000147996…
TF	Factor: CPBP; motif: NGGGCGG; match class: 1	TF:M05444_1	4.76404e-10	9.32202	3317	614	167	19940	1.63504	ENSG00000163322,ENSG00000110455,ENSG00000087085,ENSG00000139567,ENSG00000164199,ENSG00000162433,ENSG00000119711,ENSG00000183684,ENSG00000136859,ENSG00000166825,ENSG00000160072,ENSG00000074370,ENSG00000135454,ENSG00000139044,ENSG00000175866,ENSG00000123685,ENSG00000082153,ENSG00000187479,ENSG00000267221,ENSG00000133466,ENSG00000178538,ENSG00000067955,ENSG00000151468,ENSG00000133101,ENSG00000099814…
TF	Factor: Sp6; motif: WGGGCGG; match class: 1	TF:M05361_1	4.76404e-10	9.32202	3317	614	167	19940	1.63504	ENSG00000163322,ENSG00000110455,ENSG00000087085,ENSG00000139567,ENSG00000164199,ENSG00000162433,ENSG00000119711,ENSG00000183684,ENSG00000136859,ENSG00000166825,ENSG00000160072,ENSG00000074370,ENSG00000135454,ENSG00000139044,ENSG00000175866,ENSG00000123685,ENSG00000082153,ENSG00000187479,ENSG00000267221,ENSG00000133466,ENSG00000178538,ENSG00000067955,ENSG00000151468,ENSG00000133101,ENSG00000099814…
TF	Factor: Sp2; motif: WGGGCGG; match class: 1	TF:M05332_1	4.76404e-10	9.32202	3317	614	167	19940	1.63504	ENSG00000163322,ENSG00000110455,ENSG00000087085,ENSG00000139567,ENSG00000164199,ENSG00000162433,ENSG00000119711,ENSG00000183684,ENSG00000136859,ENSG00000166825,ENSG00000160072,ENSG00000074370,ENSG00000135454,ENSG00000139044,ENSG00000175866,ENSG00000123685,ENSG00000082153,ENSG00000187479,ENSG00000267221,ENSG00000133466,ENSG00000178538,ENSG00000067955,ENSG00000151468,ENSG00000133101,ENSG00000099814…
TF	Factor: EKLF; motif: NGGGYGKGGCNNGG; match class: 1	TF:M09969_1	5.59273e-10	9.25238	1492	614	94	19940	2.04605	ENSG00000100439,ENSG00000167107,ENSG00000148926,ENSG00000185567,ENSG00000119711,ENSG00000004777,ENSG00000123685,ENSG00000235162,ENSG00000151468,ENSG00000133101,ENSG00000172216,ENSG00000099814,ENSG00000132361,ENSG00000172301,ENSG00000182809,ENSG00000008405,ENSG00000164733,ENSG00000197380,ENSG00000151640,ENSG00000138166,ENSG00000142227,ENSG00000135638,ENSG00000221968,ENSG00000188522,ENSG00000180921…
TF	Factor: Egr-2; motif: GNGRRNGWGKGGGNGGRG; match class: 1	TF:M09898_1	5.61838e-10	9.25039	2694	614	143	19940	1.72383	ENSG00000087085,ENSG00000167107,ENSG00000154734,ENSG00000198720,ENSG00000004777,ENSG00000130762,ENSG00000135454,ENSG00000139044,ENSG00000175866,ENSG00000171791,ENSG00000133169,ENSG00000123095,ENSG00000139178,ENSG00000100065,ENSG00000099625,ENSG00000067955,ENSG00000151468,ENSG00000110092,ENSG00000058091,ENSG00000172216,ENSG00000099814,ENSG00000106714,ENSG00000168993,ENSG00000182809,ENSG00000139631…
TF	Factor: SP2; motif: GGGCGGGAC; match class: 1	TF:M01783_1	7.75558e-10	9.11039	4354	614	204	19940	1.52159	ENSG00000163322,ENSG00000167107,ENSG00000148926,ENSG00000239900,ENSG00000185567,ENSG00000063438,ENSG00000119711,ENSG00000198720,ENSG00000198576,ENSG00000004777,ENSG00000130762,ENSG00000179361,ENSG00000172379,ENSG00000160072,ENSG00000124406,ENSG00000142920,ENSG00000139044,ENSG00000175866,ENSG00000123685,ENSG00000123095,ENSG00000082153,ENSG00000187479,ENSG00000235162,ENSG00000267221,ENSG00000164076…
TF	Factor: MAZ; motif: GGGMGGGGS; match class: 1	TF:M10432_1	1.88169e-09	8.72545	4369	614	203	19940	1.50894	ENSG00000146386,ENSG00000087085,ENSG00000167107,ENSG00000139567,ENSG00000154734,ENSG00000185567,ENSG00000126878,ENSG00000183684,ENSG00000198720,ENSG00000166825,ENSG00000128394,ENSG00000198576,ENSG00000004777,ENSG00000130762,ENSG00000179361,ENSG00000110881,ENSG00000160072,ENSG00000124406,ENSG00000139044,ENSG00000175866,ENSG00000123095,ENSG00000082153,ENSG00000173715,ENSG00000187479,ENSG00000267221…
TF	Factor: AP-2beta; motif: GCNNNGGSCNGVGGGN; match class: 1	TF:M01858_1	1.97882e-09	8.70359	3138	614	158	19940	1.63516	ENSG00000087085,ENSG00000134917,ENSG00000020181,ENSG00000185567,ENSG00000063438,ENSG00000126878,ENSG00000106305,ENSG00000162433,ENSG00000136859,ENSG00000198720,ENSG00000166825,ENSG00000004777,ENSG00000172379,ENSG00000160072,ENSG00000135454,ENSG00000139044,ENSG00000175866,ENSG00000187479,ENSG00000235162,ENSG00000186897,ENSG00000164076,ENSG00000138380,ENSG00000099625,ENSG00000067955,ENSG00000058091…
TF	Factor: BTEB4; motif: NCCACGCCCM; match class: 1	TF:M12186_1	2.58414e-09	8.58768	3993	614	189	19940	1.53716	ENSG00000163322,ENSG00000167107,ENSG00000020181,ENSG00000185567,ENSG00000119711,ENSG00000198576,ENSG00000004777,ENSG00000130762,ENSG00000179361,ENSG00000110881,ENSG00000160072,ENSG00000124406,ENSG00000142920,ENSG00000175866,ENSG00000123685,ENSG00000133169,ENSG00000176720,ENSG00000173715,ENSG00000235162,ENSG00000178538,ENSG00000164076,ENSG00000099625,ENSG00000147996,ENSG00000215126,ENSG00000177697…
TF	Factor: ZBP89; motif: CCCCKCCCCCNN; match class: 1	TF:M07397_1	2.7869e-09	8.55488	2967	614	151	19940	1.65278	ENSG00000167107,ENSG00000154734,ENSG00000185567,ENSG00000119711,ENSG00000166825,ENSG00000004777,ENSG00000130762,ENSG00000179361,ENSG00000110881,ENSG00000135454,ENSG00000139044,ENSG00000175866,ENSG00000123685,ENSG00000123095,ENSG00000187479,ENSG00000186897,ENSG00000139178,ENSG00000164076,ENSG00000099625,ENSG00000110092,ENSG00000099814,ENSG00000106714,ENSG00000172301,ENSG00000168993,ENSG00000182809…
TF	Factor: SP8; motif: NCCACGCCCMCN; match class: 0	TF:M12148_0	2.96899e-09	8.52739	2917	614	149	19940	1.65885	ENSG00000100439,ENSG00000146386,ENSG00000020181,ENSG00000063438,ENSG00000119711,ENSG00000166825,ENSG00000198576,ENSG00000004777,ENSG00000130762,ENSG00000172379,ENSG00000160072,ENSG00000117410,ENSG00000142920,ENSG00000176720,ENSG00000082153,ENSG00000173715,ENSG00000235162,ENSG00000178538,ENSG00000012822,ENSG00000100065,ENSG00000127995,ENSG00000099625,ENSG00000147996,ENSG00000215126,ENSG00000177697…
TF	Factor: SP8; motif: NCCACGCCCMCN	TF:M12148	2.96899e-09	8.52739	2917	614	149	19940	1.65885	ENSG00000100439,ENSG00000146386,ENSG00000020181,ENSG00000063438,ENSG00000119711,ENSG00000166825,ENSG00000198576,ENSG00000004777,ENSG00000130762,ENSG00000172379,ENSG00000160072,ENSG00000117410,ENSG00000142920,ENSG00000176720,ENSG00000082153,ENSG00000173715,ENSG00000235162,ENSG00000178538,ENSG00000012822,ENSG00000100065,ENSG00000127995,ENSG00000099625,ENSG00000147996,ENSG00000215126,ENSG00000177697…
TF	Factor: BTEB2; motif: RGGGNGKGGN; match class: 1	TF:M07277_1	3.018e-09	8.52028	4168	614	195	19940	1.51937	ENSG00000163322,ENSG00000087085,ENSG00000167107,ENSG00000139567,ENSG00000239900,ENSG00000185567,ENSG00000063438,ENSG00000126878,ENSG00000128394,ENSG00000004777,ENSG00000130762,ENSG00000179361,ENSG00000110881,ENSG00000160072,ENSG00000124406,ENSG00000139044,ENSG00000175866,ENSG00000123685,ENSG00000123095,ENSG00000153162,ENSG00000176720,ENSG00000164076,ENSG00000099625,ENSG00000133101,ENSG00000110092…
TF	Factor: Egr-4; motif: NMCGCCCACGCAN	TF:M12145	3.10724e-09	8.50763	479	614	44	19940	2.98314	ENSG00000146386,ENSG00000087085,ENSG00000172379,ENSG00000175866,ENSG00000176720,ENSG00000082153,ENSG00000173715,ENSG00000186897,ENSG00000127995,ENSG00000116016,ENSG00000064655,ENSG00000228300,ENSG00000137714,ENSG00000277117,ENSG00000121743,ENSG00000115419,ENSG00000077585,ENSG00000160223,ENSG00000077238,ENSG00000178695,ENSG00000100196,ENSG00000103227,ENSG00000185090,ENSG00000166886,ENSG00000163273…
TF	Factor: Egr-4; motif: NMCGCCCACGCAN; match class: 0	TF:M12145_0	3.10724e-09	8.50763	479	614	44	19940	2.98314	ENSG00000146386,ENSG00000087085,ENSG00000172379,ENSG00000175866,ENSG00000176720,ENSG00000082153,ENSG00000173715,ENSG00000186897,ENSG00000127995,ENSG00000116016,ENSG00000064655,ENSG00000228300,ENSG00000137714,ENSG00000277117,ENSG00000121743,ENSG00000115419,ENSG00000077585,ENSG00000160223,ENSG00000077238,ENSG00000178695,ENSG00000100196,ENSG00000103227,ENSG00000185090,ENSG00000166886,ENSG00000163273…
TF	Factor: SP4; motif: SCCCCGCCCCS	TF:M01273	5.30467e-09	8.27534	3316	614	163	19940	1.59636	ENSG00000167107,ENSG00000148926,ENSG00000239900,ENSG00000063438,ENSG00000006534,ENSG00000004777,ENSG00000130762,ENSG00000179361,ENSG00000160072,ENSG00000074370,ENSG00000124406,ENSG00000139044,ENSG00000175866,ENSG00000123685,ENSG00000176720,ENSG00000235162,ENSG00000186897,ENSG00000164076,ENSG00000099625,ENSG00000203760,ENSG00000099814,ENSG00000128849,ENSG00000175416,ENSG00000132361,ENSG00000125246…
TF	Factor: SP4; motif: SCCCCGCCCCS; match class: 0	TF:M01273_0	5.30467e-09	8.27534	3316	614	163	19940	1.59636	ENSG00000167107,ENSG00000148926,ENSG00000239900,ENSG00000063438,ENSG00000006534,ENSG00000004777,ENSG00000130762,ENSG00000179361,ENSG00000160072,ENSG00000074370,ENSG00000124406,ENSG00000139044,ENSG00000175866,ENSG00000123685,ENSG00000176720,ENSG00000235162,ENSG00000186897,ENSG00000164076,ENSG00000099625,ENSG00000203760,ENSG00000099814,ENSG00000128849,ENSG00000175416,ENSG00000132361,ENSG00000125246…
TF	Factor: N-Myc; motif: NNCCACGTGNNN; match class: 0	TF:M00055_0	5.74484e-09	8.24072	4229	614	196	19940	1.50513	ENSG00000087085,ENSG00000181790,ENSG00000164199,ENSG00000042286,ENSG00000106305,ENSG00000162433,ENSG00000006534,ENSG00000136859,ENSG00000198720,ENSG00000198576,ENSG00000130762,ENSG00000160072,ENSG00000117410,ENSG00000139044,ENSG00000123685,ENSG00000104081,ENSG00000153162,ENSG00000185015,ENSG00000164076,ENSG00000099625,ENSG00000147996,ENSG00000215126,ENSG00000183287,ENSG00000110092,ENSG00000154080…
TF	Factor: N-Myc; motif: NNCCACGTGNNN	TF:M00055	5.74484e-09	8.24072	4229	614	196	19940	1.50513	ENSG00000087085,ENSG00000181790,ENSG00000164199,ENSG00000042286,ENSG00000106305,ENSG00000162433,ENSG00000006534,ENSG00000136859,ENSG00000198720,ENSG00000198576,ENSG00000130762,ENSG00000160072,ENSG00000117410,ENSG00000139044,ENSG00000123685,ENSG00000104081,ENSG00000153162,ENSG00000185015,ENSG00000164076,ENSG00000099625,ENSG00000147996,ENSG00000215126,ENSG00000183287,ENSG00000110092,ENSG00000154080…
TF	Factor: SP8; motif: RNCACGCCCMCN; match class: 0	TF:M12147_0	8.12015e-09	8.09044	2490	614	131	19940	1.70855	ENSG00000100439,ENSG00000146386,ENSG00000020181,ENSG00000063438,ENSG00000119711,ENSG00000166825,ENSG00000198576,ENSG00000004777,ENSG00000130762,ENSG00000160072,ENSG00000142920,ENSG00000176720,ENSG00000082153,ENSG00000173715,ENSG00000235162,ENSG00000178538,ENSG00000012822,ENSG00000100065,ENSG00000127995,ENSG00000147996,ENSG00000215126,ENSG00000177697,ENSG00000058091,ENSG00000172216,ENSG00000099814…
TF	Factor: SP8; motif: RNCACGCCCMCN	TF:M12147	8.12015e-09	8.09044	2490	614	131	19940	1.70855	ENSG00000100439,ENSG00000146386,ENSG00000020181,ENSG00000063438,ENSG00000119711,ENSG00000166825,ENSG00000198576,ENSG00000004777,ENSG00000130762,ENSG00000160072,ENSG00000142920,ENSG00000176720,ENSG00000082153,ENSG00000173715,ENSG00000235162,ENSG00000178538,ENSG00000012822,ENSG00000100065,ENSG00000127995,ENSG00000147996,ENSG00000215126,ENSG00000177697,ENSG00000058091,ENSG00000172216,ENSG00000099814…
TF	Factor: Egr-1; motif: NMCRCCCMCNCNN; match class: 1	TF:M12139_1	1.27223e-08	7.89543	697	614	54	19940	2.51604	ENSG00000146386,ENSG00000087085,ENSG00000198576,ENSG00000179361,ENSG00000139044,ENSG00000175866,ENSG00000100065,ENSG00000067955,ENSG00000099814,ENSG00000125246,ENSG00000168993,ENSG00000151640,ENSG00000120738,ENSG00000116016,ENSG00000228300,ENSG00000180921,ENSG00000175592,ENSG00000114480,ENSG00000169258,ENSG00000134709,ENSG00000174775,ENSG00000154118,ENSG00000178695,ENSG00000213626,ENSG00000138795…
TF	Factor: Egr-1; motif: NNNNNGYGKGGGNGGGNN; match class: 1	TF:M09603_1	1.29578e-08	7.88747	1329	614	83	19940	2.0282	ENSG00000087085,ENSG00000167107,ENSG00000198720,ENSG00000179361,ENSG00000139044,ENSG00000175866,ENSG00000123095,ENSG00000176720,ENSG00000100065,ENSG00000110092,ENSG00000172216,ENSG00000099814,ENSG00000172301,ENSG00000168993,ENSG00000182809,ENSG00000178531,ENSG00000137692,ENSG00000151640,ENSG00000138101,ENSG00000132507,ENSG00000116016,ENSG00000244405,ENSG00000174804,ENSG00000250571,ENSG00000174021…
TF	Factor: EGR1; motif: NGNGKGGGYGGNGS; match class: 1	TF:M09761_1	1.31542e-08	7.88094	1564	614	93	19940	1.93109	ENSG00000087085,ENSG00000154734,ENSG00000179361,ENSG00000139044,ENSG00000175866,ENSG00000123685,ENSG00000123095,ENSG00000176720,ENSG00000235162,ENSG00000100065,ENSG00000110092,ENSG00000172216,ENSG00000099814,ENSG00000172301,ENSG00000168993,ENSG00000182809,ENSG00000178531,ENSG00000137692,ENSG00000151640,ENSG00000138101,ENSG00000120738,ENSG00000132507,ENSG00000175832,ENSG00000115419,ENSG00000174021…
TF	Factor: BTEB2; motif: WGGGTGKGGCNGGN; match class: 1	TF:M09972_1	1.82323e-08	7.73916	3951	614	184	19940	1.5124	ENSG00000146386,ENSG00000087085,ENSG00000167107,ENSG00000239900,ENSG00000185567,ENSG00000063438,ENSG00000126878,ENSG00000006534,ENSG00000119711,ENSG00000183684,ENSG00000166825,ENSG00000004777,ENSG00000130762,ENSG00000179361,ENSG00000160072,ENSG00000074370,ENSG00000117410,ENSG00000123685,ENSG00000235162,ENSG00000139178,ENSG00000164076,ENSG00000100065,ENSG00000177469,ENSG00000151468,ENSG00000133101…
TF	Factor: Sp1; motif: NWRGCCMCGCCCMCN; match class: 1	TF:M12151_1	1.84533e-08	7.73393	2549	614	132	19940	1.68175	ENSG00000185567,ENSG00000119711,ENSG00000198576,ENSG00000004777,ENSG00000130762,ENSG00000179361,ENSG00000124406,ENSG00000142920,ENSG00000175866,ENSG00000123685,ENSG00000176720,ENSG00000082153,ENSG00000173715,ENSG00000235162,ENSG00000012822,ENSG00000164076,ENSG00000099625,ENSG00000147996,ENSG00000215126,ENSG00000151468,ENSG00000172216,ENSG00000099814,ENSG00000160161,ENSG00000125246,ENSG00000172301…
TF	Factor: SP8; motif: RCCACGCCCMCY	TF:M03923	2.23299e-08	7.65111	3005	614	149	19940	1.61027	ENSG00000100439,ENSG00000146386,ENSG00000154734,ENSG00000063438,ENSG00000119711,ENSG00000198576,ENSG00000130762,ENSG00000160072,ENSG00000074370,ENSG00000142920,ENSG00000135454,ENSG00000176720,ENSG00000082153,ENSG00000173715,ENSG00000235162,ENSG00000178538,ENSG00000164076,ENSG00000100065,ENSG00000099625,ENSG00000147996,ENSG00000215126,ENSG00000151468,ENSG00000110092,ENSG00000058091,ENSG00000099814…
TF	Factor: SP8; motif: RCCACGCCCMCY; match class: 0	TF:M03923_0	2.23299e-08	7.65111	3005	614	149	19940	1.61027	ENSG00000100439,ENSG00000146386,ENSG00000154734,ENSG00000063438,ENSG00000119711,ENSG00000198576,ENSG00000130762,ENSG00000160072,ENSG00000074370,ENSG00000142920,ENSG00000135454,ENSG00000176720,ENSG00000082153,ENSG00000173715,ENSG00000235162,ENSG00000178538,ENSG00000164076,ENSG00000100065,ENSG00000099625,ENSG00000147996,ENSG00000215126,ENSG00000151468,ENSG00000110092,ENSG00000058091,ENSG00000099814…
TF	Factor: ZBTB7C; motif: GKCCCGGGCKG; match class: 0	TF:M03806_0	2.78253e-08	7.55556	2540	614	131	19940	1.67492	ENSG00000087085,ENSG00000020181,ENSG00000164199,ENSG00000162433,ENSG00000198720,ENSG00000130762,ENSG00000110881,ENSG00000160072,ENSG00000074370,ENSG00000175866,ENSG00000125124,ENSG00000171791,ENSG00000123095,ENSG00000082153,ENSG00000187479,ENSG00000100065,ENSG00000127995,ENSG00000067955,ENSG00000133101,ENSG00000062038,ENSG00000172216,ENSG00000099814,ENSG00000049656,ENSG00000177685,ENSG00000184164…
TF	Factor: ZBTB7C; motif: GKCCCGGGCKG	TF:M03806	2.78253e-08	7.55556	2540	614	131	19940	1.67492	ENSG00000087085,ENSG00000020181,ENSG00000164199,ENSG00000162433,ENSG00000198720,ENSG00000130762,ENSG00000110881,ENSG00000160072,ENSG00000074370,ENSG00000175866,ENSG00000125124,ENSG00000171791,ENSG00000123095,ENSG00000082153,ENSG00000187479,ENSG00000100065,ENSG00000127995,ENSG00000067955,ENSG00000133101,ENSG00000062038,ENSG00000172216,ENSG00000099814,ENSG00000049656,ENSG00000177685,ENSG00000184164…
TF	Factor: SP1; motif: CCCCKCCCCC; match class: 1	TF:M02281_1	2.98048e-08	7.52571	2569	614	132	19940	1.66866	ENSG00000167107,ENSG00000185567,ENSG00000166825,ENSG00000004777,ENSG00000130762,ENSG00000179361,ENSG00000110881,ENSG00000135454,ENSG00000139044,ENSG00000175866,ENSG00000133169,ENSG00000123095,ENSG00000187479,ENSG00000139178,ENSG00000110092,ENSG00000099814,ENSG00000106714,ENSG00000172301,ENSG00000168993,ENSG00000182809,ENSG00000008405,ENSG00000139631,ENSG00000178531,ENSG00000171604,ENSG00000197380…
TF	Factor: Sp1; motif: RGGGMGGRGSNGGGG; match class: 1	TF:M10529_1	3.2195e-08	7.49221	2835	614	142	19940	1.62664	ENSG00000100439,ENSG00000087085,ENSG00000167107,ENSG00000154734,ENSG00000148926,ENSG00000183684,ENSG00000198576,ENSG00000004777,ENSG00000130762,ENSG00000179361,ENSG00000110881,ENSG00000074370,ENSG00000135454,ENSG00000139044,ENSG00000175866,ENSG00000123095,ENSG00000082153,ENSG00000187479,ENSG00000139178,ENSG00000100065,ENSG00000151468,ENSG00000110092,ENSG00000058091,ENSG00000099814,ENSG00000106714…
TF	Factor: HES-1; motif: GSCACGMGMC; match class: 0	TF:M02011_0	4.38762e-08	7.35777	4278	614	194	19940	1.47271	ENSG00000154265,ENSG00000033050,ENSG00000146386,ENSG00000163322,ENSG00000087085,ENSG00000134917,ENSG00000020181,ENSG00000181790,ENSG00000148926,ENSG00000185567,ENSG00000063438,ENSG00000126878,ENSG00000106305,ENSG00000006534,ENSG00000073331,ENSG00000183684,ENSG00000136859,ENSG00000166825,ENSG00000198576,ENSG00000172379,ENSG00000160072,ENSG00000074370,ENSG00000117410,ENSG00000124406,ENSG00000142920…
TF	Factor: HES-1; motif: GSCACGMGMC	TF:M02011	4.38762e-08	7.35777	4278	614	194	19940	1.47271	ENSG00000154265,ENSG00000033050,ENSG00000146386,ENSG00000163322,ENSG00000087085,ENSG00000134917,ENSG00000020181,ENSG00000181790,ENSG00000148926,ENSG00000185567,ENSG00000063438,ENSG00000126878,ENSG00000106305,ENSG00000006534,ENSG00000073331,ENSG00000183684,ENSG00000136859,ENSG00000166825,ENSG00000198576,ENSG00000172379,ENSG00000160072,ENSG00000074370,ENSG00000117410,ENSG00000124406,ENSG00000142920…
TF	Factor: AP-2gamma; motif: GCCYNCRGSN; match class: 1	TF:M03811_1	4.56415e-08	7.34064	3803	614	177	19940	1.51148	ENSG00000110455,ENSG00000134917,ENSG00000020181,ENSG00000185567,ENSG00000063438,ENSG00000119711,ENSG00000136859,ENSG00000198720,ENSG00000166825,ENSG00000198576,ENSG00000172379,ENSG00000110881,ENSG00000160072,ENSG00000074370,ENSG00000117410,ENSG00000139044,ENSG00000123685,ENSG00000176720,ENSG00000187479,ENSG00000235162,ENSG00000186897,ENSG00000100065,ENSG00000067955,ENSG00000151468,ENSG00000133101…
TF	Factor: PLAG1; motif: CCCCCKWNNNGGSCCC; match class: 1	TF:M01973_1	5.84305e-08	7.23336	2415	614	125	19940	1.68093	ENSG00000146386,ENSG00000139567,ENSG00000063438,ENSG00000166825,ENSG00000004777,ENSG00000130762,ENSG00000179361,ENSG00000124406,ENSG00000139044,ENSG00000175866,ENSG00000082153,ENSG00000173715,ENSG00000099625,ENSG00000133101,ENSG00000110092,ENSG00000172216,ENSG00000125246,ENSG00000106714,ENSG00000168993,ENSG00000182809,ENSG00000165475,ENSG00000164733,ENSG00000178531,ENSG00000138061,ENSG00000179388…
TF	Factor: Sp1; motif: NWRGCCACGCCCMCN; match class: 1	TF:M12152_1	6.45951e-08	7.1898	2866	614	142	19940	1.60905	ENSG00000185567,ENSG00000119711,ENSG00000198576,ENSG00000004777,ENSG00000130762,ENSG00000179361,ENSG00000142920,ENSG00000175866,ENSG00000123685,ENSG00000176720,ENSG00000082153,ENSG00000173715,ENSG00000164076,ENSG00000099625,ENSG00000147996,ENSG00000215126,ENSG00000151468,ENSG00000177697,ENSG00000172216,ENSG00000099814,ENSG00000160161,ENSG00000125246,ENSG00000172301,ENSG00000184164,ENSG00000182809…
TF	Factor: BTEB2; motif: GCCCCRCCCH; match class: 1	TF:M07409_1	6.77968e-08	7.16879	1838	614	102	19940	1.80224	ENSG00000167107,ENSG00000185567,ENSG00000063438,ENSG00000006534,ENSG00000119711,ENSG00000004777,ENSG00000130762,ENSG00000179361,ENSG00000160072,ENSG00000124406,ENSG00000175866,ENSG00000123685,ENSG00000164076,ENSG00000099625,ENSG00000151468,ENSG00000099814,ENSG00000132361,ENSG00000172301,ENSG00000168993,ENSG00000177685,ENSG00000184164,ENSG00000182809,ENSG00000008405,ENSG00000178531,ENSG00000138061…
TF	Factor: AP-2alpha; motif: GCCNNNRGS; match class: 1	TF:M00469_1	7.1288e-08	7.14698	3329	614	159	19940	1.5511	ENSG00000146386,ENSG00000020181,ENSG00000181790,ENSG00000164199,ENSG00000185567,ENSG00000198720,ENSG00000130762,ENSG00000179361,ENSG00000172379,ENSG00000110881,ENSG00000160072,ENSG00000074370,ENSG00000135454,ENSG00000139044,ENSG00000175866,ENSG00000133169,ENSG00000176720,ENSG00000235162,ENSG00000186897,ENSG00000127995,ENSG00000067955,ENSG00000062038,ENSG00000099814,ENSG00000128849,ENSG00000198756…
TF	Factor: SP4; motif: SCCCCGCCCCS; match class: 1	TF:M01273_1	9.12808e-08	7.03962	1020	614	67	19940	2.1332	ENSG00000167107,ENSG00000004777,ENSG00000130762,ENSG00000179361,ENSG00000160072,ENSG00000124406,ENSG00000175866,ENSG00000123685,ENSG00000164076,ENSG00000099814,ENSG00000172301,ENSG00000182809,ENSG00000008405,ENSG00000178531,ENSG00000138061,ENSG00000151640,ENSG00000138166,ENSG00000158813,ENSG00000135638,ENSG00000188522,ENSG00000180921,ENSG00000174804,ENSG00000121743,ENSG00000176533,ENSG00000063660…
TF	Factor: Egr-2; motif: NTGCGTRGGCGK; match class: 1	TF:M00246_1	9.57208e-08	7.01899	1605	614	92	19940	1.86153	ENSG00000146386,ENSG00000087085,ENSG00000020181,ENSG00000181790,ENSG00000198720,ENSG00000198576,ENSG00000172379,ENSG00000139044,ENSG00000175866,ENSG00000123685,ENSG00000082153,ENSG00000178538,ENSG00000099625,ENSG00000067955,ENSG00000125246,ENSG00000172301,ENSG00000102879,ENSG00000164733,ENSG00000112659,ENSG00000121966,ENSG00000197380,ENSG00000116133,ENSG00000117395,ENSG00000116016,ENSG00000064655…
TF	Factor: WT1; motif: RGGNGGGGGAGGRGGNGGRG; match class: 1	TF:M10108_1	1.13383e-07	6.94545	2865	614	141	19940	1.59827	ENSG00000146386,ENSG00000167107,ENSG00000154734,ENSG00000134917,ENSG00000126878,ENSG00000162433,ENSG00000006534,ENSG00000166825,ENSG00000004777,ENSG00000130762,ENSG00000179361,ENSG00000172379,ENSG00000110881,ENSG00000135454,ENSG00000139044,ENSG00000175866,ENSG00000171791,ENSG00000123095,ENSG00000187479,ENSG00000127995,ENSG00000067955,ENSG00000151468,ENSG00000110092,ENSG00000058091,ENSG00000117266…
TF	Factor: AP-2rep; motif: NGGGGCGGGGC	TF:M09967	1.19174e-07	6.92382	4049	614	184	19940	1.4758	ENSG00000163322,ENSG00000167107,ENSG00000148926,ENSG00000239900,ENSG00000185567,ENSG00000063438,ENSG00000006534,ENSG00000119711,ENSG00000004777,ENSG00000130762,ENSG00000179361,ENSG00000160072,ENSG00000074370,ENSG00000124406,ENSG00000139044,ENSG00000175866,ENSG00000123685,ENSG00000153162,ENSG00000176720,ENSG00000235162,ENSG00000186897,ENSG00000164076,ENSG00000099625,ENSG00000151468,ENSG00000172216…
TF	Factor: AP-2rep; motif: NGGGGCGGGGC; match class: 0	TF:M09967_0	1.19174e-07	6.92382	4049	614	184	19940	1.4758	ENSG00000163322,ENSG00000167107,ENSG00000148926,ENSG00000239900,ENSG00000185567,ENSG00000063438,ENSG00000006534,ENSG00000119711,ENSG00000004777,ENSG00000130762,ENSG00000179361,ENSG00000160072,ENSG00000074370,ENSG00000124406,ENSG00000139044,ENSG00000175866,ENSG00000123685,ENSG00000153162,ENSG00000176720,ENSG00000235162,ENSG00000186897,ENSG00000164076,ENSG00000099625,ENSG00000151468,ENSG00000172216…
TF	Factor: LRF; motif: GGGGKYNNB; match class: 1	TF:M01100_1	1.49698e-07	6.82478	2771	614	137	19940	1.60561	ENSG00000087085,ENSG00000134917,ENSG00000020181,ENSG00000239900,ENSG00000063438,ENSG00000183684,ENSG00000198720,ENSG00000166825,ENSG00000179361,ENSG00000172379,ENSG00000139044,ENSG00000175866,ENSG00000133169,ENSG00000153162,ENSG00000176720,ENSG00000187479,ENSG00000267221,ENSG00000186897,ENSG00000012822,ENSG00000127995,ENSG00000133101,ENSG00000172216,ENSG00000049656,ENSG00000132361,ENSG00000172301…
TF	Factor: ZNF148; motif: NNNNNNCCNNCCCCTCCCCCACCCN; match class: 1	TF:M09834_1	1.92211e-07	6.71622	2889	614	141	19940	1.585	ENSG00000167107,ENSG00000154734,ENSG00000185567,ENSG00000119711,ENSG00000004777,ENSG00000130762,ENSG00000179361,ENSG00000110881,ENSG00000139044,ENSG00000175866,ENSG00000123685,ENSG00000133169,ENSG00000123095,ENSG00000187479,ENSG00000139178,ENSG00000164076,ENSG00000099625,ENSG00000110092,ENSG00000099814,ENSG00000172301,ENSG00000168993,ENSG00000182809,ENSG00000008405,ENSG00000139631,ENSG00000164733…
TF	Factor: ER-beta; motif: RGGTCASCNTGMCCY; match class: 1	TF:M09910_1	2.15158e-07	6.66724	4109	614	185	19940	1.46215	ENSG00000139567,ENSG00000181790,ENSG00000185567,ENSG00000063438,ENSG00000006534,ENSG00000136859,ENSG00000198720,ENSG00000198576,ENSG00000130762,ENSG00000172379,ENSG00000117410,ENSG00000135454,ENSG00000133169,ENSG00000153162,ENSG00000235162,ENSG00000267221,ENSG00000186897,ENSG00000178538,ENSG00000164076,ENSG00000100065,ENSG00000127995,ENSG00000067955,ENSG00000058091,ENSG00000117266,ENSG00000172216…
TF	Factor: Sp4; motif: SCCCCKCCCCCSN	TF:M07617	2.48865e-07	6.60404	3612	614	167	19940	1.5015	ENSG00000167107,ENSG00000020181,ENSG00000166825,ENSG00000004777,ENSG00000130762,ENSG00000179361,ENSG00000124406,ENSG00000139044,ENSG00000175866,ENSG00000123685,ENSG00000123095,ENSG00000176720,ENSG00000187479,ENSG00000186897,ENSG00000164076,ENSG00000177469,ENSG00000099625,ENSG00000203760,ENSG00000099814,ENSG00000175416,ENSG00000172301,ENSG00000168993,ENSG00000177685,ENSG00000184164,ENSG00000182809…
TF	Factor: Sp4; motif: SCCCCKCCCCCSN; match class: 0	TF:M07617_0	2.48865e-07	6.60404	3612	614	167	19940	1.5015	ENSG00000167107,ENSG00000020181,ENSG00000166825,ENSG00000004777,ENSG00000130762,ENSG00000179361,ENSG00000124406,ENSG00000139044,ENSG00000175866,ENSG00000123685,ENSG00000123095,ENSG00000176720,ENSG00000187479,ENSG00000186897,ENSG00000164076,ENSG00000177469,ENSG00000099625,ENSG00000203760,ENSG00000099814,ENSG00000175416,ENSG00000172301,ENSG00000168993,ENSG00000177685,ENSG00000184164,ENSG00000182809…
TF	Factor: Sp3; motif: NGCCACGCCCMCN; match class: 1	TF:M12153_1	2.57068e-07	6.58995	1938	614	104	19940	1.74276	ENSG00000087085,ENSG00000119711,ENSG00000198576,ENSG00000004777,ENSG00000130762,ENSG00000179361,ENSG00000175866,ENSG00000123685,ENSG00000176720,ENSG00000082153,ENSG00000173715,ENSG00000099625,ENSG00000147996,ENSG00000215126,ENSG00000177697,ENSG00000172216,ENSG00000099814,ENSG00000160161,ENSG00000125246,ENSG00000172301,ENSG00000182809,ENSG00000008405,ENSG00000178531,ENSG00000161921,ENSG00000197380…
TF	Factor: WT1; motif: NGCGGGGGGGTSMMCYN; match class: 1	TF:M05327_1	2.72479e-07	6.56467	1765	614	97	19940	1.78478	ENSG00000087085,ENSG00000139567,ENSG00000047365,ENSG00000139044,ENSG00000175866,ENSG00000171791,ENSG00000187479,ENSG00000178538,ENSG00000099625,ENSG00000151468,ENSG00000099814,ENSG00000106714,ENSG00000172301,ENSG00000168993,ENSG00000171604,ENSG00000108813,ENSG00000086061,ENSG00000151640,ENSG00000138166,ENSG00000117395,ENSG00000120738,ENSG00000179388,ENSG00000135638,ENSG00000164778,ENSG00000133216…
TF	Factor: SP4; motif: NWRGCCACGCCCMCTYN; match class: 1	TF:M03922_1	3.14933e-07	6.50178	2150	614	112	19940	1.69175	ENSG00000154265,ENSG00000163322,ENSG00000185567,ENSG00000119711,ENSG00000004777,ENSG00000130762,ENSG00000179361,ENSG00000142920,ENSG00000175866,ENSG00000123685,ENSG00000176720,ENSG00000082153,ENSG00000173715,ENSG00000186897,ENSG00000099625,ENSG00000058091,ENSG00000172216,ENSG00000099814,ENSG00000160161,ENSG00000125246,ENSG00000172301,ENSG00000184164,ENSG00000182809,ENSG00000008405,ENSG00000178531…
TF	Factor: Sp3; motif: NGCCACGCCCMCN	TF:M12154	3.43114e-07	6.46456	2205	614	114	19940	1.67901	ENSG00000100439,ENSG00000146386,ENSG00000020181,ENSG00000119711,ENSG00000166825,ENSG00000198576,ENSG00000004777,ENSG00000130762,ENSG00000160072,ENSG00000142920,ENSG00000176720,ENSG00000082153,ENSG00000173715,ENSG00000235162,ENSG00000178538,ENSG00000100065,ENSG00000099625,ENSG00000177697,ENSG00000058091,ENSG00000160161,ENSG00000125246,ENSG00000172301,ENSG00000161921,ENSG00000197380,ENSG00000137692…
TF	Factor: Sp3; motif: NGCCACGCCCMCN; match class: 0	TF:M12154_0	3.43114e-07	6.46456	2205	614	114	19940	1.67901	ENSG00000100439,ENSG00000146386,ENSG00000020181,ENSG00000119711,ENSG00000166825,ENSG00000198576,ENSG00000004777,ENSG00000130762,ENSG00000160072,ENSG00000142920,ENSG00000176720,ENSG00000082153,ENSG00000173715,ENSG00000235162,ENSG00000178538,ENSG00000100065,ENSG00000099625,ENSG00000177697,ENSG00000058091,ENSG00000160161,ENSG00000125246,ENSG00000172301,ENSG00000161921,ENSG00000197380,ENSG00000137692…
TF	Factor: KLF16; motif: GMCACGCCCCC	TF:M03914	3.65973e-07	6.43655	3384	614	158	19940	1.51629	ENSG00000100439,ENSG00000146386,ENSG00000167107,ENSG00000119711,ENSG00000198720,ENSG00000198576,ENSG00000004777,ENSG00000130762,ENSG00000179361,ENSG00000110881,ENSG00000160072,ENSG00000139044,ENSG00000175866,ENSG00000123685,ENSG00000082153,ENSG00000186897,ENSG00000178538,ENSG00000164076,ENSG00000127995,ENSG00000099625,ENSG00000147996,ENSG00000215126,ENSG00000058091,ENSG00000203760,ENSG00000099814…
TF	Factor: KLF16; motif: GMCACGCCCCC; match class: 0	TF:M03914_0	3.65973e-07	6.43655	3384	614	158	19940	1.51629	ENSG00000100439,ENSG00000146386,ENSG00000167107,ENSG00000119711,ENSG00000198720,ENSG00000198576,ENSG00000004777,ENSG00000130762,ENSG00000179361,ENSG00000110881,ENSG00000160072,ENSG00000139044,ENSG00000175866,ENSG00000123685,ENSG00000082153,ENSG00000186897,ENSG00000178538,ENSG00000164076,ENSG00000127995,ENSG00000099625,ENSG00000147996,ENSG00000215126,ENSG00000058091,ENSG00000203760,ENSG00000099814…
TF	Factor: LKLF; motif: GGGGTGGKSN; match class: 1	TF:M07261_1	5.71104e-07	6.24328	4108	614	183	19940	1.4467	ENSG00000087085,ENSG00000154734,ENSG00000164199,ENSG00000185567,ENSG00000063438,ENSG00000006534,ENSG00000183684,ENSG00000004777,ENSG00000160072,ENSG00000074370,ENSG00000175866,ENSG00000171791,ENSG00000133169,ENSG00000187479,ENSG00000186897,ENSG00000164076,ENSG00000177469,ENSG00000099625,ENSG00000067955,ENSG00000110092,ENSG00000117266,ENSG00000172216,ENSG00000099814,ENSG00000160161,ENSG00000102879…
TF	Factor: Egr-2; motif: NMCGCCCACGCNN	TF:M12142	5.87171e-07	6.23124	959	614	62	19940	2.09957	ENSG00000146386,ENSG00000087085,ENSG00000130762,ENSG00000172379,ENSG00000123685,ENSG00000176720,ENSG00000173715,ENSG00000127995,ENSG00000172301,ENSG00000121966,ENSG00000151640,ENSG00000120738,ENSG00000132205,ENSG00000116016,ENSG00000064655,ENSG00000228300,ENSG00000137714,ENSG00000175592,ENSG00000121743,ENSG00000115419,ENSG00000077585,ENSG00000125968,ENSG00000077238,ENSG00000178695,ENSG00000100196…
TF	Factor: Egr-2; motif: NMCGCCCACGCNN; match class: 0	TF:M12142_0	5.87171e-07	6.23124	959	614	62	19940	2.09957	ENSG00000146386,ENSG00000087085,ENSG00000130762,ENSG00000172379,ENSG00000123685,ENSG00000176720,ENSG00000173715,ENSG00000127995,ENSG00000172301,ENSG00000121966,ENSG00000151640,ENSG00000120738,ENSG00000132205,ENSG00000116016,ENSG00000064655,ENSG00000228300,ENSG00000137714,ENSG00000175592,ENSG00000121743,ENSG00000115419,ENSG00000077585,ENSG00000125968,ENSG00000077238,ENSG00000178695,ENSG00000100196…
TF	Factor: CNOT3; motif: GGCCGCGSSS; match class: 0	TF:M01253_0	5.95726e-07	6.22495	3604	614	165	19940	1.48681	ENSG00000154265,ENSG00000100439,ENSG00000163322,ENSG00000087085,ENSG00000139567,ENSG00000020181,ENSG00000162433,ENSG00000183684,ENSG00000166825,ENSG00000047365,ENSG00000074370,ENSG00000124406,ENSG00000139044,ENSG00000175866,ENSG00000125124,ENSG00000171791,ENSG00000267221,ENSG00000186897,ENSG00000139178,ENSG00000099625,ENSG00000067955,ENSG00000133101,ENSG00000110092,ENSG00000062038,ENSG00000058091…
TF	Factor: CNOT3; motif: GGCCGCGSSS	TF:M01253	5.95726e-07	6.22495	3604	614	165	19940	1.48681	ENSG00000154265,ENSG00000100439,ENSG00000163322,ENSG00000087085,ENSG00000139567,ENSG00000020181,ENSG00000162433,ENSG00000183684,ENSG00000166825,ENSG00000047365,ENSG00000074370,ENSG00000124406,ENSG00000139044,ENSG00000175866,ENSG00000125124,ENSG00000171791,ENSG00000267221,ENSG00000186897,ENSG00000139178,ENSG00000099625,ENSG00000067955,ENSG00000133101,ENSG00000110092,ENSG00000062038,ENSG00000058091…
TF	Factor: KLF14; motif: NRCCACGCCCMCN	TF:M12184	6.4778e-07	6.18857	2547	614	126	19940	1.60657	ENSG00000100439,ENSG00000146386,ENSG00000020181,ENSG00000119711,ENSG00000166825,ENSG00000198576,ENSG00000004777,ENSG00000130762,ENSG00000179361,ENSG00000160072,ENSG00000117410,ENSG00000142920,ENSG00000176720,ENSG00000082153,ENSG00000173715,ENSG00000235162,ENSG00000178538,ENSG00000100065,ENSG00000099625,ENSG00000147996,ENSG00000215126,ENSG00000177697,ENSG00000062038,ENSG00000058091,ENSG00000160161…
TF	Factor: KLF14; motif: NRCCACGCCCMCN; match class: 0	TF:M12184_0	6.4778e-07	6.18857	2547	614	126	19940	1.60657	ENSG00000100439,ENSG00000146386,ENSG00000020181,ENSG00000119711,ENSG00000166825,ENSG00000198576,ENSG00000004777,ENSG00000130762,ENSG00000179361,ENSG00000160072,ENSG00000117410,ENSG00000142920,ENSG00000176720,ENSG00000082153,ENSG00000173715,ENSG00000235162,ENSG00000178538,ENSG00000100065,ENSG00000099625,ENSG00000147996,ENSG00000215126,ENSG00000177697,ENSG00000062038,ENSG00000058091,ENSG00000160161…
TF	Factor: PLAG1; motif: GRGGCNNHNNNRRGGG; match class: 0	TF:M01778_0	1.40196e-06	5.85326	2744	614	132	19940	1.56224	ENSG00000185567,ENSG00000162433,ENSG00000166825,ENSG00000179361,ENSG00000074370,ENSG00000124406,ENSG00000135454,ENSG00000139044,ENSG00000175866,ENSG00000171791,ENSG00000082153,ENSG00000187479,ENSG00000186897,ENSG00000178538,ENSG00000100065,ENSG00000177469,ENSG00000099625,ENSG00000110092,ENSG00000058091,ENSG00000172216,ENSG00000106714,ENSG00000172301,ENSG00000168993,ENSG00000177685,ENSG00000182809…
TF	Factor: PLAG1; motif: GRGGCNNHNNNRRGGG	TF:M01778	1.40196e-06	5.85326	2744	614	132	19940	1.56224	ENSG00000185567,ENSG00000162433,ENSG00000166825,ENSG00000179361,ENSG00000074370,ENSG00000124406,ENSG00000135454,ENSG00000139044,ENSG00000175866,ENSG00000171791,ENSG00000082153,ENSG00000187479,ENSG00000186897,ENSG00000178538,ENSG00000100065,ENSG00000177469,ENSG00000099625,ENSG00000110092,ENSG00000058091,ENSG00000172216,ENSG00000106714,ENSG00000172301,ENSG00000168993,ENSG00000177685,ENSG00000182809…
TF	Factor: Egr-3; motif: NTGCGTGGGCGK; match class: 1	TF:M00245_1	1.51643e-06	5.81918	2375	614	118	19940	1.61352	ENSG00000146386,ENSG00000087085,ENSG00000181790,ENSG00000148926,ENSG00000162433,ENSG00000198720,ENSG00000198576,ENSG00000172379,ENSG00000175866,ENSG00000123685,ENSG00000176720,ENSG00000082153,ENSG00000178538,ENSG00000127995,ENSG00000099625,ENSG00000133101,ENSG00000099814,ENSG00000125246,ENSG00000172301,ENSG00000182809,ENSG00000164733,ENSG00000178531,ENSG00000121966,ENSG00000151640,ENSG00000117395…
TF	Factor: LUMAN; motif: CYCAGCYYCY; match class: 1	TF:M09729_1	1.63984e-06	5.7852	4660	614	200	19940	1.3938	ENSG00000154265,ENSG00000033050,ENSG00000100439,ENSG00000139567,ENSG00000020181,ENSG00000239900,ENSG00000063438,ENSG00000126878,ENSG00000042286,ENSG00000006534,ENSG00000183684,ENSG00000136859,ENSG00000198576,ENSG00000004777,ENSG00000130762,ENSG00000074370,ENSG00000135454,ENSG00000139044,ENSG00000175866,ENSG00000104081,ENSG00000176720,ENSG00000026950,ENSG00000082153,ENSG00000173715,ENSG00000267221…
TF	Factor: Sp2; motif: GYCCCGCCYCYNNNN; match class: 1	TF:M07129_1	1.66298e-06	5.77911	2432	614	120	19940	1.60241	ENSG00000167107,ENSG00000239900,ENSG00000185567,ENSG00000004777,ENSG00000130762,ENSG00000179361,ENSG00000160072,ENSG00000139044,ENSG00000175866,ENSG00000123685,ENSG00000123095,ENSG00000164076,ENSG00000099625,ENSG00000110092,ENSG00000062038,ENSG00000172216,ENSG00000099814,ENSG00000172301,ENSG00000168993,ENSG00000184164,ENSG00000182809,ENSG00000008405,ENSG00000178531,ENSG00000151640,ENSG00000138101…
TF	Factor: HIC1; motif: NSNNNNTGCCCSSNN	TF:M01072	1.68973e-06	5.77218	4172	614	183	19940	1.4245	ENSG00000146386,ENSG00000087085,ENSG00000154734,ENSG00000134917,ENSG00000020181,ENSG00000185567,ENSG00000162433,ENSG00000006534,ENSG00000198720,ENSG00000128394,ENSG00000198576,ENSG00000004777,ENSG00000130762,ENSG00000074370,ENSG00000139044,ENSG00000175866,ENSG00000171791,ENSG00000133169,ENSG00000153162,ENSG00000176720,ENSG00000173715,ENSG00000187479,ENSG00000099625,ENSG00000067955,ENSG00000183287…
TF	Factor: HIC1; motif: NSNNNNTGCCCSSNN; match class: 0	TF:M01072_0	1.68973e-06	5.77218	4172	614	183	19940	1.4245	ENSG00000146386,ENSG00000087085,ENSG00000154734,ENSG00000134917,ENSG00000020181,ENSG00000185567,ENSG00000162433,ENSG00000006534,ENSG00000198720,ENSG00000128394,ENSG00000198576,ENSG00000004777,ENSG00000130762,ENSG00000074370,ENSG00000139044,ENSG00000175866,ENSG00000171791,ENSG00000133169,ENSG00000153162,ENSG00000176720,ENSG00000173715,ENSG00000187479,ENSG00000099625,ENSG00000067955,ENSG00000183287…
TF	Factor: ctcf; motif: YGGCCACCAGRKGGCRSYN; match class: 1	TF:M09890_1	1.76849e-06	5.7524	2891	614	137	19940	1.53897	ENSG00000167107,ENSG00000139567,ENSG00000126878,ENSG00000006534,ENSG00000198720,ENSG00000198576,ENSG00000130762,ENSG00000110881,ENSG00000123685,ENSG00000133169,ENSG00000153162,ENSG00000176720,ENSG00000235162,ENSG00000267221,ENSG00000186897,ENSG00000178538,ENSG00000164076,ENSG00000067955,ENSG00000151468,ENSG00000177697,ENSG00000058091,ENSG00000172216,ENSG00000049656,ENSG00000175416,ENSG00000172301…
TF	Factor: ZNF460; motif: NNACNCCCCCCNN; match class: 1	TF:M12313_1	2.19568e-06	5.65843	2208	614	111	19940	1.6326	ENSG00000110455,ENSG00000087085,ENSG00000020181,ENSG00000166825,ENSG00000130762,ENSG00000179361,ENSG00000110881,ENSG00000135454,ENSG00000175866,ENSG00000123685,ENSG00000133169,ENSG00000123095,ENSG00000187479,ENSG00000139178,ENSG00000100065,ENSG00000099625,ENSG00000147996,ENSG00000215126,ENSG00000110092,ENSG00000062038,ENSG00000172216,ENSG00000125246,ENSG00000106714,ENSG00000102879,ENSG00000168993…
TF	Factor: USF; motif: NCACGTGN	TF:M00217	2.23867e-06	5.65001	4160	614	182	19940	1.42081	ENSG00000087085,ENSG00000167107,ENSG00000181790,ENSG00000164199,ENSG00000042286,ENSG00000106305,ENSG00000162433,ENSG00000006534,ENSG00000136859,ENSG00000198576,ENSG00000130762,ENSG00000160072,ENSG00000117410,ENSG00000139044,ENSG00000123685,ENSG00000123095,ENSG00000104081,ENSG00000153162,ENSG00000185015,ENSG00000164076,ENSG00000099625,ENSG00000147996,ENSG00000215126,ENSG00000183287,ENSG00000062038…
TF	Factor: USF; motif: NCACGTGN; match class: 0	TF:M00217_0	2.23867e-06	5.65001	4160	614	182	19940	1.42081	ENSG00000087085,ENSG00000167107,ENSG00000181790,ENSG00000164199,ENSG00000042286,ENSG00000106305,ENSG00000162433,ENSG00000006534,ENSG00000136859,ENSG00000198576,ENSG00000130762,ENSG00000160072,ENSG00000117410,ENSG00000139044,ENSG00000123685,ENSG00000123095,ENSG00000104081,ENSG00000153162,ENSG00000185015,ENSG00000164076,ENSG00000099625,ENSG00000147996,ENSG00000215126,ENSG00000183287,ENSG00000062038…
TF	Factor: c-Myc; motif: NSCACGTGGN; match class: 0	TF:M04743_0	2.39668e-06	5.62039	4889	614	207	19940	1.37501	ENSG00000087085,ENSG00000167107,ENSG00000181790,ENSG00000164199,ENSG00000239900,ENSG00000042286,ENSG00000106305,ENSG00000162433,ENSG00000006534,ENSG00000136859,ENSG00000198576,ENSG00000130762,ENSG00000110881,ENSG00000160072,ENSG00000117410,ENSG00000139044,ENSG00000123685,ENSG00000123095,ENSG00000104081,ENSG00000153162,ENSG00000185015,ENSG00000164076,ENSG00000099625,ENSG00000147996,ENSG00000215126…
TF	Factor: c-Myc; motif: NSCACGTGGN	TF:M04743	2.39668e-06	5.62039	4889	614	207	19940	1.37501	ENSG00000087085,ENSG00000167107,ENSG00000181790,ENSG00000164199,ENSG00000239900,ENSG00000042286,ENSG00000106305,ENSG00000162433,ENSG00000006534,ENSG00000136859,ENSG00000198576,ENSG00000130762,ENSG00000110881,ENSG00000160072,ENSG00000117410,ENSG00000139044,ENSG00000123685,ENSG00000123095,ENSG00000104081,ENSG00000153162,ENSG00000185015,ENSG00000164076,ENSG00000099625,ENSG00000147996,ENSG00000215126…
TF	Factor: MAZ; motif: NKGGGAGGGGRGGR; match class: 1	TF:M02023_1	3.00645e-06	5.52195	3138	614	145	19940	1.50062	ENSG00000087085,ENSG00000167107,ENSG00000139567,ENSG00000148926,ENSG00000185567,ENSG00000126878,ENSG00000006534,ENSG00000126016,ENSG00000166825,ENSG00000130762,ENSG00000179361,ENSG00000110881,ENSG00000160072,ENSG00000074370,ENSG00000135454,ENSG00000175866,ENSG00000133169,ENSG00000123095,ENSG00000186897,ENSG00000139178,ENSG00000012822,ENSG00000100065,ENSG00000067955,ENSG00000128849,ENSG00000106714…
TF	Factor: E2F; motif: TTTSGCGS; match class: 1	TF:M00427_1	3.55948e-06	5.44861	3875	614	171	19940	1.43312	ENSG00000110455,ENSG00000167107,ENSG00000126878,ENSG00000042286,ENSG00000162433,ENSG00000198720,ENSG00000179361,ENSG00000160072,ENSG00000135454,ENSG00000125124,ENSG00000123095,ENSG00000173715,ENSG00000187479,ENSG00000186897,ENSG00000100065,ENSG00000127995,ENSG00000147996,ENSG00000215126,ENSG00000058091,ENSG00000172216,ENSG00000128849,ENSG00000049656,ENSG00000175416,ENSG00000132361,ENSG00000106714…
TF	Factor: SP9; motif: RCCACGCCCMCY	TF:M12149	3.62669e-06	5.44049	2390	614	117	19940	1.58981	ENSG00000100439,ENSG00000146386,ENSG00000020181,ENSG00000119711,ENSG00000166825,ENSG00000198576,ENSG00000004777,ENSG00000130762,ENSG00000160072,ENSG00000117410,ENSG00000142920,ENSG00000176720,ENSG00000082153,ENSG00000173715,ENSG00000235162,ENSG00000178538,ENSG00000100065,ENSG00000099625,ENSG00000147996,ENSG00000215126,ENSG00000177697,ENSG00000058091,ENSG00000160161,ENSG00000049656,ENSG00000125246…
TF	Factor: SP9; motif: RCCACGCCCMCY; match class: 0	TF:M12149_0	3.62669e-06	5.44049	2390	614	117	19940	1.58981	ENSG00000100439,ENSG00000146386,ENSG00000020181,ENSG00000119711,ENSG00000166825,ENSG00000198576,ENSG00000004777,ENSG00000130762,ENSG00000160072,ENSG00000117410,ENSG00000142920,ENSG00000176720,ENSG00000082153,ENSG00000173715,ENSG00000235162,ENSG00000178538,ENSG00000100065,ENSG00000099625,ENSG00000147996,ENSG00000215126,ENSG00000177697,ENSG00000058091,ENSG00000160161,ENSG00000049656,ENSG00000125246…
TF	Factor: ZF5; motif: NGAGCGCGC; match class: 0	TF:M10111_0	4.55312e-06	5.34169	2642	614	126	19940	1.5488	ENSG00000154265,ENSG00000163322,ENSG00000154734,ENSG00000164199,ENSG00000148926,ENSG00000185567,ENSG00000162433,ENSG00000160072,ENSG00000117410,ENSG00000135454,ENSG00000175866,ENSG00000176720,ENSG00000187479,ENSG00000178538,ENSG00000164076,ENSG00000138380,ENSG00000177469,ENSG00000172216,ENSG00000120885,ENSG00000198756,ENSG00000172301,ENSG00000102879,ENSG00000168993,ENSG00000008405,ENSG00000164733…
TF	Factor: ZF5; motif: NGAGCGCGC	TF:M10111	4.55312e-06	5.34169	2642	614	126	19940	1.5488	ENSG00000154265,ENSG00000163322,ENSG00000154734,ENSG00000164199,ENSG00000148926,ENSG00000185567,ENSG00000162433,ENSG00000160072,ENSG00000117410,ENSG00000135454,ENSG00000175866,ENSG00000176720,ENSG00000187479,ENSG00000178538,ENSG00000164076,ENSG00000138380,ENSG00000177469,ENSG00000172216,ENSG00000120885,ENSG00000198756,ENSG00000172301,ENSG00000102879,ENSG00000168993,ENSG00000008405,ENSG00000164733…
TF	Factor: SP3; motif: NCCACGCCCMC; match class: 0	TF:M03921_0	5.95179e-06	5.22535	3878	614	170	19940	1.42363	ENSG00000100439,ENSG00000146386,ENSG00000020181,ENSG00000119711,ENSG00000198720,ENSG00000166825,ENSG00000128394,ENSG00000198576,ENSG00000004777,ENSG00000130762,ENSG00000172379,ENSG00000110881,ENSG00000160072,ENSG00000117410,ENSG00000142920,ENSG00000123095,ENSG00000176720,ENSG00000082153,ENSG00000173715,ENSG00000235162,ENSG00000139178,ENSG00000178538,ENSG00000100065,ENSG00000127995,ENSG00000099625…
TF	Factor: SP3; motif: NCCACGCCCMC	TF:M03921	5.95179e-06	5.22535	3878	614	170	19940	1.42363	ENSG00000100439,ENSG00000146386,ENSG00000020181,ENSG00000119711,ENSG00000198720,ENSG00000166825,ENSG00000128394,ENSG00000198576,ENSG00000004777,ENSG00000130762,ENSG00000172379,ENSG00000110881,ENSG00000160072,ENSG00000117410,ENSG00000142920,ENSG00000123095,ENSG00000176720,ENSG00000082153,ENSG00000173715,ENSG00000235162,ENSG00000139178,ENSG00000178538,ENSG00000100065,ENSG00000127995,ENSG00000099625…
TF	Factor: SP9; motif: NCCACGCCCMCN	TF:M12150	7.32491e-06	5.1352	2371	614	115	19940	1.57515	ENSG00000100439,ENSG00000146386,ENSG00000020181,ENSG00000119711,ENSG00000166825,ENSG00000198576,ENSG00000004777,ENSG00000130762,ENSG00000160072,ENSG00000117410,ENSG00000142920,ENSG00000176720,ENSG00000082153,ENSG00000173715,ENSG00000235162,ENSG00000178538,ENSG00000100065,ENSG00000099625,ENSG00000147996,ENSG00000215126,ENSG00000177697,ENSG00000058091,ENSG00000160161,ENSG00000049656,ENSG00000125246…
TF	Factor: SP9; motif: NCCACGCCCMCN; match class: 0	TF:M12150_0	7.32491e-06	5.1352	2371	614	115	19940	1.57515	ENSG00000100439,ENSG00000146386,ENSG00000020181,ENSG00000119711,ENSG00000166825,ENSG00000198576,ENSG00000004777,ENSG00000130762,ENSG00000160072,ENSG00000117410,ENSG00000142920,ENSG00000176720,ENSG00000082153,ENSG00000173715,ENSG00000235162,ENSG00000178538,ENSG00000100065,ENSG00000099625,ENSG00000147996,ENSG00000215126,ENSG00000177697,ENSG00000058091,ENSG00000160161,ENSG00000049656,ENSG00000125246…
TF	Factor: ctcf; motif: CCNCNAGRKGGCRSTN; match class: 1	TF:M07249_1	8.74812e-06	5.05809	2063	614	103	19940	1.62142	ENSG00000139567,ENSG00000134917,ENSG00000181790,ENSG00000006534,ENSG00000130762,ENSG00000135454,ENSG00000123685,ENSG00000171791,ENSG00000133169,ENSG00000153162,ENSG00000187479,ENSG00000267221,ENSG00000067955,ENSG00000177697,ENSG00000058091,ENSG00000172216,ENSG00000099814,ENSG00000049656,ENSG00000175416,ENSG00000172301,ENSG00000182809,ENSG00000256043,ENSG00000178531,ENSG00000121966,ENSG00000138061…
TF	Factor: Sp4; motif: SCCCCKCCCCCSN; match class: 1	TF:M07617_1	9.00736e-06	5.0454	902	614	56	19940	2.01622	ENSG00000167107,ENSG00000004777,ENSG00000130762,ENSG00000179361,ENSG00000139044,ENSG00000123095,ENSG00000099814,ENSG00000172301,ENSG00000168993,ENSG00000182809,ENSG00000008405,ENSG00000178531,ENSG00000108813,ENSG00000151640,ENSG00000120875,ENSG00000138166,ENSG00000187266,ENSG00000180921,ENSG00000176533,ENSG00000181773,ENSG00000049239,ENSG00000159399,ENSG00000174775,ENSG00000106348,ENSG00000154118…
TF	Factor: AhR,; motif: NRCGTGNGN	TF:M00976	9.73519e-06	5.01166	4369	614	186	19940	1.38257	ENSG00000154265,ENSG00000033050,ENSG00000087085,ENSG00000154734,ENSG00000134917,ENSG00000020181,ENSG00000181790,ENSG00000148926,ENSG00000185567,ENSG00000106305,ENSG00000183684,ENSG00000136859,ENSG00000166825,ENSG00000004777,ENSG00000172379,ENSG00000110881,ENSG00000160072,ENSG00000124406,ENSG00000171791,ENSG00000153162,ENSG00000026950,ENSG00000173715,ENSG00000187479,ENSG00000228486,ENSG00000185015…
TF	Factor: AhR,; motif: NRCGTGNGN; match class: 0	TF:M00976_0	9.73519e-06	5.01166	4369	614	186	19940	1.38257	ENSG00000154265,ENSG00000033050,ENSG00000087085,ENSG00000154734,ENSG00000134917,ENSG00000020181,ENSG00000181790,ENSG00000148926,ENSG00000185567,ENSG00000106305,ENSG00000183684,ENSG00000136859,ENSG00000166825,ENSG00000004777,ENSG00000172379,ENSG00000110881,ENSG00000160072,ENSG00000124406,ENSG00000171791,ENSG00000153162,ENSG00000026950,ENSG00000173715,ENSG00000187479,ENSG00000228486,ENSG00000185015…
TF	Factor: BTEB3; motif: NRCCACGCCCMCN; match class: 0	TF:M12180_0	1.09975e-05	4.95871	2100	614	104	19940	1.60831	ENSG00000100439,ENSG00000146386,ENSG00000020181,ENSG00000119711,ENSG00000166825,ENSG00000198576,ENSG00000004777,ENSG00000130762,ENSG00000160072,ENSG00000142920,ENSG00000176720,ENSG00000082153,ENSG00000173715,ENSG00000235162,ENSG00000178538,ENSG00000100065,ENSG00000099625,ENSG00000177697,ENSG00000058091,ENSG00000160161,ENSG00000125246,ENSG00000172301,ENSG00000161921,ENSG00000197380,ENSG00000137692…
TF	Factor: BTEB3; motif: NRCCACGCCCMCN	TF:M12180	1.09975e-05	4.95871	2100	614	104	19940	1.60831	ENSG00000100439,ENSG00000146386,ENSG00000020181,ENSG00000119711,ENSG00000166825,ENSG00000198576,ENSG00000004777,ENSG00000130762,ENSG00000160072,ENSG00000142920,ENSG00000176720,ENSG00000082153,ENSG00000173715,ENSG00000235162,ENSG00000178538,ENSG00000100065,ENSG00000099625,ENSG00000177697,ENSG00000058091,ENSG00000160161,ENSG00000125246,ENSG00000172301,ENSG00000161921,ENSG00000197380,ENSG00000137692…
TF	Factor: FKLF; motif: BGGGNGGVMD; match class: 1	TF:M01837_1	1.20472e-05	4.91911	1414	614	77	19940	1.76847	ENSG00000110455,ENSG00000087085,ENSG00000185567,ENSG00000198576,ENSG00000004777,ENSG00000171791,ENSG00000187479,ENSG00000100065,ENSG00000067955,ENSG00000117266,ENSG00000172216,ENSG00000102879,ENSG00000168993,ENSG00000165475,ENSG00000164733,ENSG00000178531,ENSG00000186377,ENSG00000197380,ENSG00000086061,ENSG00000151640,ENSG00000138101,ENSG00000120875,ENSG00000133216,ENSG00000175832,ENSG00000197712…
TF	Factor: HIF2A; motif: ACGTGNNN; match class: 0	TF:M07356_0	1.20674e-05	4.91839	1870	614	95	19940	1.64983	ENSG00000181790,ENSG00000162433,ENSG00000198576,ENSG00000130762,ENSG00000117410,ENSG00000123685,ENSG00000123095,ENSG00000153162,ENSG00000099625,ENSG00000160161,ENSG00000132361,ENSG00000138061,ENSG00000137692,ENSG00000116133,ENSG00000164741,ENSG00000142197,ENSG00000120875,ENSG00000138166,ENSG00000284753,ENSG00000164778,ENSG00000187266,ENSG00000228300,ENSG00000180921,ENSG00000175592,ENSG00000136928…
TF	Factor: HIF2A; motif: ACGTGNNN	TF:M07356	1.20674e-05	4.91839	1870	614	95	19940	1.64983	ENSG00000181790,ENSG00000162433,ENSG00000198576,ENSG00000130762,ENSG00000117410,ENSG00000123685,ENSG00000123095,ENSG00000153162,ENSG00000099625,ENSG00000160161,ENSG00000132361,ENSG00000138061,ENSG00000137692,ENSG00000116133,ENSG00000164741,ENSG00000142197,ENSG00000120875,ENSG00000138166,ENSG00000284753,ENSG00000164778,ENSG00000187266,ENSG00000228300,ENSG00000180921,ENSG00000175592,ENSG00000136928…
TF	Factor: AP-2alpha; motif: NSCCNCRGGSN; match class: 1	TF:M07348_1	1.3623e-05	4.86573	2946	614	135	19940	1.48819	ENSG00000134917,ENSG00000020181,ENSG00000181790,ENSG00000185567,ENSG00000183684,ENSG00000130762,ENSG00000172379,ENSG00000110881,ENSG00000160072,ENSG00000175866,ENSG00000100065,ENSG00000127995,ENSG00000067955,ENSG00000172216,ENSG00000099814,ENSG00000128849,ENSG00000198756,ENSG00000172301,ENSG00000102879,ENSG00000165475,ENSG00000144655,ENSG00000171604,ENSG00000164741,ENSG00000013563,ENSG00000225968…
TF	Factor: DB1; motif: GGRRRRGRRGGAGGGGGNGRRR; match class: 1	TF:M10107_1	1.40771e-05	4.85149	2674	614	125	19940	1.51812	ENSG00000033050,ENSG00000167107,ENSG00000154734,ENSG00000164199,ENSG00000148926,ENSG00000126878,ENSG00000162433,ENSG00000004777,ENSG00000130762,ENSG00000172379,ENSG00000110881,ENSG00000135454,ENSG00000175866,ENSG00000123095,ENSG00000082153,ENSG00000187479,ENSG00000133466,ENSG00000185015,ENSG00000151468,ENSG00000110092,ENSG00000117266,ENSG00000099814,ENSG00000102879,ENSG00000167549,ENSG00000168993…
TF	Factor: BTEB3; motif: NRCCACGCCCMCN	TF:M12181	1.89921e-05	4.72143	1608	614	84	19940	1.69649	ENSG00000100439,ENSG00000146386,ENSG00000119711,ENSG00000198576,ENSG00000130762,ENSG00000160072,ENSG00000142920,ENSG00000176720,ENSG00000082153,ENSG00000173715,ENSG00000235162,ENSG00000178538,ENSG00000100065,ENSG00000147996,ENSG00000215126,ENSG00000058091,ENSG00000160161,ENSG00000125246,ENSG00000161921,ENSG00000197380,ENSG00000155792,ENSG00000013563,ENSG00000138101,ENSG00000132205,ENSG00000142627…
TF	Factor: BTEB3; motif: NRCCACGCCCMCN; match class: 0	TF:M12181_0	1.89921e-05	4.72143	1608	614	84	19940	1.69649	ENSG00000100439,ENSG00000146386,ENSG00000119711,ENSG00000198576,ENSG00000130762,ENSG00000160072,ENSG00000142920,ENSG00000176720,ENSG00000082153,ENSG00000173715,ENSG00000235162,ENSG00000178538,ENSG00000100065,ENSG00000147996,ENSG00000215126,ENSG00000058091,ENSG00000160161,ENSG00000125246,ENSG00000161921,ENSG00000197380,ENSG00000155792,ENSG00000013563,ENSG00000138101,ENSG00000132205,ENSG00000142627…
TF	Factor: BTEB3; motif: NRCCACGCCCMCN	TF:M12179	1.92365e-05	4.71587	1358	614	74	19940	1.76966	ENSG00000100439,ENSG00000146386,ENSG00000119711,ENSG00000198576,ENSG00000130762,ENSG00000160072,ENSG00000142920,ENSG00000176720,ENSG00000082153,ENSG00000178538,ENSG00000100065,ENSG00000147996,ENSG00000215126,ENSG00000058091,ENSG00000160161,ENSG00000125246,ENSG00000161921,ENSG00000197380,ENSG00000155792,ENSG00000013563,ENSG00000138101,ENSG00000132205,ENSG00000142627,ENSG00000221968,ENSG00000228300…
TF	Factor: BTEB3; motif: NRCCACGCCCMCN; match class: 0	TF:M12179_0	1.92365e-05	4.71587	1358	614	74	19940	1.76966	ENSG00000100439,ENSG00000146386,ENSG00000119711,ENSG00000198576,ENSG00000130762,ENSG00000160072,ENSG00000142920,ENSG00000176720,ENSG00000082153,ENSG00000178538,ENSG00000100065,ENSG00000147996,ENSG00000215126,ENSG00000058091,ENSG00000160161,ENSG00000125246,ENSG00000161921,ENSG00000197380,ENSG00000155792,ENSG00000013563,ENSG00000138101,ENSG00000132205,ENSG00000142627,ENSG00000221968,ENSG00000228300…
TF	Factor: AP-2rep; motif: NGGGGCGGGGC; match class: 1	TF:M09967_1	1.98615e-05	4.70199	1384	614	75	19940	1.75988	ENSG00000167107,ENSG00000004777,ENSG00000130762,ENSG00000179361,ENSG00000160072,ENSG00000124406,ENSG00000175866,ENSG00000123685,ENSG00000164076,ENSG00000099814,ENSG00000172301,ENSG00000182809,ENSG00000008405,ENSG00000178531,ENSG00000138061,ENSG00000151640,ENSG00000138166,ENSG00000158813,ENSG00000135638,ENSG00000175832,ENSG00000188522,ENSG00000180921,ENSG00000174804,ENSG00000121743,ENSG00000176533…
TF	Factor: HIF1; motif: GNNKACGTGCGGNN	TF:M00797	2.0532e-05	4.68757	3614	614	158	19940	1.4198	ENSG00000154265,ENSG00000167107,ENSG00000239900,ENSG00000106305,ENSG00000162433,ENSG00000198576,ENSG00000160072,ENSG00000074370,ENSG00000175866,ENSG00000123685,ENSG00000123095,ENSG00000153162,ENSG00000176720,ENSG00000099625,ENSG00000147996,ENSG00000215126,ENSG00000177697,ENSG00000062038,ENSG00000154080,ENSG00000160161,ENSG00000049656,ENSG00000132361,ENSG00000165475,ENSG00000144655,ENSG00000256043…
TF	Factor: HIF1; motif: GNNKACGTGCGGNN; match class: 0	TF:M00797_0	2.0532e-05	4.68757	3614	614	158	19940	1.4198	ENSG00000154265,ENSG00000167107,ENSG00000239900,ENSG00000106305,ENSG00000162433,ENSG00000198576,ENSG00000160072,ENSG00000074370,ENSG00000175866,ENSG00000123685,ENSG00000123095,ENSG00000153162,ENSG00000176720,ENSG00000099625,ENSG00000147996,ENSG00000215126,ENSG00000177697,ENSG00000062038,ENSG00000154080,ENSG00000160161,ENSG00000049656,ENSG00000132361,ENSG00000165475,ENSG00000144655,ENSG00000256043…
TF	Factor: ARNTLIKE; motif: NNNSCACGTG; match class: 1	TF:M08868_1	2.06366e-05	4.68536	2887	614	132	19940	1.48485	ENSG00000239900,ENSG00000162433,ENSG00000198576,ENSG00000130762,ENSG00000160072,ENSG00000117410,ENSG00000139044,ENSG00000123685,ENSG00000133169,ENSG00000104081,ENSG00000153162,ENSG00000164076,ENSG00000099625,ENSG00000147996,ENSG00000215126,ENSG00000183287,ENSG00000154080,ENSG00000175416,ENSG00000132361,ENSG00000165507,ENSG00000164741,ENSG00000132768,ENSG00000117395,ENSG00000284753,ENSG00000164778…
TF	Factor: Elk-1:ETV7; motif: ANSCGGACGGATDTCCGGNT; match class: 1	TF:M08214_1	2.20448e-05	4.65669	2320	614	111	19940	1.55379	ENSG00000154265,ENSG00000154734,ENSG00000020181,ENSG00000239900,ENSG00000162433,ENSG00000198720,ENSG00000128394,ENSG00000198576,ENSG00000004777,ENSG00000110881,ENSG00000074370,ENSG00000142920,ENSG00000176720,ENSG00000082153,ENSG00000133466,ENSG00000139178,ENSG00000185015,ENSG00000099625,ENSG00000110092,ENSG00000143942,ENSG00000160161,ENSG00000120885,ENSG00000172301,ENSG00000167549,ENSG00000184164…
TF	Factor: NF90; motif: NCCNCWGCCYCCNC	TF:M09859	2.34523e-05	4.62981	4780	614	198	19940	1.34522	ENSG00000154265,ENSG00000163322,ENSG00000076555,ENSG00000167107,ENSG00000185567,ENSG00000126878,ENSG00000162433,ENSG00000006534,ENSG00000166825,ENSG00000128394,ENSG00000198576,ENSG00000130762,ENSG00000179361,ENSG00000172379,ENSG00000165192,ENSG00000139044,ENSG00000175866,ENSG00000125124,ENSG00000133169,ENSG00000123095,ENSG00000082153,ENSG00000173715,ENSG00000164076,ENSG00000100065,ENSG00000127995…
TF	Factor: NF90; motif: NCCNCWGCCYCCNC; match class: 0	TF:M09859_0	2.34523e-05	4.62981	4780	614	198	19940	1.34522	ENSG00000154265,ENSG00000163322,ENSG00000076555,ENSG00000167107,ENSG00000185567,ENSG00000126878,ENSG00000162433,ENSG00000006534,ENSG00000166825,ENSG00000128394,ENSG00000198576,ENSG00000130762,ENSG00000179361,ENSG00000172379,ENSG00000165192,ENSG00000139044,ENSG00000175866,ENSG00000125124,ENSG00000133169,ENSG00000123095,ENSG00000082153,ENSG00000173715,ENSG00000164076,ENSG00000100065,ENSG00000127995…
TF	Factor: RUNX3; motif: NRACCGCAAACCGCAN; match class: 1	TF:M04109_1	2.48622e-05	4.60446	3883	614	167	19940	1.39671	ENSG00000154265,ENSG00000146386,ENSG00000087085,ENSG00000139567,ENSG00000154734,ENSG00000134917,ENSG00000239900,ENSG00000162433,ENSG00000166825,ENSG00000172379,ENSG00000074370,ENSG00000117410,ENSG00000135454,ENSG00000123685,ENSG00000133169,ENSG00000082153,ENSG00000235162,ENSG00000133466,ENSG00000183287,ENSG00000062038,ENSG00000117266,ENSG00000172216,ENSG00000099814,ENSG00000160161,ENSG00000049656…
TF	Factor: KLF15; motif: RCCACGCCCCCC; match class: 1	TF:M12157_1	2.54683e-05	4.594	819	614	51	19940	2.02229	ENSG00000119711,ENSG00000198576,ENSG00000130762,ENSG00000179361,ENSG00000177697,ENSG00000099814,ENSG00000125246,ENSG00000172301,ENSG00000182809,ENSG00000008405,ENSG00000178531,ENSG00000161921,ENSG00000197380,ENSG00000155792,ENSG00000151640,ENSG00000138166,ENSG00000142627,ENSG00000187266,ENSG00000188522,ENSG00000089639,ENSG00000176533,ENSG00000206127,ENSG00000181773,ENSG00000049239,ENSG00000143630…
TF	Factor: ZSCAN18; motif: TRRCGRCGNMCC	TF:M05432	2.97066e-05	4.52715	4125	614	175	19940	1.37775	ENSG00000100439,ENSG00000146386,ENSG00000110455,ENSG00000020181,ENSG00000181790,ENSG00000106305,ENSG00000183684,ENSG00000198720,ENSG00000198576,ENSG00000160072,ENSG00000074370,ENSG00000142920,ENSG00000139044,ENSG00000175866,ENSG00000133169,ENSG00000176720,ENSG00000082153,ENSG00000187479,ENSG00000235162,ENSG00000267221,ENSG00000099625,ENSG00000133101,ENSG00000062038,ENSG00000058091,ENSG00000172216…
TF	Factor: ZSCAN18; motif: TRRCGRCGNMCC; match class: 0	TF:M05432_0	2.97066e-05	4.52715	4125	614	175	19940	1.37775	ENSG00000100439,ENSG00000146386,ENSG00000110455,ENSG00000020181,ENSG00000181790,ENSG00000106305,ENSG00000183684,ENSG00000198720,ENSG00000198576,ENSG00000160072,ENSG00000074370,ENSG00000142920,ENSG00000139044,ENSG00000175866,ENSG00000133169,ENSG00000176720,ENSG00000082153,ENSG00000187479,ENSG00000235162,ENSG00000267221,ENSG00000099625,ENSG00000133101,ENSG00000062038,ENSG00000058091,ENSG00000172216…
TF	Factor: CLOCKBMAL; motif: NNNWCACGTGGN; match class: 0	TF:M08869_0	3.15815e-05	4.50057	1862	614	93	19940	1.62203	ENSG00000087085,ENSG00000181790,ENSG00000162433,ENSG00000006534,ENSG00000136859,ENSG00000130762,ENSG00000117410,ENSG00000123685,ENSG00000153162,ENSG00000185015,ENSG00000147996,ENSG00000215126,ENSG00000183287,ENSG00000154080,ENSG00000172301,ENSG00000168993,ENSG00000058453,ENSG00000164733,ENSG00000164741,ENSG00000086061,ENSG00000142197,ENSG00000132768,ENSG00000284753,ENSG00000129521,ENSG00000132507…
TF	Factor: CLOCKBMAL; motif: NNNWCACGTGGN	TF:M08869	3.15815e-05	4.50057	1862	614	93	19940	1.62203	ENSG00000087085,ENSG00000181790,ENSG00000162433,ENSG00000006534,ENSG00000136859,ENSG00000130762,ENSG00000117410,ENSG00000123685,ENSG00000153162,ENSG00000185015,ENSG00000147996,ENSG00000215126,ENSG00000183287,ENSG00000154080,ENSG00000172301,ENSG00000168993,ENSG00000058453,ENSG00000164733,ENSG00000164741,ENSG00000086061,ENSG00000142197,ENSG00000132768,ENSG00000284753,ENSG00000129521,ENSG00000132507…
TF	Factor: KLF15; motif: RGGGMGGRGNNGGGGGNGG; match class: 0	TF:M09968_0	3.27837e-05	4.48434	3276	614	145	19940	1.43741	ENSG00000087085,ENSG00000167107,ENSG00000154734,ENSG00000185567,ENSG00000126878,ENSG00000004777,ENSG00000179361,ENSG00000110881,ENSG00000135454,ENSG00000139044,ENSG00000175866,ENSG00000267221,ENSG00000185015,ENSG00000100065,ENSG00000127995,ENSG00000177469,ENSG00000099625,ENSG00000133101,ENSG00000117266,ENSG00000172216,ENSG00000099814,ENSG00000172301,ENSG00000102879,ENSG00000168993,ENSG00000184164…
TF	Factor: KLF15; motif: RGGGMGGRGNNGGGGGNGG	TF:M09968	3.27837e-05	4.48434	3276	614	145	19940	1.43741	ENSG00000087085,ENSG00000167107,ENSG00000154734,ENSG00000185567,ENSG00000126878,ENSG00000004777,ENSG00000179361,ENSG00000110881,ENSG00000135454,ENSG00000139044,ENSG00000175866,ENSG00000267221,ENSG00000185015,ENSG00000100065,ENSG00000127995,ENSG00000177469,ENSG00000099625,ENSG00000133101,ENSG00000117266,ENSG00000172216,ENSG00000099814,ENSG00000172301,ENSG00000102879,ENSG00000168993,ENSG00000184164…
TF	Factor: E2F-1; motif: NKTSSCGC; match class: 1	TF:M00428_1	3.31411e-05	4.47963	3616	614	157	19940	1.41003	ENSG00000154265,ENSG00000167107,ENSG00000181790,ENSG00000162433,ENSG00000006534,ENSG00000004777,ENSG00000117410,ENSG00000175866,ENSG00000176720,ENSG00000186897,ENSG00000100065,ENSG00000127995,ENSG00000099625,ENSG00000067955,ENSG00000062038,ENSG00000172216,ENSG00000106714,ENSG00000172301,ENSG00000168993,ENSG00000177685,ENSG00000172115,ENSG00000138061,ENSG00000197380,ENSG00000137628,ENSG00000108813…
TF	Factor: KLF; motif: GGGNGGGG; match class: 1	TF:M07461_1	3.92163e-05	4.40653	3428	614	150	19940	1.42104	ENSG00000146386,ENSG00000139567,ENSG00000154734,ENSG00000148926,ENSG00000185567,ENSG00000063438,ENSG00000006534,ENSG00000119711,ENSG00000166825,ENSG00000004777,ENSG00000130762,ENSG00000160072,ENSG00000074370,ENSG00000142920,ENSG00000123685,ENSG00000171791,ENSG00000133169,ENSG00000235162,ENSG00000267221,ENSG00000186897,ENSG00000139178,ENSG00000012822,ENSG00000164076,ENSG00000177469,ENSG00000099625…
TF	Factor: c-Myc; motif: KACCACGTGSYY; match class: 1	TF:M01154_1	4.2118e-05	4.37553	3803	614	163	19940	1.39193	ENSG00000167107,ENSG00000164199,ENSG00000239900,ENSG00000042286,ENSG00000106305,ENSG00000162433,ENSG00000198576,ENSG00000130762,ENSG00000160072,ENSG00000117410,ENSG00000139044,ENSG00000123685,ENSG00000104081,ENSG00000153162,ENSG00000185015,ENSG00000164076,ENSG00000099625,ENSG00000183287,ENSG00000154080,ENSG00000132361,ENSG00000172301,ENSG00000168993,ENSG00000058453,ENSG00000172115,ENSG00000165507…
TF	Factor: CSX; motif: NKRAGWGS; match class: 1	TF:M10008_1	4.48945e-05	4.34781	3980	614	169	19940	1.37899	ENSG00000033050,ENSG00000134917,ENSG00000126878,ENSG00000136859,ENSG00000128394,ENSG00000047365,ENSG00000198576,ENSG00000172379,ENSG00000110881,ENSG00000175866,ENSG00000171791,ENSG00000104081,ENSG00000153162,ENSG00000082153,ENSG00000235162,ENSG00000186897,ENSG00000133466,ENSG00000172216,ENSG00000175416,ENSG00000120885,ENSG00000132881,ENSG00000058453,ENSG00000139631,ENSG00000144655,ENSG00000178531…
TF	Factor: HES-1; motif: NNCKYGTGNNN; match class: 0	TF:M07042_0	5.83581e-05	4.2339	3969	614	168	19940	1.37463	ENSG00000146386,ENSG00000110455,ENSG00000087085,ENSG00000134917,ENSG00000181790,ENSG00000148926,ENSG00000063438,ENSG00000126878,ENSG00000106305,ENSG00000162433,ENSG00000073331,ENSG00000183684,ENSG00000136859,ENSG00000198720,ENSG00000160072,ENSG00000117410,ENSG00000123685,ENSG00000133169,ENSG00000123095,ENSG00000176720,ENSG00000127995,ENSG00000099625,ENSG00000183287,ENSG00000091986,ENSG00000177697…
TF	Factor: HES-1; motif: NNCKYGTGNNN	TF:M07042	5.83581e-05	4.2339	3969	614	168	19940	1.37463	ENSG00000146386,ENSG00000110455,ENSG00000087085,ENSG00000134917,ENSG00000181790,ENSG00000148926,ENSG00000063438,ENSG00000126878,ENSG00000106305,ENSG00000162433,ENSG00000073331,ENSG00000183684,ENSG00000136859,ENSG00000198720,ENSG00000160072,ENSG00000117410,ENSG00000123685,ENSG00000133169,ENSG00000123095,ENSG00000176720,ENSG00000127995,ENSG00000099625,ENSG00000183287,ENSG00000091986,ENSG00000177697…
TF	Factor: ZNF557; motif: NCCGCKTCCTGC	TF:M06444	5.88687e-05	4.23012	1353	614	72	19940	1.72819	ENSG00000154265,ENSG00000134917,ENSG00000020181,ENSG00000126878,ENSG00000130762,ENSG00000175866,ENSG00000082153,ENSG00000235162,ENSG00000128849,ENSG00000198756,ENSG00000144655,ENSG00000108813,ENSG00000117395,ENSG00000120738,ENSG00000179388,ENSG00000164778,ENSG00000116016,ENSG00000170345,ENSG00000277117,ENSG00000069482,ENSG00000131979,ENSG00000063660,ENSG00000105928,ENSG00000092036,ENSG00000120694…
TF	Factor: ZNF557; motif: NCCGCKTCCTGC; match class: 0	TF:M06444_0	5.88687e-05	4.23012	1353	614	72	19940	1.72819	ENSG00000154265,ENSG00000134917,ENSG00000020181,ENSG00000126878,ENSG00000130762,ENSG00000175866,ENSG00000082153,ENSG00000235162,ENSG00000128849,ENSG00000198756,ENSG00000144655,ENSG00000108813,ENSG00000117395,ENSG00000120738,ENSG00000179388,ENSG00000164778,ENSG00000116016,ENSG00000170345,ENSG00000277117,ENSG00000069482,ENSG00000131979,ENSG00000063660,ENSG00000105928,ENSG00000092036,ENSG00000120694…
TF	Factor: TFDP1; motif: NSGCGGGAANN	TF:M09789	6.05816e-05	4.21766	2052	614	99	19940	1.5668	ENSG00000146386,ENSG00000020181,ENSG00000183684,ENSG00000160072,ENSG00000139044,ENSG00000175866,ENSG00000082153,ENSG00000235162,ENSG00000186897,ENSG00000067955,ENSG00000133101,ENSG00000132361,ENSG00000172301,ENSG00000184164,ENSG00000058453,ENSG00000086061,ENSG00000013563,ENSG00000142197,ENSG00000138101,ENSG00000138166,ENSG00000158813,ENSG00000273604,ENSG00000164010,ENSG00000244405,ENSG00000170345…
TF	Factor: TFDP1; motif: NSGCGGGAANN; match class: 0	TF:M09789_0	6.05816e-05	4.21766	2052	614	99	19940	1.5668	ENSG00000146386,ENSG00000020181,ENSG00000183684,ENSG00000160072,ENSG00000139044,ENSG00000175866,ENSG00000082153,ENSG00000235162,ENSG00000186897,ENSG00000067955,ENSG00000133101,ENSG00000132361,ENSG00000172301,ENSG00000184164,ENSG00000058453,ENSG00000086061,ENSG00000013563,ENSG00000142197,ENSG00000138101,ENSG00000138166,ENSG00000158813,ENSG00000273604,ENSG00000164010,ENSG00000244405,ENSG00000170345…
TF	Factor: AP-2gamma; motif: NSCCYNNRGSN; match class: 1	TF:M11482_1	7.07584e-05	4.15022	2060	614	99	19940	1.56072	ENSG00000134917,ENSG00000185567,ENSG00000106305,ENSG00000004777,ENSG00000139044,ENSG00000176720,ENSG00000164076,ENSG00000100065,ENSG00000067955,ENSG00000058091,ENSG00000172216,ENSG00000099814,ENSG00000128849,ENSG00000049656,ENSG00000132361,ENSG00000172301,ENSG00000102879,ENSG00000132881,ENSG00000184164,ENSG00000164733,ENSG00000138061,ENSG00000197380,ENSG00000013563,ENSG00000151640,ENSG00000138101…
TF	Factor: BTEB4; motif: RCCACGCCCC; match class: 0	TF:M12185_0	7.731e-05	4.11176	2306	614	108	19940	1.52097	ENSG00000100439,ENSG00000146386,ENSG00000020181,ENSG00000185567,ENSG00000119711,ENSG00000198576,ENSG00000004777,ENSG00000130762,ENSG00000172379,ENSG00000160072,ENSG00000117410,ENSG00000142920,ENSG00000123685,ENSG00000176720,ENSG00000082153,ENSG00000173715,ENSG00000235162,ENSG00000178538,ENSG00000147996,ENSG00000215126,ENSG00000058091,ENSG00000160161,ENSG00000125246,ENSG00000112659,ENSG00000161921…
TF	Factor: BTEB4; motif: RCCACGCCCC	TF:M12185	7.731e-05	4.11176	2306	614	108	19940	1.52097	ENSG00000100439,ENSG00000146386,ENSG00000020181,ENSG00000185567,ENSG00000119711,ENSG00000198576,ENSG00000004777,ENSG00000130762,ENSG00000172379,ENSG00000160072,ENSG00000117410,ENSG00000142920,ENSG00000123685,ENSG00000176720,ENSG00000082153,ENSG00000173715,ENSG00000235162,ENSG00000178538,ENSG00000147996,ENSG00000215126,ENSG00000058091,ENSG00000160161,ENSG00000125246,ENSG00000112659,ENSG00000161921…
TF	Factor: CTCF; motif: WGCGCCMYCTAGYGGYN; match class: 1	TF:M03895_1	8.49947e-05	4.07061	3507	614	151	19940	1.39829	ENSG00000167107,ENSG00000154734,ENSG00000198720,ENSG00000198576,ENSG00000130762,ENSG00000124406,ENSG00000135454,ENSG00000123685,ENSG00000133169,ENSG00000176720,ENSG00000173715,ENSG00000267221,ENSG00000178538,ENSG00000067955,ENSG00000172216,ENSG00000143942,ENSG00000049656,ENSG00000120885,ENSG00000172301,ENSG00000182809,ENSG00000008405,ENSG00000164733,ENSG00000178531,ENSG00000121966,ENSG00000171604…
TF	Factor: HIF-1alpha; motif: NNACGTGNN	TF:M07043	9.50118e-05	4.02222	1449	614	75	19940	1.68093	ENSG00000162433,ENSG00000198576,ENSG00000133101,ENSG00000132361,ENSG00000139631,ENSG00000256043,ENSG00000146122,ENSG00000137692,ENSG00000116133,ENSG00000108813,ENSG00000120875,ENSG00000138166,ENSG00000117395,ENSG00000179388,ENSG00000172031,ENSG00000273604,ENSG00000228300,ENSG00000170345,ENSG00000175592,ENSG00000114480,ENSG00000121743,ENSG00000164411,ENSG00000141404,ENSG00000170412,ENSG00000106348…
TF	Factor: HIF-1alpha; motif: NNACGTGNN; match class: 0	TF:M07043_0	9.50118e-05	4.02222	1449	614	75	19940	1.68093	ENSG00000162433,ENSG00000198576,ENSG00000133101,ENSG00000132361,ENSG00000139631,ENSG00000256043,ENSG00000146122,ENSG00000137692,ENSG00000116133,ENSG00000108813,ENSG00000120875,ENSG00000138166,ENSG00000117395,ENSG00000179388,ENSG00000172031,ENSG00000273604,ENSG00000228300,ENSG00000170345,ENSG00000175592,ENSG00000114480,ENSG00000121743,ENSG00000164411,ENSG00000141404,ENSG00000170412,ENSG00000106348…
TF	Factor: Kaiso; motif: GNTCTCGCGAGRNNNNGGN; match class: 0	TF:M09632_0	9.65521e-05	4.01524	3091	614	136	19940	1.42888	ENSG00000100439,ENSG00000146386,ENSG00000163322,ENSG00000110455,ENSG00000134917,ENSG00000185567,ENSG00000106305,ENSG00000162433,ENSG00000198720,ENSG00000172379,ENSG00000175866,ENSG00000153162,ENSG00000082153,ENSG00000173715,ENSG00000187479,ENSG00000139178,ENSG00000099625,ENSG00000067955,ENSG00000183287,ENSG00000151468,ENSG00000160161,ENSG00000125246,ENSG00000184164,ENSG00000139631,ENSG00000164733…
TF	Factor: Kaiso; motif: GNTCTCGCGAGRNNNNGGN	TF:M09632	9.65521e-05	4.01524	3091	614	136	19940	1.42888	ENSG00000100439,ENSG00000146386,ENSG00000163322,ENSG00000110455,ENSG00000134917,ENSG00000185567,ENSG00000106305,ENSG00000162433,ENSG00000198720,ENSG00000172379,ENSG00000175866,ENSG00000153162,ENSG00000082153,ENSG00000173715,ENSG00000187479,ENSG00000139178,ENSG00000099625,ENSG00000067955,ENSG00000183287,ENSG00000151468,ENSG00000160161,ENSG00000125246,ENSG00000184164,ENSG00000139631,ENSG00000164733…
TF	Factor: MAZ; motif: GGGGAGGG; match class: 1	TF:M00649_1	0.000101011	3.99563	4182	614	174	19940	1.35121	ENSG00000146386,ENSG00000076555,ENSG00000087085,ENSG00000167107,ENSG00000139567,ENSG00000063438,ENSG00000126878,ENSG00000162433,ENSG00000198720,ENSG00000166825,ENSG00000128394,ENSG00000004777,ENSG00000130762,ENSG00000179361,ENSG00000110881,ENSG00000074370,ENSG00000117410,ENSG00000124406,ENSG00000135454,ENSG00000175866,ENSG00000171791,ENSG00000104081,ENSG00000139178,ENSG00000012822,ENSG00000164076…
TF	Factor: HIC1; motif: NSNNNNTGCCCSSNN; match class: 1	TF:M01072_1	0.000110091	3.95825	889	614	52	19940	1.89958	ENSG00000185567,ENSG00000198576,ENSG00000130762,ENSG00000117266,ENSG00000172216,ENSG00000099814,ENSG00000182809,ENSG00000138166,ENSG00000132205,ENSG00000116016,ENSG00000133216,ENSG00000197712,ENSG00000175592,ENSG00000174804,ENSG00000136928,ENSG00000250571,ENSG00000174775,ENSG00000166033,ENSG00000160712,ENSG00000150995,ENSG00000154118,ENSG00000082482,ENSG00000174943,ENSG00000173621,ENSG00000172366…
[truncated: 262 more rows]

## Sheet: gprofiler - down
source	term_name	term_id	adjusted_p_value	negative_log10_of_adjusted_p_value	term_size	query_size	intersection_size	effective_domain_size	enrichment	intersections
[truncated: 93 more rows]

## Sheet: gprofiler - up
source	term_name	term_id	adjusted_p_value	negative_log10_of_adjusted_p_value	term_size	query_size	intersection_size	effective_domain_size	enrichment	intersections
[truncated: 712 more rows]

[truncated: 2 more sheets: IPA - canonical pathways, IPA - upstream regulators]
