# Supplementary material for: Synergy of epidermal growth factor (EGFR) and angiotensin II (AT1R) receptor determines composition and temporal pattern of transcriptome variation
Source: Cell Mol Life Sci. 2021 Dec 18;79(1):57. doi: 10.1007/s00018-021-04065-5 (PMC8738452; doi:10.1007/s00018-021-04065-5)
Supplement: Supplementary file 3 — Supplementary file3 (XLSX 3231 KB) [file 18_2021_4065_MOESM3_ESM.xlsx]

## Sheet: DEA - 6h.CON.vs.6h.EGF+AngII
		DESeq2 results						edgeR results
								FPM
geneName	geneID	baseMean.x	log2FC.deseq	lfcSE	stat	pvalue	padj	a1	a2	a3	a4	a5	a6	a7	a8	a9	a10	a11	a12	a13	a14	a15	a16	a17	a18	a19	a20	a21	a22	a23	a24	a25	a26	a27	a28	a29	a30	a31	a32	a33	a34	a35	a36	a37	a38	a39	a40	a41	a42
FAXDC2	ENSG00000170271	363.553	-2.23926	0.243021	-9.21429	3.13355e-20	2.5681e-17	19.6154	20.0439	3.84334	4.65259	6.22718	6.82412	2.73729	1.89667	25.8821	24.5817	25.6093	19.8456	28.2416	26.248	24.3284	24.7973	32.9382	28.8758	25.82	26.7446	24.9615	20.0868	27.8193	22.0826	10.3768	11.9665	4.81347	4.64395	8.83713	6.97625	1.52912	3.93763	12.2741	5.49201	8.48018	1.68018	26.9609	24.2039	20.8266	20.8077	7.98744	4.84238
MAP2K6	ENSG00000108984	212.49	-2.22013	0.251375	-8.83196	1.02854e-18	6.24584e-16	12.8963	13.3807	3.57929	4.35812	6.4365	7.19731	1.0565	1.31713	13.7357	11.7506	8.82098	13.0406	11.1225	12.8235	9.92891	10.3514	11.9054	14.9261	13.6749	10.9468	13.8625	13.4457	9.40653	11.0176	9.5297	10.8375	5.7231	4.41925	6.25963	4.91851	1.42367	3.67317	11.9005	3.86334	7.41025	1.68018	11.9876	11.9228	13.1613	9.52642	7.54857	4.42901
NTHL1	ENSG00000065057	381.768	-1.91509	0.26614	-7.19581	6.20898e-13	5.50424e-11	19.8864	20.3159	4.45944	14.7234	13.6579	12.9552	3.21752	3.26649	15.2114	22.916	19.9183	19.7372	17.5059	16.4301	16.063	18.8625	26.9855	16.6001	18.5422	22.4517	22.6511	20.2774	26.2682	25.5969	27.795	21.0881	7.27705	7.5277	14.7811	15.3076	3.11097	4.46657	15.6361	9.84773	16.6433	4.12407	14.5277	16.8353	15.1861	17.1726	18.1692	14.6748
INPP5D	ENSG00000168918	1044.6	-1.86928	0.315788	-5.9194	3.23122e-09	9.76198e-08	56.3266	69.705	17.7204	17.0791	25.1704	25.0573	9.26838	7.90281	80.9762	104.18	73.5556	56.0666	91.7851	80.5474	43.4585	38.8292	98.1973	96.4851	57.759	70.8753	84.6699	69.8412	62.7435	44.9251	37.2717	33.6416	27.5164	28.1633	28.8785	26.7506	9.01655	17.3961	38.6367	26.9298	28.69	10.692	81.8184	52.3479	83.1137	39.6516	17.467	17.1255
TXNIP	ENSG00000265972	3400.15	-1.7891	0.292192	-6.12302	9.18179e-10	3.27884e-08	183.204	174.439	30.688	33.5104	66.4058	67.4415	21.9944	19.757	175.575	192.242	268.945	183.816	277.58	224.411	349.695	337.087	185.239	190.552	251.247	361.202	283.955	174.63	426.496	309.727	67.9785	58.0712	35.2861	37.1516	70.8022	74.9319	23.1477	30.5607	69.7489	42.0801	82.6223	27.1883	173.976	232.214	205.133	301.586	47.398	33.749
MYOM3	ENSG00000142661	149.866	-1.76002	0.252356	-6.97433	3.07341e-12	2.13295e-10	7.15259	8.51255	2.20038	1.56068	3.34907	3.73194	0.912431	1.26445	8.96793	9.22941	11.5716	7.02188	12.0897	11.8617	10.2928	10.0753	7.45188	8.60228	10.3836	10.5605	9.92119	8.46478	10.0069	8.83305	4.39425	3.97377	3.41112	2.69649	2.99831	4.16567	1.1073	2.14513	3.52213	2.0453	3.80419	1.0692	10.2941	11.8205	14.029	10.4039	3.24764	1.62397
TRERF1	ENSG00000124496	149.522	-1.65616	0.269225	-6.1516	7.67065e-10	2.78505e-08	8.23631	8.59414	2.6698	2.7091	3.66305	3.73194	1.58475	1.63325	10.5572	8.41902	10.9551	8.24189	10.3971	11.461	10.0849	9.52326	8.64242	11.3457	10.1519	9.65896	8.33562	8.46478	11.558	10.2103	4.07659	4.42533	3.56272	3.59532	4.52377	2.96114	1.31821	2.55652	4.53608	3.78759	4.51748	1.27286	10.4278	8.69907	11.6186	10.0696	1.97492	2.59835
DEPTOR	ENSG00000155792	155.346	-1.63586	0.220151	-7.43066	1.08057e-13	1.17174e-11	8.58852	9.08368	2.55244	2.79744	3.92469	4.42501	1.82486	2.21279	7.56787	7.56362	11.3345	8.54012	8.36608	8.93635	9.25312	9.70729	8.99517	10.2762	10.5227	12.3205	10.7819	9.19966	11.458	10.3052	6.03547	6.59284	3.94174	4.64395	4.99718	5.92228	1.52912	2.55652	6.93753	3.18158	4.3986	1.62926	8.77899	9.10844	7.47252	10.3621	4.3887	2.62788
ZFP14	ENSG00000142065	143.038	-1.62022	0.256827	-6.30859	2.81585e-10	1.19158e-08	8.34468	8.13179	2.72847	3.62195	7.43075	6.45093	1.20057	1.36982	8.1733	7.56362	7.01885	8.29612	8.89802	8.29518	6.96583	7.36098	4.98262	7.76531	7.27782	5.2373	6.43292	8.35591	4.95344	4.51151	7.94141	7.13472	3.90384	3.40806	5.15499	5.72153	1.52912	2.70345	9.23226	2.61344	7.52913	1.32378	8.37792	7.16394	8.24387	6.10025	7.02192	3.63179
UNC5C	ENSG00000182168	246.45	-1.60962	0.213508	-7.53892	4.73877e-14	5.84288e-12	13.3027	14.6318	5.36893	6.3605	7.53541	8.3169	2.44916	1.84399	15.1736	12.8762	12.615	13.3931	13.3954	15.6286	11.8003	13.7098	13.9778	15.2516	16.7343	17.0427	13.5454	14.6433	14.6602	13.5345	9.00027	10.7924	6.02631	6.10455	7.25907	6.22342	2.16186	5.43629	9.65918	6.74191	7.21211	1.83292	14.4385	15.3001	12.0042	12.9944	10.1379	6.37777
AL109627.1	ENSG00000288398	152.009	-1.59661	0.230237	-6.93465	4.07235e-12	2.71751e-10	7.61317	8.43096	2.84583	5.56544	6.69814	6.39761	1.4887	2.26547	6.69757	7.65366	7.68279	7.42855	7.73741	6.85254	6.7579	6.11881	8.95108	6.78883	6.44342	7.72717	6.88594	8.51921	7.35511	7.21841	8.7885	8.17332	4.39655	4.71886	7.10126	6.07285	1.68731	2.82099	9.07216	5.11325	8.16316	1.52743	5.61499	7.11277	7.76178	7.14482	9.17239	5.72818
BMF	ENSG00000104081	728.771	-1.59281	0.229292	-6.94664	3.74101e-12	2.52414e-10	39.2579	47.1862	13.437	13.1333	33.4907	35.0802	8.45199	10.0102	47.0343	45.6518	35.0468	39.0677	47.3917	46.445	37.3764	35.7467	37.7444	42.8254	36.25	34.2142	43.5355	46.5699	43.8304	36.4245	34.254	36.3058	14.6678	17.265	34.5069	31.4684	7.69834	13.6936	34.2074	17.7638	40.8158	8.91003	43.6276	33.6705	43.3888	33.8439	21.5485	13.0803
ANGPTL2	ENSG00000136859	194.821	-1.572	0.246934	-6.36607	1.93937e-10	8.5494e-09	9.72643	13.9519	3.814	3.23914	4.81429	4.58496	2.20904	2.1601	11.5032	15.6675	12.5201	9.81436	13.347	12.9838	10.1888	9.56927	18.6077	14.6936	12.7941	11.5478	13.9984	14.0445	12.8089	11.0176	7.04139	5.68971	4.39655	5.24317	5.5232	4.11548	1.84549	3.79071	6.93753	4.92387	5.58741	2.44389	12.968	9.72249	14.1255	9.27573	3.24764	3.4251
OLFML2A	ENSG00000185585	243.738	-1.56652	0.30155	-5.19489	2.04836e-07	3.8214e-06	13.7633	13.9791	3.84334	3.06246	5.12827	3.73194	2.78532	2.37084	16.006	17.2432	18.4956	13.6913	18.4247	16.6705	18.4023	17.8044	18.0344	17.8091	18.6349	19.5755	16.3541	14.0717	21.9652	20.468	4.65896	5.23815	3.75223	3.78258	4.20816	3.86454	1.31821	3.87886	5.2832	4.20422	5.4289	2.34206	16.3102	17.1935	17.5002	19.596	2.32601	3.12983
TMEM143	ENSG00000161558	222.751	-1.5552	0.180991	-8.59268	8.49609e-18	3.62053e-15	11.352	12.3745	3.60863	4.85871	5.9132	5.27803	1.87288	3.37186	13.0167	12.9212	17.642	11.4953	16.1518	14.8271	15.0753	13.3878	18.0344	12.5082	12.4233	11.6337	12.9111	12.4658	14.41	13.0121	7.3061	7.63144	5.23038	4.64395	6.20703	6.47436	2.32005	3.52624	8.00485	4.54511	5.54778	1.93475	11.4974	12.6904	14.1255	12.8272	10.094	4.93096
ATP2A3	ENSG00000074370	368.244	-1.55138	0.212081	-7.31503	2.57333e-13	2.56173e-11	22.108	19.1736	5.31026	6.56663	8.42501	8.63678	4.56215	4.47826	19.9792	27.5081	26.6526	21.9603	25.6785	21.84	26.0959	29.3979	25.6186	19.483	23.4095	25.0274	21.0655	19.2703	32.6226	26.8791	12.7063	11.4246	7.76977	7.41535	11.4672	7.6287	3.42734	5.34813	9.44572	7.65093	9.03496	4.83687	18.4493	22.6688	25.3101	26.7408	7.98744	6.58446
C1QL4	ENSG00000186897	191.608	-1.53692	0.238004	-6.45752	1.06434e-10	5.01023e-09	10.0786	10.09	2.05369	3.29804	3.4014	4.05182	2.01695	1.7913	9.68688	16.0277	14.4645	10.1939	15.3781	13.3444	12.2682	11.4555	17.7699	12.6942	10.1982	14.1665	14.0437	10.1251	14.1098	13.0121	4.60602	3.79314	2.38778	2.39688	3.99775	3.31246	1.68731	2.05697	4.85627	2.46193	4.47785	1.78201	9.04637	9.92717	15.5236	13.2869	3.77428	3.33652
SMOC1	ENSG00000198732	1083.5	-1.52963	0.202303	-7.56109	3.99691e-14	5.05651e-12	60.9325	65.2175	24.6736	32.1264	48.4569	45.0499	16.2317	12.9079	55.1698	62.0847	61.3675	60.6755	60.9805	57.4652	45.122	44.6719	70.374	63.0524	54.7459	61.6456	58.9382	65.2686	54.5879	48.6768	60.1959	58.297	35.7409	33.8934	49.6562	48.633	12.3384	24.8306	53.9527	36.3987	52.1491	17.8201	54.7239	51.3757	58.5749	44.7073	38.1378	32.1546
GALNT6	ENSG00000139629	404.871	-1.5088	0.241627	-6.24432	4.25653e-10	1.68389e-08	19.6154	21.4038	6.74784	7.21445	7.74473	10.0229	4.80227	4.42557	23.6118	23.1861	26.8423	19.8727	28.9186	26.5686	28.3832	29.7199	26.6328	25.9464	29.7139	33.4415	26.9548	21.23	36.9757	28.5412	12.1768	12.0568	7.95928	9.58752	9.46835	7.32757	3.9019	6.49416	10.4063	8.52208	10.2634	4.48047	28.4315	29.628	28.2027	28.83	7.81189	7.17499
AC106820.4	ENSG00000260293	203.053	-1.50343	0.221992	-6.77249	1.26588e-11	7.42944e-10	13.3027	12.5376	4.4301	5.00595	8.42501	8.37021	1.92091	2.5289	15.5141	15.8926	12.8521	13.3117	17.8444	17.3117	9.61701	7.63701	13.7132	11.7177	8.62213	8.3711	11.0084	12.2209	7.90549	8.88054	7.09433	7.99269	3.79013	4.30689	6.36483	5.21964	1.79276	4.4078	7.89812	4.05272	6.61771	2.54572	13.9929	9.10844	12.3899	7.52086	5.92475	5.0786
CORO6	ENSG00000167549	317.994	-1.5018	0.424848	-3.53491	0.000407921	0.00263521	21.3765	10.1171	3.16855	6.83165	5.70389	5.27803	2.49718	2.47621	22.7415	25.8424	27.4589	21.7705	31.2398	29.1333	27.5514	24.6133	10.4944	9.20677	14.3702	15.8407	11.0084	10.1251	11.6581	16.4789	5.50605	5.68971	2.8047	3.40806	4.78678	4.61737	1.47639	3.11484	5.06974	1.89379	4.08158	0.763717	15.0179	18.8821	23.6228	20.7241	14.6583	6.93878
TRADD	ENSG00000102871	117.863	-1.47704	0.279247	-5.28935	1.22749e-07	2.43992e-06	5.63537	5.76569	1.61361	5.03539	4.76196	4.69158	0.816385	1.63325	5.07047	6.79825	5.40641	5.55785	5.12604	4.72865	4.78251	4.96866	6.79047	7.16082	3.89387	5.06559	5.30036	5.52524	6.65462	6.07866	6.40607	5.73487	2.8805	2.95865	4.73417	4.16567	1.00184	1.61619	5.87022	3.71184	5.03263	1.88383	3.47595	5.01476	7.13505	5.72421	7.63634	4.90144
CPLANE2	ENSG00000132881	105.444	-1.45954	0.190635	-7.65622	1.91492e-14	2.65791e-12	5.1206	5.6297	1.99501	2.85633	3.4014	3.51869	1.39266	1.52788	4.12449	5.53765	6.44975	5.31385	4.54573	4.84887	6.49798	4.46259	4.3653	4.74288	5.60902	5.96709	5.57218	5.38915	6.50451	6.60105	5.29428	4.38018	3.37322	3.25826	5.4706	4.91851	1.21275	2.05697	4.42935	3.67396	5.15151	1.17103	3.83245	5.1171	6.07443	5.2646	5.96864	2.83457
VILL	ENSG00000136059	100.635	-1.44728	0.202246	-7.15601	8.30607e-13	7.05435e-11	5.74374	5.57531	1.70163	2.94467	3.4014	3.62531	1.39266	1.84399	5.33535	6.97834	5.83323	5.6663	5.80306	4.84887	4.15871	3.81851	5.95269	5.39386	3.38395	5.15145	4.84734	5.6069	4.10285	4.93891	4.28836	4.38018	2.8805	2.54668	3.83994	3.91473	1.1073	1.64558	5.49666	1.93167	3.40792	1.12012	4.67916	4.55422	5.54413	3.00834	6.05641	3.01173
KBTBD7	ENSG00000120696	208.792	-1.44677	0.246784	-5.86249	4.55965e-09	1.32958e-07	10.8102	11.6946	4.8115	5.35931	10.8322	10.2362	2.30509	2.42353	14.1141	10.7601	7.06627	10.6006	11.0258	11.3007	4.10672	5.47473	11.1117	12.5082	10.3373	9.48725	14.4967	11.8942	5.30368	5.8887	11.4886	11.4246	4.54816	6.17946	10.573	11.0917	3.05824	4.76042	14.6222	7.19642	12.7203	2.74938	13.3245	9.15961	11.9078	5.13925	10.3135	5.1967
DLX4	ENSG00000108813	286.426	-1.42955	0.160569	-8.90305	5.43314e-19	3.56678e-16	13.1944	13.8975	4.89952	5.8599	9.20995	7.41057	3.40961	3.37186	16.6493	17.1082	18.4956	13.5829	18.5214	14.7871	18.6622	18.9085	20.7683	16.5536	13.9067	15.5402	14.995	14.3983	19.8138	17.0962	11.4886	12.1922	6.93594	6.47907	9.25794	9.33512	3.48007	4.87796	10.6198	7.42368	8.9557	2.95304	13.7701	15.9142	16.1985	17.5905	10.7084	5.66913
MVP	ENSG00000013364	258.218	-1.42008	0.364068	-3.90058	9.59618e-05	0.000762234	17.9086	8.0502	2.17104	4.71148	3.71538	3.41206	2.113	3.47724	9.2328	14.677	28.8816	17.3785	19.6337	14.8271	38.1041	39.1512	11.4203	8.23029	16.7343	21.2068	11.688	8.05651	40.278	34.9048	3.70599	3.74799	2.8047	2.35943	3.47173	1.95736	2.58369	2.26267	2.45482	2.53769	3.17016	1.88383	8.68987	17.8075	11.956	30.1252	3.68651	4.60617
WDR31	ENSG00000148225	155.281	-1.41909	0.198983	-7.13171	9.91308e-13	8.0499e-11	7.17968	9.21966	2.22972	2.7091	3.34907	3.25212	1.72882	2.26547	12.6383	11.3904	8.82098	7.21166	10.3004	11.2606	8.73328	8.87918	9.30383	11.0202	10.1982	8.28524	9.33227	9.19966	9.60667	12.0623	4.23542	4.92205	3.25951	3.44551	4.20816	3.56341	2.21459	2.2039	4.42935	2.91644	4.95338	1.57835	9.49201	11.0529	9.20807	8.56542	4.43259	2.71646
GRIN1	ENSG00000176884	188.934	-1.39872	0.27691	-5.05118	4.39082e-07	7.31001e-06	13.5195	7.31589	3.10987	4.47591	4.97128	4.21176	1.92091	2.21279	14.9844	18.6839	17.1203	13.3117	17.6993	18.3536	10.0849	8.55714	10.4944	9.06727	9.1784	8.54282	8.92454	7.37606	6.60458	6.88598	4.81779	4.60596	3.67643	3.03355	4.31336	3.1619	0.94911	3.32054	5.1231	3.25733	3.9627	1.37469	9.31375	10.6947	14.9932	8.10582	7.32913	4.3109
PLCXD1	ENSG00000182378	2471.8	-1.39745	0.224652	-6.2205	4.95578e-10	1.9322e-08	166.541	127.906	49.67	64.2823	97.594	103.481	32.2712	33.0864	156.768	144.159	172.151	167.956	169.885	166.304	157.719	123.802	113.542	116.666	115.425	131.748	98.5777	127.244	113.929	117.062	88.3085	96.409	49.4612	48.7615	85.7938	68.9595	24.0441	49.0735	101.608	54.617	89.2796	23.828	119.742	131.458	141.399	114.401	122.62	63.6301
PBX1	ENSG00000185630	1498.46	-1.39685	0.164705	-8.48094	2.23381e-17	7.536e-15	74.3436	88.525	37.3478	38.6636	54.8934	56.3523	23.387	21.3376	87.7495	70.1885	74.4567	74.665	77.1807	87.5602	70.854	71.4015	72.9755	100.809	92.4793	90.365	79.8679	89.3837	75.5524	71.5192	64.5372	76.0886	47.7178	48.05	45.1851	50.5903	20.8804	37.3488	79.3547	52.8748	58.8857	21.5368	91.0876	79.0592	74.677	68.607	63.8995	38.1485
AC022075.1	ENSG00000245648	325.611	-1.39482	0.155082	-8.9941	2.38169e-19	1.6529e-16	14.1968	15.7469	7.01189	9.92355	13.03	11.8889	7.15538	4.79437	20.9252	19.9445	16.0295	13.7455	17.5543	18.554	10.5527	9.56927	24.869	21.2965	13.4431	12.9645	19.3441	15.7592	10.7575	10.4002	19.5359	18.8302	10.1955	10.1118	9.41575	11.694	5.00919	7.08186	19.7987	9.96136	10.5804	4.42956	18.0927	15.6583	16.4395	9.48464	19.3542	10.0391
TNFRSF19	ENSG00000127863	432.814	-1.38514	0.176359	-7.85411	4.02606e-15	7.00776e-13	22.1351	27.7678	10.4151	11.5726	16.7977	15.7808	6.24295	6.00613	24.6334	24.3116	19.3493	22.4212	25.1466	27.2098	19.7019	16.8842	22.3997	27.9923	25.3565	22.6234	26.9548	28.0345	18.5629	17.5236	21.6006	18.5141	13.6445	13.2952	14.9916	14.0027	6.38013	10.373	22.8939	15.6049	17.951	6.77162	25.1783	20.2125	22.0319	16.8802	16.0627	11.5449
GUCY1B2	ENSG00000123201	112.792	-1.38123	0.276651	-4.99267	5.95496e-07	9.5792e-06	7.17968	4.75941	1.70163	2.35574	3.50606	4.42501	1.4887	1.89667	11.8437	9.49954	9.20038	7.48277	10.2037	11.9018	5.92616	4.64662	4.32121	5.30087	5.28453	4.55044	5.25506	4.46374	3.85267	2.89686	3.12362	4.78658	1.70556	1.31079	3.26132	1.70642	1.1073	1.67496	4.53608	1.74229	2.53613	1.12012	8.95725	7.11277	8.3885	4.59608	5.66143	2.5393
TSC22D3	ENSG00000157514	170.24	-1.36558	0.37446	-3.6468	0.000265531	0.00181836	9.21166	9.00209	1.84832	1.8257	5.07594	3.99851	2.16102	1.89667	9.30848	14.3168	12.5675	9.16368	14.6044	12.8235	12.1122	11.2715	12.3904	10.2762	12.6551	13.4796	15.6746	8.9547	13.9097	12.8697	3.81188	4.19955	2.61519	3.071	7.62728	5.77172	1.58185	1.82189	2.98848	4.01485	6.22144	1.83292	10.6061	10.7459	13.1131	8.73255	1.53605	1.94876
ANPEP	ENSG00000166825	209.518	-1.35336	0.225177	-6.01022	1.85272e-09	6.01639e-08	11.1895	10.4979	3.84334	3.85752	5.12827	6.07773	2.88136	2.68695	15.8925	16.2077	17.0729	11.197	16.2969	16.9109	14.9194	14.2619	14.066	10.7412	13.3968	9.01503	10.9178	10.5333	11.3579	10.5902	6.1943	6.86378	4.24495	5.31808	6.10183	5.11926	2.00368	3.93763	4.80291	3.52246	5.8648	2.69847	13.369	12.4346	16.0057	12.7437	5.96864	3.83847
ACACB	ENSG00000076555	350.116	-1.35204	0.167031	-8.09452	5.74887e-16	1.29296e-13	20.374	19.7991	8.83087	8.92236	14.5999	11.0359	5.85877	5.58465	20.6981	18.819	20.2977	20.0896	19.8271	20.6778	17.3626	17.1603	11.9936	17.8091	18.5886	17.5149	14.8591	19.8419	17.3621	19.2333	16.677	19.5076	10.4608	10.1118	12.9927	15.3076	4.58737	8.84498	13.715	11.7794	15.2168	4.68413	17.8254	17.3981	19.6696	18.2172	15.4482	9.03518
SYNPO	ENSG00000171992	185.269	-1.34506	0.290846	-4.62465	3.75227e-06	4.65013e-05	9.97027	9.02928	2.90451	2.09072	3.19208	2.82561	1.72882	2.26547	9.91391	12.7411	14.1325	9.89569	15.5715	13.7051	15.4912	14.5839	12.4345	12.2757	15.0192	16.1412	12.3222	8.9547	18.0625	16.8113	3.81188	3.25126	2.53939	1.72276	3.52433	2.60982	2.63642	2.90915	3.5755	2.84069	4.20046	1.32378	9.18006	13.0998	13.0649	15.5431	2.10658	2.03734
GLI4	ENSG00000250571	120.52	-1.33963	0.266401	-5.02863	4.93991e-07	8.10746e-06	5.9334	4.35146	2.08303	5.03539	4.291	4.42501	1.58475	2.00204	7.90843	8.23894	8.48901	6.28987	7.97921	7.45364	6.03012	5.93479	4.71806	5.62636	4.5892	4.80802	3.89599	4.5454	3.65254	4.65397	5.02956	5.37362	2.08457	3.25826	4.10295	3.96492	1.16002	2.49775	4.53608	2.9922	4.79487	1.37469	5.65955	6.03818	7.27968	6.05847	9.26016	5.31481
ABHD4	ENSG00000100439	418.209	-1.33782	0.191905	-6.97124	3.14155e-12	2.17402e-10	20.2928	21.0774	8.68418	9.45241	14.4952	15.141	5.7147	6.00613	21.5684	24.1315	23.2855	20.415	22.6803	22.0403	20.8975	24.8433	31.9681	22.7844	24.383	23.0527	21.9263	21.4205	32.6226	28.3987	18.8476	19.7334	11.3704	11.3477	18.7789	16.5121	5.06192	8.84498	17.8775	12.6506	20.0116	6.16065	18.984	18.6774	21.3569	22.1865	14.6583	9.30092
TMEM255A	ENSG00000125355	258.587	-1.333	0.240567	-5.5411	3.00584e-08	7.0748e-07	14.0613	15.3389	3.78466	4.59369	5.86088	6.71749	4.32204	2.8977	19.6386	19.4043	17.4997	14.3962	20.0206	20.3172	14.4515	14.2159	21.2533	19.1575	19.423	17.1286	20.6125	15.5959	14.1098	12.6322	7.57082	6.3219	4.32075	5.73004	5.57581	5.32002	2.68915	3.67317	7.151	4.77236	7.01398	2.95304	18.8949	14.8396	17.693	12.6183	3.42319	4.51759
QPRT	ENSG00000103485	1969.45	-1.33255	0.187956	-7.08971	1.34397e-12	1.04631e-10	101.328	102.586	36.321	46.5848	49.9221	52.1939	29.3419	27.291	107.464	131.778	130.655	101.804	124.185	117.615	122.214	118.052	160.282	108.435	123.213	130.117	142.068	101.904	151.255	129.124	78.7788	65.6575	50.1055	48.3496	65.2264	53.15	23.3587	35.9676	63.2917	50.7158	56.944	26.8319	104.457	104.901	116.716	112.771	42.6143	46.6522
PKP3	ENSG00000184363	584.571	-1.32899	0.189068	-7.02917	2.07768e-12	1.52468e-10	30.3714	30.5962	14.3758	24.2052	26.217	26.6034	7.34747	8.42966	28.7958	32.4605	28.6445	30.4191	30.4177	27.6506	20.3777	22.497	39.3318	28.9223	26.8862	25.9289	29.4012	30.4569	28.9701	26.4042	28.3244	28.9904	17.8894	18.8005	26.4062	25.2952	6.64377	14.34	24.1746	19.9606	27.5804	8.96094	23.0838	29.9862	35.8199	25.8216	27.8683	24.7139
ACVRL1	ENSG00000139567	160.412	-1.32737	0.21277	-6.23854	4.41681e-10	1.74446e-08	6.33979	8.43096	2.2884	3.76918	3.71538	4.05182	1.87288	1.89667	9.72471	10.6701	11.2396	6.23564	10.8807	11.2205	11.3325	11.5935	10.9353	9.95075	11.0326	10.4746	10.3742	8.6553	12.959	11.35	5.02956	3.74799	2.9942	3.03355	4.10295	4.21586	0.896382	2.23328	3.84233	2.61344	4.16084	1.73109	7.7986	8.90375	10.2687	10.6128	3.15987	3.868
LTBP2	ENSG00000119681	269.741	-1.32438	0.19193	-6.90032	5.18842e-12	3.39695e-10	15.118	13.8975	5.45695	5.8599	9.31461	7.35725	3.84181	2.5289	15.0979	18.4588	20.8194	15.2367	17.8928	18.594	13.9836	15.6421	15.6093	14.4146	18.1714	17.1715	12.594	14.0172	17.6623	17.9036	8.36496	9.39254	4.85137	6.62887	7.73249	6.92606	2.84733	5.55383	8.05821	6.09802	8.28204	3.46218	14.7505	16.4771	16.2949	16.5041	7.41691	5.99393
DEPP1	ENSG00000165507	535.714	-1.31978	0.280893	-4.6985	2.62077e-06	3.41699e-05	28.5562	25.3201	6.27843	6.65497	15.5941	15.2476	6.33899	6.1115	21.1144	33.8112	37.8923	28.6026	35.3987	28.2116	41.1192	42.3256	38.3177	25.4814	34.0713	45.8479	40.6814	25.3127	66.0458	51.4312	22.7654	19.1012	7.20125	7.93966	24.0917	19.1219	6.6965	6.22969	15.6361	7.80244	19.8135	8.24814	21.8806	28.8604	27.4796	37.1865	11.0595	6.76162
GJB7	ENSG00000164411	106.809	-1.30733	0.238904	-5.47219	4.44517e-08	1.0044e-06	5.55409	6.71757	2.64046	3.26859	8.00637	5.86448	2.49718	2.10742	5.97862	7.51859	2.56093	5.25963	5.31947	4.52829	1.50753	2.48433	7.80463	6.23084	3.24489	3.69187	5.9346	6.58674	1.50104	1.75711	8.31201	7.40566	3.25951	3.071	5.99662	5.21964	2.4255	2.67406	8.80533	3.63609	6.69696	1.78201	6.86277	3.32611	4.14604	1.83843	5.0909	3.01173
GEMIN8	ENSG00000046647	281.774	-1.30173	0.187364	-6.94757	3.71642e-12	2.51454e-10	12.4357	12.7008	5.89703	10.6892	8.84364	8.95666	5.33052	4.42557	12.0329	14.9021	13.516	12.2002	15.0396	13.2242	14.8674	13.8478	15.1683	12.5082	14.0457	15.7119	17.2602	12.2481	18.8631	18.8533	14.5063	15.8499	8.18668	8.35163	10.9938	11.8446	2.74187	6.02399	13.6082	8.40845	12.2844	3.97133	12.8343	14.6861	15.2825	14.4985	15.8432	10.7182
CGNL1	ENSG00000128849	272.438	-1.29899	0.220706	-5.88564	3.96507e-09	1.16883e-07	16.0933	14.7406	4.28341	3.6514	8.00637	6.07773	3.88984	3.89872	16.4223	18.5489	20.0606	15.9687	18.9567	19.3955	20.9495	19.1845	13.7573	19.7155	17.7078	18.8457	13.6813	14.6705	19.8638	20.563	6.67079	7.94754	5.26828	4.79376	8.73192	7.12681	3.05824	4.37841	7.95148	4.62086	8.67831	3.66584	16.3993	18.3704	16.4395	17.9665	5.66143	3.51368
HDAC11	ENSG00000163517	293.079	-1.29728	0.181344	-7.1537	8.4472e-13	7.12439e-11	14.9825	14.6862	5.01687	7.98007	11.4078	9.9163	3.88984	4.05677	14.6438	18.5489	16.077	14.8842	18.4731	15.308	15.7511	16.4242	19.1368	13.5777	14.2311	16.5276	15.9011	14.8066	22.7658	22.1776	11.5945	10.6118	7.04964	7.00338	9.31054	8.88342	3.21643	4.84858	8.32504	8.67358	11.2937	4.98962	12.5669	16.3235	16.1985	17.298	12.025	8.14938
BTN3A1	ENSG00000026950	297.037	-1.29368	0.188606	-6.85916	6.92663e-12	4.34749e-10	19.0736	14.8766	5.83835	6.65497	7.6924	7.83707	3.74577	4.58363	21.7198	19.1341	20.9617	18.9509	21.8098	20.7179	24.0685	20.1967	13.3164	16.6466	15.1119	18.5452	13.5001	14.6705	14.2099	15.719	7.88847	10.115	5.761	5.50533	6.99606	7.12681	3.11097	6.05338	9.07216	6.62828	8.28204	3.30944	18.3601	17.2446	17.7894	15.0835	10.8401	6.76162
SPEG	ENSG00000072195	573.672	-1.28961	0.221997	-5.80913	6.27983e-09	1.79455e-07	34.8689	22.0565	7.68667	11.602	13.4486	14.5013	7.63561	6.95447	40.4881	47.0025	45.1957	34.54	47.7302	46.3648	43.4065	38.001	27.8674	25.8999	26.7935	32.6258	27.4532	22.0465	33.4732	37.4692	12.4945	12.3277	7.92137	8.9883	13.2557	11.4932	5.37829	7.78711	12.7544	8.40845	14.5431	4.68413	27.8521	34.3357	41.7015	38.2728	18.2131	11.7812
CRYL1	ENSG00000165475	233.261	-1.28483	0.252193	-5.09462	3.49439e-07	6.02368e-06	11.2436	11.5314	3.10987	4.94705	5.1806	4.79821	3.45763	3.10844	9.53552	14.3168	14.2748	11.4139	14.6044	11.8617	15.5951	17.6203	17.8581	12.3222	16.9661	19.4038	19.1629	11.486	27.369	22.1301	9.58264	6.05096	4.73766	4.68141	5.3128	5.97247	2.63642	3.11484	6.93753	5.56776	7.29137	4.2259	9.67026	14.6861	12.0042	17.1308	4.78369	4.78333
FAHD2CP	ENSG00000231584	221.985	-1.2809	0.215956	-5.93129	3.00561e-09	9.18075e-08	14.0071	14.0063	7.98006	11.8081	5.28525	6.02442	3.02543	3.42455	13.3195	16.0727	13.516	16.6465	13.1536	12.5029	9.20114	9.7993	14.2424	9.85775	12.7014	12.5781	12.0504	13.3912	12.8589	9.30795	8.31201	6.72831	5.38199	5.20572	6.52264	5.47058	3.5328	4.64288	5.87022	4.73449	6.18181	2.29115	9.04637	11.9228	11.715	9.94425	8.16299	11.4859
MN1	ENSG00000169184	132.407	-1.27572	0.205268	-6.21488	5.13635e-10	1.98666e-08	7.85701	7.69665	3.49127	2.56187	6.33184	4.79821	2.06497	1.47519	8.93009	8.86924	9.39008	7.88944	8.80131	7.61393	7.17377	7.77503	6.08497	7.8118	7.27782	6.56809	5.61748	7.81155	8.05559	5.60377	4.23542	5.2833	3.25951	2.65904	3.73474	4.21586	1.58185	3.4087	4.64281	3.37096	5.50815	2.18932	8.55618	7.82916	7.23147	8.1476	4.65203	2.74599
C17orf113	ENSG00000267221	154.704	-1.27525	0.169514	-7.52297	5.35449e-14	6.40692e-12	8.85945	7.88702	3.46194	3.91642	4.91895	4.31839	2.40113	1.84399	9.15712	10.2199	8.91583	8.75701	10.6389	8.85621	10.2928	9.20122	10.1857	6.97483	7.37053	10.0453	7.70138	7.86598	10.9576	9.49791	6.03547	5.46393	3.60062	3.33316	4.10295	3.81435	1.74004	3.37931	5.38993	4.84812	5.31002	2.8003	6.99646	8.75024	8.8706	9.69355	5.00312	3.92705
SEMA3G	ENSG00000010319	284.78	-1.27437	0.163436	-7.79737	6.32131e-15	1.0813e-12	17.2583	15.6925	7.07056	6.86109	11.3031	12.9019	5.13843	5.42659	16.5358	17.7835	14.2748	17.1887	16.2969	17.3117	13.9317	14.5379	13.7573	14.8796	14.602	12.4493	13.5454	15.5414	15.1605	13.4395	12.918	13.0954	7.20125	7.97712	10.31	10.64	4.32372	7.14063	11.7404	8.25695	12.1655	3.66584	12.3886	18.6774	17.4519	15.7102	8.77741	6.99783
NUDT14	ENSG00000183828	227.511	-1.27375	0.230687	-5.52156	3.36005e-08	7.80264e-07	11.5417	8.53974	4.40077	8.80458	8.9483	8.37021	2.83334	2.73964	12.1464	15.3073	15.8873	11.3055	12.9118	13.0238	11.9563	11.0875	10.9353	7.76531	9.45653	11.7625	11.7786	8.90027	12.2085	10.6377	11.4356	9.48285	6.63273	4.90611	8.46891	7.47814	2.63642	4.46657	8.05821	4.73449	9.43123	2.54572	9.00181	10.7971	13.2095	11.6155	11.6301	9.0647
ACCS	ENSG00000110455	212.636	-1.26249	0.242404	-5.20823	1.90653e-07	3.58989e-06	12.3816	9.98116	3.72598	5.15318	7.11678	6.61087	2.30509	3.10844	18.2386	16.8831	11.9036	12.4442	16.2002	18.6742	9.20114	8.92518	10.318	10.6017	10.8936	10.0883	9.78529	10.1523	7.50521	8.88054	5.4531	6.77347	3.52482	4.11964	5.26019	5.26983	2.58369	3.96702	5.65676	3.52246	6.18181	1.57835	13.3245	12.3322	15.3789	9.15038	11.6301	4.99002
PROB1	ENSG00000228672	219.188	-1.25896	0.169173	-7.44184	9.92933e-14	1.08641e-11	14.6303	11.5314	5.39827	7.33224	9.20995	9.16991	4.37006	4.10946	10.7085	13.2813	13.8954	14.4504	14.3626	11.7014	10.9686	12.4216	9.08336	7.43981	8.25129	10.3029	7.88259	11.5404	11.0577	12.0623	9.5297	9.61832	5.30618	4.64395	6.10183	6.67512	3.00552	5.28936	8.91206	4.54511	8.91608	3.76767	8.19967	12.9463	13.3541	13.9136	11.6739	7.14547
DGCR6	ENSG00000183628	196.736	-1.25407	0.272432	-4.60324	4.15965e-06	5.05189e-05	11.4333	14.0607	6.98255	15.1945	5.59923	5.65122	2.64125	3.00307	5.90294	10.7151	8.06219	12.1731	11.0742	8.37533	10.0849	8.14308	14.1983	8.97428	8.62213	9.22968	10.9178	15.0243	11.1577	10.3052	8.20613	7.31535	2.61519	5.39298	4.26076	4.61737	2.84733	6.8174	7.31109	5.52988	7.05361	2.90212	6.8182	6.95926	9.97943	8.06403	7.68023	14.9996
DNAL4	ENSG00000100246	300.131	-1.25206	0.160364	-7.80761	5.82826e-15	1.00403e-12	14.4948	14.7406	6.95321	11.1898	8.73898	9.43648	4.41809	4.79437	11.7302	16.2528	14.7016	14.342	15.5232	13.3845	13.6198	13.1117	19.3132	13.4382	14.7411	15.5831	17.2149	14.7793	19.2133	16.004	17.2064	15.6241	9.89224	9.58752	12.0458	12.5472	5.11465	6.90555	14.4621	11.0976	11.8881	6.00791	12.5669	12.7927	15.62	14.2896	16.4576	11.2497
LNCTAM34A	ENSG00000234546	287.125	-1.25036	0.183131	-6.82768	8.62997e-12	5.3475e-10	11.4333	14.4414	6.19041	9.5113	11.0938	12.1555	4.41809	4.10946	20.1305	19.3593	13.9428	12.0646	19.0534	18.3135	8.62931	8.05107	18.7399	18.1345	12.2842	15.8836	18.9363	13.9084	9.25642	8.45314	14.771	13.6372	8.86891	10.0369	12.151	11.5936	4.53464	6.17092	18.5712	8.37057	12.4429	4.83687	18.7166	10.7971	16.8734	8.44008	12.7272	10.0686
HELZ2	ENSG00000130589	881.827	-1.24955	0.157143	-7.95167	1.84011e-15	3.5194e-13	51.6124	45.4728	19.1287	22.7918	23.3912	23.8311	12.8701	13.8036	49.3425	50.0639	50.6021	51.8101	51.3087	52.1755	46.2136	52.585	35.1429	45.8014	40.0048	47.8655	36.5136	45.3723	50.8353	51.8111	29.3303	29.8033	19.0265	19.2125	20.7778	19.5235	12.1802	19.1886	27.9636	22.3089	21.4778	12.1686	37.4333	52.7061	61.2264	59.8744	42.5704	22.2632
R3HDM2	ENSG00000179912	1211.64	-1.2425	0.161458	-7.69554	1.40899e-14	2.04937e-12	60.1468	56.4602	23.8228	25.2064	38.9853	39.8251	19.113	16.7013	72.3489	64.3358	72.7968	59.4826	79.3085	74.0555	71.8416	70.2513	77.2527	73.5612	77.321	75.4258	62.8342	57.4298	75.5524	65.2506	46.4837	49.0399	31.2307	30.7475	37.926	42.3594	18.2967	23.1556	57.7416	26.9298	45.6503	16.8527	74.6883	76.8588	68.8918	71.6153	41.1221	23.9757
CTSO	ENSG00000256043	122.347	-1.23611	0.209918	-5.88854	3.89625e-09	1.15415e-07	6.12305	7.96861	3.08054	2.56187	3.97702	4.79821	2.30509	2.42353	6.65973	7.29349	5.50126	6.01875	5.41619	6.73232	4.26267	3.35845	9.5243	7.8118	7.23146	6.43931	7.06715	8.02929	3.25226	3.46674	8.36496	6.59284	4.28285	4.68141	5.20759	5.01888	2.53096	2.90915	9.39235	3.71184	5.82517	2.29115	7.26384	6.03818	6.4119	3.76043	4.16927	2.59835
PLD1	ENSG00000075651	228.577	-1.23298	0.190877	-6.45954	1.05024e-10	4.97278e-09	10.6205	11.5858	4.40077	4.44646	5.86088	5.81116	2.97741	2.63427	11.3518	10.7601	14.9862	10.7361	13.0085	14.3062	17.6745	20.6567	11.5085	12.6477	16.9661	17.0427	13.4548	11.7037	19.5636	18.046	7.14727	7.99269	5.38199	4.86866	5.83882	6.32379	2.58369	4.4078	7.89812	5.30263	6.34032	3.05487	12.2995	15.4025	11.6186	16.1698	4.95923	4.51759
TRMT9B	ENSG00000250305	201.59	-1.22596	0.204775	-5.98688	2.13909e-09	6.79196e-08	12.3003	10.9874	5.01687	4.77037	6.8028	6.61087	3.21752	2.47621	18.3521	12.516	10.4334	12.3357	14.3142	17.6323	10.3968	11.3175	8.37786	13.0662	10.1982	9.78775	11.235	11.0777	5.85406	8.83305	5.34722	6.54769	4.77557	5.01847	4.57637	4.66756	2.7946	5.08366	8.27167	4.20422	5.70629	2.24024	16.2656	12.7927	13.3059	7.39551	6.67083	4.84238
NOXA1	ENSG00000188747	260.543	-1.2189	0.356275	-3.42125	0.000623341	0.00377204	13.7091	9.19246	3.0512	7.12611	7.37842	6.66418	2.40113	3.16112	21.1522	24.7168	17.7368	13.7997	24.3728	21.6797	18.6622	13.8478	12.8313	9.53226	8.66849	10.3458	10.8272	9.03636	9.45656	9.02301	5.61193	5.23815	4.66186	3.1459	4.52377	4.66756	2.10913	3.17362	4.64281	2.84069	5.15151	2.03658	10.6061	12.5881	21.6944	13.1197	10.9718	6.93878
YPEL3	ENSG00000090238	1655.12	-1.21635	0.184908	-6.57814	4.76366e-11	2.43023e-09	80.5479	73.4309	29.1037	36.0428	50.1314	45.583	27.7571	22.5493	87.9765	112.824	111.78	80.8193	102.859	91.0867	104.643	99.4192	162.222	89.4173	90.5787	91.1806	100.933	73.4068	127.338	108.466	66.6549	60.3742	36.9538	40.9717	65.5946	61.5817	23.5696	29.0915	54.5397	37.7623	57.3403	22.6569	79.2783	86.1208	106.592	108.175	46.0814	36.5836
TMEM266	ENSG00000169758	247.904	-1.21629	0.159069	-7.64634	2.06787e-14	2.82183e-12	10.5934	12.4289	3.75532	4.5348	6.75047	6.07773	3.45763	4.10946	14.3033	16.4329	14.9862	10.1126	16.2969	15.2279	12.6841	12.4677	18.7399	15.3446	13.5822	14.4241	16.49	12.4658	16.5615	14.9117	9.74147	8.85066	5.761	7.00338	7.46948	6.2736	3.69098	3.76132	8.27167	5.90864	8.20279	3.56401	13.7255	11.4623	15.861	12.0752	7.41691	4.54712
TMEM8B	ENSG00000137103	258.895	-1.21097	0.194333	-6.23143	4.62192e-10	1.81661e-08	14.4406	13.5983	4.87018	5.77156	7.90172	6.82412	4.08193	3.68798	14.2276	17.2432	20.2977	14.2064	18.4731	18.0731	19.182	19.0925	16.9762	13.4382	16.1317	17.6008	12.141	13.4457	18.663	17.1437	6.88256	8.03785	6.17791	4.68141	7.10126	5.77172	3.00552	4.96612	7.63129	5.83289	7.09323	3.66584	9.31375	16.9888	15.9574	18.2172	7.63634	5.78724
CRACR2B	ENSG00000177685	183.429	-1.20991	0.2007	-6.02847	1.65514e-09	5.48478e-08	8.88655	7.96861	2.99252	6.3016	5.02361	5.11809	2.113	2.95038	10.0653	11.4805	14.18	9.32635	14.3142	11.8617	9.09717	9.66128	13.9778	7.9048	7.9268	9.95946	10.5101	7.94764	11.8582	9.92531	9.58264	5.05752	4.20705	5.39298	5.89142	4.66756	2.63642	3.17362	7.09763	3.78759	4.75524	2.29115	7.13015	9.41546	10.4133	8.31473	7.28525	6.08251
JUP	ENSG00000173801	1268.28	-1.20945	0.167839	-7.20602	5.76116e-13	5.1448e-11	62.1245	64.3744	26.9914	36.4551	39.6656	41.4245	20.3136	19.9678	52.2562	66.1816	83.2777	62.4378	62.4312	58.7475	72.9853	79.4065	86.6888	58.4955	78.4799	72.4637	63.3326	64.316	107.274	94.9791	56.384	61.1418	36.2337	39.5485	54.18	51.7949	17.5585	26.9757	42.906	38.5198	45.2937	20.9768	52.4957	66.727	60.214	83.2726	40.8588	36.7017
CDH3	ENSG00000062038	171.844	-1.20519	0.230061	-5.2386	1.618e-07	3.10437e-06	8.77817	9.21966	2.87517	3.5925	3.34907	3.572	2.68927	2.05473	10.4437	12.0658	13.1366	8.78412	13.5405	12.8635	12.1642	10.9955	14.9479	10.5552	13.0723	10.9039	11.7333	9.49906	13.1091	12.9172	3.65305	4.24471	3.10791	3.18336	3.36652	2.96114	2.00368	2.82099	3.04184	3.40883	3.20979	1.73109	11.0072	11.2064	12.5828	10.5292	3.3793	3.63179
MMP11	ENSG00000099953	136.046	-1.20207	0.239093	-5.02764	4.96554e-07	8.13304e-06	7.42352	7.91422	2.61112	2.79744	5.75622	4.26507	2.97741	2.21279	5.82726	10.8502	5.59611	7.45566	10.7357	7.33342	6.13409	6.71689	12.3022	7.9513	8.39035	9.18675	9.01515	7.83877	10.6074	8.40565	4.81779	5.19299	2.46359	2.73394	5.418	5.11926	1.42367	2.76222	4.00242	2.12105	6.30069	1.93475	5.34761	7.21511	8.14745	7.10303	4.52036	2.71646
DTNB	ENSG00000138101	426.72	-1.20081	0.178703	-6.7196	1.82224e-11	1.02222e-09	18.3962	19.0648	7.68667	11.4253	12.716	13.3817	7.34747	6.32225	20.6603	25.9324	23.2381	17.7851	25.0982	23.0021	20.0658	21.9909	32.9823	22.4589	26.6081	26.53	24.4179	19.4064	27.2689	23.4123	22.4477	23.3459	11.7115	11.4601	17.7795	19.3227	6.3274	7.4051	17.7174	11.2491	18.0699	7.89174	23.4849	22.4641	21.839	19.9721	15.536	11.604
ACSF2	ENSG00000167107	415.081	-1.19995	0.185336	-6.47446	9.51511e-11	4.54071e-09	20.6179	18.8473	7.36395	9.65853	11.4078	11.8356	7.2034	8.27161	21.5306	27.6432	29.5455	20.7945	27.4678	24.3646	28.4352	28.1557	27.1178	19.9015	26.8399	24.6411	27.0001	18.5082	36.1251	32.1979	16.9417	13.9082	8.83101	9.92458	14.8863	11.0917	4.11281	7.64019	11.7404	10.0371	12.0466	5.14236	18.984	19.8032	22.2729	24.8606	13.3855	9.21234
SCARA5	ENSG00000168079	1390.22	-1.1968	0.176275	-6.78939	1.12611e-11	6.69341e-10	74.8312	57.82	24.2922	25.442	22.2399	21.6453	20.4577	18.5453	52.7859	69.5132	108.887	75.2073	76.6487	69.928	116.756	127.851	72.1378	57.9375	96.3732	121.188	76.9232	58.1375	157.409	140.094	41.8248	43.1696	31.8371	31.7212	28.405	25.3956	16.9785	24.4192	36.0752	32.2703	30.7506	20.9258	60.1606	104.747	67.4937	142.479	32.6519	25.8654
ADGRA2	ENSG00000020181	513.886	-1.19449	0.170086	-7.02289	2.17333e-12	1.58054e-10	28.3123	26.6255	10.4445	11.0425	15.5418	14.9278	7.2034	8.74577	29.2877	34.6215	34.0983	27.9248	33.7545	36.4667	23.8606	26.2695	24.869	29.0153	27.5815	27.689	24.2367	26.9185	31.5219	32.4354	15.8828	18.469	11.7494	12.284	17.4112	13.0993	6.80196	10.5787	15.9563	11.5143	15.6923	6.26248	19.5633	33.3123	35.0967	28.83	19.8369	11.0135
KLHL3	ENSG00000146021	147.997	-1.19392	0.22653	-5.27049	1.36057e-07	2.67597e-06	9.21166	7.80543	3.28591	3.35693	3.97702	4.63827	3.12147	2.1601	11.3518	11.2554	11.0499	9.40769	12.1864	13.1841	12.0083	8.60314	6.92276	8.0443	8.29764	6.78274	7.88259	7.75711	6.25434	7.21841	3.81188	5.10268	2.8805	3.1459	2.7879	3.71397	1.58185	3.203	4.37598	2.68919	2.97203	1.12012	8.91268	8.75024	9.44912	7.56264	5.57365	3.30699
CLYBL	ENSG00000125246	210.078	-1.18717	0.154737	-7.67217	1.69114e-14	2.38825e-12	10.0786	9.11087	3.96069	5.56544	5.65156	5.1714	2.78532	2.58158	10.6707	10.9853	12.9944	9.76014	13.9757	12.7433	14.6075	12.8817	10.7148	11.6247	11.8207	13.1362	12.4128	8.70974	12.4586	15.3866	7.88847	7.63144	4.96507	5.9173	5.418	5.77172	3.48007	4.17272	7.79138	5.68138	5.31002	2.95304	9.75939	16.5794	12.4863	14.7075	7.72412	5.31481
RRNAD1	ENSG00000143303	789.696	-1.18296	0.147306	-8.03068	9.6936e-16	2.06542e-13	40.721	37.8033	16.4295	22.5857	30.2986	24.7907	12.1497	13.7509	39.8448	44.9765	44.1049	40.3961	44.6836	37.9094	41.4831	43.1997	46.8719	36.1296	36.25	43.8732	41.1798	37.4519	47.7832	46.5872	39.9718	35.8994	19.216	20.3735	29.6675	28.1559	12.813	16.4558	34.4742	23.0285	32.7319	13.085	31.8183	35.615	41.2194	41.5736	38.6645	23.1194
BBS2	ENSG00000125124	738.438	-1.17944	0.144606	-8.15625	3.45587e-16	8.60762e-14	36.4944	37.8849	15.1093	20.3477	20.1468	24.0977	11.5735	11.2747	37.6123	42.7704	42.8719	36.3565	42.0238	43.5998	43.7184	45.086	35.9366	38.3615	44.5013	43.5727	44.9398	37.8057	48.0834	45.3525	30.4421	29.0356	20.8836	20.5982	24.1443	24.191	10.5984	15.1041	31.0054	21.0211	26.0349	11.5576	36.2746	39.0435	35.8681	38.7324	30.7209	20.3439
FAT4	ENSG00000196159	404.915	-1.17771	0.218948	-5.37894	7.49249e-08	1.57569e-06	23.2459	23.2259	10.1511	10.5125	17.2163	18.2332	5.13843	5.47928	22.7036	16.5229	22.9061	23.2345	21.9065	26.4484	19.0781	22.773	11.9054	24.5049	24.1049	21.9795	18.3474	23.2441	17.6122	18.046	12.7592	16.0757	11.4083	13.6323	13.7817	13.7517	5.69466	10.1673	18.251	13.3702	18.5058	5.70242	25.8468	26.4042	20.2481	20.1392	17.9498	10.4525
EDA	ENSG00000158813	386.274	-1.17617	0.177673	-6.61984	3.5958e-11	1.89052e-09	21.3494	21.7301	9.56433	7.2439	10.9891	11.3024	6.33899	7.48132	20.0549	18.0987	21.3411	21.2012	22.8254	22.4411	24.5883	22.543	17.1526	20.7385	23.3168	27.4744	23.3307	21.5566	30.5712	25.4069	15.5122	18.6496	11.9768	11.4975	12.6771	10.8408	6.48559	9.25638	15.7962	12.6506	13.4336	7.89174	19.2068	20.7754	20.8266	25.6127	12.9906	7.35215
SMIM10L2A	ENSG00000178947	231.357	-1.17201	0.20508	-5.7149	1.09767e-08	2.91712e-07	12.8692	13.2992	3.78466	5.03539	5.38991	5.59791	2.40113	4.05677	12.8654	17.6935	15.6027	12.878	19.8271	15.5885	15.1793	10.4894	13.2282	13.7637	13.6285	14.2094	15.6293	13.2551	15.811	13.2021	5.08251	6.3219	5.60939	4.49415	6.25963	6.17323	2.63642	3.82009	5.49666	5.60563	6.0233	3.1567	11.4528	13.6115	17.1145	12.6601	5.7492	5.13765
NPRL3	ENSG00000103148	408.191	-1.16927	0.158276	-7.38755	1.49559e-13	1.58637e-11	18.2608	21.023	8.80153	13.1333	15.7511	14.8744	8.2599	6.90179	18.3142	20.1696	23.1432	18.734	22.1483	20.3573	17.1547	22.0829	30.6894	19.4365	20.8136	18.8886	19.2988	21.2028	27.2689	21.9877	22.3948	22.1718	13.3034	13.7821	15.6754	18.5699	7.85652	8.63929	16.7568	12.7263	16.7226	6.97528	16.9341	19.9567	21.8872	22.2701	18.3009	13.3756
OCA2	ENSG00000104044	147.726	-1.16621	0.137014	-8.51165	1.71482e-17	6.21687e-15	8.23631	8.26778	4.16606	4.62314	6.17485	4.7449	3.31356	3.05575	7.90843	8.64413	5.92808	8.18767	8.51115	7.13305	3.27498	4.60061	10.4944	9.20677	7.46324	6.56809	8.51682	8.87305	5.50382	4.65397	7.3061	6.95409	3.63853	5.01847	6.99606	6.02266	2.05641	4.26087	7.25773	5.56776	6.85547	2.69847	8.06598	6.19169	8.34029	4.38717	8.29465	4.51759
TLN2	ENSG00000171914	256.342	-1.16257	0.150166	-7.74187	9.79641e-15	1.53519e-12	13.5737	17.569	7.8627	6.12492	8.16336	7.67713	5.61865	5.90076	15.3249	14.1368	12.2356	13.6642	14.1691	15.9492	12.2682	11.9156	11.9054	16.1816	14.3702	10.6034	11.5068	17.6917	15.1605	13.9619	10.8003	14.3146	7.42866	8.16437	7.52208	7.42795	4.48191	7.6108	11.9005	9.69623	8.79719	4.5823	12.5223	14.9931	13.3059	11.8662	9.74292	6.43683
AMZ2P1	ENSG00000214174	199.739	-1.15907	0.136015	-8.5216	1.57368e-17	5.9726e-15	9.78062	8.94769	4.13672	4.91761	5.70389	7.03737	3.36159	2.84501	11.1248	11.7056	11.5716	9.59747	12.9118	11.3007	9.51304	10.1213	12.3463	11.4387	10.8472	10.818	13.636	9.22688	10.107	9.5454	7.88847	8.89582	3.94174	4.79376	7.31167	5.52077	3.63826	3.79071	7.79138	4.88599	7.29137	3.05487	11.5419	11.4623	11.5221	9.19216	9.83069	4.84238
METTL7A	ENSG00000185432	2629.62	-1.15891	0.192862	-6.00902	1.86653e-09	6.05313e-08	115.525	137.479	58.3248	63.9289	95.8672	93.7783	41.3955	38.8291	165.358	145.825	129.327	115.874	151.895	135.568	154.184	137.696	142.644	187.576	145.139	162.915	186.102	138.567	166.816	130.026	122.033	104.04	79.2516	87.2614	94.9991	93.6022	47.2973	57.3602	143.233	90.5234	115.315	53.1547	166.311	123.424	130.89	132.618	72.1503	65.136
HSD17B6	ENSG00000025423	143.278	-1.15524	0.169682	-6.80829	9.8768e-12	5.99769e-10	6.77328	6.28242	2.6698	3.68084	2.82578	3.46537	1.87288	2.10742	6.39485	8.68915	8.06219	6.64231	8.41444	7.61393	7.69361	8.78717	10.7148	7.53281	10.6618	8.9721	9.15106	6.0696	10.0069	9.11799	6.9355	5.9155	3.37322	3.55787	3.26132	4.26605	2.95279	2.61529	5.17647	3.48458	4.08158	2.13841	9.00181	8.2897	9.93122	8.8579	4.78369	3.60226
CROCC	ENSG00000058453	1024.56	-1.1543	0.203938	-5.66002	1.51352e-08	3.86575e-07	62.3142	52.7071	25.9939	41.4316	39.0899	38.4923	20.2656	20.2839	50.8939	63.2552	53.8744	62.1395	59.5297	55.9023	40.9633	40.5774	38.0531	42.4999	32.4952	34.6864	36.7401	53.6193	39.6275	38.9889	48.125	53.8265	28.9187	25.5792	39.3989	38.545	14.553	26.8876	43.1194	27.0055	37.3286	14.7143	42.6472	44.7234	65.7099	46.504	67.9371	40.8945
PNPLA6	ENSG00000032444	553.549	-1.14278	0.132398	-8.63141	6.06007e-18	2.67635e-15	28.1769	26.1088	11.9407	19.1698	16.3267	17.4868	10.3249	10.1156	25.3524	31.6051	32.6756	27.8435	27.0326	27.4903	30.2026	33.0324	30.6012	23.2494	28.6477	26.1007	26.8189	26.0476	42.2293	34.9523	28.1126	24.2942	15.5774	16.5909	20.62	20.0253	8.17289	11.7247	19.7453	17.9532	19.8135	9.01186	23.9306	26.5577	28.5402	36.8104	21.768	19.281
MAN1B1	ENSG00000177239	2008.39	-1.1401	0.133472	-8.54188	1.32061e-17	5.23039e-15	108.887	101.933	49.5233	79.359	71.6911	72.8261	36.4972	39.2506	97.285	114.265	108.792	110.018	110.742	104.351	96.7419	94.9566	102.607	80.9545	94.8434	95.9028	99.3479	102.557	105.273	99.6805	107.95	95.822	61.9686	66.5134	74.5369	73.2757	31.1097	49.4849	82.8768	68.9341	78.6992	35.5383	77.8523	88.4235	104.037	91.2113	98.7897	79.5155
KCNAB2	ENSG00000069424	522.65	-1.13517	0.142001	-7.9941	1.30526e-15	2.68685e-13	29.4773	27.251	13.3197	17.5208	17.6873	19.8859	8.88419	10.6424	25.2767	27.0579	27.364	29.3075	29.644	26.4885	27.3955	26.2695	26.765	20.2735	19.9792	23.4391	23.376	26.7008	28.9201	26.9266	24.8302	25.2425	15.4258	15.018	20.2517	16.1608	8.7529	13.1646	22.1467	16.8548	19.6946	9.72466	19.4296	25.2273	27.6724	26.1559	25.3228	17.5389
APOBEC3F	ENSG00000128394	170.374	-1.13144	0.176347	-6.41597	1.3993e-10	6.41582e-09	8.99492	9.21966	3.4326	3.29804	5.5469	4.58496	2.06497	2.26547	10.8977	10.1298	10.6231	9.05524	13.0085	10.8198	10.6047	10.5814	11.5967	9.62526	10.9863	10.5605	10.3742	9.33575	11.1577	11.445	4.65896	5.05752	3.22161	3.93238	4.31336	3.91473	2.53096	3.34993	5.71012	3.67396	5.03263	2.74938	10.2941	10.2854	9.97943	10.2785	3.64262	3.36605
KLHL22	ENSG00000099910	506.093	-1.13112	0.169699	-6.66542	2.63903e-11	1.4235e-09	25.4134	24.341	12.2048	16.7846	23.0249	19.3528	8.45199	9.69411	26.8281	27.8683	25.467	24.8883	28.0965	25.7271	22.561	23.3711	29.1461	26.5043	21.8798	24.8987	27.9968	25.0949	28.9201	29.7285	24.936	21.359	17.5483	17.9391	22.987	20.0253	7.0656	12.2243	21.8265	17.9153	21.2004	6.46614	22.5937	20.9289	28.0099	23.5654	20.6708	16.594
RASA4DP	ENSG00000233297	164.247	-1.12794	0.2723	-4.14227	3.43878e-05	0.000314844	15.7411	14.0607	6.80652	9.09905	4.13401	3.99851	3.98588	2.8977	7.94627	7.02336	8.72613	13.7455	6.67352	7.65401	9.66899	10.7194	6.43772	5.76586	8.20493	10.0024	6.84064	11.5404	14.5101	10.7326	6.40607	4.51565	4.09334	3.67022	4.89198	3.81435	3.05824	6.34723	5.65676	3.06795	4.51748	3.76767	5.43674	8.69907	8.48492	10.3203	4.25704	7.26357
NT5M	ENSG00000205309	185.603	-1.12645	0.180104	-6.25444	3.98933e-10	1.59639e-08	8.39887	8.64853	3.72598	6.59607	4.291	4.15845	3.12147	2.73964	8.93009	10.8952	10.9077	8.56723	12.3315	8.29518	12.1122	11.5935	14.551	8.27679	10.4764	11.6337	12.4128	8.32869	16.5615	15.4816	7.83553	5.05752	4.32075	5.43043	5.94402	4.81813	2.4255	3.70255	5.87022	5.37838	4.71561	2.90212	7.13015	10.2854	11.04	12.9108	5.7492	6.58446
ZNF862	ENSG00000106479	142.52	-1.12617	0.158942	-7.0854	1.38643e-12	1.06571e-10	8.85945	8.02301	4.13672	4.32867	4.18634	3.94519	2.64125	2.68695	8.58953	6.70821	8.96326	8.86546	10.5422	8.05474	8.73328	8.3271	6.21725	6.69583	7.0924	7.51253	7.42957	7.8932	8.15566	9.35544	5.87665	5.41877	4.20705	4.11964	4.73417	3.76416	2.37278	3.9964	5.38993	4.16635	4.87412	1.73109	5.61499	6.14052	7.42431	7.72977	5.79309	4.34043
KDELR3	ENSG00000100196	255.357	-1.12056	0.188172	-5.95501	2.60051e-09	8.05693e-08	10.6476	12.1025	4.28341	5.9188	5.70389	5.43797	3.1695	4.16215	10.7464	11.3454	14.1325	10.6006	12.9118	10.4992	14.7634	15.4581	21.121	16.0421	18.0787	15.9266	18.438	12.1936	21.3648	17.3337	9.9003	8.80551	5.45779	6.142	8.1533	7.87965	3.74371	4.31964	9.33899	6.93129	9.94638	4.2259	14.9733	13.765	13.2577	15.4178	8.95295	5.99393
STAB1	ENSG00000010327	305.541	-1.11925	0.178743	-6.2618	3.80565e-10	1.5536e-08	16.3643	13.0272	5.69166	8.36288	6.12252	7.73045	4.80227	5.37391	13.3573	18.9991	24.2814	16.5651	19.537	16.0694	23.0288	25.9474	19.9305	12.1362	19.9329	23.9542	14.9044	13.0374	30.4211	23.6973	8.94733	8.12816	7.12545	7.78986	7.41687	5.77172	2.95279	5.73014	8.16494	8.21907	6.57808	4.27681	9.58113	18.2169	15.3307	22.103	8.73352	8.41512
HTRA3	ENSG00000170801	152.646	-1.11908	0.186048	-6.01502	1.79867e-09	5.904e-08	7.61317	6.85355	3.37392	5.4771	5.28525	4.69158	2.25707	3.37186	6.28133	8.55409	8.44159	7.72677	8.94638	8.05474	7.90154	7.82104	12.2581	7.53281	9.41017	8.45696	10.1477	7.02223	10.7074	10.0678	6.67079	6.00581	4.32075	4.56905	5.26019	3.41284	1.74004	3.4087	5.1231	5.3405	5.54778	3.5131	6.77364	7.9315	10.4615	6.72699	5.66143	5.40339
NYNRIN	ENSG00000205978	946.743	-1.1181	0.204384	-5.47059	4.48528e-08	1.00982e-06	51.6937	59.5878	23.3241	19.6704	32.6011	26.4435	17.3842	16.9647	59.1051	67.3072	53.5898	51.4847	67.3155	70.2085	50.7362	58.1977	59.13	66.1678	53.3552	58.1255	57.1261	60.07	63.8443	51.6686	27.1596	29.8033	21.0352	21.497	28.2472	23.3378	11.8111	23.2732	29.1376	26.9676	30.0769	14.7652	52.1392	54.0877	59.7801	49.1781	21.4169	19.8124
HMGCL	ENSG00000117305	630.899	-1.11548	0.161053	-6.92613	4.32509e-12	2.87039e-10	28.5833	31.0858	12.9969	19.5821	18.2106	15.3543	8.88419	10.379	31.7851	36.8276	33.1972	28.6568	36.5109	30.616	38.7799	32.8484	46.6955	32.3167	37.0844	41.7696	49.5607	31.1373	48.5337	43.8803	26.7361	21.7654	15.9186	16.7033	18.5159	16.8634	10.0184	12.9295	21.0794	16.1351	23.1422	12.5759	28.6988	32.2889	33.2165	36.518	22.6457	19.3991
IMPA2	ENSG00000141401	445.383	-1.11521	0.148764	-7.4965	6.55424e-14	7.65397e-12	20.4824	22.2468	12.2635	17.3736	14.3382	15.0877	8.30792	7.90281	19.9413	22.0605	19.8235	20.4692	22.5836	20.4775	17.7785	19.2306	32.7618	21.0175	20.9527	22.4947	26.3206	22.1282	24.7672	23.3649	22.4477	21.5848	15.4637	17.3774	17.3586	17.7668	7.22378	12.2243	21.2395	16.8169	19.655	8.65546	15.9091	22.2082	21.4051	21.142	20.9341	17.0664
SDHAF4	ENSG00000154079	450.416	-1.11458	0.203692	-5.47188	4.45275e-08	1.00518e-06	19.1278	19.2552	6.68916	9.98245	7.53541	8.37021	5.28249	5.79539	20.6981	25.7523	25.1351	19.6287	28.5317	23.0422	39.8196	36.2068	33.4232	21.529	32.4025	39.4944	42.6294	19.5697	41.3787	37.2793	11.6474	9.75379	8.37619	8.83849	7.46948	9.83701	6.6965	6.49416	13.3948	8.4842	9.94638	5.80425	25.9359	33.4658	27.817	36.8104	10.4451	10.1867
ZC3H6	ENSG00000188177	376.848	-1.11303	0.254455	-4.37416	1.21902e-05	0.000128672	21.8642	17.3786	6.51313	7.42058	8.68665	11.1958	6.72317	5.95345	26.2605	23.096	32.2488	21.9061	29.5956	27.3701	32.8538	32.0663	11.5526	16.8791	27.9524	25.3709	17.7132	17.365	22.1654	25.027	6.77667	11.1085	6.67063	8.20182	7.46948	8.33135	5.43102	6.52354	11.2602	4.77236	7.09323	4.17499	28.3869	33.7217	24.4906	33.0918	9.26016	7.35215
MTMR11	ENSG00000014914	216.878	-1.11289	0.257998	-4.31357	1.60638e-05	0.000163876	13.5466	7.85983	2.52311	3.03302	3.92469	3.78525	2.06497	3.42455	15.6277	16.2978	17.31	13.2575	19.9722	17.1915	23.3927	17.7584	11.3322	9.48576	11.9597	12.664	11.5068	7.97486	14.8103	13.0121	3.60011	2.89001	2.53939	2.28453	2.41969	2.66001	2.32005	2.52714	3.36204	2.08317	4.00233	1.78201	11.7202	12.0764	15.0897	13.9554	5.96864	2.95267
ENTR1	ENSG00000165689	2665.64	-1.11215	0.187741	-5.92385	3.14494e-09	9.53691e-08	128.53	120.943	61.7574	118.081	116.276	111.265	40.7232	43.4654	115.978	120.928	117.755	128.834	121.236	111.845	128.14	120.628	127.035	112.76	118.577	117.024	119.009	121.773	129.64	123.663	152.052	135.74	83.7998	84.49	118.512	119.851	41.0754	61.5035	129.999	88.0615	118.445	45.6703	111.81	124.857	124.767	129.609	158.388	117.575
HEXD	ENSG00000169660	480.333	-1.11117	0.336018	-3.30687	0.000943456	0.00535809	27.9872	18.0858	10.2098	24.3525	18.8909	16.154	6.81922	8.85114	30.4985	31.7402	25.8464	27.7351	33.0291	30.8965	21.2094	16.8842	17.8581	14.9726	13.6749	15.3256	15.7199	18.8892	10.5073	14.1044	19.5359	20.772	11.0672	12.1342	15.1494	12.8483	6.48559	10.0792	17.4506	11.5143	14.3053	5.80425	17.8699	19.2915	27.8653	15.1253	38.0062	23.8281
SYTL1	ENSG00000142765	370.742	-1.11024	0.195034	-5.69252	1.25176e-08	3.27644e-07	20.2386	16.5084	6.24909	10.1886	10.4658	9.9163	5.0904	6.16419	23.6496	26.6527	23.4278	20.3336	25.8236	22.401	30.6705	25.2113	23.8108	14.6471	17.5224	19.6184	18.5286	16.5213	23.2661	22.0826	10.2709	8.30879	7.08755	6.44161	8.88973	7.98002	4.11281	6.28846	9.81928	7.80244	7.84615	4.53139	14.8396	15.4536	28.8295	21.9358	12.9906	10.2753
SLC35E2A	ENSG00000215790	892.215	-1.10712	0.175354	-6.31364	2.72539e-10	1.15937e-08	61.0679	62.1443	32.0669	40.1948	37.8864	36.3064	17.4322	18.1238	49.948	48.5782	39.1728	58.6693	48.8908	49.0898	39.4557	34.1825	46.2987	43.1974	36.7599	37.0046	41.5422	62.4379	30.271	32.3404	39.6541	37.7056	27.0236	26.0661	34.1913	32.422	16.3458	31.7068	41.305	27.763	34.317	15.0198	47.6829	40.4763	48.9329	32.5486	39.235	39.5068
POLR3GL	ENSG00000121851	393.949	-1.1069	0.195702	-5.65605	1.54898e-08	3.93153e-07	14.6303	17.6506	6.77718	11.5431	9.8379	9.5431	5.42656	5.0578	22.2495	19.9445	16.3615	14.8842	23.1155	18.6341	22.9249	20.7488	26.9414	26.4578	24.0122	24.1689	30.126	18.1816	24.8172	23.1274	20.1182	15.0371	12.1284	12.3589	14.0973	12.4468	9.33292	6.84678	23.9612	14.8474	14.979	9.57192	25.4011	18.8821	18.4643	17.2562	15.0094	11.7516
OSBPL5	ENSG00000021762	455.377	-1.10471	0.155496	-7.10443	1.20817e-12	9.59035e-11	22.7582	23.3075	10.5912	12.4854	16.0127	12.7419	7.58758	9.16726	23.9145	28.9038	28.7393	23.4785	28.6284	26.0477	23.1328	27.3276	23.8989	20.4595	23.1778	22.2371	19.7971	23.3258	30.221	25.7393	17.6829	19.5527	12.8864	11.9844	14.8863	13.4004	6.01103	10.5787	15.6895	11.893	13.7109	6.10973	17.1569	23.6922	27.6724	24.6517	20.2319	12.5784
C1RL	ENSG00000139178	299.067	-1.1033	0.202401	-5.45106	5.00693e-08	1.11067e-06	15.0909	14.659	6.1024	5.74212	6.33184	8.05033	3.64972	4.3202	22.4766	23.3662	21.6256	14.9384	23.309	25.3664	17.4146	17.7584	20.636	18.739	17.8005	18.5023	17.079	14.7521	18.8631	18.6634	6.5649	8.30879	5.45779	5.9922	7.78509	8.0804	3.79644	6.11215	8.32504	5.90864	7.331	3.5131	21.1231	18.9333	22.3211	17.3398	5.04701	5.61008
LMF1	ENSG00000103227	147.792	-1.10317	0.179845	-6.13402	8.56871e-10	3.08347e-08	8.45306	7.45188	3.96069	3.00357	6.27951	5.49128	3.1695	2.8977	7.79491	7.69868	9.53235	8.32323	9.72012	7.61393	7.90154	5.84277	10.0534	7.20732	7.0924	6.69688	7.02185	7.48493	10.2071	9.30795	7.09433	6.50253	4.09334	4.23199	4.99718	5.16945	2.32005	3.9964	5.87022	4.58298	6.34032	2.34206	5.65955	7.88033	8.77418	8.27295	6.49528	2.89362
TESMIN	ENSG00000132749	153.749	-1.10214	0.209168	-5.26919	1.37024e-07	2.68846e-06	8.10085	6.4728	2.78715	3.6514	5.07594	4.05182	2.25707	2.21279	8.93009	7.7437	9.91175	7.91655	10.3971	9.57753	12.4241	10.6274	9.96524	7.53281	10.1519	10.4746	9.42287	6.45065	12.4086	9.11799	5.24133	4.92205	2.57729	4.00728	4.89198	5.42039	2.00368	2.90915	5.49666	3.1437	4.43822	2.54572	7.62034	9.72249	9.59375	12.2841	4.52036	3.48415
FAM161B	ENSG00000156050	106.653	-1.10164	0.170362	-6.46646	1.00327e-10	4.75966e-09	5.33735	5.30334	3.13921	2.59131	4.39566	4.63827	3.07345	1.89667	4.95696	4.90735	3.79397	5.25963	5.17439	5.28968	3.01506	4.14055	5.51175	6.18435	5.14546	6.01002	5.39097	5.33472	4.10285	5.31883	7.04139	7.27019	4.62396	4.4567	5.3654	5.01888	2.53096	3.11484	5.87022	4.16635	5.23076	2.24024	4.67916	5.21944	4.9174	4.63786	5.17867	2.89362
PCLO	ENSG00000186472	201.334	-1.1004	0.199159	-5.52523	3.29058e-08	7.66331e-07	11.1353	11.8033	5.07555	5.65378	9.47159	10.0229	3.6017	4.42557	11.8816	7.47357	8.82098	11.1428	7.59234	11.7014	13.1519	11.4555	5.51175	9.81125	10.5691	7.38374	5.70808	11.6493	9.70674	10.6377	5.98253	11.4697	6.55693	7.26554	8.36371	8.23097	4.32372	4.99551	10.2996	3.97697	7.4895	3.36035	12.0321	12.8951	10.8472	13.1615	10.3573	5.66913
H6PD	ENSG00000049239	1141.42	-1.09957	0.171677	-6.40488	1.50484e-10	6.84505e-09	61.5827	66.9037	30.3066	30.4774	46.6777	46.0628	19.3051	22.0752	60.0889	63.0751	64.6398	61.4889	69.2982	65.2394	65.6556	63.2124	46.3869	57.5656	61.7456	66.0673	56.809	66.5206	71.8999	65.4406	40.6071	44.8404	29.6767	30.8973	39.5567	33.8775	16.7149	30.12	47.3887	32.8005	49.8508	19.9585	55.3923	71.3835	61.9496	70.9886	41.9999	30.7373
PDK2	ENSG00000005882	291.171	-1.09789	0.162371	-6.76162	1.36458e-11	7.96771e-10	12.517	13.2176	7.92138	9.30517	10.6752	9.32985	5.23447	4.95243	13.2059	14.722	13.848	13.1491	12.3799	13.5047	12.0083	12.5597	20.2832	14.9726	14.8801	11.6337	16.1276	13.1735	19.4635	15.1967	15.3005	16.6176	10.0059	9.81223	14.5181	13.6012	5.90557	7.69896	12.0606	10.7189	11.8485	5.09145	13.1908	10.4901	15.5718	15.5849	14.9216	9.35997
CTNNBIP1	ENSG00000178585	466.088	-1.09658	0.144702	-7.57819	3.50419e-14	4.45664e-12	18.6401	22.5732	8.88955	11.5726	16.0127	13.435	8.30792	8.69309	22.9307	24.5367	23.8072	19.2492	24.9532	23.9238	24.4844	23.7852	33.3791	25.7604	25.4028	28.0754	28.8122	22.8903	31.5219	28.5887	24.089	18.7851	13.834	15.6172	16.4644	16.9136	8.80563	9.10945	20.3323	15.1504	20.5664	9.92832	19.2514	23.0269	27.7688	27.1169	16.8526	11.4564
PRXL2A	ENSG00000122378	834.822	-1.09649	0.174354	-6.28885	3.19827e-10	1.33024e-08	41.4254	45.4456	16.0188	19.3171	22.6062	21.6986	13.3983	12.3284	55.0941	57.8527	49.0371	41.101	59.2396	54.9806	48.7608	41.9116	66.6701	54.7291	56.8319	60.9588	69.8108	45.3179	48.6838	44.9251	28.8538	25.5586	17.9273	19.3997	21.935	19.674	14.4476	15.8387	29.4045	21.9301	22.9837	14.4088	48.2622	48.6636	50.9095	40.4037	20.2319	19.4876
TEF	ENSG00000167074	244.919	-1.09585	0.204229	-5.36578	8.06008e-08	1.68202e-06	14.0884	11.9665	3.87267	4.41701	7.58774	7.89039	3.64972	4.95243	10.4058	11.5255	17.4997	14.1522	14.556	13.7452	22.9249	22.451	10.7148	12.3222	15.8072	18.9316	13.5454	12.0848	22.6157	23.3174	5.87665	6.23159	5.26828	5.43043	7.57468	6.17323	4.32372	3.79071	8.8587	5.30263	5.82517	3.71676	9.93764	14.2767	14.5111	20.9748	5.83697	4.42901
SLC35E2B	ENSG00000189339	2543.87	-1.08894	0.132678	-8.20739	2.26045e-16	5.8411e-14	139.828	146.019	73.7275	80.3896	109.316	106.52	48.695	54.2133	136.222	128.987	116.902	137.916	130.907	138.534	115.664	106.642	117.29	132.522	111.022	116.423	118.375	144.691	101.671	110.413	118.38	127.386	84.6336	86.2502	102.206	100.679	49.0901	73.3458	125.569	86.1677	115.077	44.5501	115.375	121.48	140.194	111.058	126.658	79.0726
TMEM80	ENSG00000177042	303.588	-1.08894	0.158396	-6.87477	6.20896e-12	3.96883e-10	14.7387	15.0941	8.18542	10.3358	11.4601	11.8889	6.24295	5.63734	21.8333	18.2337	14.3222	14.3149	20.0689	18.4337	11.3845	10.5354	13.7132	15.6701	10.9399	12.3635	12.8205	15.2148	9.15636	9.78285	14.1357	15.1726	9.24792	9.66242	12.7823	10.5397	5.64193	8.4042	14.5155	9.31747	11.9277	4.07316	14.7059	14.1232	19.8142	11.6573	17.6865	10.541
HTRA1	ENSG00000166033	240.741	-1.08771	0.223845	-4.85922	1.1785e-06	1.70798e-05	10.8102	15.3389	4.5768	6.24271	9.36693	6.82412	4.99436	4.74168	12.26	15.5324	10.9551	10.7361	15.5232	12.2624	10.8126	10.8114	22.1793	15.5306	12.8868	14.3811	18.9363	15.2148	14.6602	11.6824	11.7533	8.85066	6.59483	6.51652	10.0996	8.88342	3.05824	4.46657	9.07216	8.74933	9.23309	5.04053	15.0624	12.1787	16.1503	10.8217	4.47648	6.17109
HOXB13	ENSG00000159184	308.255	-1.08242	0.170288	-6.35642	2.06509e-10	9.02178e-09	13.3569	16.2636	8.42013	11.2781	12.2974	12.3687	5.13843	5.26854	14.4168	14.677	12.4253	13.4202	12.8151	13.3845	11.7483	12.3756	18.1667	15.3911	14.2775	15.5402	17.5773	16.3035	19.6136	17.2862	17.1535	14.7662	10.0438	11.2354	14.6759	12.3966	5.00919	8.28666	15.2092	13.9762	16.3263	7.02619	12.1658	14.1232	14.8004	14.1643	12.1128	11.2792
ZNF76	ENSG00000065029	923.286	-1.08203	0.17518	-6.17668	6.54648e-10	2.45014e-08	46.248	42.4539	24.2042	37.2501	34.6943	32.2013	14.4548	17.9657	43.8937	52.9903	47.2349	46.0624	44.3934	45.884	39.3518	34.1365	42.5948	36.9666	36.4355	36.9616	36.6495	42.9499	33.8735	34.3349	50.2956	53.1491	34.5281	33.7061	37.0318	38.3945	15.8712	24.3604	44.7204	37.232	38.676	18.5838	39.2158	37.6107	45.7993	34.0528	60.1252	37.4989
CALCOCO1	ENSG00000012822	1431.77	-1.08075	0.151212	-7.14723	8.85439e-13	7.35702e-11	75.2376	68.2092	30.1893	37.0735	43.067	44.3035	26.7006	23.4977	78.7815	83.695	96.8885	75.2344	91.1564	89.9246	88.7364	83.133	72.1818	67.0513	72.8245	74.095	69.4484	68.4259	87.2105	76.6956	56.5429	58.3873	38.5835	39.4736	48.2886	46.1235	20.8804	29.7967	49.4166	39.1258	43.1538	17.7691	68.8059	73.4304	71.6397	71.4899	66.4011	37.1151
ZBTB12	ENSG00000204366	393.211	-1.07896	0.160204	-6.73493	1.64013e-11	9.2864e-10	18.3962	19.0104	9.21227	14.37	17.5826	16.0473	7.01131	7.85012	21.4549	24.3116	17.642	18.8967	18.5698	20.9984	12.2682	11.5475	22.3556	21.343	15.1583	14.3811	18.8004	18.9165	15.4107	14.1519	20.33	19.3721	13.7582	12.9581	19.7783	17.7668	7.22378	8.8156	18.1443	14.658	18.4662	8.70637	17.7808	14.6349	23.0925	12.9108	21.1097	14.4386
TMEM198B	ENSG00000182796	249.138	-1.0786	0.183107	-5.89056	3.84898e-09	1.14262e-07	12.3003	11.5586	4.75283	4.0342	8.68665	8.69009	4.0339	3.58261	19.7143	18.5038	14.7016	12.0646	18.4247	20.0367	14.3995	14.4459	15.6975	14.9726	12.8868	10.1741	13.6813	11.9759	11.8582	10.9701	6.77667	8.3991	4.88927	5.80494	6.62784	5.87209	3.00552	4.81919	6.77744	5.07537	8.44055	2.90212	14.4831	12.5369	16.536	11.3649	10.5329	4.34043
NME3	ENSG00000103024	1553.28	-1.07853	0.205254	-5.25463	1.48324e-07	2.88453e-06	75.2918	71.7447	36.9664	87.8985	50.864	47.3423	25.2599	30.6102	67.8081	103.549	69.6194	76.1291	76.2135	69.6475	58.5858	51.8489	127.696	67.2838	56.1829	76.0268	87.0256	71.8009	79.255	72.3741	81.0554	62.3159	43.8897	44.4172	61.8073	49.2352	24.255	37.2018	62.4378	57.7229	62.4918	31.4142	47.0144	52.5014	86.5366	58.0777	85.448	88.2259
LZTS3	ENSG00000088899	475.532	-1.07727	0.152797	-7.05038	1.78429e-12	1.32946e-10	27.5266	23.7427	10.4738	12.9566	16.693	12.8485	9.3164	9.32531	27.8498	30.7947	31.6797	27.3013	30.2243	29.5741	25.3681	22.635	28.617	23.1099	22.5751	23.3962	23.5119	23.734	25.868	20.1831	16.5181	20.0495	9.17212	10.2242	15.7806	15.0065	6.3274	10.3436	14.0885	10.681	14.5035	7.22985	22.5045	25.9437	26.6118	25.0695	20.978	13.1394
CASD1	ENSG00000127995	393.07	-1.07636	0.204969	-5.25134	1.50997e-07	2.92792e-06	20.076	21.2134	11.5887	13.0155	21.8213	24.2043	8.16385	6.79641	19.9413	16.748	13.6109	20.4421	17.4575	16.5102	12.4761	11.6395	13.9778	18.739	13.953	12.3205	18.9363	21.5294	9.05629	9.5454	26.8949	23.5717	11.7873	12.5836	20.357	20.8284	8.91109	11.5778	27.8569	12.6506	22.3496	6.92437	22.2817	13.7138	16.3913	10.8217	26.9905	13.287
NPTXR	ENSG00000221890	249.849	-1.06914	0.197255	-5.4201	5.95669e-08	1.2907e-06	14.7116	16.1548	7.95072	8.53956	10.2042	12.7419	6.05086	6.05882	11.3896	13.9116	10.6231	14.6944	11.8479	13.7852	7.84956	10.4434	13.5809	14.0891	9.08569	11.7625	12.4581	16.3852	12.2585	10.8276	13.3945	13.4566	10.9535	10.374	12.2037	10.9914	5.11465	7.96342	13.1813	10.378	11.5315	5.75333	11.3191	9.82483	13.2095	10.2785	8.38242	8.41512
D2HGDH	ENSG00000180902	364.309	-1.06269	0.25313	-4.1982	2.6904e-05	0.000255672	23.9774	14.4958	7.01189	13.0449	10.0995	10.9293	6.57911	6.8491	24.7091	35.7021	27.1743	23.5599	28.2416	28.412	21.5733	19.4606	14.2865	12.5547	14.2775	14.467	12.594	14.3439	14.6602	16.4789	11.3298	11.6052	8.26249	8.23927	8.88973	8.28116	4.64009	7.52264	8.64523	7.68881	8.75757	3.76767	16.4439	17.2958	24.6834	16.337	17.9498	13.7299
C1QTNF6	ENSG00000133466	245.753	-1.06233	0.189292	-5.61212	1.99865e-08	4.93365e-07	12.7067	11.3954	5.16357	5.9188	7.43075	8.05033	4.0339	4.26752	18.4656	17.9636	15.2707	13.0677	20.3591	20.5576	13.1519	12.9737	13.2282	13.1127	11.3571	10.7322	11.0084	11.3227	11.1077	11.7299	7.3061	9.39254	7.20125	6.0671	6.36483	6.2736	3.05824	5.25997	6.67071	4.46936	6.18181	2.69847	14.3494	13.8673	19.0911	13.2451	10.0062	5.75771
FAM149A	ENSG00000109794	186.532	-1.05925	0.171881	-6.16272	7.15065e-10	2.61975e-08	8.83236	9.43723	3.75532	4.26978	4.86662	5.1714	3.07345	3.74066	11.6924	12.8311	11.8562	8.56723	12.5733	11.9819	10.8646	9.84531	15.3447	9.81125	11.4035	10.818	12.594	9.28132	12.1084	9.78285	7.14727	5.96065	5.57149	5.9173	5.4706	6.07285	2.74187	3.76132	5.22983	5.94652	5.8648	3.05487	10.4278	9.97834	12.8238	7.52086	5.13478	4.48806
OCEL1	ENSG00000099330	168.321	-1.05757	0.195171	-5.41866	6.00475e-08	1.29996e-06	8.15503	8.94769	3.814	4.77037	4.13401	4.7449	2.44916	2.84501	7.64355	8.73417	8.48901	8.24189	10.784	8.17496	11.5404	11.0415	14.8597	7.8118	8.25129	11.6766	8.74334	8.84583	15.0104	11.6824	7.78259	5.10268	4.88927	3.93238	4.99718	3.96492	2.7946	3.76132	5.4433	6.06014	5.82517	3.05487	7.04102	8.2897	9.93122	11.2813	5.22256	4.90144
PWWP3A	ENSG00000160953	1122.46	-1.05689	0.153539	-6.88358	5.83683e-12	3.75071e-10	58.7921	50.4226	24.3509	34.8061	43.5903	44.2501	16.6639	20.2312	65.3864	62.3998	58.5694	60.1604	62.3829	67.8041	63.8881	62.2003	50.6199	53.1482	47.6535	52.2443	50.9197	49.9994	52.9367	55.1828	47.3838	47.5949	27.7438	30.5602	38.715	38.9465	17.5058	23.8315	46.0012	29.7326	42.4009	20.0094	51.6936	57.0045	63.1066	56.6989	54.2444	35.0187
ASB13	ENSG00000196372	737.383	-1.05643	0.158205	-6.67763	2.42841e-11	1.32256e-09	34.7876	37.7489	18.894	23.9402	24.2808	27.8829	14.9351	16.1744	32.8446	39.5289	34.2406	35.028	36.3175	35.505	31.4502	31.4222	45.02	37.7571	37.9188	38.0348	39.2771	38.2412	41.6789	39.8437	47.2249	33.6867	26.7583	25.4668	36.7162	32.422	12.3912	19.3062	33.3002	29.619	34.5944	17.5146	31.5509	31.5725	39.7731	33.426	29.7554	23.9757
HHAT	ENSG00000054392	201.484	-1.05545	0.154889	-6.81424	9.47637e-12	5.78344e-10	8.80527	9.79079	3.63797	4.74093	4.91895	5.22472	3.07345	2.47621	13.1681	13.4614	13.0892	8.86546	13.2503	14.3062	10.2408	10.3054	14.5951	13.7172	13.5822	13.866	11.235	9.7168	14.2599	13.7245	5.92959	5.46393	4.39655	3.48297	5.5232	4.26605	2.84733	3.73194	6.03032	5.52988	4.993	3.66584	12.2995	12.7416	11.715	11.2395	6.53917	4.81286
GOLGA8N	ENSG00000232653	203.958	-1.05491	0.259149	-4.07065	4.68824e-05	0.000411704	16.5539	10.6611	5.01687	7.33224	8.0587	7.73045	4.17797	4.00409	13.8492	12.606	16.5986	18.3816	13.0085	15.1477	15.2313	10.9034	5.51175	9.29977	8.62213	7.4696	8.78864	11.4588	5.25365	9.64038	6.51196	5.37362	4.05544	4.19454	5.15499	4.91851	3.32189	5.93584	8.48514	4.12847	4.35897	2.69847	9.67026	11.5646	13.3059	9.69355	8.4702	7.02736
ING4	ENSG00000111653	432.145	-1.05309	0.17471	-6.02765	1.66358e-09	5.50521e-08	20.7262	20.3703	10.0044	20.7305	12.7683	12.8485	8.64408	8.42966	19.2224	21.2952	19.8709	20.6318	20.891	18.1131	18.1943	19.5066	24.2517	17.0186	18.0787	20.1765	24.1461	19.8963	23.8666	17.951	24.5125	20.9977	14.5162	13.1828	17.3586	17.4155	7.17105	10.373	19.9054	15.5291	18.3869	7.48443	18.7166	17.8075	20.1517	19.22	25.1912	21.1411
AHNAK2	ENSG00000185567	155.538	-1.05222	0.207617	-5.06808	4.0185e-07	6.77372e-06	9.34713	10.4435	3.90201	2.97412	4.60497	5.01146	3.55368	4.16215	9.422	9.72465	9.76948	9.32635	9.33325	10.6996	8.47336	8.69515	7.3196	10.8807	9.31746	9.18675	7.47487	10.2612	8.95622	9.59289	4.18248	6.05096	3.63853	4.00728	3.10351	4.41662	2.74187	3.93763	5.06974	3.18158	5.23076	2.95304	7.44209	10.3365	9.15986	9.1086	5.26644	3.01173
TRPM4	ENSG00000130529	200.289	-1.04978	0.159234	-6.59265	4.3203e-11	2.23277e-09	10.3496	8.51255	4.10738	5.30041	5.96553	5.9711	3.12147	3.16112	9.11929	10.6251	13.848	10.4108	11.3643	11.9419	18.1943	16.5162	9.96524	7.06782	10.9863	13.0503	8.1091	8.30147	20.4142	16.004	6.30019	5.68971	3.63853	4.3818	4.62897	3.91473	2.47823	4.37841	4.74954	3.82547	5.15151	3.00395	7.75403	11.5646	10.9918	15.9609	7.1097	5.28528
MYLK	ENSG00000065534	301.08	-1.04811	0.143823	-7.28751	3.15727e-13	3.0902e-11	13.6549	16.1004	6.89453	7.30279	10.3612	8.15696	4.61018	5.69002	18.9954	15.3974	17.3574	13.5015	16.1035	20.3573	13.9836	16.1941	15.0801	20.506	18.2177	19.4896	17.4414	15.8408	18.8131	16.4314	9.68853	11.5601	8.48989	9.17556	8.36371	8.73286	4.79828	6.90555	12.0073	8.52208	10.3426	5.14236	19.2068	19.6497	18.5126	16.9219	9.08461	7.32263
AZIN2	ENSG00000142920	274.591	-1.04417	0.174593	-5.98057	2.22359e-09	6.9874e-08	18.2066	13.2448	6.07306	7.98007	6.33184	6.39761	5.37854	6.69104	15.2871	20.0346	18.543	18.2731	18.3764	16.39	20.0658	16.9763	15.6093	12.4152	14.3239	15.7978	13.6813	13.2007	21.665	17.2862	8.7885	8.44426	6.10211	5.01847	7.46948	6.12304	2.90006	5.87707	8.27167	6.40103	7.4895	4.17499	10.5615	13.9185	16.4395	15.3342	9.52349	8.0608
ZNF517	ENSG00000197363	225.012	-1.04312	0.165603	-6.29895	2.99665e-10	1.2615e-08	13.6008	11.8849	5.10489	8.42177	10.2042	10.0229	5.04238	4.89974	13.0167	13.8666	11.9984	13.5286	13.2987	11.1003	8.94122	9.24723	10.318	9.48576	9.08569	9.74482	9.10575	11.9215	10.3072	9.83033	9.5297	8.53457	7.39076	7.6026	9.31054	8.48191	4.16554	5.2012	9.97938	6.06014	10.7389	4.12407	9.80395	8.2897	13.8362	10.0278	11.8056	8.44464
AP001469.3	ENSG00000239415	335.437	-1.04294	0.173809	-6.00049	1.96721e-09	6.33735e-08	16.9332	14.9038	6.01438	10.9542	11.6171	10.8226	5.81074	6.26956	24.0658	24.6718	19.1121	16.9447	24.2761	22.8017	17.0507	16.1941	21.1651	17.6696	19.1448	14.1665	16.7618	15.5687	11.1077	13.3446	15.2475	14.3598	9.05841	10.0369	11.9406	11.8446	6.16922	6.406	13.1813	8.18119	12.641	4.78596	25.5794	17.0399	21.5016	15.4595	10.7084	11.2497
NECTIN4	ENSG00000143217	1702.86	-1.04027	0.173144	-6.00811	1.87697e-09	6.07888e-08	82.607	94.1819	41.2498	45.1713	46.6777	47.7155	34.7684	35.1938	100.615	128.266	93.5688	83.1238	103.343	96.737	76.1043	72.3216	115.218	108.807	78.8044	99.9381	122.407	94.3918	104.673	90.0402	83.8613	67.5089	55.2601	56.7761	63.6483	54.4047	36.1716	41.3158	76.046	57.3062	63.7202	37.8804	102.273	77.1147	95.0697	75.8771	45.5108	45.4712
KIT	ENSG00000157404	557.931	-1.03899	0.179767	-5.77963	7.48629e-09	2.08535e-07	27.933	29.2092	12.3221	11.9259	24.8564	20.8989	8.50001	8.90383	26.9416	23.8614	32.3436	27.9519	25.4367	28.6925	30.6185	32.1123	21.7383	30.2707	33.0515	34.4288	30.9414	28.9054	31.1716	27.354	22.2889	24.8812	12.0147	12.5462	22.0402	21.2299	7.90925	12.3125	23.4809	13.7111	24.6084	8.60454	34.1801	32.7494	26.66	34.4706	23.7868	11.7516
CYB5RL	ENSG00000215883	703.615	-1.03752	0.14517	-7.14692	8.87446e-13	7.35702e-11	33.4058	35.5732	18.6006	18.2864	28.6241	26.5501	14.2627	13.1187	35.9852	33.1358	33.2447	34.0249	33.0291	36.5469	33.8935	35.0566	30.9099	36.2226	37.9652	35.5879	35.6982	35.0295	34.524	39.5113	33.301	35.8994	22.7787	24.7178	31.1403	29.0091	12.7603	18.1307	36.5021	27.763	31.979	15.6307	34.4921	38.3271	35.1931	36.309	33.0908	18.5133
DDB2	ENSG00000134574	1528.53	-1.03681	0.140902	-7.35842	1.86105e-13	1.91546e-11	78.6243	72.3702	36.2623	48.5577	48.8232	48.8884	28.4294	30.5575	82.906	99.1374	94.0431	78.5149	96.2824	92.369	83.642	74.2538	104.415	79.792	78.4336	77.9156	89.472	73.0529	78.1042	71.1393	72.5845	64.1673	47.642	49.4356	56.1263	53.15	26.3114	36.4966	57.7416	50.1098	59.282	27.9011	86.4976	75.9889	89.8148	69.6515	56.1754	48.2467
CYB5D2	ENSG00000167740	333.163	-1.03556	0.146831	-7.05271	1.75469e-12	1.31548e-10	14.6574	18.5209	10.1218	15.5184	13.03	13.6482	7.58758	7.27058	16.1196	17.4233	11.1922	14.1793	14.8462	14.9073	9.09717	8.78717	19.6659	15.2516	12.2842	11.3332	18.5286	18.9437	12.4086	11.8724	19.9594	21.6299	14.2509	16.4785	17.6743	16.6125	7.11833	10.4318	17.7708	15.8321	16.5245	8.55363	13.681	12.1275	16.7288	9.48464	19.5297	15.7377
CYP39A1	ENSG00000146233	116.983	-1.03535	0.173043	-5.98319	2.18806e-09	6.92032e-08	5.77084	4.67782	2.43509	3.97531	4.76196	4.90484	1.92091	2.05473	5.6759	5.98786	5.26413	5.93742	6.33501	5.81063	6.49798	5.47473	7.45188	5.90535	5.93351	6.8686	7.74669	4.59983	4.45309	5.69874	4.44719	5.01237	3.71433	3.67022	4.20816	2.55963	2.10913	2.43898	6.51061	3.97697	3.68531	2.29115	6.99646	5.4753	4.24246	5.5153	6.05641	3.80895
LRRTM2	ENSG00000146006	195.526	-1.03249	0.18347	-5.62755	1.82791e-08	4.55385e-07	8.99492	9.73639	6.24909	5.4771	7.90172	6.71749	3.74577	3.00307	14.5682	10.3099	9.91175	8.75701	10.9291	11.9018	8.88923	8.41912	8.51014	11.2062	8.11222	11.1185	9.55878	9.77124	5.45379	5.41381	7.04139	10.2505	6.36742	8.16437	5.3128	6.52455	3.5328	6.08276	9.17889	5.189	5.66666	3.56401	15.1961	12.0764	12.2935	8.23116	9.52349	5.40339
PKIA	ENSG00000171033	1343.03	-1.03208	0.148142	-6.9668	3.24228e-12	2.22472e-10	62.558	73.4853	41.3085	45.7308	55.312	62.6433	30.0622	27.133	71.6677	66.5418	52.7362	62.3564	61.2706	61.753	40.4954	39.8873	86.9533	86.6738	64.017	59.4992	83.7639	73.7334	41.8791	41.4584	83.0672	72.8825	50.0676	54.1171	59.1772	57.9681	29.5279	41.2864	80.2619	59.3894	62.7692	33.2981	79.0555	54.3436	60.889	36.4762	61.1346	45.8845
TSPAN2	ENSG00000134198	263.321	-1.03084	0.168817	-6.1063	1.01966e-09	3.57914e-08	14.0884	12.4833	5.1929	5.77156	7.48308	7.51719	4.41809	4.26752	16.725	14.3619	13.848	14.1522	17.796	16.5904	16.6348	16.1481	16.7998	16.4141	19.423	18.3306	18.5739	12.6836	13.3593	14.5793	7.57082	7.27019	6.36742	5.69259	6.52264	7.02644	3.84917	5.11305	9.17889	6.32528	6.8951	3.92041	17.6025	17.654	15.4753	14.8746	6.71472	5.84629
ENDOV	ENSG00000173818	184.687	-1.02852	0.14196	-7.24514	4.31978e-13	4.03567e-11	10.5121	7.31589	4.31275	7.12611	5.70389	7.78376	3.26554	4.47826	9.45984	11.6606	9.76948	10.4379	10.6873	9.6176	10.5007	9.0172	8.33376	7.9513	8.66849	7.72717	7.9732	7.5938	9.25642	8.54812	9.05321	8.17332	5.8747	5.50533	6.15443	6.22342	4.00735	4.26087	8.11158	6.59041	6.57808	2.90212	9.1355	8.75024	8.67776	7.98047	9.87458	7.2931
PLA2G6	ENSG00000184381	402.127	-1.02755	0.276483	-3.71649	0.000202008	0.0014402	21.5661	16.4268	7.77469	15.489	12.9777	12.7952	7.10736	6.74373	28.6822	28.2735	24.8979	21.5807	30.0792	26.6488	17.4666	18.1264	17.4612	15.1121	15.1119	15.6261	14.542	16.358	15.1605	17.0013	11.0121	14.5855	9.62693	9.51262	12.2037	9.33512	4.74555	7.8165	12.1674	8.71146	9.74824	3.5131	20.2764	16.9888	24.9727	15.5849	29.7993	16.0921
HS1BP3	ENSG00000118960	410.93	-1.02276	0.17099	-5.98141	2.21216e-09	6.9693e-08	18.4775	21.7301	10.1804	11.7493	12.5067	13.6482	6.19492	6.95447	21.7955	23.8164	20.9143	18.6527	23.9376	19.2753	21.3654	21.4388	32.4091	21.5755	20.7209	23.5249	27.9062	21.8288	32.8228	25.6444	16.0946	13.9082	11.3325	11.9469	12.8875	13.3502	7.54015	10.1967	13.5549	13.1429	15.9301	6.72071	17.5134	22.9246	23.1407	25.9887	13.7805	11.8993
ALDH3B1	ENSG00000006534	149.78	-1.02075	0.186732	-5.4664	4.59255e-08	1.03194e-06	6.85456	6.79916	2.40575	2.59131	3.24441	3.14549	2.44916	3.31918	9.68688	11.5705	9.8169	7.29299	9.8652	10.5393	7.79757	9.98332	11.0235	8.78828	9.54924	11.0756	9.55878	6.94057	11.3579	10.0678	4.07659	4.19955	2.42568	2.24707	3.52433	3.6136	1.42367	2.46837	4.37598	2.34831	4.08158	2.08749	7.97685	10.6947	11.1847	8.48186	4.25704	2.62788
ALPK1	ENSG00000073331	434.976	-1.02018	0.16168	-6.30991	2.79194e-10	1.18353e-08	23.0292	20.5335	8.56682	10.5419	12.0881	11.8889	7.2034	6.32225	29.8931	26.7878	30.0672	23.099	28.7735	28.8528	32.126	29.4439	20.7683	23.3424	26.9326	24.3835	23.829	20.7945	26.2182	24.0772	13.0239	14.3598	10.9156	13.1454	13.6239	13.7517	7.32924	8.66867	14.1419	10.1507	12.2447	6.72071	26.5152	27.1718	24.1531	24.6099	15.4482	10.3048
MED20	ENSG00000124641	415.913	-1.01698	0.197342	-5.15338	2.55833e-07	4.63054e-06	18.044	20.8598	10.0924	13.1333	17.2687	16.2606	7.58758	5.95345	19.5251	17.9636	17.7368	18.002	16.9739	16.951	16.167	14.2159	24.4281	21.9939	20.1183	19.1462	22.3793	20.6584	18.763	18.0935	26.6302	24.4748	14.971	13.2952	19.0419	19.8246	8.59472	10.0792	23.3742	15.0367	19.2984	8.8082	19.8753	16.0677	16.8734	14.7075	25.1912	13.3461
PPM1M	ENSG00000164088	435.47	-1.01598	0.150272	-6.76094	1.37103e-11	7.98617e-10	22.6228	20.5063	7.80402	10.4241	9.78557	10.6094	8.06781	7.16521	20.3197	26.4276	28.0754	22.8008	26.8391	24.6451	29.5788	30.6401	29.4548	21.25	27.0716	28.0325	28.0874	20.4679	36.9256	31.818	13.871	14.2694	10.4987	10.9732	12.151	12.2461	5.69466	7.69896	12.8611	9.5826	12.7599	6.77162	17.558	21.6453	23.1889	26.6573	12.7711	10.3934
PIK3C2B	ENSG00000133056	134.212	-1.01567	0.160538	-6.3267	2.50455e-10	1.07105e-08	7.17968	6.55439	3.40326	2.88578	6.12252	5.59791	3.07345	3.00307	7.56787	7.51859	8.44159	7.26588	6.81859	7.37349	8.16146	7.63701	5.20309	6.88183	8.11222	7.21203	6.0705	6.61396	7.80542	8.54812	4.76485	5.9155	3.97964	3.33316	4.57637	4.41662	1.84549	3.43808	4.74954	4.16635	5.11188	1.78201	6.77364	8.69907	6.02622	9.1086	3.90595	2.95267
CCBE1	ENSG00000183287	149.145	-1.01194	0.213012	-4.75061	2.02803e-06	2.74128e-05	7.58608	7.96861	3.60863	2.06127	2.98277	3.89188	2.73729	2.84501	9.64904	8.64413	9.34265	7.40144	10.3488	10.3389	9.51304	9.93732	8.99517	10.5087	9.87373	12.8357	10.8725	8.05651	9.5066	8.40565	4.71191	3.88345	3.63853	3.82003	3.36652	2.81057	2.21459	3.52624	4.32262	3.40883	2.97203	2.24024	9.93764	10.8483	8.72597	9.60999	3.7304	2.03734
KLF8	ENSG00000102349	1435.28	-1.01053	0.212334	-4.75913	1.94429e-06	2.65021e-05	81.6316	75.933	36.9958	42.4622	64.8883	61.4171	26.1724	26.5534	96.4525	70.5937	77.5393	82.3105	79.4536	92.7297	58.8457	53.2751	57.9395	72.2592	68.4208	64.0067	57.8057	76.3463	40.9784	44.2128	54.4781	66.7864	40.706	40.4099	49.025	54.0032	21.3023	36.908	68.0412	37.838	52.9021	18.8893	85.2053	75.2725	69.7596	50.8494	88.6518	42.6956
SLC25A42	ENSG00000181035	433.228	-1.00902	0.13118	-7.69184	1.45031e-14	2.09691e-12	21.9725	20.6694	10.5325	11.7787	16.693	12.9019	9.84465	8.27161	21.909	27.8683	24.8979	21.7976	21.7615	21.4392	26.5637	26.5455	23.1493	21.7615	22.1579	24.5123	20.7484	20.8489	29.7707	26.5467	17.7888	16.7079	11.0293	11.3103	16.4644	12.9487	7.69834	10.4612	19.6919	12.4233	18.0699	8.8082	15.82	22.8223	23.5746	28.5793	16.6771	11.7812
CREB3L4	ENSG00000143578	733.201	-1.00762	0.15531	-6.48777	8.71155e-11	4.19017e-09	30.9945	31.4665	14.1705	24.8825	22.1353	23.5645	10.613	11.7488	37.8772	40.8795	31.7271	30.6089	38.2518	36.4667	36.5446	38.5531	50.9285	37.1526	39.8658	38.0348	43.309	31.9266	45.0813	40.651	29.8068	28.4486	22.7787	22.0213	27.4582	25.0442	13.0766	14.2519	28.2838	24.8087	30.8298	14.8161	31.7737	34.3357	39.7731	32.7575	36.5579	25.4816
DBP	ENSG00000105516	158.728	-1.0069	0.256722	-3.92216	8.77584e-05	0.000706781	8.53434	7.77824	4.48878	4.62314	7.6924	7.03737	2.92938	4.21483	6.65973	8.86924	8.34674	8.4859	8.55951	6.77239	7.48567	7.36098	17.0644	8.50929	7.04604	8.41403	6.97655	7.81155	10.8575	7.21841	11.0121	8.17332	5.6473	5.54278	8.73192	7.72908	3.9019	4.64288	6.51061	5.90864	8.28204	4.17499	5.65955	5.78232	7.66536	7.27016	3.20375	4.6357
CMBL	ENSG00000164237	2589.71	-1.00686	0.217619	-4.6267	3.7154e-06	4.60738e-05	122.786	141.667	60.4078	63.5461	80.0114	79.7036	43.9888	45.7309	139.816	146.05	133.832	123.195	151.266	137.732	149.038	148.37	179.507	171.255	159.556	197.129	202.139	141.588	190.082	158.663	109.644	96.4993	82.9281	86.063	93.0002	81.6572	51.8847	60.6807	107.799	91.6976	95.937	57.4315	138.637	135.347	123.031	134.582	56.1754	63.4234
PUDP	ENSG00000130021	699.56	-1.00673	0.186265	-5.40483	6.48689e-08	1.39193e-06	28.9084	33.0167	19.1873	25.8542	29.252	29.1624	12.8221	12.065	25.5416	28.7688	30.9209	28.2231	29.3538	27.9712	27.1356	29.7659	37.8767	33.1072	37.2235	35.3303	39.0958	33.3148	38.7269	35.3797	40.2894	37.6153	27.1373	27.6765	36.2427	36.688	12.813	19.0417	38.3165	32.3839	38.8741	13.6451	25.5794	24.9714	25.9851	27.7436	37.4356	25.6292
OBSL1	ENSG00000124006	3103.7	-1.00621	0.144021	-6.98656	2.81703e-12	1.99492e-10	175.076	147.379	73.6688	108.335	102.251	94.6847	56.9549	59.956	167.25	208.765	188.039	174.625	194.064	179.929	153.404	160.975	171.349	140.38	132.391	141.794	141.388	147.548	171.719	160.467	118.115	116.142	88.1964	87.1116	105.783	93.5018	48.4573	73.9629	100.861	94.6897	101.643	49.1324	126.293	141.13	188.886	156.476	143.511	108.717
TRIQK	ENSG00000205133	498.963	-1.00415	0.164578	-6.10137	1.05162e-09	3.67009e-08	23.3814	21.6485	11.618	11.4253	17.1117	17.8067	7.87572	6.8491	24.3685	23.5463	29.1187	23.6412	30.7562	25.0458	33.2177	30.9621	22.7084	27.2483	34.7203	32.2395	35.4717	21.2844	25.5677	30.6308	19.9594	19.327	11.6357	15.9542	14.4655	15.9099	8.59472	11.3427	21.5064	11.5521	16.2471	8.04448	30.214	30.3956	25.9369	34.7213	15.4921	11.5449
SMIM14	ENSG00000163683	252.82	-1.00174	0.180583	-5.54723	2.90231e-08	6.86438e-07	12.4087	12.2657	5.22224	5.65378	7.79706	7.83707	4.94634	4.00409	12.5627	9.94976	13.6109	12.4171	13.8306	12.9036	18.2463	16.1941	12.5227	12.2292	18.4031	18.4164	17.8038	12.2481	20.114	17.9985	10.4297	9.79895	6.32952	6.74122	6.99606	7.52833	5.22011	5.31874	10.7799	8.06757	9.78787	5.85516	11.3637	16.0677	11.956	18.635	6.58305	5.61008
PBXIP1	ENSG00000163346	506.193	-0.998219	0.164324	-6.07468	1.24232e-09	4.24414e-08	25.901	25.7008	13.173	20.9661	21.3503	20.419	9.07629	8.85114	24.1037	25.4822	25.3248	25.783	23.5991	22.1205	25.3681	25.5794	22.5761	20.413	19.1448	22.881	21.1109	25.7482	30.5712	28.4462	22.1301	24.249	16.146	18.0141	20.0413	19.3227	10.0184	13.3409	20.3857	15.3776	24.5291	8.40089	22.2371	23.8457	25.6476	23.3147	24.1818	21.023
SORL1	ENSG00000137642	675.41	-0.994826	0.168069	-5.91917	3.23568e-09	9.76331e-08	35.8713	38.592	15.7841	14.7528	22.3969	24.7374	14.0706	11.6962	40.9043	32.1454	44.8637	36.2481	39.6059	45.1226	42.3668	42.3256	24.1194	37.5711	45.7066	39.4086	31.4851	38.4045	45.4315	38.0866	19.6418	25.6037	16.1081	14.1191	20.5674	17.4155	9.75474	15.8681	24.3347	14.9989	22.9044	11.1503	37.968	42.2672	42.7621	42.3257	22.2946	14.6453
ACTR1B	ENSG00000115073	3242.72	-0.994541	0.129419	-7.68467	1.53397e-14	2.20475e-12	155.704	155.646	80.8861	111.603	110.31	106.04	59.8363	69.0179	142.881	183.012	162.809	155.24	175.011	163.459	151.065	148.002	203.053	143.821	154.086	177.897	169.295	155.605	194.235	184.164	162.587	136.643	104.001	101.53	123.404	110.566	54.6266	81.1329	127.971	113.931	131.205	67.1053	120.098	142.972	165.89	150.626	157.291	113.028
ALDH6A1	ENSG00000119711	410.422	-0.993729	0.182156	-5.45538	4.88679e-08	1.08899e-06	19.6154	21.2134	9.18293	9.33462	15.3325	14.9811	7.87572	7.00716	20.736	19.7644	19.4441	19.2492	19.8755	20.1569	24.2245	20.6107	24.384	26.6903	24.5684	25.5426	23.2854	21.0122	24.9673	23.2224	18.2123	19.2366	10.8019	11.7597	17.9373	16.5623	8.01471	9.37392	20.7059	11.9309	18.9813	9.67375	21.7915	21.543	15.62	21.2255	15.8432	9.35997
SCNN1D	ENSG00000162572	274.727	-0.992145	0.375077	-2.64518	0.00816474	0.0320909	15.6056	10.1443	5.36893	10.9542	7.64007	7.51719	4.41809	5.79539	20.6603	25.122	21.7205	15.5078	23.8409	22.5212	17.5185	19.1845	10.0975	9.48576	7.69502	8.62867	7.47487	10.2339	7.60528	9.35544	7.6767	6.90894	3.79013	4.15709	5.04979	5.97247	2.26732	5.28936	6.56397	3.90122	5.11188	2.49481	10.3833	12.1787	17.3073	10.9052	14.9655	10.7477
LINC01508	ENSG00000231107	122.882	-0.991921	0.195251	-5.08023	3.76973e-07	6.43477e-06	5.06642	5.14016	2.40575	3.76918	3.34907	3.572	2.64125	1.73862	6.12998	7.96881	7.44567	5.01563	6.33501	6.05107	5.56227	4.78463	8.73061	5.99835	5.79444	5.92416	8.51682	4.98088	6.55455	8.97552	5.98253	5.01237	5.34409	4.41925	5.20759	5.47058	1.47639	2.32144	4.90964	3.74971	4.43822	2.34206	8.11054	6.65223	5.44771	5.2646	4.82757	3.72037
LINC02593	ENSG00000223764	249.135	-0.991069	0.288029	-3.44087	0.000579854	0.00355314	13.8717	12.4833	6.13173	11.4548	9.15762	8.15696	4.70622	4.63631	18.4278	19.4493	12.2356	13.9895	20.5041	18.3937	8.3694	7.77503	11.7731	11.6247	7.23146	7.34081	9.51347	12.6563	4.80333	5.08138	7.57082	8.083	6.06421	6.51652	6.20703	5.37021	3.42734	6.05338	7.31109	6.81766	7.331	3.66584	13.4136	8.75024	13.8362	4.88856	14.1755	11.6631
HCN3	ENSG00000143630	167.988	-0.989723	0.211871	-4.67134	2.99235e-06	3.82347e-05	8.80527	8.70292	3.60863	3.82808	6.85513	8.10364	4.08193	3.26649	11.0869	11.3454	9.10553	9.19079	11.5578	12.5029	6.7579	6.07281	7.49598	7.8118	6.58249	6.82567	6.52353	8.90027	4.20292	6.26862	6.61785	6.77347	3.94174	3.96983	6.15443	5.8219	3.00552	3.6144	6.9909	2.9922	6.69696	1.98566	9.1355	6.3452	10.9436	5.59886	10.8401	3.36605
MLXIPL	ENSG00000009950	466.338	-0.987074	0.201615	-4.89583	9.78912e-07	1.45163e-05	28.2039	18.9833	9.06558	14.5467	17.5303	15.4076	9.22035	9.48337	30.4607	32.9107	33.7663	28.2231	32.3521	30.3355	29.8387	29.904	22.6643	17.9486	20.0719	20.7775	15.4481	19.2703	24.4169	21.3228	13.5533	14.3146	11.0293	11.6099	13.8343	12.7982	5.74739	8.69806	15.476	10.9083	12.4825	5.95699	20.1427	23.5387	26.5636	25.1531	21.4169	14.7043
WASHC3	ENSG00000120860	220.949	-0.986052	0.179252	-5.50093	3.77789e-08	8.64891e-07	7.0984	10.6067	4.92886	7.6856	6.75047	6.07773	5.95481	4.21483	8.66521	10.5801	8.77356	6.99476	8.65623	9.13672	7.64162	8.3271	14.9479	11.5782	12.1452	10.861	14.7232	10.4517	11.0076	11.35	14.2945	14.1791	8.03508	8.38908	8.46891	10.3389	4.271	4.84858	13.3948	9.16597	7.25174	6.00791	11.3637	9.26195	11.6186	10.2367	10.4012	7.67695
KANK3	ENSG00000186994	165.661	-0.983471	0.178889	-5.49765	3.84882e-08	8.78645e-07	8.23631	6.52719	2.90451	3.79863	4.13401	3.78525	3.45763	2.79233	10.368	12.4259	10.1963	8.05211	11.7028	9.29701	10.9166	10.6734	12.214	9.81125	7.60231	10.0883	10.8272	6.50509	13.1091	11.35	5.50605	4.38018	3.52482	3.89493	5.57581	3.1619	2.16186	2.64468	4.74954	4.05272	4.71561	2.59664	7.84316	8.49439	13.547	10.7799	4.25704	3.89753
PHKB	ENSG00000102893	873.191	-0.980517	0.147182	-6.66195	2.70209e-11	1.45207e-09	36.2777	45.1192	20.5369	25.3831	35.0083	37.586	17.1921	15.1207	50.8183	43.7609	41.8285	36.7361	45.6991	46.7255	35.505	38.3231	44.9318	49.8468	48.117	40.6535	52.46	44.8279	37.0757	36.5195	43.0954	40.0086	27.9712	26.0661	36.8214	39.599	18.5604	20.7167	47.3353	25.3769	36.7739	15.6307	54.3674	49.4312	43.6781	33.7603	40.1127	25.2749
CDK18	ENSG00000117266	396.798	-0.979736	0.218612	-4.48163	7.40762e-06	8.365e-05	22.2164	16.2364	6.80652	7.2439	6.8028	6.98406	6.00283	6.21688	22.8171	27.7333	37.5603	22.3399	31.6267	28.9329	35.7129	34.9186	29.0138	19.855	27.0253	29.1486	20.4766	16.0586	31.1716	29.301	9.00027	7.81207	7.80767	6.51652	8.41631	6.87587	4.58737	6.84678	8.05821	7.84031	7.13286	5.04053	20.6774	26.1484	24.1531	31.6294	5.26644	7.11594
RUNX1T1	ENSG00000079102	256.288	-0.977449	0.18074	-5.40804	6.37192e-08	1.37333e-06	13.1673	13.8431	7.98006	7.21445	17.5826	15.7275	3.93786	4.53094	16.1196	11.8407	9.6272	12.3628	11.7996	13.5448	11.4364	9.52326	9.43611	13.8567	10.8008	9.48725	9.42287	13.9084	8.10563	8.73808	12.6533	14.4501	8.22459	8.50143	13.7291	14.7555	5.80012	7.93404	16.3833	7.68881	13.3543	6.92437	16.7113	11.2064	12.1489	7.35373	11.4984	7.49979
EPB41L4A-AS1	ENSG00000224032	1016.53	-0.974233	0.150341	-6.48017	9.16169e-11	4.38066e-09	48.5238	49.6611	24.8203	38.5163	39.2469	38.4923	21.178	20.8634	41.0557	55.9167	45.6699	48.6922	51.5505	45.0825	47.2533	48.4904	69.3157	47.8473	47.329	56.2796	68.9047	49.7272	61.2925	58.5071	58.0253	41.4536	29.7525	28.2382	47.9204	43.0118	18.8767	24.9481	44.8271	33.3687	45.0955	22.7078	43.2711	42.7278	57.3696	48.7185	41.1221	38.68
FZD4	ENSG00000174804	236.752	-0.973734	0.156592	-6.21828	5.02637e-10	1.95345e-08	13.7362	11.6946	6.60115	6.21326	9.73324	9.22322	3.84181	3.58261	14.1141	14.4069	14.5119	13.7997	14.3142	15.6687	10.6567	10.3974	11.2881	12.1827	12.1915	13.6943	12.0504	11.5676	10.3572	10.3052	9.95324	9.34739	6.48112	6.55397	7.57468	7.37776	4.06008	6.75863	11.9539	7.80244	10.0653	5.60059	11.0963	16.4771	11.1847	10.4039	8.29465	6.34825
LRP1	ENSG00000123384	1382.76	-0.973725	0.30299	-3.21372	0.00131027	0.00703815	90.9516	84.8263	34.2673	30.4774	52.6955	50.7544	32.4153	32.6123	105.004	119.352	112.017	90.4168	109.968	132.082	62.7445	68.3651	67.2433	99.926	75.7913	74.9536	56.5825	85.1649	75.7025	67.3402	32.1892	41.9503	33.3153	28.9873	41.1873	32.4722	17.5585	33.9694	34.5809	31.0582	43.8275	17.7182	89.5725	84.995	103.989	65.515	27.6488	30.4421
RNPEPL1	ENSG00000142327	616.327	-0.973548	0.170479	-5.71066	1.12537e-08	2.98095e-07	29.6941	29.2908	14.8746	25.3831	25.3797	24.8974	9.41244	13.1713	23.801	33.406	30.7312	29.6057	32.7873	30.2954	28.851	34.7346	40.3901	28.7828	29.1576	32.6258	28.9481	29.6403	41.8791	42.8356	29.9656	25.965	17.1693	16.928	25.5645	24.1408	9.122	14.9571	23.2674	20.6045	28.9673	13.7978	17.8699	24.7668	27.1903	33.1336	24.5767	25.1863
SLC9A3-AS1	ENSG00000225138	631.35	-0.973398	0.327955	-2.96808	0.00299665	0.0140668	40.3146	27.6318	15.7547	23.1746	23.8098	23.8844	11.7175	13.0133	50.0236	58.2128	38.2243	40.9383	52.3726	49.5306	29.3709	27.0056	21.0328	22.0869	15.0655	16.8281	20.0689	27.3812	13.9597	17.8561	18.6359	20.1398	13.8719	13.2203	14.2025	14.0027	8.17289	15.4273	18.091	12.1582	18.9813	8.24814	29.0108	26.4042	41.9907	18.7186	42.2632	22.5879
CHEK2	ENSG00000183765	795.596	-0.971058	0.167233	-5.80662	6.37478e-09	1.81528e-07	34.6521	38.0753	20.7129	32.0675	33.1244	31.5616	12.9181	14.2777	37.3853	36.3774	33.9086	34.7569	38.8321	34.2226	30.2546	30.042	42.2861	40.3145	34.025	40.0525	52.8224	38.3773	32.7727	30.2508	48.072	34.9962	26.5309	28.7251	31.7716	32.3718	15.713	20.3346	42.6391	31.0961	39.5081	19.042	39.1267	31.5725	38.7607	28.245	44.282	32.1251
LOXL4	ENSG00000138131	519.976	-0.969766	0.239878	-4.04274	5.28296e-05	0.000455531	25.5759	29.2092	9.74036	7.80339	9.15762	9.1166	7.53956	7.63938	37.1204	44.7064	38.414	25.295	41.2501	38.7108	30.9824	31.7902	43.7853	33.5257	31.4754	36.4894	39.413	28.7421	43.4802	39.4638	10.3768	11.1988	9.55113	10.4489	12.3615	8.93361	7.22378	9.72654	10.513	11.9309	11.69	9.06277	32.7095	32.033	39.8213	31.2116	8.73352	8.09032
PPP3CB	ENSG00000107758	1073.74	-0.968462	0.159286	-6.08	1.20181e-09	4.13483e-08	50.3661	54.5293	31.8322	41.1077	46.6777	55.4993	20.4577	18.9141	46.8073	45.3367	45.5277	50.834	48.8424	43.9204	44.6021	47.5703	51.0608	51.1022	51.0374	47.8226	54.408	53.9732	49.2342	45.1151	61.996	55.6327	43.7381	44.0052	50.9187	52.4975	23.2532	31.6186	59.0224	42.3074	52.3869	22.1478	51.7381	49.3288	42.4246	42.9107	51.655	40.8059
RPH3AL	ENSG00000181031	154.035	-0.963907	0.185877	-5.18574	2.15165e-07	3.9835e-06	8.2634	7.01673	3.87267	4.0342	4.97128	4.15845	2.88136	2.63427	6.88676	9.36448	11.1922	8.35034	9.62341	9.6176	8.57733	8.78717	9.48021	7.57931	8.48306	8.15646	8.65273	7.21275	10.107	10.6377	5.4531	5.23815	5.761	5.31808	5.68101	5.52077	2.95279	3.79071	4.69618	5.22687	5.15151	2.49481	7.84316	9.26195	9.3527	9.86068	4.95923	4.3109
HHLA3	ENSG00000197568	272.685	-0.963162	0.183796	-5.24037	1.60251e-07	3.07992e-06	11.5688	11.9393	6.24909	8.98126	8.00637	6.98406	6.62713	5.0578	11.0113	12.8762	14.4645	11.6037	13.879	12.6231	13.6198	16.4702	25.6186	14.5076	16.5026	13.6513	14.7685	12.0031	19.7137	15.2441	15.1416	15.1274	8.33829	9.84968	13.2557	11.6438	6.64377	6.46477	11.2068	10.075	8.91608	5.39693	14.9733	11.667	12.0042	14.7075	10.1818	8.9466
ZNF280D	ENSG00000137871	386.671	-0.95919	0.193138	-4.96634	6.82271e-07	1.07265e-05	20.1302	17.6506	10.3858	11.8081	18.2106	17.007	6.7712	5.90076	24.255	21.6103	20.5349	20.415	25.7269	21.2789	19.8058	20.1967	14.7715	16.2281	18.8667	17.2573	18.891	17.61	10.6574	13.3921	18.6888	16.3466	11.7873	11.872	13.9395	17.5159	7.96198	10.6963	18.5712	9.80986	13.6317	5.95699	29.5455	22.0035	20.441	16.0863	17.7304	11.7221
IL17RC	ENSG00000163702	236.904	-0.958769	0.187535	-5.11248	3.1796e-07	5.5523e-06	9.29294	11.5042	5.1929	7.65615	9.00063	9.06328	4.75424	4.37289	13.5087	16.1177	10.2911	9.86858	13.4438	14.0657	9.09717	9.29323	17.9463	12.8802	9.45653	12.02	13.636	11.9759	9.25642	9.92531	9.58264	8.98613	4.96507	6.51652	10.4678	6.57474	4.37645	4.87796	8.5385	7.57518	10.0256	4.12407	9.22463	10.5924	14.5111	9.06681	12.5078	7.736
KLC4	ENSG00000137171	609.778	-0.957671	0.169927	-5.63577	1.74275e-08	4.36856e-07	26.7951	29.2364	14.5225	23.528	27.2112	22.9248	11.9096	12.065	29.4769	33.541	29.4507	26.3795	32.884	30.576	24.5364	23.5551	34.6138	27.0158	23.2241	23.9113	27.9062	30.5113	24.4169	23.4598	32.2951	29.9839	20.5425	20.8978	24.8281	25.8472	11.8111	14.6927	27.6968	23.1422	26.6293	11.2521	23.3958	22.6688	33.4576	20.8077	35.724	23.0013
UAP1L1	ENSG00000197355	388.428	-0.957557	0.161743	-5.92024	3.2147e-09	9.72417e-08	21.2139	18.7929	8.44947	9.89411	12.9253	11.8356	7.39549	7.53401	25.5416	27.238	24.7082	21.2283	27.6129	24.6451	21.6773	20.4267	25.1336	20.227	20.211	21.5502	18.8457	18.7532	23.1661	20.1356	12.918	11.3794	8.18668	7.78986	13.2031	11.694	5.22011	8.52175	10.0861	9.35535	11.8485	4.78596	18.4938	20.6731	23.8638	20.5152	12.9467	9.98003
BTBD2	ENSG00000133243	3779.4	-0.954995	0.159358	-5.99276	2.06314e-09	6.57658e-08	172.502	177.812	101.54	131.274	138.097	141.067	84.712	88.7749	146.968	205.163	202.503	170.287	195.998	166.264	160.578	177.169	267.65	175.208	176.522	195.154	182.115	177.706	246.271	209.856	214.153	205.868	140.235	143.85	190.787	178.923	72.0796	101.379	164.42	154.003	174.081	87.6238	134.225	157.555	187.584	176.406	162.996	131.955
HDAC6	ENSG00000094631	1391.41	-0.954888	0.13002	-7.34415	2.07076e-13	2.1134e-11	74.0184	70.0041	34.0619	42.8156	46.6777	51.874	31.0707	28.7662	69.246	80.8586	81.191	73.7704	73.6989	76.9007	67.475	67.813	71.5204	60.03	69.1161	65.2946	58.6664	70.1134	74.5517	72.469	60.0371	64.3931	44.7615	41.4211	53.2332	50.6907	24.255	33.9107	54.1128	38.8985	50.1282	23.9298	56.2836	68.4668	70.772	68.8576	68.771	43.109
CYP4V2	ENSG00000145476	450.476	-0.95178	0.131856	-7.21835	5.26213e-13	4.7693e-11	20.9701	21.8117	12.2928	15.2534	16.3791	15.8341	9.41244	8.95652	27.5092	18.909	20.3452	20.3878	21.0844	24.8054	20.1697	20.2427	22.3556	24.3189	21.5553	21.1639	22.5605	21.9649	17.6122	21.7027	20.1182	20.2752	15.5395	15.9542	15.5176	16.1608	9.70201	12.1949	23.641	14.3171	17.1981	7.89174	25.4011	20.8266	22.9479	16.8384	24.8401	15.6787
SEMA6C	ENSG00000143434	623.687	-0.949154	0.188965	-5.02291	5.08956e-07	8.30816e-06	38.9057	28.4749	13.9651	20.3183	22.1876	22.285	13.1102	13.224	45.5207	41.7349	40.5006	39.2574	44.7319	41.8366	37.4284	35.3787	30.6894	27.5273	26.3299	29.0198	21.8357	28.6061	31.3217	29.301	20.33	19.7334	13.0381	13.0705	15.991	16.1106	9.22746	13.6642	19.0515	15.7943	17.8718	7.99357	28.3869	28.7581	37.0733	31.3369	28.351	19.7829
VWDE	ENSG00000146530	137.905	-0.948108	0.300189	-3.15837	0.00158654	0.00826618	9.50969	6.14644	2.75781	4.06365	6.8028	5.01146	2.40113	2.21279	10.7085	7.51859	9.15295	9.24502	9.91356	8.93635	10.5527	8.51113	2.99839	6.37034	7.04604	6.78274	4.43962	5.90629	5.35372	4.51151	3.91776	5.46393	3.07001	1.94746	4.78678	4.11548	1.79276	2.79161	5.92359	2.00742	3.72494	1.83292	8.2888	9.31312	8.48492	7.77155	6.67083	3.77942
AC100810.1	ENSG00000253982	156.895	-0.947201	0.185005	-5.11987	3.05741e-07	5.39321e-06	6.36689	7.75104	3.78466	4.82927	4.55264	2.98555	2.35311	2.63427	7.87059	8.59911	7.01885	6.34409	9.62341	9.0165	7.58964	6.57887	12.5227	8.46279	10.1519	8.92917	12.6846	7.78433	9.60667	9.30795	6.45902	5.64456	3.14581	3.48297	6.83825	5.67134	2.53096	3.84948	5.4433	5.26475	4.87412	2.59664	9.18006	7.52214	9.73838	7.60442	5.52977	4.78333
BTN3A3	ENSG00000111801	279.704	-0.946769	0.16337	-5.79526	6.82172e-09	1.92731e-07	15.8224	13.9519	6.51313	7.47947	8.32035	9.00997	5.23447	5.26854	17.1791	17.8735	19.8235	15.6704	17.796	18.3135	21.0015	17.3443	14.5951	12.6477	14.5093	16.4417	14.7232	13.6906	13.2592	13.1546	9.63558	9.16676	7.84557	7.30299	8.36371	8.73286	4.53464	6.72924	8.80533	6.93129	8.91608	3.61493	16.2211	14.1232	13.547	15.5849	10.6645	7.23405
TBC1D5	ENSG00000131374	826.733	-0.944522	0.141188	-6.68983	2.23431e-11	1.22786e-09	41.8047	47.2406	19.7741	17.3441	26.8449	31.6682	16.3277	17.2808	43.3261	40.0241	41.3543	42.0228	43.8131	46.0443	47.0454	50.7907	39.6405	47.1963	51.7328	52.0296	43.1277	47.1415	51.886	54.0431	27.9008	32.4223	21.5279	23.1823	24.3021	28.3065	15.713	19.8645	33.8338	24.1269	27.62	14.0524	45.9449	52.1944	40.5926	51.8521	27.0783	17.3912
NIPSNAP1	ENSG00000184117	2534.73	-0.941444	0.171862	-5.47791	4.30371e-08	9.76666e-07	109.863	117.734	52.1931	55.9783	65.4639	62.7499	40.8193	41.4634	104.891	124.259	139.002	108.527	131.778	115.812	173.574	162.54	171.129	129.453	172.628	198.502	183.655	115.948	245.02	193.805	100.538	91.8934	72.581	75.689	84.0053	73.2255	49.9865	52.8936	92.5894	82.6452	85.7925	54.6821	102.496	138.673	122.26	159.985	79.9183	56.6027
OGDHL	ENSG00000197444	470.637	-0.941359	0.153746	-6.12283	9.19264e-10	3.27884e-08	23.4085	23.7971	10.1511	14.9589	13.03	13.0618	7.77967	9.64143	26.2605	32.0553	30.2569	23.1803	32.9807	29.6543	26.1479	29.1219	27.2501	23.6679	26.1445	30.8658	26.9548	23.8973	34.6741	32.9577	15.8828	15.0371	11.4083	10.8234	13.4135	11.2925	6.53831	10.4906	12.3275	12.3854	13.2354	7.78991	22.0589	26.5577	30.2275	25.7798	13.3855	14.97
PRMT2	ENSG00000160310	2477.08	-0.941031	0.131154	-7.17499	7.23141e-13	6.20675e-11	117.801	126.546	69.5028	88.4875	101.205	92.4455	56.9549	63.8547	118.816	128.807	109.598	118.559	115.142	124.909	81.2507	89.5739	124.477	114.341	97.4857	98.9507	117.016	127.217	96.0667	98.3983	150.887	138.45	90.622	90.4822	114.357	110.215	54.6793	69.8195	135.229	93.0232	110.599	53.9184	109.359	96.5085	113.823	83.1055	142.194	89.0526
IGFBP5	ENSG00000115461	198.759	-0.939894	0.181726	-5.17204	2.31554e-07	4.24487e-06	12.3816	11.2866	5.01687	4.77037	8.52967	7.35725	4.80227	4.10946	9.2328	10.9853	13.2315	12.2815	10.9775	10.9801	12.736	13.6638	9.78886	9.06727	10.5691	11.419	8.1091	11.0505	13.3092	11.445	8.31201	7.76691	5.6852	6.44161	6.78565	6.47436	4.37645	5.14243	8.75197	6.4389	6.81584	4.42956	9.44744	11.5646	8.91881	10.8217	5.52977	4.48806
CCDC102A	ENSG00000135736	279.984	-0.938418	0.145714	-6.44016	1.19348e-10	5.54295e-09	13.7091	14.4958	8.56682	10.9542	12.9253	11.569	6.1469	5.79539	12.6383	13.0562	12.6624	13.7184	11.7512	12.8635	8.88923	8.78717	17.1967	14.0891	12.0061	13.9089	11.4615	14.4527	13.1591	11.4925	14.0828	16.3466	10.8398	9.96203	14.0447	15.6087	5.27283	8.58052	13.0212	10.984	13.5921	7.22985	12.5669	11.1553	16.9216	12.869	11.9812	10.9249
SYNE1	ENSG00000131018	900.08	-0.93787	0.132177	-7.09558	1.28806e-12	1.00926e-10	46.4105	45.2824	25.1724	23.0863	22.6062	26.6567	17.5283	15.3314	52.7859	41.87	48.8948	46.3878	52.3243	54.2994	49.1247	50.5607	31.5272	58.2165	53.3089	48.166	44.3056	45.3723	49.3342	48.1544	28.2714	37.1638	29.1461	29.6988	25.9328	26.2488	16.3458	25.1538	32.98	28.6721	28.6107	15.8344	52.3175	51.0687	49.6079	49.5541	36.6457	23.149
DDX60	ENSG00000137628	140.11	-0.934864	0.187899	-4.97536	6.51273e-07	1.02924e-05	6.12305	7.09832	3.40326	3.6514	4.44799	3.83857	2.20904	1.84399	8.09762	7.42855	7.1137	6.18142	9.09146	10.8198	8.73328	7.72903	7.89282	9.11377	10.0592	6.8686	8.83394	7.10388	5.20361	7.36088	3.70599	5.14784	2.9942	3.1459	4.41856	3.36265	2.16186	3.37931	5.4433	2.23468	2.9324	1.88383	9.6257	9.67132	8.53313	6.64343	4.52036	3.60226
ARHGAP28	ENSG00000088756	303.054	-0.93468	0.185688	-5.0336	4.81356e-07	7.92149e-06	15.6327	15.0669	9.09492	9.57019	15.6464	14.9811	5.76272	4.16215	16.6493	13.9567	16.3141	16.0229	14.9912	15.7488	14.4515	14.3999	10.7148	16.4606	16.6416	17.0427	15.7652	15.3237	9.80681	13.2021	11.4356	13.3212	10.8019	10.5987	12.5193	15.408	5.32556	8.8156	14.4621	7.91606	12.641	5.14236	18.4938	17.0399	15.3789	12.4512	13.9561	9.47808
FAM66D	ENSG00000255052	131.126	-0.933377	0.179267	-5.20663	1.92297e-07	3.61244e-06	4.28071	7.17991	3.46194	4.12254	5.75622	5.06478	3.21752	2.26547	7.71923	8.01383	5.35898	4.36495	8.26936	7.77423	4.36664	4.18656	8.59833	9.99725	6.30435	5.36609	7.61078	6.99501	5.80403	4.27406	6.14136	4.74143	4.73766	5.13082	5.15499	4.26605	1.95095	3.96702	5.97695	4.01485	4.75524	2.08749	8.55618	6.3452	9.97943	4.26182	6.45139	4.01563
IDH1	ENSG00000138413	911.298	-0.933056	0.150398	-6.2039	5.50802e-10	2.12028e-08	39.6373	44.6025	26.2286	33.157	34.7989	36.6796	18.7288	15.9637	35.9852	35.2068	33.8138	39.3117	35.1085	37.7892	38.9359	40.8074	49.3412	44.1274	46.4946	43.5727	48.9717	44.964	45.3815	45.5425	50.8251	45.0661	36.1579	34.942	40.3983	41.2552	18.9822	26.2705	48.3493	39.4667	42.3613	21.1295	39.5723	35.8709	38.0857	35.933	50.2068	33.9262
AC090164.5	ENSG00000286733	474.585	-0.932564	0.148681	-6.27224	3.55897e-10	1.46273e-08	26.768	23.0355	11.4713	14.5467	18.6815	18.3931	9.65256	9.79948	32.504	31.47	29.9724	26.7319	31.1914	30.8164	26.9276	25.1653	22.532	22.6914	21.0918	25.886	20.9296	23.4891	25.1174	22.1776	16.7299	17.4304	13.834	13.5948	17.3586	14.5548	8.27835	11.4897	17.7708	13.4081	15.8508	8.70637	30.0803	27.1206	25.3583	24.1503	18.7836	14.3205
COLGALT2	ENSG00000198756	380.696	-0.932215	0.193402	-4.82009	1.43494e-06	2.03472e-05	20.1844	20.0983	9.47632	8.6279	16.3267	15.9407	6.19492	7.48132	24.7091	23.1411	23.7597	19.9269	24.9532	24.5249	19.4939	19.0465	21.6061	22.8774	22.6679	23.0957	21.428	19.9235	20.214	18.7584	13.3945	13.4566	10.3471	10.8234	14.5181	13.8521	5.64193	9.37392	14.6222	10.681	15.6527	7.33168	21.5687	22.7199	22.3211	16.2116	11.0595	8.41512
ASIC1	ENSG00000110881	1504.78	-0.931943	0.126621	-7.3601	1.83777e-13	1.89955e-11	80.1957	73.2949	34.4433	39.1347	42.6483	43.1839	29.1978	28.3974	83.0952	89.0526	98.169	79.9518	90.6244	87.3999	88.2165	88.7458	95.4635	67.8883	83.9035	87.8322	71.487	73.4068	100.82	88.5205	50.7192	53.2395	37.1433	39.0617	49.9718	44.116	24.0969	34.3808	48.0291	38.5577	43.1934	21.6896	71.8362	85.8138	86.9223	90.8353	56.9215	39.0639
DICER1-AS1	ENSG00000235706	239.053	-0.93124	0.201928	-4.61174	3.99317e-06	4.88143e-05	11.1624	8.37656	4.10738	8.27454	6.27951	5.70454	3.74577	2.58158	13.8114	17.6484	18.2585	11.2784	18.7149	12.9437	21.5213	18.5865	12.2581	10.1832	12.0988	16.6993	13.9984	8.05651	15.7609	16.7638	6.24725	5.96065	4.69976	5.28063	5.10239	4.91851	4.21827	4.17272	7.04426	4.35573	5.66666	2.90212	12.8788	14.2767	13.2577	17.0891	8.38242	8.09032
SLC66A3	ENSG00000162976	190.272	-0.9311	0.154912	-6.0105	1.84951e-09	6.01401e-08	7.77573	8.81171	3.99003	4.77037	5.02361	5.27803	2.49718	3.63529	9.15712	9.22941	11.1448	7.61833	10.7357	10.6996	11.2285	10.9034	13.9778	11.1132	13.0259	13.4367	14.4061	8.87305	12.959	12.4423	5.98253	6.45737	4.35865	4.15709	4.78678	4.81813	2.84733	3.90825	6.51061	4.46936	5.15151	3.05487	9.44744	11.0018	11.7632	11.7409	6.80249	4.72428
HCFC1R1	ENSG00000103145	295.81	-0.929437	0.186336	-4.98798	6.10154e-07	9.76327e-06	10.6205	11.8849	7.53998	16.3429	11.4078	11.2491	6.09888	6.05882	13.0546	13.1463	12.7572	11.3055	15.6199	10.4992	11.1245	12.0076	27.6028	12.3222	11.6816	14.3382	16.7165	11.4043	17.4621	14.7218	20.0124	13.7276	10.4608	12.9581	13.6765	12.497	6.22194	7.52264	15.4227	13.2566	12.5618	8.65546	9.26919	10.0807	12.4863	13.5375	14.2194	14.4386
COG4	ENSG00000103051	1056.05	-0.929113	0.127005	-7.31554	2.56343e-13	2.56173e-11	48.6322	47.4581	24.5269	39.0169	32.8628	30.6019	20.5537	19.757	58.0834	61.4994	51.6454	48.9091	58.8527	55.9824	52.8156	55.4834	60.2765	52.5437	56.1829	52.1155	55.3594	47.4136	65.3454	63.351	48.7603	44.5243	31.7613	30.1108	34.5069	31.619	19.2986	24.096	37.3026	31.9294	35.3473	18.6347	48.5296	46.6168	51.247	50.4733	51.655	38.9162
ABHD14B	ENSG00000114779	491.628	-0.928573	0.175927	-5.27818	1.30477e-07	2.57875e-06	20.8888	23.4163	9.27095	13.3394	9.05296	9.80967	7.34747	10.6951	25.3524	31.335	27.2692	20.3607	31.4816	28.6524	29.7347	28.5698	46.5192	27.8993	30.2238	33.1839	33.0706	23.0536	36.7255	29.396	17.7888	16.3015	12.4316	11.535	16.2014	15.4582	9.01655	9.52085	16.3299	14.4307	14.979	7.3826	25.8913	27.4277	28.6366	27.284	15.536	13.2575
SLC27A3	ENSG00000143554	694.892	-0.928339	0.148406	-6.25542	3.96438e-10	1.58902e-08	36.061	33.3431	15.6961	23.9991	19.2572	19.4061	11.6215	11.9596	38.2934	48.4432	41.0697	36.2209	45.2155	40.5141	39.8196	38.2771	51.2813	34.9206	31.4291	39.4515	41.2251	33.3964	48.8839	45.0201	21.7065	21.6751	17.2072	15.355	18.6211	16.8634	10.9148	15.8093	20.2789	18.2562	21.4778	12.2195	28.9217	33.5682	40.1588	40.1113	27.0783	24.1529
DLC1	ENSG00000164741	1030.33	-0.926702	0.135455	-6.8414	7.84248e-12	4.89701e-10	52.3168	60.2677	32.1843	31.4786	46.9917	49.2616	23.195	21.9171	52.7481	46.2371	45.2431	52.1625	49.1809	55.2211	39.6117	37.679	47.7538	55.5196	50.064	50.012	46.5254	60.3966	39.2773	37.5167	51.6721	55.3618	32.7846	35.9532	45.5533	45.0194	22.3041	32.2945	58.8089	38.5955	54.4079	25.2536	53.788	52.1432	46.9081	39.3174	45.9058	31.3869
GMEB1	ENSG00000162419	514.133	-0.921282	0.148927	-6.18615	6.16507e-10	2.329e-08	27.1202	24.9121	14.4932	20.0532	22.9202	21.0055	12.8701	9.95754	20.2441	19.3142	25.7042	26.8675	22.5836	21.5194	26.5637	26.4535	18.6077	21.529	26.5154	27.0451	24.5085	24.8228	31.6219	28.7312	30.6009	28.2679	19.1402	18.3137	22.198	20.5272	11.0202	14.2519	27.3766	20.5666	22.7063	13.0341	23.0393	23.6922	21.6944	22.4372	24.8839	20.5801
SERHL	ENSG00000172250	293.787	-0.916986	0.273961	-3.34714	0.00081651	0.00474134	20.2928	9.32845	5.69166	8.36288	7.48308	7.35725	4.61018	5.63734	18.4278	25.3471	25.799	20.6318	26.1621	22.0403	24.5364	21.9909	12.214	8.60228	12.7014	14.6387	12.3222	9.5535	11.7582	14.1044	7.41199	5.9155	5.26828	4.30689	5.15499	4.11548	3.69098	4.52534	5.97695	4.35573	4.3986	3.71676	14.1712	19.0356	17.8858	16.0027	11.4106	8.20843
DDIT3	ENSG00000175197	144.867	-0.915658	0.199085	-4.59932	4.23875e-06	5.13769e-05	5.66246	4.59623	2.08303	4.0931	3.29674	2.45242	2.35311	2.31816	5.97862	9.36448	10.3386	5.61208	9.67177	6.57203	7.27774	7.45299	11.5967	7.57931	8.85391	13.9089	10.8272	4.68149	8.55594	9.16548	6.82962	5.46393	4.16914	3.22081	4.41856	3.41284	3.26916	2.26267	4.963	4.27998	3.68531	3.25853	7.04102	8.34087	7.18326	7.81334	5.52977	4.07469
SEMA6A	ENSG00000092421	614.642	-0.912539	0.139808	-6.52707	6.7069e-11	3.33435e-09	30.9945	31.9017	15.1093	15.1945	20.5654	20.6323	12.4379	11.9069	38.5205	34.7116	40.8326	31.3138	36.2208	36.7072	33.0617	33.8605	31.1744	36.6876	35.0911	35.4162	29.084	31.8722	30.8214	29.9184	20.2241	25.107	19.595	18.7631	19.7783	21.3303	11.4421	15.0453	23.8544	18.9758	22.8648	10.6411	39.7506	35.3592	34.6628	30.167	22.4702	15.2063
TRDMT1	ENSG00000107614	231.097	-0.908268	0.179726	-5.05362	4.33502e-07	7.23199e-06	10.6205	11.341	5.89703	7.92118	11.8264	13.6482	4.70622	5.32122	11.8437	9.58958	10.8128	10.8717	10.2521	11.1003	9.98089	9.0632	7.3196	11.1132	8.90026	7.34081	10.7819	11.4588	6.10424	7.59833	13.4475	12.5535	8.18668	7.5277	10.047	10.7404	6.22194	5.90645	13.6616	6.1359	10.0256	4.83687	12.3441	10.3365	10.2687	8.02225	14.9655	7.97222
FAM114A1	ENSG00000197712	420.95	-0.906919	0.209421	-4.33059	1.4871e-05	0.000153317	20.4553	20.4791	9.12425	8.83402	15.2801	14.6079	6.00283	6.90179	22.855	22.6458	25.1351	20.2252	24.7597	24.1642	27.3435	29.5359	24.2517	25.5279	29.8066	28.891	24.7803	20.9034	31.8721	28.3038	13.9239	14.0888	10.8019	10.9358	14.8337	15.408	8.17289	9.31515	14.889	11.287	15.613	7.78991	26.025	26.0972	22.7068	27.284	10.489	8.56275
PLCB2	ENSG00000137841	127.491	-0.906135	0.161239	-5.61981	1.9117e-08	4.73345e-07	5.58118	6.82636	3.13921	3.56306	3.34907	4.42501	2.25707	1.84399	6.73541	7.51859	6.30748	5.47652	7.78577	7.49371	6.60195	6.44085	9.08336	7.48631	6.90698	5.70952	6.20641	6.88614	7.45517	5.36632	5.71782	5.50909	4.43445	3.78258	4.41856	5.11926	2.68915	3.11484	5.2832	4.27998	5.03263	2.90212	4.9911	6.19169	7.18326	6.9359	3.59874	3.36605
CYP4X1	ENSG00000186377	240.563	-0.906067	0.282175	-3.21101	0.00132271	0.00708617	9.69934	12.9728	6.7185	7.80339	13.9719	12.9552	4.46611	4.95243	13.1681	9.81469	6.07035	9.51613	10.3488	9.77789	3.69085	4.64662	13.2282	14.7866	9.08569	6.39638	10.7366	12.8469	3.30229	5.03389	10.4827	13.5921	7.61816	6.44161	12.151	11.4932	4.95646	6.84678	14.302	8.55995	14.7412	6.31339	11.0517	8.03385	8.96702	3.50973	18.2131	7.736
TUBB4A	ENSG00000104833	190.158	-0.906011	0.253568	-3.57304	0.000352857	0.0023213	8.85945	8.83891	3.93135	3.32748	4.86662	3.78525	2.78532	4.05677	8.89225	10.6701	12.4253	8.59434	12.1864	11.0202	13.3598	14.4459	18.1667	11.8107	14.602	11.6766	10.6913	9.00914	19.8138	17.1912	5.8237	5.14784	4.73766	5.05592	5.99662	6.47436	2.16186	3.90825	4.80291	5.83289	4.3986	3.66584	7.21927	11.6158	9.97943	13.7882	2.98432	3.57273
CRAT	ENSG00000095321	477.501	-0.905819	0.174568	-5.18892	2.11513e-07	3.92788e-06	21.8371	22.0565	10.9139	11.3076	13.8672	12.4753	7.8277	10.4317	20.4333	21.5203	32.2488	21.3096	25.4367	22.2808	31.1383	36.1148	30.3808	21.6685	31.3363	35.1586	22.787	21.23	46.3322	40.651	18.9535	16.7079	13.2276	12.0968	16.78	16.2612	7.54015	10.902	13.8217	14.4307	16.2074	8.60454	18.6275	29.2698	23.7674	38.816	14.0877	11.8402
FOXP2	ENSG00000128573	703.339	-0.905395	0.157578	-5.74569	9.15465e-09	2.49011e-07	31.8886	36.9874	19.8621	19.9649	27.8915	29.8555	13.6865	11.5908	42.7206	37.0977	33.7189	31.8289	39.896	42.8785	31.7101	31.7902	29.0138	46.8708	37.5016	33.141	32.6176	36.5809	22.8158	27.3065	27.1596	31.2934	22.0965	26.9274	27.8264	29.2099	13.4985	20.1583	33.5136	19.9985	26.1934	12.0667	50.4458	34.9498	37.8447	29.3731	27.956	20.0782
MARVELD1	ENSG00000155254	1402.02	-0.904957	0.133437	-6.78189	1.18615e-11	7.02719e-10	73.8559	79.387	49.4646	60.8075	67.7664	67.1216	30.2063	31.98	63.7593	66.947	52.8785	73.9872	67.8958	61.3523	48.8128	48.6285	83.8668	70.7247	53.8651	54.6053	61.6111	79.7213	56.2891	54.2331	75.814	70.6698	51.6974	56.6263	66.8571	62.6357	31.637	49.4555	70.2292	59.0107	72.0419	36.6584	54.1	53.2178	68.024	50.4733	66.3572	60.8251
PHYHD1	ENSG00000175287	125.086	-0.902766	0.179626	-5.02581	5.01308e-07	8.19985e-06	4.95804	5.43933	2.78715	4.12254	3.92469	3.78525	2.73729	2.58158	6.28133	6.4831	5.50126	5.50363	6.5768	7.33342	4.31466	4.23256	11.2881	7.8583	5.74809	4.29287	7.20306	5.63411	6.0542	5.22385	5.77076	6.54769	4.13124	3.44551	4.57637	4.56718	2.16186	2.87976	6.24378	4.43148	4.91375	2.90212	6.10519	5.21944	6.60474	4.34539	7.28525	4.28138
ACADS	ENSG00000122971	411.494	-0.9012	0.187544	-4.80528	1.54531e-06	2.17095e-05	20.0218	17.8954	7.36395	15.489	10.3089	10.6627	5.90679	6.8491	16.725	25.3021	22.5267	20.3065	24.4696	19.7562	28.5391	28.5238	26.721	19.0645	22.5288	26.0148	30.0807	17.9638	41.6289	34.8573	13.8181	10.5215	9.24792	8.9134	11.6776	8.23097	6.6965	7.4051	9.12552	11.6279	12.5221	8.34997	11.943	19.9055	20.923	28.1614	14.1755	15.3539
DAAM2	ENSG00000146122	549.443	-0.901084	0.159069	-5.66474	1.47243e-08	3.77671e-07	27.066	31.3849	13.1143	10.6892	20.3037	19.2461	10.4689	11.8542	31.6715	33.1809	36.8015	26.7861	32.5939	34.1425	25.628	26.2695	26.765	33.0142	29.0649	33.6561	26.1847	31.0284	34.574	30.4408	17.9476	21.1784	16.9798	15.9542	23.7761	20.3265	10.5984	13.0765	18.3044	16.4003	22.8252	10.8448	28.2086	31.8795	31.9631	29.2896	17.9059	10.8954
SPATA24	ENSG00000170469	98.8868	-0.901022	0.152624	-5.90353	3.55804e-09	1.06173e-07	5.44572	4.35146	3.31524	2.85633	3.71538	3.67863	2.113	2.95038	4.69208	4.59219	4.55277	5.09696	4.88424	5.53012	4.8345	3.95652	3.6598	3.67341	4.63555	5.02266	5.79869	4.02825	4.7533	4.74895	4.76485	5.5994	3.29741	2.62159	3.31392	4.61737	1.84549	3.203	5.22983	3.21945	3.72494	1.98566	5.30305	4.45188	5.01382	5.13925	6.01252	2.71646
IFT140	ENSG00000187535	1455.88	-0.900227	0.115937	-7.76481	8.17658e-15	1.34805e-12	79.41	72.9142	35.6169	40.9899	49.2418	47.289	30.1102	31.822	76.7004	83.2448	95.7503	78.8673	82.9837	84.1941	80.0551	79.8666	68.6543	73.0962	76.9965	72.3349	61.9282	73.3523	80.5059	70.9019	53.3663	56.3553	40.1754	44.7542	50.0244	48.5326	25.2569	35.1449	54.006	44.0118	48.7412	25.1517	69.0733	73.6351	81.1371	75.8353	58.2381	41.5146
TMEM175	ENSG00000127419	304.143	-0.89793	0.206962	-4.33863	1.43375e-05	0.000148485	14.7116	13.9247	8.21476	14.0755	10.4135	11.8356	5.66668	7.53401	15.8169	17.3333	13.6109	14.5318	16.7322	17.8326	12.3721	13.5258	17.9463	11.3457	12.6551	10.3029	10.5554	14.0989	13.5594	12.5372	14.824	15.0371	10.5745	9.51262	13.5187	11.0917	4.79828	7.90465	12.3275	7.65093	11.1352	5.60059	11.7202	9.72249	14.8004	10.4874	20.8463	14.2909
ZMYM3	ENSG00000147130	1759.04	-0.895541	0.133848	-6.69075	2.22032e-11	1.22294e-09	91.0329	90.0481	43.8316	44.2585	62.9521	59.8177	35.2967	35.5626	95.4687	89.998	108.365	91.5555	99.7159	101.706	106.723	109.541	88.8935	95.8806	99.8962	93.0695	78.0105	89.6015	110.777	96.2138	58.3959	75.908	51.2805	52.3943	64.5952	64.4425	30.3188	43.7841	61.3705	54.1625	63.3636	31.7706	85.6509	94.7175	88.9953	94.3032	70.3948	44.3491
KRCC1	ENSG00000172086	372.607	-0.895329	0.162198	-5.51996	3.39068e-08	7.85125e-07	15.416	14.9581	12.3515	16.6669	14.1812	14.2347	7.8277	8.06086	19.9035	15.9376	12.3778	15.2909	16.8289	16.6705	11.9563	12.8817	15.6975	20.971	17.9396	14.5099	24.4179	14.7793	10.157	14.0569	20.4888	18.7399	18.1926	19.3248	16.78	17.4155	9.75474	11.8423	25.0285	17.4608	18.1888	7.99357	21.2567	13.5603	16.1503	11.1142	16.8526	16.9188
IFT172	ENSG00000138002	1014.38	-0.894411	0.149785	-5.97131	2.35363e-09	7.32945e-08	55.0532	56.1882	34.678	38.7225	44.4799	45.8496	27.9972	25.1836	59.7862	54.1159	48.6103	54.7923	51.4538	54.5799	36.4926	31.3762	40.5224	46.8243	36.2037	33.3985	35.3358	55.5246	25.6178	26.7841	52.9428	60.6903	42.26	39.2115	42.9758	46.5752	20.775	33.9694	50.1637	41.9665	44.8578	23.3697	50.8023	46.3098	48.8365	26.0305	59.0281	38.3847
CCDC24	ENSG00000159214	176.938	-0.893169	0.185244	-4.82158	1.42426e-06	2.02311e-05	7.64026	8.34937	3.60863	7.45003	4.39566	3.89188	3.45763	3.31918	11.314	10.4	8.48901	7.34721	10.8324	7.89445	9.09717	8.69515	14.0219	8.83478	7.60231	8.6716	9.46817	8.32869	12.4586	9.21297	6.88256	4.78658	4.13124	4.5316	5.73361	4.91851	2.32005	3.93763	5.71012	4.46936	4.71561	3.46218	7.04102	8.75024	10.8954	9.31751	9.04073	7.44073
STOML1	ENSG00000067221	168.536	-0.891788	0.174163	-5.12043	3.04836e-07	5.38507e-06	7.31515	7.94142	4.5768	6.47828	5.02361	5.81116	3.50566	3.21381	6.65973	9.54456	6.02293	7.26588	7.59234	6.6121	6.34203	5.93479	10.1857	7.48631	8.01951	6.8686	9.37757	7.86598	10.3072	10.4477	8.0473	8.083	6.06421	5.9173	7.67988	5.16945	3.74371	4.55473	6.72407	6.2874	8.67831	4.07316	5.52586	7.72682	7.66536	7.31195	9.34794	6.64351
PGPEP1	ENSG00000130517	253.546	-0.89136	0.175074	-5.09132	3.55573e-07	6.11243e-06	13.8446	11.8849	5.69166	4.91761	10.4658	8.53015	4.85029	4.26752	13.8114	13.8216	14.7016	13.8811	14.556	14.9073	22.0411	20.2427	9.34792	12.7407	14.4166	16.6134	11.0084	11.8942	21.0146	21.5128	7.6767	6.638	4.85137	4.26944	8.57412	4.96869	5.32556	5.46567	6.77744	4.73449	7.09323	4.48047	11.3191	16.1189	13.6916	21.2673	7.41691	5.10812
AC245297.1	ENSG00000215861	254.429	-0.891114	0.146385	-6.08748	1.147e-09	3.96876e-08	13.1673	15.2845	9.18293	9.30517	11.2508	11.4624	5.04238	6.58567	12.26	12.1558	8.96326	13.2575	10.5906	13.6249	10.7607	9.43125	11.8613	14.0426	10.0128	11.2903	15.0857	15.2693	10.6574	10.9701	12.918	11.8761	10.764	9.66242	10.7308	5.67134	4.48191	9.43269	10.8332	8.59783	11.2541	6.61888	11.8984	11.5646	13.3541	11.2395	10.0062	9.65524
DACT3	ENSG00000197380	140.788	-0.890905	0.150865	-5.90532	3.51965e-09	1.05416e-07	7.42352	6.93514	3.19789	3.32748	3.71538	3.89188	2.73729	2.05473	7.49219	7.1134	10.0066	7.37432	8.02757	6.49188	10.7607	9.0172	8.46604	6.46334	8.15857	8.75746	7.06715	7.02223	12.3586	10.4002	4.50013	4.69627	2.72889	3.03355	3.73474	2.81057	2.84733	3.14423	4.05579	3.33308	3.5268	2.95304	6.63995	7.72682	8.96702	11.2395	4.95923	3.33652
PIDD1	ENSG00000177595	1503.28	-0.890074	0.249797	-3.56319	0.000366372	0.00239676	83.4468	65.1903	39.5482	78.7112	54.0038	50.9143	26.4125	32.2435	83.6628	102.469	80.6693	83.5847	93.9612	85.8772	66.1234	58.4277	72.5787	58.356	46.8654	50.4842	59.3007	64.9692	49.0841	49.8165	60.09	55.6779	38.1666	37.3763	50.6557	44.919	21.7768	39.6702	50.057	41.1332	49.9697	22.5551	50.624	52.2968	89.2845	52.0193	91.5922	79.5155
ARHGAP33	ENSG00000004777	312.492	-0.889643	0.331466	-2.68397	0.00727541	0.0292582	20.0218	11.9937	5.28092	8.33343	11.8264	13.0085	5.23447	5.37391	24.6713	26.6978	25.1825	19.6287	26.3072	22.7216	23.8086	20.3347	11.9936	10.5552	10.8936	12.5352	8.60743	12.1664	15.4607	14.1044	6.61785	7.31535	5.00297	5.46788	6.47004	7.12681	2.90006	5.25997	7.89812	4.31785	6.61771	3.00395	11.0072	15.4025	20.8748	17.1308	17.2476	8.09032
ARHGEF1	ENSG00000076928	985.43	-0.888658	0.118695	-7.4869	7.05168e-14	8.11779e-12	51.5311	43.3242	28.1062	34.5705	34.2233	33.9073	20.5537	18.3872	47.6776	53.0804	53.6373	51.7558	56.2897	49.2101	54.9469	55.4834	52.6923	41.384	44.1305	44.0878	40.4096	42.9499	59.7915	55.6577	41.9836	39.6022	27.668	30.1483	35.2959	37.4911	17.084	28.3568	37.943	30.3007	35.0699	20.7731	39.3049	46.1562	56.309	56.114	49.5923	34.6939
MTHFR	ENSG00000177000	312.747	-0.887829	0.146519	-6.05947	1.36569e-09	4.60091e-08	15.0909	19.0376	9.27095	10.218	14.9138	12.6353	6.53108	7.11253	14.8709	14.587	12.9944	15.2909	14.1691	16.0293	11.4884	14.906	12.5668	14.5076	14.1848	14.0377	13.7719	18.5899	15.861	15.4816	14.2416	15.579	10.8019	11.4601	15.465	13.1495	6.74923	9.13884	14.7823	12.0824	18.2284	7.02619	12.3441	13.1509	14.2219	12.9944	14.2633	10.0981
CLEC2D	ENSG00000069493	159.085	-0.887274	0.329297	-2.69445	0.00705042	0.0285044	10.2683	6.69037	3.93135	5.74212	5.9132	5.43797	2.68927	2.37084	12.9789	14.587	12.5675	10.5193	16.0068	13.0238	15.3352	13.3878	5.20309	5.25437	6.90698	6.18174	4.34902	6.75005	3.85267	5.60377	3.22951	3.88345	3.56272	2.95865	1.84107	2.55963	2.68915	3.70255	5.17647	2.42406	2.69464	2.08749	15.0624	9.92717	11.956	7.68799	5.22256	5.58055
PCCA	ENSG00000175198	367.517	-0.886799	0.12963	-6.841	7.86405e-12	4.89789e-10	15.4702	15.2845	8.12675	10.7775	12.2974	10.5561	6.96329	5.74271	15.2493	17.1982	21.2462	15.4807	18.1829	18.2734	22.8729	22.819	20.6801	17.2046	22.1116	23.6967	17.2149	15.2148	24.6171	24.5996	16.5181	17.3401	13.3792	11.1979	11.7302	12.6978	8.06744	8.37482	15.7962	12.3854	13.2354	7.68808	18.4493	18.1657	15.0897	20.8495	15.7554	10.6296
CDT1	ENSG00000167513	3228.56	-0.884519	0.177527	-4.98244	6.27886e-07	9.97789e-06	156.815	154.45	80.182	106.715	122.189	113.824	68.6724	71.336	119.118	169.821	184.102	156.732	174.817	139.575	178.408	195.48	242.605	142.193	167.761	185.881	175.32	154.19	277.242	230.514	162.323	137.095	90.5462	101.043	141.762	130.491	64.434	80.604	114.843	99.197	122.249	79.732	108.334	152.183	173.025	215.097	101.203	107.684
WDR17	ENSG00000150627	278.355	-0.884238	0.233297	-3.79019	0.000150535	0.00111207	15.6056	14.387	7.39329	9.04015	14.2859	14.6612	6.1469	5.26854	19.6765	11.9307	11.5242	15.5078	13.7823	16.4301	14.7114	11.8236	6.65819	11.3922	12.4696	9.83068	9.24166	14.4255	7.95552	7.64582	9.47675	11.4246	7.73187	7.82731	11.099	11.5936	5.22011	7.4051	15.3159	6.47678	9.15384	4.02224	18.3156	17.654	15.9574	12.5765	16.2821	9.24186
HEMK1	ENSG00000114735	457.707	-0.88233	0.2042	-4.32092	1.55378e-05	0.000159448	23.4627	22.818	12.5862	18.6987	16.0127	15.7275	8.88419	10.379	28.0768	25.077	20.108	23.1532	27.2744	26.3282	20.4296	17.8964	18.6958	19.9945	18.2641	16.4417	17.6679	23.108	13.1091	17.9036	16.7829	18.0174	15.9944	14.606	15.4124	14.5046	7.38197	12.5475	17.3972	13.749	16.2074	7.22985	19.4296	21.0313	24.9245	15.6685	31.1598	19.2514
ERAP2	ENSG00000164308	259.424	-0.880806	0.139702	-6.3049	2.88372e-10	1.21818e-08	13.1944	11.8033	7.01189	7.89173	9.78557	9.9163	5.33052	5.84808	16.5358	15.5774	12.7572	13.1762	17.1674	16.5503	12.2162	11.6395	11.8172	16.4141	12.8405	12.1059	15.9917	11.9487	8.40583	9.45042	11.6474	11.6504	7.69397	9.02575	8.1533	8.73286	6.48559	7.14063	12.9145	6.96917	9.47085	4.83687	18.1819	12.8439	16.2467	11.0306	10.3573	8.09032
MMAB	ENSG00000139428	1620.55	-0.880628	0.145155	-6.06681	1.30477e-09	4.42638e-08	66.2969	76.0146	51.3129	82.4509	57.4575	55.5526	30.9266	33.6133	64.0999	69.3782	62.1737	66.3147	67.4606	61.3523	59.2616	57.5536	91.3186	75.7931	70.7849	71.4763	90.7857	75.3393	75.5024	66.4854	105.78	88.7324	72.1641	73.779	76.0098	68.2568	44.9773	50.5721	88.1067	80.259	79.3333	43.9901	63.0127	62.531	68.5543	62.3396	83.9998	82.6158
LPCAT4	ENSG00000176454	921.809	-0.878518	0.154863	-5.67286	1.40435e-08	3.61351e-07	53.2922	36.1171	18.3659	28.5339	23.5482	24.2576	18.7288	20.2312	51.2345	55.1964	78.5352	52.9758	66.2516	51.7347	71.9456	58.2897	49.0766	34.9206	41.72	53.618	41.9499	36.4176	46.132	46.2073	30.495	33.5061	22.9303	24.0812	24.3021	24.2412	15.133	18.5715	28.1237	24.1269	25.1235	13.7469	43.182	52.6038	48.9329	55.9468	32.1692	28.3457
FAT3	ENSG00000165323	180.508	-0.876282	0.209705	-4.17864	2.93255e-05	0.000274496	10.4038	11.2594	6.42512	4.68203	7.48308	6.61087	4.41809	4.05677	12.2221	9.13937	10.2911	10.6006	10.1554	13.8253	8.57733	8.3271	5.29128	12.0897	9.13204	8.11353	8.92454	11.2682	8.3558	8.6431	5.55899	6.95409	5.60939	5.01847	5.73361	5.42039	3.05824	6.6117	7.89812	5.60563	6.41957	3.5131	11.7202	12.2299	9.64196	7.93869	6.18807	4.60617
LRRC45	ENSG00000169683	726.649	-0.876196	0.240963	-3.63623	0.000276655	0.00188498	34.5166	31.956	19.07	38.8403	31.3452	26.87	16.2797	15.6476	33.1473	36.6025	31.2528	34.1876	35.1085	30.616	27.2915	25.7174	29.5871	26.3183	23.6413	24.083	26.8642	32.2533	21.2648	25.8818	36.5305	34.3189	23.3472	23.5568	29.9305	27.7042	11.7057	18.9829	29.4045	21.3999	32.0582	12.1686	26.5598	24.8691	41.3158	26.6991	46.5203	37.9714
ARHGAP24	ENSG00000138639	144.818	-0.875969	0.173303	-5.05454	4.31431e-07	7.20237e-06	7.17968	6.79916	4.34209	3.5925	5.86088	7.62382	2.64125	2.8977	6.0543	6.97834	8.10961	7.04899	6.96367	7.33342	6.49798	6.53287	6.70229	8.27679	5.79444	6.35345	7.56548	6.64118	7.70535	6.55356	6.51196	8.21847	4.77557	4.79376	6.89085	7.52833	2.84733	4.4078	6.77744	6.17377	7.76689	2.8003	7.3084	6.75457	6.894	6.9359	5.83697	3.72037
NUTM2D	ENSG00000214562	185.147	-0.875744	0.185985	-4.70868	2.49331e-06	3.27542e-05	11.65	11.8033	6.74784	10.1002	7.53541	7.62382	5.33052	5.11048	9.87607	9.18439	7.49309	11.3868	9.42997	10.94	6.80988	6.57887	6.96685	8.55579	6.99969	5.79538	6.0705	11.6493	5.95413	5.74623	7.14727	8.85066	5.95051	4.75631	6.25963	6.37398	3.74371	6.87617	8.96543	5.87076	8.12354	4.32773	8.33336	5.93584	10.1241	5.30638	11.1034	10.0096
ASB11	ENSG00000165192	356.994	-0.875463	0.286087	-3.06012	0.00221245	0.0109422	16.5539	20.5879	5.39827	3.79863	21.141	20.1525	6.7712	4.63631	25.8821	22.0155	22.8587	16.2669	27.4678	28.5723	12.736	12.9277	17.9022	25.4814	20.8136	27.0451	33.7049	20.5768	14.1098	13.3446	10.7474	10.0699	5.6852	6.0671	19.3049	18.7204	4.37645	5.43629	13.9284	7.34792	26.2727	5.90608	21.8806	17.3981	19.4768	9.27573	6.67083	3.92705
ECH1	ENSG00000104823	691.062	-0.875277	0.188444	-4.64477	3.40459e-06	4.27672e-05	25.6301	29.6715	15.1093	25.0003	18.2106	19.9392	16.2797	14.91	30.3093	37.4579	37.5129	25.1052	37.0429	29.3337	35.1411	35.5627	64.2449	36.4086	39.4949	43.4009	48.8358	29.9125	55.0382	41.7908	37.4835	31.7901	23.5746	25.6541	25.6697	27.0016	13.2348	15.1041	24.1746	26.0207	23.4592	16.2926	33.8682	32.0842	36.9287	35.7241	21.7241	24.8615
PLSCR4	ENSG00000114698	121.592	-0.873445	0.180609	-4.83611	1.32406e-06	1.89407e-05	6.15014	6.01046	3.34458	3.53361	6.33184	5.11809	2.113	2.1601	9.08145	7.96881	7.30339	6.10008	8.26936	7.73415	6.54996	5.70476	6.17316	7.76531	6.62884	5.83831	5.9799	5.93351	4.45309	5.08138	3.01774	5.23815	2.65309	3.29571	4.10295	3.96492	1.52912	3.34993	5.49666	2.61344	4.27972	2.74938	7.84316	6.14052	6.21906	4.72143	5.22256	3.57273
PPM1H	ENSG00000111110	405.656	-0.872539	0.13464	-6.48054	9.13974e-11	4.37878e-09	19.3174	20.5063	11.2073	12.4265	12.0881	15.7275	8.30792	8.16623	22.3252	19.6294	19.3493	19.466	20.1656	19.6359	25.8879	24.7973	18.6518	22.4589	28.1378	25.1133	21.5639	20.6312	26.3683	23.6973	14.9299	16.3015	10.8398	12.0968	11.2042	12.9487	7.90925	11.3427	15.903	14.052	14.979	7.739	19.1177	22.1059	19.2357	25.4456	13.6928	12.3422
TSNARE1	ENSG00000171045	175.405	-0.871758	0.151715	-5.74603	9.13636e-09	2.48792e-07	9.83481	8.62133	4.89952	6.21326	6.69814	6.87743	3.1695	3.31918	9.00577	8.68915	8.82098	9.54324	9.67177	8.65584	8.83725	9.10921	8.11329	8.83478	7.46324	8.6716	7.65608	8.51921	9.40653	8.50063	6.30019	7.13472	5.49569	4.71886	5.57581	5.06907	3.00552	4.90735	6.19041	5.3405	6.53846	3.20761	6.10519	10.1319	11.0883	10.0278	7.85578	6.20061
CCNG1	ENSG00000113328	6904.39	-0.871743	0.170362	-5.11699	3.1045e-07	5.45252e-06	317.098	338.87	214.64	220.733	301.94	306.446	157.178	153.578	276.341	294.036	294.46	318.316	310.851	288.248	304.677	319.65	401.211	349.718	402.227	430.575	487.045	341.34	347.441	339.883	444.349	347.569	254.28	263.32	301.935	313.53	182.546	214.807	401.79	265.396	313.251	182.07	334.226	297.611	270.891	283.871	243.661	221.569
WHRN	ENSG00000095397	474.429	-0.871381	0.144718	-6.02121	1.73117e-09	5.69784e-08	25.7656	22.6548	11.266	12.5149	17.007	15.141	9.89267	11.3274	27.2822	29.6692	32.4385	26.027	30.998	29.8947	33.2177	32.8484	23.8989	18.739	23.2241	24.2118	17.0336	22.6998	30.1209	28.2088	16.4123	16.6627	11.522	10.8609	13.3609	13.5008	6.90741	11.4015	13.9284	11.4006	12.5618	7.78991	20.6774	26.0972	25.1173	32.0472	19.047	12.5193
APOBEC3C	ENSG00000244509	851.56	-0.871132	0.170648	-5.10486	3.31042e-07	5.74739e-06	32.864	39.0544	17.0456	19.4054	22.6062	24.4176	14.743	16.1744	44.1207	42.5453	44.1998	32.9405	48.9875	44.0807	46.7854	46.9722	68.6543	55.3801	51.4546	53.4892	57.2168	40.0376	65.5955	51.3362	36.3187	31.745	28.047	28.7251	30.7195	32.2714	16.3458	17.3961	34.4208	26.1722	30.5524	19.3475	48.1285	44.1094	44.2084	47.5903	26.7272	19.4876
MPPE1	ENSG00000154889	166.445	-0.870638	0.1418	-6.13989	8.2578e-10	2.97599e-08	7.12549	8.37656	4.5768	5.62433	7.37842	6.50424	3.74577	4.00409	7.9841	7.47357	5.73838	7.0761	8.07592	7.73415	7.74559	6.90092	8.11329	8.60228	8.344	7.12617	8.42622	7.97486	7.45517	6.64854	9.1591	8.12816	6.55693	6.51652	6.68045	6.57474	4.42918	4.37841	10.0327	7.61306	8.75757	3.97133	7.3084	6.90808	6.99042	6.43451	8.42631	5.90534
PRPF40B	ENSG00000110844	148.236	-0.870232	0.184962	-4.70493	2.53954e-06	3.32178e-05	7.45061	6.20083	2.22972	3.53361	4.70963	3.572	2.40113	2.8977	9.04361	7.51859	11.1922	7.18454	9.18818	9.93819	8.52535	9.89131	5.29128	7.34682	8.94662	8.15646	6.65943	6.01516	8.85615	9.92531	4.28836	4.60596	3.79013	3.74512	4.73417	4.0653	2.47823	2.32144	3.78896	3.10582	5.46853	1.93475	6.68451	7.98268	8.67776	9.5682	5.70531	3.66131
ACOT2	ENSG00000119673	232.244	-0.870082	0.166195	-5.23531	1.64708e-07	3.15268e-06	12.1648	13.5711	7.27593	10.8659	10.6228	9.70304	3.93786	5.79539	10.1788	10.9402	7.73022	12.3899	11.316	10.7797	7.84956	7.95906	13.7132	11.9037	9.78102	10.4746	12.5034	12.8741	9.45656	8.07322	12.2298	10.1602	7.46656	8.53888	11.5198	9.33512	5.48375	7.49326	10.7799	9.99924	13.1562	5.85516	8.2888	7.11277	10.5579	7.10303	9.96236	10.4525
PEX6	ENSG00000124587	407.392	-0.869171	0.169023	-5.14232	2.71372e-07	4.87907e-06	21.81	21.6757	10.6205	21.1133	13.9719	14.7145	10.0367	8.79846	20.8495	23.5012	16.3615	21.6079	22.6319	20.4775	18.6102	17.3903	23.7667	15.5306	13.814	15.3256	17.6679	21.5294	18.763	15.719	18.7947	15.9402	13.2276	13.5574	14.7811	11.5434	7.69834	10.7256	16.1698	14.8095	13.7902	8.29906	14.8396	16.9888	19.6696	15.7102	22.9529	21.6726
DHRS4L2	ENSG00000187630	382.953	-0.868747	0.183576	-4.73235	2.21939e-06	2.96856e-05	20.5637	21.7573	13.613	24.9119	15.1755	12.5287	9.55651	9.11457	14.0762	18.864	14.7016	20.8216	16.6354	14.226	15.1273	15.7341	25.4863	18.3205	15.1119	15.9266	23.4213	21.2844	19.3634	18.5684	23.2948	16.9337	15.1226	14.0442	16.6748	15.7091	6.27467	14.6927	19.9588	17.9153	19.021	10.8448	15.107	10.8483	15.6682	12.2423	13.6489	23.3261
CACFD1	ENSG00000160325	362.536	-0.868614	0.140106	-6.1997	5.6571e-10	2.16736e-08	16.7436	17.1067	10.0924	15.224	16.2744	13.8082	7.34747	8.69309	15.5898	19.0891	15.1759	17.2971	17.5059	16.1496	16.9987	15.5501	17.9022	14.7866	14.4166	16.7851	17.4867	17.2562	21.2147	19.9456	22.5007	17.0691	13.0002	11.3852	17.9899	14.3038	8.22562	9.96163	16.3833	13.5974	18.6643	10.9466	9.04637	14.1744	17.5484	15.7102	16.4576	15.2063
H4C14	ENSG00000270882	1081.36	-0.868577	0.137002	-6.33987	2.29962e-10	9.95681e-09	50.3661	54.2301	30.0132	33.8049	47.7766	43.1839	21.6102	24.3406	39.3151	49.7038	51.8351	50.0749	46.231	43.8002	58.6897	52.1249	59.6592	46.0338	49.3223	57.2669	58.0775	54.4087	68.4475	56.3701	56.5429	51.9751	33.6564	35.5038	51.3395	49.2352	23.8332	29.8261	52.0849	38.5955	51.4359	27.0865	38.4137	48.5613	49.2222	59.2894	53.8055	33.9853
PAPLN	ENSG00000100767	793.018	-0.867135	0.18494	-4.68875	2.74885e-06	3.55914e-05	44.7308	37.1234	20.801	23.3218	26.4786	26.2835	16.1356	15.7002	56.6834	54.5211	55.8188	44.3273	55.0807	62.9953	44.862	45.454	36.1571	40.0355	31.5681	33.9995	34.5203	37.588	29.5205	31.1531	24.3537	27.7712	21.111	19.1001	22.6714	18.7204	10.6511	21.3337	24.6016	22.2332	23.9347	11.7103	40.0179	39.0946	49.415	33.635	32.9592	23.0308
H4C15	ENSG00000270276	1091.82	-0.867113	0.137831	-6.29111	3.15194e-10	1.31774e-08	49.9868	54.5836	30.2186	33.7165	47.7243	43.1839	21.6582	22.9708	40.753	49.9739	51.8826	50.6171	47.4884	44.4013	59.0016	52.907	60.9379	46.3593	50.7593	58.8553	57.8057	54.5447	69.198	58.1747	57.6017	53.3749	34.3007	36.103	51.7603	49.8375	24.2023	29.9143	52.1916	38.444	51.8717	29.1231	38.8147	49.3288	48.499	59.5401	53.5861	34.0443
QDPR	ENSG00000151552	231.442	-0.864791	0.146237	-5.91364	3.34636e-09	1.00598e-07	9.94318	12.1297	5.98504	8.39232	6.90746	6.39761	4.56215	4.74168	10.4058	14.4519	11.3819	9.94992	13.2987	11.4209	10.1368	12.4677	19.71	13.1127	11.4962	12.1918	13.3189	12.2481	14.36	14.1994	8.73556	8.67004	6.25372	8.16437	7.57468	7.77927	4.69282	5.99461	8.80533	7.3858	7.88577	5.44785	10.1159	11.4111	13.3059	11.4484	7.98744	8.59228
PAFAH1B3	ENSG00000079462	402.587	-0.863365	0.184813	-4.67157	2.98906e-06	3.82128e-05	13.4653	15.6109	8.91889	16.6963	11.9834	13.3284	9.70058	10.2736	15.7412	21.3852	16.0295	14.3691	18.0862	16.951	14.5035	16.4242	35.5397	20.2735	20.9991	18.5881	22.9229	15.4598	25.3676	21.4653	29.2773	21.4042	14.971	17.4523	19.3049	18.7706	8.59472	8.72744	17.8241	17.3472	18.5058	12.4231	15.3744	16.8864	17.6448	15.376	18.0376	16.7712
PCYOX1L	ENSG00000145882	435.533	-0.86216	0.1232	-6.99805	2.59552e-12	1.85427e-10	20.2928	18.8201	10.5032	12.8093	8.63433	10.5027	8.2599	7.2179	23.6874	23.051	25.7516	20.2794	27.4678	25.4466	25.4721	27.5116	22.973	20.878	27.4888	23.7396	26.4565	19.107	30.221	27.259	14.3475	16.3466	12.8864	13.3326	12.0984	12.3465	8.01471	10.4612	15.6895	11.59	12.5618	7.739	23.0838	25.9949	25.9369	27.6183	16.6771	12.667
ABCA7	ENSG00000064687	575.326	-0.859509	0.164065	-5.23884	1.61593e-07	3.10284e-06	32.4305	24.3954	12.7622	18.9932	16.6407	17.86	10.565	12.9606	28.6444	35.3869	35.7582	32.1542	36.7044	36.4667	42.9386	43.1997	27.6028	20.8315	29.0186	33.098	24.9162	24.4961	41.5288	40.8885	21.0712	16.4821	13.6066	11.7597	14.5707	15.1068	7.69834	12.6063	12.9679	12.8399	14.979	8.40089	20.9002	34.2334	32.3006	41.9497	19.3542	18.9857
RARB	ENSG00000077092	400.918	-0.859233	0.16826	-5.10658	3.28038e-07	5.70777e-06	17.5022	19.4184	10.6499	12.4854	14.2859	15.8874	6.96329	7.05984	20.2441	18.6839	20.3452	17.4869	20.8427	19.3955	17.7265	18.3564	23.0612	25.0164	21.4163	22.7093	24.3273	19.4064	19.2133	14.3893	17.577	20.9526	13.7961	14.5685	17.1482	20.3265	9.122	10.9901	18.091	15.7943	17.317	8.24814	25.0001	19.9055	15.4753	16.5877	18.257	12.4012
ABTB1	ENSG00000114626	430.834	-0.858652	0.191669	-4.47986	7.46912e-06	8.43052e-05	22.406	18.0586	9.06558	15.2534	12.559	14.288	7.68363	9.90485	23.8766	28.1835	24.8505	22.5025	25.4367	24.3646	24.3284	22.865	23.0612	17.3441	19.8402	23.4391	19.0723	18.2088	24.9673	24.6471	14.771	14.6307	11.1051	9.84968	13.0979	12.6978	5.06192	8.96252	13.2347	12.6884	13.4732	5.95699	18.984	18.1657	22.9961	21.9776	20.6269	15.5901
MAP3K10	ENSG00000130758	612.35	-0.858597	0.149648	-5.73746	9.61097e-09	2.59389e-07	31.6448	25.2657	13.4663	21.2311	21.926	22.2317	13.1102	12.3284	29.0228	34.9817	38.8408	31.8831	33.8995	30.4958	37.3244	34.5966	30.4248	23.4354	22.5751	30.8228	23.8743	25.1222	35.8249	38.9414	22.5007	22.1718	16.0323	15.2427	20.5148	18.3691	10.7566	13.1646	21.8265	19.4303	22.2704	11.7103	21.1231	27.0183	37.1697	40.5709	26.8589	21.0526
REPS2	ENSG00000169891	215.075	-0.857768	0.174444	-4.91716	8.78106e-07	1.32892e-05	9.67225	11.5858	4.89952	6.50773	6.95979	10.1829	5.23447	3.58261	12.3735	9.90473	10.7654	9.46191	13.0569	11.9819	9.35709	11.7316	10.8471	11.6712	12.7941	11.5478	14.0437	11.5404	12.1584	11.6349	8.47084	10.3408	7.12545	6.62887	8.88973	9.38531	4.69282	4.93674	9.33899	6.32528	9.07458	4.63322	12.8343	13.5603	10.6062	9.77712	5.61754	6.49588
PRUNE2	ENSG00000106772	161.484	-0.857664	0.16348	-5.2463	1.55183e-07	3.0059e-06	6.88166	7.2343	4.16606	3.53361	7.06445	6.29099	2.73729	3.26649	8.93009	7.42855	7.25597	6.56098	8.89802	9.49738	8.73328	10.3514	7.23141	8.97428	8.57577	8.49989	8.0638	7.4305	11.3579	9.9728	6.24725	6.90894	5.45779	4.75631	7.41687	6.82568	2.68915	4.23149	6.9909	3.78759	7.05361	3.97133	10.0713	10.6947	7.61715	9.65177	5.7492	3.60226
EMX2OS	ENSG00000229847	460.161	-0.856136	0.148353	-5.77095	7.8824e-09	2.1782e-07	23.0021	22.0293	9.56433	8.89292	13.3963	11.8889	9.7486	8.95652	28.7958	26.6077	30.6837	22.7465	29.9341	30.7362	30.3066	32.5723	25.4863	26.3648	29.5748	31.1233	23.3307	21.8288	31.7721	29.7285	13.8181	15.2629	10.6503	11.1605	14.8337	13.9023	7.4347	9.52085	14.889	10.9083	15.8508	7.3826	27.4065	27.0695	23.9121	25.1949	12.9028	8.91707
EIF4E2	ENSG00000135930	1327.8	-0.855493	0.167439	-5.10927	3.23408e-07	5.6365e-06	53.2109	58.9623	35.5582	62.8688	57.3005	57.0454	27.9012	27.7125	55.3968	58.8881	51.5032	52.2438	52.0825	48.4487	53.9072	54.3332	79.5896	57.984	56.3683	57.3957	72.1212	58.573	69.6984	62.4962	81.6907	67.8701	48.021	47.2635	70.4866	64.7436	31.7425	35.3505	74.8186	57.6471	73.1514	34.9273	45.4547	47.9984	46.185	50.3062	70.8337	62.7443
GLB1L	ENSG00000163521	181.071	-0.855472	0.138219	-6.18926	6.04457e-10	2.29053e-08	8.15503	8.15899	5.01687	6.68441	4.70963	5.33134	3.36159	3.26649	9.68688	8.55409	8.96326	7.91655	13.4438	9.13672	8.21344	8.18909	10.7148	9.34627	10.9863	9.40139	10.7366	8.16538	9.80681	10.8276	7.6767	7.17988	6.59483	5.46788	6.04922	6.22342	3.5328	4.90735	8.27167	5.03749	5.94405	3.61493	9.49201	9.67132	8.96702	7.68799	7.81189	6.52541
VPS16	ENSG00000215305	344.293	-0.854073	0.142005	-6.0144	1.80555e-09	5.9186e-08	14.0613	15.2573	9.88705	15.1945	13.187	12.0488	6.7712	8.95652	13.66	16.1627	14.6542	13.9353	16.1518	15.2279	13.1519	13.3418	16.9321	14.8796	14.6483	13.6084	15.9011	15.3237	17.6623	17.2387	19.1653	18.1529	12.0526	11.4226	14.5181	14.4544	7.64561	9.66777	17.2371	12.8399	15.8904	8.85912	11.9876	14.6861	15.1861	14.9582	20.188	15.5901
STAT2	ENSG00000170581	814.882	-0.853802	0.113414	-7.52816	5.14607e-14	6.21881e-12	45.0288	42.5899	22.0038	22.5857	29.7753	30.282	20.4577	17.4389	46.9965	43.4007	44.0575	44.8695	46.5696	48.7292	47.8771	46.0061	36.0689	39.3845	41.3955	41.6409	38.0992	42.6233	46.7825	41.9808	32.1363	32.5578	21.6037	22.5082	28.405	26.7005	17.1894	22.0096	31.0588	19.3167	25.6387	13.8487	40.6864	43.086	44.353	45.2087	34.2758	22.3813
CUL9	ENSG00000112659	452.036	-0.853283	0.13966	-6.1097	9.98189e-10	3.52413e-08	22.9479	22.546	11.706	10.0708	13.0823	14.288	8.88419	9.27263	26.8281	27.5982	27.6486	23.099	29.9825	29.7344	28.851	29.904	19.4014	24.3654	26.6544	26.1436	21.5639	22.9175	32.0723	31.818	13.0239	12.7793	11.2567	11.7597	11.1516	10.6902	7.17105	11.4603	12.8611	11.7794	13.0373	7.739	23.3958	27.4788	26.9975	28.0361	16.8965	9.56666
LINC01694	ENSG00000233922	238.02	-0.852674	0.229128	-3.72139	0.000198126	0.00141717	12.9505	11.341	3.63797	2.79744	3.08743	4.79821	5.47458	3.37186	16.5358	18.3688	16.077	12.7424	20.0206	20.5576	12.892	14.4459	14.1101	15.2516	17.9859	17.5578	16.7165	11.3499	11.7081	14.4843	5.08251	6.05096	4.88927	4.64395	6.68045	5.11926	4.271	3.6144	4.85627	4.31785	5.50815	3.71676	18.8058	18.1657	18.5126	14.0807	5.22256	2.80504
METAP1D	ENSG00000172878	509.543	-0.852523	0.117943	-7.22828	4.89138e-13	4.48012e-11	24.6277	25.4289	17.8964	21.4961	22.0306	24.4176	12.63	12.4338	26.1848	25.6623	19.4915	23.8852	25.8236	25.6069	18.7142	17.9424	20.4155	21.343	18.6349	18.3306	19.933	25.0133	17.0118	16.3364	27.5302	26.7778	22.7787	22.4333	19.1997	18.7204	14.4476	17.8663	29.5646	21.7029	20.0116	11.2012	24.1979	21.0824	22.0801	18.3843	34.0124	21.8498
ABHD14A	ENSG00000248487	149.255	-0.851951	0.241467	-3.52824	0.000418336	0.00268962	4.38909	5.76569	2.6698	4.29923	4.23867	4.7449	4.41809	3.10844	5.82726	8.59911	7.68279	4.50051	8.12428	6.77239	7.64162	5.52073	13.6691	5.85885	9.22475	6.09588	7.9279	5.03532	9.30646	7.17092	9.68853	8.67004	7.42866	6.77868	9.78396	8.73286	3.95463	2.96792	5.71012	6.47678	6.69696	3.25853	7.75403	6.90808	7.8582	5.93312	5.88086	4.60617
FOXO4	ENSG00000184481	758.296	-0.851664	0.120778	-7.0515	1.76998e-12	1.32285e-10	38.12	34.3765	18.2192	21.9673	29.3567	27.4564	16.6158	14.2777	32.504	37.683	45.6699	38.0374	37.6715	38.23	44.3422	45.454	33.4673	34.5951	37.8725	39.1939	32.0287	34.6212	51.836	48.2969	30.2833	31.2031	21.9449	22.3584	32.508	27.5035	12.9184	18.2777	28.3372	24.2785	32.296	15.3762	32.2194	43.3418	39.0017	49.7212	28.2632	21.9384
DPH6	ENSG00000134146	238.984	-0.850136	0.145827	-5.82975	5.5509e-09	1.60323e-07	10.0516	10.2803	6.36644	9.0696	7.95404	6.87743	4.17797	3.68798	11.3896	11.1203	10.5757	10.0855	12.6217	11.2205	12.1642	12.4677	11.9495	12.1827	14.7411	12.9215	15.4028	10.0706	13.6595	13.2496	10.2709	10.1602	7.73187	8.20182	7.25907	7.22719	5.06192	6.22969	10.2996	7.80244	8.83682	4.78596	13.5918	12.7927	9.78659	11.532	12.3323	9.0647
STN1	ENSG00000107960	458.803	-0.850095	0.189015	-4.49751	6.8754e-06	7.82951e-05	20.5637	21.7573	10.9726	12.8093	10.2565	9.70304	8.30792	7.53401	19.6008	22.2406	31.1106	20.5776	25.0015	20.4374	31.6581	32.9404	28.2201	22.4589	32.727	34.9869	29.5371	21.5838	43.3301	36.8994	16.8358	18.6045	12.7727	13.033	14.0973	13.7517	9.91293	10.8726	17.077	14.5443	14.2657	10.3865	21.7024	27.6835	21.3569	32.1726	10.489	12.4898
TMCC1-AS1	ENSG00000271270	713.902	-0.84976	0.179082	-4.74509	2.08417e-06	2.80468e-05	34.4625	35.2196	18.894	23.7341	29.4614	28.8426	15.5593	13.9616	50.5534	42.7254	31.8694	34.6756	41.8787	49.2501	28.3312	25.0273	31.0422	37.5246	34.4885	27.4744	32.8894	35.1111	18.763	25.8343	26.4184	32.603	24.4463	23.5943	25.775	28.1057	12.7075	18.8948	30.2583	18.8243	23.3799	11.7612	50.9805	38.7876	40.0141	23.6907	38.5328	23.7985
ZNF524	ENSG00000171443	120.145	-0.849733	0.178565	-4.75868	1.94859e-06	2.65309e-05	6.17723	5.27615	3.34458	5.03539	3.87236	3.46537	2.97741	2.73964	3.93529	5.35756	5.31156	5.9103	6.86695	4.32792	5.61425	5.70476	7.14323	5.34737	4.72826	6.43931	5.9346	5.08975	8.10563	7.12343	6.40607	6.14128	2.8805	3.59532	5.73361	3.56341	2.32005	3.11484	3.94906	3.59821	5.78554	2.74938	4.09983	4.55422	5.30308	6.72699	5.48588	5.28528
OMA1	ENSG00000162600	250.947	-0.849489	0.221872	-3.82873	0.000128804	0.000978618	9.18457	10.9602	6.95321	12.191	11.0938	11.8889	5.0904	3.58261	9.68688	8.91426	7.54052	9.21791	7.15711	9.49738	7.0698	8.00506	10.5385	10.4622	11.4035	8.28524	12.4581	10.4789	7.205	8.6431	16.4652	13.7276	12.7348	12.8832	10.8886	13.2499	5.69466	6.75863	13.8217	12.7263	12.8391	6.31339	12.1212	9.72249	10.1241	8.27295	16.721	12.726
SNHG7	ENSG00000233016	2338.78	-0.849079	0.151104	-5.61917	1.91879e-08	4.74617e-07	110.134	99.1045	54.0121	109.925	94.1403	91.5925	41.7797	52.5273	90.8901	127.636	102.579	111.32	115.771	105.273	125.957	114.923	130.827	91.3702	85.5723	115.95	121.727	98.4745	160.361	164.551	119.333	92.0288	70.5343	67.1501	88.4239	81.9082	44.0282	54.7449	90.2413	83.63	94.6293	58.9589	67.0234	93.4894	130.359	130.445	95.1032	109.337
BBC3	ENSG00000105327	1492.6	-0.848426	0.164192	-5.16727	2.37539e-07	4.34147e-06	72.8534	69.7594	41.4259	77.8572	62.3241	60.5641	29.7741	34.4036	64.7053	83.4699	66.7739	72.7672	73.0702	63.1155	59.0016	51.4808	94.2729	65.0054	44.7331	65.1658	68.1799	69.0519	75.1021	67.7201	70.9433	62.4062	50.295	49.4356	61.1761	55.559	30.0552	41.6684	56.4075	54.5792	62.9673	38.4913	42.3798	64.4755	92.8521	72.7852	87.3352	76.9171
RRAS	ENSG00000126458	200.327	-0.84835	0.222598	-3.81114	0.000138328	0.00103639	8.91364	8.0502	3.0512	3.29804	2.87811	4.47833	3.6017	3.89872	8.70305	12.2008	15.5553	8.86546	13.2503	9.69775	17.2586	14.906	18.4313	10.1367	13.5822	18.2018	14.2702	7.81155	20.0139	18.0935	5.55899	4.47049	3.48692	4.11964	5.3654	4.11548	2.95279	3.11484	5.33656	4.54511	4.20046	3.10578	8.06598	12.7416	11.715	16.8802	4.12538	3.30699
PLCG2	ENSG00000197943	174.812	-0.848122	0.145043	-5.84737	4.99421e-09	1.45107e-07	8.2634	8.75732	4.9582	5.62433	6.69814	5.01146	2.83334	3.63529	7.71923	8.64413	7.35082	8.45878	8.12428	8.97643	6.44599	8.78717	10.0093	10.1367	10.4764	7.64131	9.92119	8.6553	10.4072	9.92531	6.5649	9.07645	5.45779	6.17946	6.25963	7.42795	4.16554	4.96612	7.84475	6.55253	6.4592	5.19327	7.75403	8.90375	8.67776	8.10582	9.26016	5.81676
GAA	ENSG00000171298	1270.36	-0.847422	0.12802	-6.61943	3.60586e-11	1.89171e-09	67.5703	62.1715	35.9689	44.0229	48.1952	43.7703	29.2938	29.4511	58.7267	77.392	76.9228	67.5889	74.3275	70.1684	63.5242	64.2705	73.681	52.0787	59.057	62.5042	54.2721	62.4107	72.2501	62.9711	58.9782	55.6327	38.8867	38.4624	49.9718	44.4171	24.4132	35.5562	43.2795	41.209	46.9976	24.7953	50.0447	65.7547	76.75	66.685	45.4231	44.3491
ALKBH7	ENSG00000125652	254.598	-0.846809	0.190225	-4.45163	8.52226e-06	9.44801e-05	10.5663	10.933	6.39578	13.3099	8.26802	7.73045	5.28249	5.90076	8.77873	12.8762	9.76948	10.6548	10.5906	9.69775	12.3721	10.9034	20.636	9.39276	11.218	12.8357	12.9111	10.9688	16.2613	14.8642	15.6181	11.0633	7.76977	7.97712	9.88916	10.1883	4.95646	6.31785	9.92601	9.88561	11.1352	7.43351	7.08558	9.15961	14.029	14.1225	11.3667	13.0508
MAN2B2	ENSG00000013288	483.615	-0.84624	0.136388	-6.20467	5.4812e-10	2.11331e-08	23.1646	25.456	16.4882	17.138	20.8794	23.7245	12.4859	12.9606	20.8495	22.1956	22.005	23.3972	21.423	22.8418	16.7908	19.5986	25.7509	20.2735	21.3699	19.6184	19.8877	25.3399	21.665	20.373	29.3832	32.8287	18.7612	21.4596	25.7223	25.4457	12.233	16.7496	23.3208	20.9832	26.5105	12.8304	17.1124	21.1336	19.4285	18.8857	22.9529	17.0664
SYNGR3	ENSG00000127561	332.2	-0.845748	0.184065	-4.59484	4.33089e-06	5.24152e-05	17.6376	14.523	5.89703	8.98126	7.95404	7.83707	5.7147	6.8491	14.6438	19.8545	26.7001	17.8394	19.4402	17.2315	23.7566	26.3155	25.0013	14.6936	19.7011	23.5249	17.079	14.4527	32.9729	27.449	9.68853	8.30879	6.17791	6.32926	9.78396	7.87965	4.58737	6.02399	7.09763	7.31005	8.12354	6.10973	12.2995	20.2637	19.5732	25.0277	10.0501	9.0647
P2RX4	ENSG00000135124	514.473	-0.842132	0.113173	-7.4411	9.98471e-14	1.08757e-11	22.9208	23.933	12.5862	15.8424	16.536	14.7678	10.7091	10.3263	23.801	30.8397	26.8898	23.0719	28.3866	25.8473	24.6923	26.3615	35.4516	25.3884	28.6941	28.2471	30.126	23.7068	33.4732	30.3933	21.8124	21.4493	16.146	14.7183	19.1471	19.1219	11.4421	12.43	19.852	15.7564	20.0909	12.1176	26.025	23.0269	27.5278	25.7381	20.8025	15.7082
SLC37A4	ENSG00000137700	1482.51	-0.84108	0.145342	-5.7869	7.16962e-09	2.00865e-07	74.2894	64.9456	34.3553	46.2903	51.9629	50.5411	25.7882	28.3974	76.0949	78.5626	76.3062	73.0655	87.6262	82.0301	83.1741	75.634	87.9234	67.2838	69.4406	88.562	78.4635	65.1597	85.6094	84.8163	50.3486	53.6459	41.8051	39.4362	49.1302	48.4824	24.5714	33.9107	49.5767	43.1028	57.4592	26.9337	57.4868	77.1147	73.086	73.7044	66.3572	47.6561
TRMT2B	ENSG00000188917	540.645	-0.835693	0.13971	-5.98164	2.20897e-09	6.9693e-08	22.8937	29.4268	17.3684	19.9649	25.0657	22.5516	12.0057	12.4864	27.3957	21.8805	21.4359	22.6381	23.1155	23.8837	18.6622	20.3807	25.2218	29.1548	23.4095	24.5982	29.4465	29.8309	23.016	22.6525	31.8715	28.584	23.4609	23.1823	25.3015	21.9325	13.4457	17.543	31.5391	22.9907	26.6293	16.0381	24.2425	22.9246	21.9355	18.8021	25.7178	20.1963
THBS3	ENSG00000169231	176.039	-0.834856	0.205908	-4.05451	5.02395e-05	0.000436608	8.04666	6.5	3.28591	4.56425	4.18634	5.38466	3.12147	4.37289	10.6707	15.1272	14.8913	8.07922	13.6372	15.6687	13.5158	12.5597	10.0534	8.64878	6.76791	8.88625	8.69803	7.02223	6.95483	9.5454	4.65896	4.5608	3.60062	4.04473	5.4706	4.31624	2.21459	2.85038	5.17647	3.90122	4.27972	2.29115	9.49201	7.9315	9.78659	8.89968	6.97804	4.39948
RNF213	ENSG00000173821	1093.17	-0.834606	0.186976	-4.4637	8.05566e-06	9.00055e-05	60.9595	55.1276	26.4633	24.4702	36.4735	36.3064	19.9294	21.601	66.7108	58.8431	74.1247	60.5671	69.8785	82.4309	74.3889	73.4257	34.4815	63.4709	70.0432	62.9764	44.3056	55.4974	64.895	63.5885	24.3007	35.4027	27.2889	28.9873	29.0363	29.9125	19.5622	26.4468	33.6204	27.1949	32.7715	18.7365	64.8843	86.0696	69.0364	72.9106	31.9498	24.3891
C1R	ENSG00000159403	154.092	-0.834339	0.187229	-4.45626	8.34029e-06	9.26317e-05	6.96293	7.69665	3.31524	4.32867	5.23292	4.90484	2.97741	2.79233	9.64904	11.9757	9.34265	6.99476	10.5906	10.8198	8.26543	7.26896	12.0377	9.39276	8.7612	8.0706	10.6913	7.75711	8.15566	7.2659	5.50605	4.24471	4.20705	4.00728	4.89198	4.66756	2.32005	3.11484	5.38993	4.88599	6.14219	3.30944	8.73443	7.88033	11.04	7.27016	3.15987	4.28138
ARMC4	ENSG00000169126	280.781	-0.833231	0.136158	-6.11957	9.38304e-10	3.33695e-08	13.1402	12.7824	6.89453	8.42177	10.2565	8.95666	6.29097	5.00511	12.26	14.3168	15.081	13.2033	14.8462	15.6687	13.8797	13.4798	10.9353	14.9726	17.1052	16.4846	19.0723	12.9285	13.6595	14.1044	11.5945	13.0954	11.2946	10.1493	9.31054	11.3427	5.22011	6.93494	12.114	8.06757	11.1748	6.51705	14.5722	15.556	13.4987	14.6657	11.4545	8.41512
SYNGAP1	ENSG00000197283	511.362	-0.831529	0.218952	-3.79776	0.000146008	0.0010849	30.5881	22.2468	10.3565	9.27573	15.8558	15.9407	9.84465	10.379	41.1314	38.5384	46.0019	29.9853	37.4781	42.9185	40.1835	35.8848	19.8423	22.4124	25.82	23.6108	17.532	21.9649	28.6699	29.0636	10.8003	13.8179	11.4083	11.123	13.9395	11.0415	5.9583	10.8138	13.1279	9.80986	14.1865	6.10973	25.7131	33.21	29.408	31.7965	14.4388	9.15328
MEAK7	ENSG00000140950	333.658	-0.831141	0.136205	-6.10216	1.04648e-09	3.6574e-08	16.2288	18.3577	8.6255	10.0119	11.9834	11.569	6.57911	7.42864	15.8169	17.9636	16.2192	16.2398	17.651	17.7926	17.4146	15.4581	19.0486	19.7155	17.337	19.7043	18.6645	18.6987	21.8652	16.2889	12.0709	14.1791	9.02051	10.5987	11.7828	12.7982	6.11649	8.37482	12.3808	10.984	14.5431	7.33168	14.8842	18.4727	17.0663	15.752	12.2445	9.92098
TCEA2	ENSG00000171703	781.18	-0.830961	0.151829	-5.47301	4.42464e-08	1.00069e-06	38.2013	34.023	18.7179	33.3337	24.7517	24.5242	20.1215	18.0711	36.4771	51.7747	41.3543	38.3899	44.4418	38.6708	35.453	37.403	63.7158	37.5246	34.3958	33.9566	46.4801	34.1857	47.2828	42.4556	35.9481	31.0225	20.6941	25.0923	31.0351	28.2563	13.7094	18.8066	27.4299	27.1191	27.0256	14.256	31.3726	33.9264	45.8957	40.3619	28.351	32.8928
CARF	ENSG00000138380	172.518	-0.830204	0.193314	-4.2946	1.7501e-05	0.000176924	9.34713	8.32217	3.75532	3.97531	5.9132	6.07773	3.93786	3.05575	13.9249	8.41902	10.2911	9.35346	10.9775	12.4628	10.7607	9.89131	5.68812	11.4387	9.73466	7.68424	8.69803	8.24704	7.205	9.30795	4.28836	6.3219	4.35865	4.75631	3.62953	4.16567	3.32189	3.82009	6.13705	2.95432	4.75524	2.49481	13.8147	11.667	12.0042	9.48464	6.31973	4.01563
PPIEL	ENSG00000243970	200.402	-0.829472	0.293041	-2.83057	0.00464655	0.0202158	11.5146	7.64225	4.1954	6.09548	8.0587	7.03737	4.37006	3.26649	16.3088	15.7125	13.8006	11.1157	15.8617	16.1095	13.6198	10.7194	7.01094	6.55634	7.9268	7.04031	5.30036	7.23997	4.95344	7.2659	5.92959	6.638	4.81347	4.00728	4.20816	5.11926	2.95279	4.17272	6.61734	3.86334	4.27972	2.18932	11.8984	9.21078	9.88301	8.39829	11.3667	6.20061
CCDC115	ENSG00000136710	546.799	-0.828383	0.134695	-6.15009	7.74388e-10	2.80614e-08	24.3025	26.2448	14.9333	25.2359	20.9317	18.4998	13.0622	11.3274	25.3524	27.238	21.9576	24.2106	25.1949	23.8837	19.4419	19.9206	35.1429	26.4113	20.9991	23.3532	31.8475	26.4558	26.5184	23.5073	28.9597	26.1004	21.1868	18.8005	21.0934	23.5386	11.4948	15.2804	25.0819	22.4225	22.3496	14.7652	21.2122	22.3106	28.1545	20.8913	28.6582	24.9206
ATG10	ENSG00000152348	167.784	-0.828297	0.179368	-4.61786	3.87713e-06	4.7708e-05	5.28316	7.34309	3.46194	4.91761	4.34333	5.1714	3.07345	2.37084	10.368	9.13937	7.63537	5.15118	7.10875	9.13672	8.57733	8.78717	11.4644	10.3692	10.6154	10.4317	12.6393	7.4305	9.75677	9.92531	7.46493	7.40566	5.07878	5.20572	5.04979	6.57474	4.06008	3.73194	8.27167	5.189	5.23076	4.9387	10.3833	7.62448	8.14745	7.8969	6.71472	4.28138
CDK5	ENSG00000164885	233.695	-0.827656	0.183519	-4.50992	6.48523e-06	7.44453e-05	8.88655	9.81798	6.63049	11.867	8.37268	8.42352	5.37854	7.37595	8.40034	10.4	8.44159	8.29612	9.62341	8.37533	7.12178	7.17695	16.4471	11.0667	8.43671	7.55546	12.0504	9.79846	10.5073	10.5427	14.824	12.6438	9.93014	10.6362	9.73136	11.2423	5.16738	6.75863	13.3414	12.3097	10.7785	7.99357	8.42249	6.90808	11.2329	9.06681	12.025	11.5745
FBXW4	ENSG00000107829	752.392	-0.826425	0.138027	-5.98743	2.1318e-09	6.77767e-08	36.5215	35.5188	21.8865	30.3302	25.3274	25.3239	18.0565	18.5979	36.0231	48.9384	41.2594	36.5463	42.5558	37.4686	36.9085	37.725	46.8278	33.6652	35.462	37.3051	36.6495	35.9549	46.082	41.5533	33.7245	33.777	28.0849	26.3282	33.8756	30.9163	13.1294	21.1281	31.2189	26.6268	32.8508	18.2274	32.2194	33.3123	37.7483	36.4344	27.5172	30.5306
AGTRAP	ENSG00000177674	631.762	-0.826196	0.156509	-5.27891	1.29951e-07	2.57045e-06	24.6547	28.3117	17.6324	31.773	19.0478	18.3931	11.6215	14.1724	24.8605	30.3895	24.8505	24.1563	29.5956	29.1333	25.5241	29.812	45.3286	32.3632	29.3894	31.939	35.0639	27.8984	36.1251	33.9075	31.8715	28.5389	21.907	23.7815	23.9339	22.9363	12.6021	17.4255	26.6295	26.5889	26.4708	16.0381	19.697	25.3808	31.5292	30.1252	32.3886	31.8298
LHPP	ENSG00000107902	282.357	-0.826135	0.14951	-5.52561	3.28335e-08	7.6538e-07	11.5959	14.3054	7.33461	9.39351	8.0587	8.47684	6.05086	6.21688	11.2761	13.9567	13.6583	11.0886	13.9273	13.5448	12.1122	13.0197	21.2092	13.4382	14.602	13.866	15.2669	14.0172	19.5636	16.9063	16.2005	13.3212	9.81644	9.28791	13.6239	11.0917	6.16922	7.49326	11.1001	8.59783	12.7203	7.53534	12.7006	12.0252	14.3665	15.5849	10.489	9.15328
RING1	ENSG00000204227	860.452	-0.825434	0.164796	-5.00883	5.47612e-07	8.86767e-06	39.5289	38.6464	15.8428	32.2147	35.6362	33.0543	25.5481	19.1248	30.9526	38.7185	41.4491	36.3565	37.2363	36.1061	32.3859	33.4464	48.1947	38.0825	35.9255	32.7546	40.6814	27.3268	39.0271	35.6646	53.3663	52.2009	32.8604	28.9124	46.0793	45.8726	21.5659	22.4798	34.6877	31.0961	40.2214	19.4493	32.9324	35.2056	40.8337	38.9831	50.2506	31.6231
DNAJC22	ENSG00000178401	269.262	-0.824931	0.200461	-4.11518	3.8688e-05	0.000348565	14.0884	12.7552	5.3396	6.3605	8.68665	6.55755	5.57063	4.16215	19.1467	18.2337	17.5945	14.4775	17.6993	18.1532	18.8701	17.4363	13.5809	17.0186	16.9198	18.3735	17.3508	12.6019	16.2113	17.4287	5.34722	4.92205	6.10211	5.39298	6.78565	6.02266	4.06008	5.23059	8.05821	5.52988	6.26107	3.56401	17.6471	20.0079	17.2591	17.6322	4.91535	6.37777
SLC27A1	ENSG00000130304	265.602	-0.824284	0.171706	-4.80056	1.58223e-06	2.21767e-05	13.8446	11.8849	5.13423	7.06722	8.21569	7.46388	5.90679	4.3202	15.0601	18.5939	21.4359	13.854	17.6993	16.5503	16.8428	17.5743	16.9762	12.7407	14.7874	17.6008	15.1763	12.0031	19.5135	17.5711	6.72373	7.45081	6.10211	6.02965	8.62672	6.62493	4.48191	5.28936	6.61734	6.02227	6.57808	4.27681	12.3886	15.4536	16.1503	16.5877	8.60186	6.96831
HAUS4	ENSG00000092036	332.88	-0.824154	0.163868	-5.02937	4.92102e-07	8.08191e-06	10.3496	12.5105	6.07306	8.45122	12.4544	11.6223	5.95481	7.2179	17.3683	17.0181	15.2707	10.2481	19.005	17.6323	17.9864	16.9763	23.1934	19.204	18.1714	21.5502	25.5052	12.2209	21.665	21.4178	16.9417	12.689	9.09632	9.43771	12.0458	12.2963	6.74923	6.22969	12.8611	10.7568	11.4126	7.68808	17.558	19.5985	17.1627	17.5487	13.3417	7.85411
CTSF	ENSG00000174080	400.132	-0.823994	0.147949	-5.56944	2.55555e-08	6.14596e-07	16.7436	18.6569	11.5593	17.7858	14.3382	13.4883	8.30792	8.37698	18.3521	21.2051	17.9739	16.782	23.4057	17.8326	18.7662	17.7123	24.6485	14.5541	16.9661	16.6993	23.9649	18.6171	21.0146	18.141	20.6477	18.3787	12.4316	13.8944	17.1482	16.1608	9.06927	11.6072	16.4366	13.9005	16.0093	7.84083	16.4439	17.0911	21.7426	18.8021	19.0909	18.0704
HOOK2	ENSG00000095066	695.025	-0.823699	0.166521	-4.9465	7.55592e-07	1.17124e-05	40.6939	28.6653	16.9283	25.0297	23.9145	25.4838	15.7514	16.3325	44.1964	50.199	48.2309	40.369	50.2932	45.8439	44.966	38.8752	32.4973	28.4108	32.4025	27.3885	29.9901	28.8238	28.0194	29.2061	24.6713	26.0553	18.4579	19.9241	22.6188	22.1835	10.9675	16.8378	22.04	17.3472	19.4569	12.6777	34.3138	35.9732	41.7497	32.465	27.7366	25.2453
AMOT	ENSG00000126016	198.764	-0.822698	0.185218	-4.44178	8.92163e-06	9.83447e-05	11.5688	10.09	4.13672	5.06484	6.38417	8.85003	4.80227	2.79233	9.91391	10.0848	11.3819	11.6308	10.9775	13.4646	10.4487	9.47726	7.54007	11.0667	13.2113	12.3635	9.51347	10.0979	11.0577	9.92531	7.14727	8.083	5.04087	5.20572	8.57412	7.177	3.95463	4.14333	7.47119	5.52988	8.55943	4.63322	10.1605	11.9228	11.4739	9.27573	7.02192	5.0786
PIK3CD-AS2	ENSG00000231789	158.124	-0.821965	0.198033	-4.15064	3.31541e-05	0.000305274	5.96049	6.85355	3.814	5.80101	4.02935	4.21176	3.93786	3.21381	5.97862	10.0848	10.2437	5.9103	8.36608	8.61577	5.82219	7.95906	13.8014	8.41629	9.22475	7.85596	11.7786	6.8317	9.6567	7.40837	8.20613	7.13472	5.60939	4.86866	7.10126	8.58229	3.48007	3.6144	5.1231	5.90864	5.34965	3.76767	7.48665	8.49439	9.73838	7.43729	5.0909	5.81676
SULT1A1	ENSG00000196502	518.711	-0.82061	0.174028	-4.71538	2.41258e-06	3.18609e-05	24.0587	25.5376	13.3197	20.4655	14.0766	13.7549	11.0932	9.06189	25.6172	30.5246	27.0795	24.3732	30.6111	28.9329	31.5022	31.1001	38.8909	27.5738	29.2967	33.742	38.2351	25.3127	39.5775	36.282	18.6359	14.9016	12.9243	13.7072	17.6216	14.7053	7.90925	13.576	14.889	17.8017	16.6037	9.06277	22.6382	25.432	27.6724	28.3286	13.3417	20.7278
PAAF1	ENSG00000175575	720.386	-0.820178	0.117216	-6.99717	2.61175e-12	1.86039e-10	30.8049	35.682	19.4807	26.5021	21.141	21.8052	15.4633	14.067	33.6013	35.9272	32.6282	30.5275	38.8321	34.0623	35.297	37.587	46.5632	34.3626	35.2766	38.4641	42.8559	35.8188	43.8304	38.9414	34.8363	30.887	24.7117	28.2757	26.7218	27.0016	16.0821	19.8057	27.9636	26.0965	30.275	17.0563	35.4279	35.922	35.7235	36.6015	29.0093	26.8398
ZFP41	ENSG00000181638	158.181	-0.820136	0.152392	-5.38174	7.37675e-08	1.55539e-06	8.6698	9.13807	5.63298	6.33105	8.52967	8.26358	4.08193	5.47928	6.9246	9.4095	6.63945	8.24189	5.65798	7.77423	3.89879	4.5546	7.01094	7.06782	4.86733	4.6363	5.20976	8.6553	4.7533	5.79372	8.36496	9.25707	7.42866	6.21691	8.2059	7.47814	2.95279	5.25997	9.28562	7.61306	7.96503	4.73504	6.23888	5.67998	7.27968	4.93034	8.1191	6.52541
FKBP9	ENSG00000122642	1570.41	-0.820027	0.1725	-4.75377	1.99658e-06	2.70328e-05	79.708	85.2886	45.5333	44.1996	59.917	55.1794	37.2656	38.513	90.1712	95.8508	89.5377	80.3313	88.8352	88.4419	70.75	73.2877	99.5642	93.2767	89.2344	94.572	87.6146	85.0016	94.6657	82.3944	71.6845	67.6895	53.2134	51.3457	57.9673	55.3583	32.5861	45.753	69.9624	55.8291	63.2843	41.0371	82.1749	76.4495	74.677	69.944	49.4607	43.8177
PIK3IP1	ENSG00000100100	193.452	-0.819669	0.125582	-6.52694	6.71262e-11	3.33435e-09	8.12794	10.6339	5.25158	6.33105	7.6924	7.78376	4.75424	4.16215	10.0274	10.5801	9.48493	7.781	11.6545	11.1003	8.16146	8.14308	11.4644	11.1132	7.9268	11.5049	11.5974	10.5878	10.3072	8.12071	6.82962	9.03129	6.59483	6.17946	7.94289	7.47814	4.48191	5.05428	6.88417	6.96917	7.60838	3.05487	9.53657	9.72249	10.7508	8.48186	7.24136	6.05298
PBLD	ENSG00000108187	130.341	-0.819578	0.196882	-4.16278	3.14391e-05	0.000291471	7.0984	6.82636	4.89952	4.62314	6.59348	8.7434	3.40961	3.58261	7.83275	5.04241	4.50534	7.10321	5.99649	6.97276	4.73053	3.95652	4.80624	6.64933	4.77462	3.30551	4.0772	6.66839	2.70188	3.6092	8.52378	6.638	4.88927	4.79376	6.52264	5.57096	2.58369	4.96612	7.31109	4.20422	5.74592	2.59664	5.74868	4.96359	5.9298	4.01113	8.95295	4.81286
ZDHHC11B	ENSG00000206077	172.664	-0.818319	0.231095	-3.54106	0.00039853	0.00258417	9.50969	7.56066	3.6673	5.35931	6.22718	6.61087	3.98588	4.47826	12.8654	12.8762	13.6583	9.78725	12.5249	13.9856	13.7237	10.4434	7.58416	6.74233	7.74137	8.58574	5.79869	7.02223	7.65531	8.40565	5.24133	6.00581	3.14581	2.95865	4.89198	3.71397	2.63642	3.73194	4.37598	2.42406	4.95338	1.93475	8.73443	9.21078	9.30449	8.52364	7.81189	5.28528
AL691432.2	ENSG00000272106	199.904	-0.818196	0.148993	-5.49152	3.98496e-08	9.07167e-07	8.96783	8.97489	4.25407	6.71386	5.02361	5.33134	3.79379	4.00409	10.8977	12.0207	12.0459	9.05524	11.8963	10.5794	14.6594	12.3756	13.0077	10.8342	11.6816	12.4064	11.5068	8.98192	14.7602	12.1573	6.30019	5.55424	4.35865	4.83121	5.57581	4.517	3.63826	4.26087	7.84475	5.07537	4.67599	3.8695	11.0963	10.5412	12.1971	14.6657	7.98744	6.90925
H2AW	ENSG00000181218	698.879	-0.818168	0.164137	-4.98465	6.20736e-07	9.89321e-06	28.8	33.5606	21.5051	26.9143	25.9553	24.7907	14.6469	15.1734	22.0603	27.103	32.0591	28.928	32.3521	26.208	32.8538	33.5845	52.7805	29.7593	31.5218	38.9793	50.1949	33.4781	47.1327	39.9862	42.2483	34.9059	21.9449	25.8788	27.2478	30.2137	14.0785	21.6276	29.5646	27.5358	29.8391	20.824	23.2621	28.5534	34.0843	36.1419	27.7366	26.9284
RARG	ENSG00000172819	295.503	-0.818144	0.171436	-4.7723	1.82136e-06	2.50089e-05	15.6056	15.2029	6.04372	6.56663	10.8845	9.80967	5.81074	5.69002	16.952	22.0605	18.7327	15.9687	18.8599	20.4374	16.011	15.9181	19.5336	14.9261	17.1979	19.7901	16.7165	14.7793	17.6122	15.814	8.62967	9.1216	8.11088	7.00338	10.0996	9.38531	4.74555	5.96522	6.9909	8.10544	11.4126	5.44785	14.394	16.17	18.5608	13.8718	7.94355	6.73209
SLC39A11	ENSG00000133195	237.529	-0.817864	0.130378	-6.27304	3.54055e-10	1.45763e-08	10.2683	12.4017	6.83586	10.1886	7.74473	6.93075	5.13843	4.63631	11.8437	11.7056	10.2911	10.0584	10.6389	11.1404	9.09717	9.7993	13.14	10.6482	11.1253	12.8357	14.4514	12.3842	14.3099	11.35	11.6474	10.4311	8.5657	9.92458	8.46891	7.32757	5.69466	6.87617	10.7799	8.3327	10.4219	5.54968	9.98221	11.5646	12.2453	12.7855	9.56737	10.0096
PEX2	ENSG00000164751	506.237	-0.81652	0.128217	-6.36828	1.91161e-10	8.47317e-09	21.8912	25.7552	14.4639	17.7564	15.3325	17.2202	10.661	10.9059	25.2389	24.4017	17.7368	21.9874	21.0361	23.7234	22.2491	23.7391	26.28	24.6444	24.6148	28.2471	31.9834	25.8298	23.9666	22.1301	27.3714	21.6751	14.213	15.355	18.3581	19.1219	13.973	14.487	29.2444	17.0442	22.5874	14.1033	23.886	22.2082	23.1889	20.0974	28.2632	17.7456
H2BC21	ENSG00000184678	248.091	-0.816129	0.199004	-4.10106	4.11254e-05	0.000367391	11.352	10.5795	6.89453	6.83165	8.89597	8.53015	5.81074	5.90076	7.60571	8.32898	14.7965	11.4953	10.1554	9.29701	19.9618	24.4292	10.5385	9.20677	13.7676	15.4543	10.0118	10.6694	19.2133	18.6159	12.2827	12.8244	7.27705	8.57634	10.31	10.4393	5.53648	6.90555	13.3414	8.82508	10.4615	6.21156	9.44744	13.2533	9.3527	21.7269	10.2696	6.76162
RBL2	ENSG00000103479	1182.35	-0.815832	0.164097	-4.97163	6.63909e-07	1.04853e-05	63.6147	56.8954	33.6805	32.2736	51.9106	49.7947	25.404	25.1309	67.7703	51.5947	59.4231	63.0342	60.787	67.0427	63.6802	60.13	34.9665	55.7521	53.4479	56.1937	48.7452	57.3754	48.6338	47.4895	41.7718	55.9488	38.6593	38.8369	40.7665	40.653	25.046	33.8225	56.9411	34.7701	41.1725	21.0277	58.5563	64.8337	56.5983	59.1641	66.9716	32.8632
MYL5	ENSG00000215375	161.961	-0.815685	0.226509	-3.60111	0.000316862	0.00211852	7.36933	6.77196	2.72847	6.62552	4.91895	5.75785	2.68927	3.52992	11.9194	12.4259	8.01476	7.15743	11.5578	10.0584	6.80988	6.25683	10.318	7.67231	5.0064	7.64131	9.60408	6.61396	6.50451	6.03117	5.24133	4.51565	5.15458	3.89493	4.57637	4.26605	2.26732	2.79161	4.58945	4.35573	5.11188	3.00395	8.2888	6.65223	10.7508	5.2646	8.03133	6.70257
SPATC1L	ENSG00000160284	311.016	-0.815329	0.19654	-4.1484	3.34802e-05	0.000307578	14.7116	13.4623	8.42013	13.4572	12.6113	9.64973	7.44351	6.37493	11.4275	16.1627	16.2192	14.9113	14.7978	13.104	15.3352	17.1603	25.8832	14.7401	16.3171	16.5705	18.9363	13.3096	24.3169	19.5182	16.7829	14.8113	9.77854	10.0369	12.8349	13.9023	6.74923	8.52175	11.527	11.287	13.3147	8.8082	11.9876	12.7416	14.704	17.298	9.78681	13.4937
NIPSNAP3A	ENSG00000136783	458.003	-0.815119	0.155547	-5.24035	1.60272e-07	3.07992e-06	19.3174	23.8514	12.4982	15.489	17.3733	17.2202	7.87572	9.69411	20.6603	20.6649	17.642	19.2492	23.3573	21.1587	18.0904	18.6785	28.5729	27.6668	22.7606	22.28	31.9834	23.979	19.0632	21.9402	22.8183	17.2046	13.5687	14.0817	16.6222	16.9136	10.5457	12.5181	23.9078	13.6732	19.9324	10.132	21.435	22.8223	21.6462	17.4651	20.6269	15.4425
GPR137	ENSG00000173264	438.399	-0.814618	0.14921	-5.45954	4.77382e-08	1.06774e-06	20.0489	19.5544	13.525	18.8754	21.141	18.5531	11.5254	10.4317	19.0332	19.7644	15.2707	19.6287	17.2641	18.4738	16.4269	17.0683	28.6611	16.7396	16.9661	16.0983	18.3021	20.0052	22.5156	20.468	25.942	23.5717	16.3355	16.5909	20.357	20.3767	8.64745	13.6642	20.1188	16.5896	22.6666	11.2521	14.8842	13.765	20.8266	16.4205	22.7335	18.9266
RAD52	ENSG00000002016	349.977	-0.813746	0.153311	-5.30783	1.10939e-07	2.22888e-06	17.5563	14.0335	9.65235	13.1038	12.873	14.6612	7.77967	5.79539	19.6765	17.6034	18.2585	18.1376	17.8928	18.4738	22.3011	21.2548	11.5085	15.5771	15.5291	16.3558	14.3155	14.0717	15.2606	14.8642	15.1946	14.134	12.659	9.73732	11.3094	12.2963	6.64377	9.63839	14.7823	10.9083	11.1748	6.82254	14.6168	17.8075	18.609	18.4261	17.8181	13.1689
CFD	ENSG00000197766	403.11	-0.813659	0.157042	-5.18114	2.20531e-07	4.06119e-06	17.5563	19.6088	9.88705	17.9331	9.26228	12.9552	9.65256	9.32531	20.8116	29.5341	22.9535	17.4327	24.2278	21.3591	13.5158	15.274	24.6485	22.4124	18.9131	20.6916	25.4599	19.4336	19.4635	21.7977	16.9946	16.2112	14.1751	13.5199	16.8326	14.7555	5.80012	9.52085	11.3669	15.0367	13.6713	8.34997	17.8254	17.0911	30.2275	16.5041	14.2194	17.6275
LRSAM1	ENSG00000148356	376.008	-0.81322	0.139007	-5.85023	4.90897e-09	1.42801e-07	17.3125	16.5356	8.56682	10.1591	11.4601	11.6756	6.19492	6.37493	22.3631	24.1766	25.8464	17.1887	24.8081	23.7635	28.4352	24.4292	22.3556	19.948	22.5751	22.7522	18.5739	16.6302	22.9659	22.0826	11.9651	12.5986	9.81644	9.96203	11.9406	10.9412	7.64561	8.37482	10.1928	9.65835	11.5315	8.65546	16.7113	21.236	20.7784	23.0222	12.5078	10.2753
RECQL5	ENSG00000108469	755.525	-0.811775	0.123271	-6.58531	4.53933e-11	2.32617e-09	37.6324	37.0418	23.2654	32.9804	24.4901	26.4968	15.3192	17.3335	37.5366	35.3869	33.6715	37.929	37.4781	35.1443	33.2696	35.2407	34.3492	31.6657	29.992	32.0678	32.6176	37.2886	38.2265	33.6226	34.254	34.5898	27.8575	29.5865	27.7212	27.2023	17.4004	23.2732	32.9266	24.8845	28.3729	15.9362	32.9769	31.2143	38.3268	34.7631	44.6331	33.129
EHMT2	ENSG00000204371	621.261	-0.810386	0.237098	-3.41794	0.000630971	0.00380872	47.0608	51.5104	34.7074	36.3373	19.8851	25.0573	16.1356	18.6506	24.8605	26.0224	15.5079	45.7913	21.5197	26.1278	23.0288	26.6375	26.2359	22.6914	23.8267	26.53	22.787	47.332	30.5212	27.0215	27.0538	29.3065	22.4376	19.8117	17.7269	27.7042	10.7039	35.1742	27.5367	26.0586	30.1165	17.0563	23.3067	23.0781	16.5842	26.8244	24.8839	42.2232
TP53	ENSG00000141510	2533.62	-0.810238	0.16972	-4.77397	1.80627e-06	2.4858e-05	105.609	136.146	88.0447	89.6359	119.886	122.781	58.3475	65.3299	114.086	123.584	83.6571	105.382	101.263	102.708	74.2849	71.1254	174.568	147.076	99.6644	97.9204	125.895	136.879	99.2689	93.0795	157.081	157.777	128.182	130.031	138.08	141.081	74.6106	88.6261	150.758	128.021	141.151	83.4488	109.893	89.7028	111.991	79.5122	96.5076	89.1117
PGLS	ENSG00000130313	712.392	-0.80981	0.177218	-4.56956	4.88746e-06	5.83947e-05	28.9355	30.3242	18.1018	33.0098	24.961	24.2576	15.7034	18.3345	27.5849	35.7921	30.5889	28.7111	33.3676	26.9694	27.7594	31.9282	61.4229	32.2702	34.5812	32.1107	44.8492	30.2663	41.3287	40.936	43.519	36.2606	28.3123	29.6988	34.5595	34.7307	15.9767	18.1601	27.9102	30.1871	29.7995	18.4819	26.2924	28.7581	32.638	29.1224	29.4921	33.8672
SLC9A8	ENSG00000197818	296.316	-0.809127	0.168915	-4.79015	1.66654e-06	2.32245e-05	14.6845	16.5356	10.0631	12.6032	13.1346	13.5949	6.48306	7.00716	15.4763	14.677	10.0066	14.6402	12.3799	14.186	12.1122	10.6274	11.5526	15.5306	12.2842	11.6766	11.2803	16.6302	11.3579	10.6377	12.918	15.7596	9.36162	10.2991	12.4667	13.3	5.74739	9.96163	13.288	9.96136	13.7506	6.41522	11.8539	12.9974	16.2949	9.52642	16.326	12.667
MMP14	ENSG00000157227	250.869	-0.809035	0.181865	-4.44856	8.64495e-06	9.56756e-05	13.7633	12.7008	5.75033	6.06603	7.84939	9.00997	4.85029	5.63734	15.2493	16.9281	14.4171	13.8811	18.1829	17.3918	14.9713	14.6759	13.6691	12.3687	12.0524	14.0806	14.2702	12.7108	15.4607	13.582	7.88847	8.35394	7.04964	6.29181	9.31054	9.63626	5.74739	5.64198	6.88417	6.70403	9.3916	4.07316	14.9733	12.4346	18.6572	15.752	5.7492	5.84629
ACTA2	ENSG00000107796	247.673	-0.808905	0.266934	-3.03035	0.00244269	0.0118856	9.15748	12.6464	5.45695	4.65259	6.4365	6.66418	5.76272	4.53094	14.5303	20.6199	11.8087	9.57036	16.1518	14.3863	9.46106	12.6977	28.3083	17.5766	15.251	13.9518	16.2182	12.6836	16.9618	14.6268	9.58264	9.52801	9.39953	11.6099	12.4141	9.28493	4.64009	5.46567	8.6986	9.54473	8.91608	5.44785	14.9287	10.3877	15.8128	9.86068	5.92475	4.69475
OSER1-DT	ENSG00000223891	167.231	-0.80875	0.159558	-5.06868	4.0059e-07	6.75717e-06	6.85456	8.18619	4.31275	5.03539	5.59923	5.59791	3.50566	3.21381	8.85441	9.58958	7.30339	6.66943	9.8652	8.05474	9.40907	9.89131	11.9054	9.11377	9.03933	9.35846	12.141	8.21982	10.157	8.83305	8.52378	5.78003	4.09334	5.01847	5.73361	4.61737	3.37461	4.26087	7.63129	4.43148	7.09323	3.20761	8.77899	9.05727	8.77418	8.06403	5.83697	5.13765
MHENCR	ENSG00000232442	151.914	-0.807657	0.249593	-3.2359	0.00121259	0.00661141	8.37178	5.79288	3.10987	6.83165	4.60497	3.83857	2.25707	2.8977	8.13546	11.3904	10.5757	8.4859	11.0258	9.6176	9.77296	8.87918	7.67235	4.83588	5.79444	8.3711	7.9732	5.6069	8.85615	8.54812	3.65305	4.60596	3.94174	2.9961	4.31336	3.6136	2.4255	2.9973	3.5755	2.9922	3.72494	1.57835	5.21392	6.75457	9.54554	8.18938	7.85578	6.64351
GSTZ1	ENSG00000100577	482.834	-0.803457	0.152139	-5.28106	1.28441e-07	2.54472e-06	21.4578	22.7636	11.1486	19.8177	13.6056	12.7419	9.65256	8.69309	20.6224	24.1766	25.9413	21.2825	26.2588	21.6396	26.5637	26.4995	35.4075	19.9945	27.6279	28.4188	31.4398	22.727	34.9242	31.3431	23.0301	18.3335	13.5308	12.5836	14.5707	14.0027	9.122	11.2546	15.4227	14.961	15.9301	11.9649	18.984	25.3808	24.4906	25.0695	18.6081	19.6057
DNASE1L1	ENSG00000013563	181.355	-0.803221	0.14316	-5.61066	2.0156e-08	4.97045e-07	7.4777	7.64225	3.19789	3.29804	5.38991	4.63827	3.50566	3.89872	8.55169	10.3549	10.718	7.45566	11.4127	9.65767	13.3079	13.4338	9.65658	9.11377	8.7612	11.1185	10.7819	7.83877	14.6602	14.3418	6.30019	6.81862	3.79013	4.90611	5.15499	5.87209	2.21459	3.08546	4.963	4.16635	6.06293	4.32773	7.35296	10.1319	9.59375	12.5348	6.7586	3.80895
GTF2IRD2B	ENSG00000174428	162.582	-0.799696	0.156733	-5.10227	3.35601e-07	5.81438e-06	8.83236	9.76359	5.98504	7.6856	8.52967	8.58346	4.80227	5.69002	8.74089	6.93331	5.16929	8.9739	6.23829	7.69408	3.74284	5.10668	8.59833	7.8583	4.21835	4.29287	6.65943	9.90733	4.35302	3.98912	8.94733	10.973	7.31495	7.11574	8.73192	7.22719	4.85101	5.93584	9.39235	7.46155	7.76689	3.41127	6.37257	4.45188	7.32789	3.96934	9.4796	8.00174
ACAD10	ENSG00000111271	670.523	-0.799688	0.0982717	-8.13751	4.03479e-16	9.60834e-14	33.4871	34.5125	20.0088	23.2335	27.3159	28.6293	14.9351	14.8046	37.461	37.0977	31.7745	33.5369	39.0256	33.7818	30.5145	29.6279	32.365	32.5957	30.5019	29.535	30.3525	34.4851	30.271	28.1138	27.795	30.9773	22.2481	22.0962	26.1432	24.994	16.7149	20.0408	28.8708	21.5135	26.986	14.256	31.952	33.3635	35.8199	27.6601	33.6175	23.0604
SCN5A	ENSG00000183873	329.974	-0.799419	0.144471	-5.53343	3.14021e-08	7.34834e-07	18.2608	18.4937	11.0313	11.0425	11.6694	14.0747	9.07629	8.74577	18.5034	17.6484	17.642	17.8394	16.5871	20.3573	11.3325	11.4555	16.403	20.785	19.4693	15.5402	16.49	18.5082	15.1605	13.487	13.0769	16.7079	12.0147	12.2466	13.7817	12.8985	6.74923	11.1664	13.8751	12.3475	13.7506	8.14631	16.3102	17.654	18.85	10.0696	13.2978	11.2497
MTSS1	ENSG00000170873	226.143	-0.799366	0.129663	-6.16497	7.04968e-10	2.5945e-08	10.3496	10.8787	5.42761	6.15437	9.73324	9.32985	4.17797	5.11048	12.487	12.2008	11.7613	10.221	12.5249	13.5448	7.64162	8.92518	11.2881	13.4847	12.6087	12.4493	12.9111	11.1321	9.20639	8.40565	8.57673	10.386	7.80767	8.20182	10.2574	8.28116	5.32556	5.2012	9.55245	7.49943	9.86712	4.48047	13.9929	12.2299	12.1489	8.8579	9.1285	6.20061
GLIPR2	ENSG00000122694	287.083	-0.799187	0.150008	-5.32761	9.9513e-08	2.02783e-06	11.2166	13.1632	7.77469	10.1297	8.32035	7.19731	5.90679	6.8491	13.2059	14.0017	13.516	11.2513	15.4748	12.8635	12.0083	12.5137	21.562	15.1121	15.6682	13.823	19.4347	12.8741	17.2119	15.3391	13.5004	12.3729	10.9535	10.374	8.52151	12.6476	5.90557	7.90465	12.9679	11.6658	12.8788	6.66979	12.968	13.2533	12.1489	12.7855	12.4639	9.86193
NR1D2	ENSG00000174738	1850.2	-0.796564	0.143263	-5.56014	2.69565e-08	6.42564e-07	96.8038	93.0669	56.1538	62.6627	96.7568	99.9627	43.9888	43.3601	84.0791	73.0249	89.0635	97.3845	85.1599	90.8062	91.2836	94.9566	57.6308	87.0923	91.6449	83.7969	84.8511	93.0581	68.2974	81.3496	87.4614	90.7645	60.6042	59.5475	68.6455	82.7614	48.3519	56.2435	96.8586	49.9962	73.4288	36.4038	98.2178	101.063	86.0063	92.2141	86.6769	62.951
SIRT3	ENSG00000142082	444.518	-0.795905	0.102646	-7.75389	8.91227e-15	1.4149e-12	22.0809	20.5607	12.1168	16.2841	14.7568	15.141	10.8531	9.11457	20.4333	26.2025	22.8113	21.8247	22.8254	23.1223	23.4967	21.1168	24.9131	21.2035	22.6215	21.3785	21.2468	20.9034	26.3183	26.0243	17.3652	18.6045	15.1605	15.1303	16.6222	16.1106	9.28019	11.8129	16.9703	15.3397	14.662	9.26643	21.435	22.4129	25.744	23.44	19.9686	16.4169
SULF1	ENSG00000137573	636.388	-0.795718	0.198943	-3.99972	6.34166e-05	0.00053227	34.0561	30.705	17.3684	14.5467	30.9789	32.5212	14.4548	12.6445	32.6175	32.1003	40.0738	34.2689	38.4936	41.8766	36.4407	34.1365	25.2659	28.8758	38.2433	34.8581	27.4532	31.219	29.8707	26.4042	24.8302	28.3583	17.6999	18.6507	32.7184	33.7771	12.813	17.2786	26.2559	17.1578	29.2447	12.0667	41.0429	39.6575	33.2648	33.7603	20.583	14.7043
AKAP7	ENSG00000118507	153.196	-0.794802	0.169225	-4.69671	2.64391e-06	3.44346e-05	5.79793	6.79916	5.1929	5.65378	5.86088	6.29099	2.78532	3.47724	7.64355	6.25799	6.07035	5.72052	8.51115	6.33159	6.39401	6.39485	8.46604	9.81125	8.11222	7.38374	10.5101	6.77727	6.90479	7.74079	7.3061	7.40566	6.17791	7.64005	6.83825	7.37776	3.74371	5.2012	8.16494	6.55253	7.29137	2.90212	8.46705	7.0616	6.74937	5.05569	5.52977	5.6396
LPAR2	ENSG00000064547	158.99	-0.793655	0.292079	-2.71726	0.00658239	0.0269441	10.1057	5.71129	3.28591	6.3016	4.60497	4.10513	4.226	3.68798	9.45984	13.6865	14.8913	10.0041	12.1381	12.2224	10.2408	10.9034	7.14323	5.30087	5.60902	6.61102	4.12251	5.74298	5.30368	5.4613	5.13545	4.60596	3.86593	3.59532	3.89254	3.11171	2.16186	3.46747	3.2553	2.9922	3.48718	1.27286	6.41713	7.47097	8.8706	8.35651	7.46079	6.43683
MR1	ENSG00000153029	475.269	-0.791901	0.180711	-4.38213	1.17524e-05	0.00012504	22.5686	26.7343	13.6717	12.1026	18.0536	17.1136	10.8051	10.5898	21.5684	21.9705	22.5267	22.2856	23.9376	27.5304	26.2518	27.0056	28.5288	28.5038	29.5285	31.338	27.9515	26.973	29.1202	29.0161	19.7477	20.8623	15.5774	14.4936	16.8326	14.9061	11.2311	13.576	20.3323	18.1804	18.9021	11.9649	26.2033	26.3531	23.8156	23.9832	11.4106	12.3126
ID3	ENSG00000117318	238.666	-0.789153	0.193597	-4.07628	4.57629e-05	0.000403038	7.93829	11.6402	6.7185	9.45241	7.37842	8.42352	4.61018	5.26854	9.72471	9.76967	9.15295	7.91655	9.62341	10.379	9.04519	7.82104	24.2517	13.9961	9.1784	8.54282	16.2635	11.6493	11.6081	8.97552	13.3945	9.88926	8.5657	8.20182	11.9932	11.0415	5.16738	6.67047	10.0861	8.29482	10.0653	6.51705	9.53657	10.6947	14.6076	9.52642	10.3573	9.56666
FLYWCH2	ENSG00000162076	429.784	-0.789043	0.139757	-5.64581	1.64403e-08	4.15542e-07	18.3691	20.1255	12.7622	18.3453	15.4371	13.8615	11.5254	10.8532	17.3304	23.5913	19.207	18.1376	20.9394	18.3135	16.8428	16.4702	33.3791	19.0645	18.2177	17.3432	24.8256	20.0324	21.3148	21.5128	22.8713	23.6168	16.7903	17.6395	19.0945	19.5235	9.64929	12.6357	18.091	18.7864	18.5058	10.5393	16.3993	19.3426	23.2371	22.5626	16.4137	18.0408
H3C15	ENSG00000203852	156.249	-0.788985	0.197584	-3.99316	6.51989e-05	0.000544782	9.40132	8.29497	6.13173	5.44765	11.3031	7.78376	3.98588	4.89974	5.82726	4.50215	5.73838	9.46191	4.25558	7.13305	5.66624	5.33671	3.48342	5.67286	5.0064	4.80802	3.48827	8.68252	4.85337	6.07866	7.83553	10.4763	6.06421	7.00338	8.57412	8.48191	4.06008	6.34723	7.79138	5.90864	9.94638	3.46218	4.50091	6.90808	7.23147	6.97769	11.7178	5.5215
MORN4	ENSG00000171160	367.149	-0.788463	0.131899	-5.97778	2.26198e-09	7.09863e-08	17.2312	16.8075	8.39079	9.77632	7.6924	9.48979	7.05933	6.90179	17.4061	19.9896	21.3885	17.1887	19.682	17.5521	22.7169	22.773	22.532	16.9256	23.1778	24.6411	21.1109	16.5485	27.9194	25.7393	12.4415	13.3212	10.9914	10.6362	13.5713	7.52833	8.17289	8.52175	13.0746	10.378	10.1049	7.84083	17.5134	23.5387	21.4534	24.8606	12.2884	9.92098
RINL	ENSG00000187994	154.036	-0.788251	0.198754	-3.96596	7.30996e-05	0.000601249	6.88166	7.17991	3.78466	4.44646	4.76196	4.7449	2.5452	2.68695	8.24898	11.1203	6.97142	6.83209	11.1709	9.73782	9.82494	9.15521	11.9054	9.71826	7.23146	9.70189	12.141	6.96779	11.3579	10.7326	4.12954	3.88345	2.9942	4.71886	4.68157	3.81435	2.37278	3.58501	4.21589	4.65874	5.58741	2.8003	7.62034	7.21511	10.799	9.02503	3.94983	4.45854
H3C14	ENSG00000203811	156.061	-0.787717	0.196285	-4.01314	5.99175e-05	0.000506912	9.37422	8.32217	6.16107	5.44765	11.1461	7.67713	3.98588	5.00511	5.82726	4.41211	5.78581	9.40769	4.35229	7.17313	5.61425	5.33671	3.48342	5.67286	5.0064	4.80802	3.53358	8.70974	4.85337	6.22113	7.78259	10.4763	6.02631	6.89103	8.52151	8.33135	4.00735	6.31785	7.79138	5.87076	10.0256	3.46218	4.50091	6.75457	7.13505	7.06125	11.7617	5.49197
ERMAP	ENSG00000164010	158.107	-0.787557	0.127113	-6.19574	5.8012e-10	2.21211e-08	6.99003	7.45188	4.28341	3.88697	6.90746	5.59791	4.6582	3.63529	8.62737	7.33851	7.30339	6.66943	7.59234	8.09481	8.05749	7.26896	8.0251	9.39276	8.66849	8.24231	8.29031	7.67546	6.95483	6.88598	7.41199	8.98613	6.25372	5.61769	4.62897	5.72153	3.63826	4.37841	8.32504	5.52988	5.38927	4.17499	8.60074	8.49439	8.29208	6.26738	7.85578	3.92705
LINC00205	ENSG00000223768	1633.97	-0.787149	0.153138	-5.14013	2.74555e-07	4.91598e-06	89.1906	86.5941	49.582	53.917	64.8359	64.8824	37.3136	38.5657	99.8581	88.0171	74.4093	89.6577	86.7074	96.737	64.6679	63.5804	52.7805	85.6044	68.1426	66.3678	70.9886	87.043	61.2425	65.0132	58.1841	66.8315	50.0676	52.4317	57.9673	53.7522	36.2771	49.6612	70.9763	52.9884	65.7016	34.2145	75.2676	76.9612	88.465	67.5624	96.0687	53.8863
ZFYVE19	ENSG00000166140	714.579	-0.787146	0.0996018	-7.90293	2.72422e-15	5.05124e-13	34.896	31.9832	20.2435	30.3007	27.8915	29.3757	17.1441	18.9141	28.3795	36.1973	34.0983	34.9738	31.1431	33.902	31.7621	31.5602	37.2153	29.4803	29.5285	33.4415	38.9146	31.4912	37.9764	35.3797	41.4012	34.0931	24.3705	26.5529	30.0883	28.2061	16.8203	19.7763	31.2723	28.7478	29.7599	18.7874	29.0999	28.7581	33.9879	33.0918	34.3197	30.6487
LRRC20	ENSG00000172731	283.881	-0.786036	0.139035	-5.65351	1.57208e-08	3.97768e-07	12.0835	14.8222	8.44947	10.4536	7.48308	9.22322	5.47458	5.32122	11.1248	15.1272	15.2233	12.1459	15.2814	12.1021	16.3749	14.952	16.403	13.9032	16.0854	14.5958	15.131	14.6977	18.8631	17.9036	10.9592	11.0182	9.85434	9.73732	11.4146	11.1921	5.69466	8.28666	10.7799	10.1507	11.9674	6.31339	11.5419	13.2533	14.3665	14.4985	10.0062	10.541
LDOC1	ENSG00000182195	222.373	-0.785975	0.158773	-4.95031	7.4094e-07	1.15148e-05	9.32004	10.6611	6.16107	7.39113	5.59923	5.59791	3.93786	4.26752	11.5032	13.1463	12.6624	9.21791	12.0413	11.7014	11.6444	11.1335	20.0187	13.5777	12.7941	11.7625	10.5101	10.7783	14.3099	13.0596	8.62967	9.16676	7.99718	8.35163	8.73192	8.13059	5.00919	6.11215	8.43177	9.62048	8.20279	4.88779	9.49201	10.5412	11.3293	10.1949	7.15359	7.41121
RBCK1	ENSG00000125826	940.486	-0.785515	0.130103	-6.03765	1.56374e-09	5.20318e-08	49.743	39.5711	26.9033	39.3114	37.1538	35.8799	23.7712	22.5493	47.1478	53.7557	56.9096	49.5056	56.4348	49.9714	45.6418	42.2796	47.8861	39.152	39.9585	37.6485	40.9079	39.9559	46.4322	43.2155	44.5249	41.1375	31.3823	28.7251	35.7167	35.4333	17.8749	26.7994	35.8083	29.3159	37.6457	19.8566	36.7203	41.6532	46.9081	40.6126	47.2224	39.1524
HERPUD1	ENSG00000051108	677.419	-0.785174	0.14952	-5.25129	1.51037e-07	2.92792e-06	33.46	27.4958	17.6617	21.9378	16.3267	15.8341	12.1497	14.0143	26.2605	27.5081	43.1564	33.9165	29.7407	24.9256	46.2136	49.0885	36.2012	30.1312	41.5809	52.8882	38.7787	27.6534	55.3884	53.9956	24.3537	27.8615	20.732	21.9839	18.4633	19.925	13.4457	17.7194	24.3347	22.8013	20.2494	16.7509	30.4368	45.0816	28.8295	60.7936	18.5203	21.7907
BACE1-AS	ENSG00000278768	143.133	-0.785128	0.167602	-4.68447	2.80691e-06	3.62274e-05	7.01712	5.92887	4.72349	4.29923	6.8028	7.78376	3.26554	3.16112	8.3625	7.60864	7.06627	7.02188	6.72188	8.25511	7.84956	6.62488	8.64242	6.13785	6.90698	7.51253	6.25171	6.28734	6.30438	7.2659	5.55899	7.90238	4.43445	5.24317	5.3654	4.86832	3.05824	4.08456	7.20436	4.96174	5.34965	3.81858	10.918	6.95926	8.05103	7.52086	4.3887	4.48806
PLEKHH2	ENSG00000152527	345.799	-0.784944	0.251476	-3.12134	0.0018003	0.00921316	22.3247	14.1422	7.18792	5.09429	10.5705	9.32985	8.01979	6.53299	30.612	21.7004	30.6363	22.5839	23.8409	30.2954	25.1602	28.7538	8.8188	19.7155	20.6282	21.1209	15.9464	14.0717	18.0125	17.6661	7.25316	7.81207	6.70853	6.40416	7.78509	6.82568	6.01103	7.08186	10.4597	4.96174	7.41025	5.14236	29.501	26.0972	23.7192	24.0668	10.3135	5.13765
SAMD11	ENSG00000187634	366.276	-0.7821	0.18669	-4.18929	2.79823e-05	0.000264265	16.2017	16.2908	8.71352	14.1344	10.0995	9.38316	7.97176	8.42966	20.1305	22.1506	19.2544	16.4296	25.2917	21.2389	18.2463	15.5501	24.5603	18.8785	12.516	16.27	17.7585	16.4124	15.3607	16.4789	12.971	12.689	10.5366	11.5724	9.78396	7.6287	5.64193	8.4042	8.8587	13.5596	10.62	6.97528	12.968	15.4536	25.6958	15.5013	15.7554	14.0842
PHLDA3	ENSG00000174307	1068.77	-0.781045	0.15808	-4.94084	7.77884e-07	1.19967e-05	51.3415	51.7552	38.9028	65.2834	53.8991	43.3971	21.8983	27.5545	45.0288	55.5115	35.2365	51.3492	49.3744	40.434	32.074	31.6522	66.3173	45.6154	28.3696	37.5197	50.4667	51.4147	43.9805	41.7908	62.3136	48.4529	46.6944	47.1886	51.5499	46.1737	26.1005	39.2	48.2425	55.9048	54.606	28.2575	31.4618	33.21	56.1644	39.0667	54.8588	65.9922
TMEM63A	ENSG00000196187	620.652	-0.780884	0.172498	-4.52692	5.98489e-06	6.94664e-05	35.2753	27.7678	14.1411	15.5773	20.2514	21.4853	13.3503	14.0143	43.099	38.4484	44.5792	34.784	40.7665	49.0097	38.8319	38.5071	24.6926	28.9688	30.7801	30.9516	21.9263	28.1706	24.7672	30.5833	16.2005	22.0815	15.3121	14.6434	17.1482	15.6087	10.1238	14.3107	17.9309	15.0746	18.1095	9.92832	32.3976	35.2568	39.0017	31.0444	25.7617	15.6492
EVI5L	ENSG00000142459	474.865	-0.77996	0.13851	-5.63106	1.79105e-08	4.48039e-07	22.0809	22.274	13.6717	15.9601	19.8851	21.1654	11.6695	9.95754	19.4494	24.4917	23.57	22.2314	20.891	19.8764	21.5733	22.589	24.4281	20.134	21.4626	21.8936	19.1176	22.6998	28.2696	26.2617	20.2771	22.6234	18.0031	15.018	26.5114	23.5386	10.6511	13.3703	20.866	14.6201	24.9254	10.6411	18.0482	22.3106	23.7674	27.7436	20.6708	15.7377
MAPRE3	ENSG00000084764	631.171	-0.778667	0.108999	-7.14382	9.07746e-13	7.47429e-11	31.0487	27.4142	16.8109	19.2876	18.9432	18.6597	12.63	14.067	34.0176	39.2137	40.4532	31.4222	36.124	35.1844	39.0918	35.0106	41.0515	28.5038	30.2702	33.699	32.074	27.6262	41.0285	38.609	20.4888	23.9329	18.7232	16.0291	20.4622	19.6238	11.8639	16.7496	20.4924	20.0364	18.7832	11.303	30.3031	29.1675	33.0719	35.8912	24.1818	19.5762
HMCN1	ENSG00000143341	146.406	-0.778542	0.223798	-3.47876	0.000503736	0.00315598	7.8841	9.02928	3.40326	3.09191	5.12827	4.90484	2.88136	3.58261	10.8599	7.87877	9.05811	7.91655	7.88249	13.3043	6.70591	7.40698	5.55584	12.1827	8.29764	6.61102	6.65943	9.03636	6.65462	6.55356	2.80597	5.82518	3.22161	2.84629	4.10295	4.91851	2.00368	3.43808	4.05579	3.48458	6.06293	2.74938	10.3387	10.5924	9.88301	6.2256	4.21315	3.10031
TTC28-AS1	ENSG00000235954	446.234	-0.777906	0.124328	-6.25689	3.92721e-10	1.5837e-08	19.6967	19.1464	11.8527	13.4572	17.635	17.5401	10.1328	10.6424	24.2929	22.916	22.3844	19.7643	24.7114	22.8017	24.5364	22.0369	19.9305	22.7844	19.4693	21.2068	22.5605	19.1886	19.2133	19.7082	21.0712	18.9657	12.2042	14.8681	18.2529	15.4582	10.5984	11.4897	24.9751	12.6127	17.7925	9.521	25.8913	20.5196	24.4424	21.1838	23.1724	13.228
LINC02609	ENSG00000233593	287.86	-0.777549	0.125989	-6.17154	6.76285e-10	2.50793e-08	14.0071	13.8159	6.95321	9.33462	7.6924	6.82412	5.57063	5.58465	15.9682	16.838	16.8832	13.9353	19.2468	17.0312	16.7388	15.32	17.2407	14.6006	15.1119	17.6866	21.3827	14.1261	17.8624	16.099	9.1591	9.93442	7.69397	7.71496	7.31167	7.32757	5.64193	6.64108	7.95148	8.4842	7.76689	5.80425	15.82	15.0443	19.0911	18.4679	9.21628	9.50761
PAN2	ENSG00000135473	1382.43	-0.776749	0.147341	-5.27177	1.35113e-07	2.66172e-06	69.0333	62.4707	33.0938	32.4209	42.0204	40.7848	27.0368	30.8209	75.603	73.1149	85.0798	68.7276	80.8076	85.4764	82.8102	85.4793	56.4844	60.495	71.063	72.7213	57.9416	62.0297	86.41	81.1596	45.1072	52.4718	37.9392	35.3914	43.9752	42.0081	23.7278	33.1173	47.7622	34.3534	40.3799	21.8932	68.182	75.0167	72.9896	81.5595	74.1252	32.5089
IDH2	ENSG00000182054	1431.94	-0.776733	0.190585	-4.07553	4.59102e-05	0.000404189	64.5629	66.7133	34.9127	39.8415	40.5028	40.4649	31.5989	30.6629	59.1429	75.6812	80.3373	64.8236	73.2636	66.8423	78.9634	88.6998	115.262	65.0519	100.452	90.5796	92.5978	66.82	121.634	106.282	67.7138	59.2001	45.33	49.7727	51.0765	51.8953	31.4788	34.6747	47.3353	50.6022	53.6946	36.1493	61.7203	72.8675	70.0006	85.696	38.3573	39.8316
AL513318.2	ENSG00000269994	301.279	-0.776594	0.140674	-5.52053	3.37975e-08	7.83341e-07	11.7584	15.2573	8.97756	9.89411	10.4135	11.8356	5.66668	6.26956	15.6277	14.0467	12.3304	11.7122	19.1017	16.7907	12.0602	13.0197	19.4895	18.2275	15.9463	16.2271	20.1595	15.242	15.861	13.5345	13.2886	12.5535	8.90681	9.47517	11.0464	10.7906	6.16922	8.96252	14.6222	10.3401	12.2844	7.17894	16.3548	13.5603	15.0415	10.2785	11.8495	9.71429
PLPPR3	ENSG00000129951	225.547	-0.776518	0.222006	-3.49773	0.000469236	0.00296893	10.8643	10.933	4.69415	5.97769	6.59348	8.10364	4.0339	4.42557	11.314	17.0632	15.2233	11.1699	16.442	11.6613	13.2039	12.9277	19.9305	12.5082	11.5889	12.2776	13.8172	10.5333	17.2119	15.1967	6.30019	6.27675	4.77557	5.24317	8.57412	5.92228	4.16554	4.87796	5.22983	6.66616	6.61771	4.12407	6.95189	11.2576	17.1145	15.4178	4.21315	5.84629
LAMA3	ENSG00000053747	449.481	-0.776383	0.18702	-4.15134	3.30535e-05	0.000304463	26.0907	22.4916	12.3808	11.9554	17.7919	15.7808	10.8051	9.7468	31.2553	23.9965	31.4425	26.1626	28.1448	34.1024	31.6062	28.2017	14.551	22.1799	24.383	25.1992	15.7199	22.2098	19.6636	23.0799	11.5945	14.9468	11.7873	9.66242	11.3094	11.0917	8.38381	12.1361	14.0352	10.2644	16.1282	7.17894	26.2033	29.4233	24.6352	24.6517	17.7742	11.8402
ARPIN	ENSG00000242498	1310.31	-0.774628	0.152332	-5.08514	3.67356e-07	6.28385e-06	60.5261	74.4372	38.0226	31.3313	49.7128	52.4604	31.791	29.2931	78.7437	75.0959	64.8769	58.7506	69.7818	81.6294	55.2588	55.4834	58.5127	75.9326	69.6724	67.3122	70.6715	74.7405	64.1445	61.2615	51.7251	57.2584	45.1026	44.4921	54.7586	54.3043	30.3188	38.2009	55.7137	43.6709	58.2913	30.2432	72.9503	74.6073	74.002	59.7491	41.561	31.5641
CES3	ENSG00000172828	309.861	-0.77379	0.183049	-4.22724	2.36578e-05	0.000230367	15.9849	13.7887	7.0999	12.2498	11.7218	10.3961	7.01131	7.37595	18.8818	18.1437	18.4482	16.0771	16.6354	17.7525	16.6868	17.7123	14.066	11.1597	13.304	12.8786	11.5974	13.9628	14.2099	16.3364	10.9062	10.6118	7.16335	9.21301	10.0996	8.73286	4.79828	7.11125	9.76591	9.20384	10.0653	5.39693	14.8842	14.072	18.6572	12.4512	16.5454	12.667
PPP1R26-AS1	ENSG00000225361	119.313	-0.773468	0.193083	-4.00588	6.17874e-05	0.000520213	7.28805	6.17364	2.81649	3.88697	4.91895	6.02442	2.68927	3.42455	8.74089	7.38353	6.3549	6.96765	6.81859	7.45364	5.4583	4.18656	6.04088	7.16082	2.96675	3.90651	5.52688	6.26013	2.75191	3.70418	5.24133	4.47049	3.10791	4.3818	4.05035	4.517	2.68915	2.67406	5.33656	3.37096	4.35897	2.13841	6.41713	5.52647	6.31548	4.26182	5.83697	3.80895
PIR	ENSG00000087842	172.214	-0.771675	0.198491	-3.8877	0.0001012	0.000796808	5.47281	8.37656	3.87267	7.92118	5.33758	5.43797	3.40961	3.26649	7.07596	7.29349	7.06627	5.44941	10.107	7.57386	6.96583	6.7629	13.0077	9.53226	9.22475	9.83068	12.4128	8.41034	9.05629	10.0678	9.68853	7.40566	5.91261	6.02965	5.418	5.06907	3.69098	3.84948	6.03032	5.79501	6.77622	3.41127	8.24423	7.88033	8.09924	7.27016	7.19747	7.94269
B9D1	ENSG00000108641	469.145	-0.771605	0.156319	-4.9361	7.97014e-07	1.22528e-05	21.1326	18.3849	11.4127	21.7611	14.7568	13.1151	9.02826	10.7478	23.0442	26.0224	26.0361	21.3367	26.0654	25.4065	19.4419	17.0683	30.9099	22.0404	24.1512	22.7522	25.1428	18.6443	22.9159	22.6525	18.477	18.0174	14.1372	15.9168	15.4124	15.0567	8.64745	11.6954	15.3159	13.7111	16.2074	9.72466	21.1231	22.1059	24.1049	19.7631	25.3228	21.7612
EPOR	ENSG00000187266	222.84	-0.771487	0.166505	-4.63343	3.5966e-06	4.48008e-05	11.2166	9.60041	3.54995	4.91761	5.38991	6.13104	4.226	4.689	11.1248	14.2718	13.848	11.1157	15.5715	12.7834	14.9713	13.6178	17.4171	11.9967	13.7212	14.5958	12.6393	9.5535	16.1112	15.2916	6.51196	6.14128	5.57149	4.79376	6.68045	6.52455	3.37461	3.4087	5.60339	4.77236	6.41957	4.32773	9.00181	12.3834	12.9202	13.9554	5.7492	5.16718
SEZ6L2	ENSG00000174938	697.613	-0.771237	0.164997	-4.67425	2.95036e-06	3.77596e-05	35.4107	36.3347	17.8378	20.5244	25.4843	26.6034	17	18.1765	34.5473	44.7964	43.109	35.0823	42.4591	37.7491	36.1807	36.3908	53.486	37.2921	33.9323	41.2116	34.1579	36.6081	46.5823	41.1259	27.3185	27.4551	19.6329	19.1376	31.982	23.7393	12.6021	17.4843	22.5203	17.9911	27.303	15.4271	31.1944	36.5361	40.0141	34.5124	22.3385	19.901
TDRD3	ENSG00000083544	343.446	-0.77056	0.152635	-5.04837	4.45601e-07	7.40838e-06	15.1992	13.9519	8.53749	11.7198	13.2916	12.2621	7.58758	7.2179	16.2709	15.8476	17.31	15.074	20.4074	17.9929	21.1574	22.2209	14.0219	15.1121	19.1912	16.1841	17.2602	13.9356	14.8103	16.6213	16.2534	15.7144	11.9768	9.69987	14.0447	14.8057	7.64561	8.69806	15.5294	9.65835	12.0862	6.00791	21.0785	19.138	13.547	19.596	16.4576	11.5154
ARHGDIA	ENSG00000141522	2715.53	-0.767848	0.180259	-4.25969	2.04708e-05	0.00020312	110.973	125.648	84.1426	95.0541	109.996	106.36	66.0312	71.9155	100.047	123.989	120.459	111.482	112.87	107.637	109.946	114.785	191.236	124.338	121.73	135.526	125.08	124.386	178.974	155.386	169.205	157.777	124.051	110.668	165.065	154.531	72.5542	82.7197	129.305	132.073	152.049	83.1942	79.5457	101.984	112.377	127.061	107.743	95.3713
ROBO3	ENSG00000154134	251.413	-0.767378	0.213065	-3.60162	0.000316245	0.00211498	12.6796	10.2803	5.36893	7.15556	6.64581	6.02442	4.85029	4.58363	15.5898	18.3238	18.5905	13.2846	22.8254	17.8326	15.8031	15.5501	14.4187	10.4157	10.9863	12.3205	12.0051	10.2612	11.1077	12.5372	6.88256	5.50909	4.77557	4.68141	7.25907	6.02266	3.00552	5.23059	5.1231	4.69661	6.18181	3.10578	11.8093	13.5091	18.8018	12.5765	10.3135	6.93878
AL162458.1	ENSG00000285796	135.124	-0.766957	0.18369	-4.17528	2.97615e-05	0.000277934	6.80038	7.2615	4.51812	5.50654	7.79706	7.30394	3.12147	3.79335	8.09762	6.12293	4.36307	6.75076	6.33501	6.011	3.89879	3.40445	5.77631	4.92888	3.38395	3.17673	5.48157	7.10388	2.75191	4.36904	6.88256	7.58628	5.15458	4.90611	6.68045	6.37398	3.48007	4.55473	8.64523	4.84812	6.8951	4.07316	5.03567	4.81007	6.46011	4.3036	7.768	5.55102
FAM3A	ENSG00000071889	726.657	-0.766383	0.134252	-5.70852	1.13962e-08	3.01212e-07	30.3443	33.2343	19.246	33.157	25.589	23.1913	18.2486	17.5969	27.0551	38.4934	35.0942	30.7444	33.9479	30.4157	29.4748	30.134	45.7696	32.1307	33.2369	34.6864	35.0186	33.1514	39.0271	36.3295	43.4131	37.9314	24.7875	27.0398	33.823	29.2601	16.1349	19.3649	29.8314	24.7708	32.7715	19.2966	26.9609	33.9775	35.5306	33.2589	34.2758	32.8928
EIF3J-DT	ENSG00000179523	371.548	-0.764563	0.128368	-5.95601	2.58475e-09	8.01834e-08	17.3667	17.0795	9.32962	12.7799	9.00063	10.7693	7.92374	6.95447	18.6548	18.5489	20.0132	17.7038	20.2623	18.5139	21.0015	19.0925	22.973	18.6925	22.5751	23.9972	23.6931	17.0112	24.3169	20.0406	15.3005	13.6824	10.385	10.4114	12.9927	13.3	8.54199	9.43269	14.6756	11.4385	13.5128	9.1646	21.3013	20.4172	19.7178	22.7297	13.4294	12.7851
LINC02846	ENSG00000260193	240.482	-0.764276	0.192192	-3.97662	6.99015e-05	0.0005783	11.5959	12.4833	5.75033	9.27573	8.32035	7.9437	6.1469	4.89974	15.1736	22.1506	14.0377	11.7393	19.1501	16.6705	8.31741	9.61528	19.225	11.6712	10.1982	12.5352	15.3122	12.738	12.4586	10.3527	10.1121	6.05096	6.74643	6.81613	8.1007	6.67512	4.11281	5.6126	6.8308	8.63571	7.80652	5.70242	10.6952	9.72249	18.3197	9.40107	7.15359	9.33045
FAM210B	ENSG00000124098	1613.1	-0.763409	0.130303	-5.85871	4.66467e-09	1.35857e-07	67.3264	81.5083	45.5919	53.4164	56.3586	53.6333	37.4097	33.4025	78.5923	80.5435	68.7657	67.6161	79.4536	74.2559	67.2151	68.7791	103.533	94.4856	90.0688	78.6025	98.1247	81.3544	71.1994	69.9996	76.8199	71.8439	60.9832	65.1277	63.1749	67.504	38.1226	45.5473	85.0115	69.0099	67.3263	42.259	88.7258	79.9803	80.0765	69.9858	60.9591	53.5024
H2AC18	ENSG00000203812	352.908	-0.761691	0.164362	-4.63423	3.58268e-06	4.46961e-05	18.0982	15.4749	11.8821	15.3418	12.402	11.2491	9.41244	8.95652	9.08145	11.5255	21.6256	18.4629	12.9602	11.5411	19.8058	24.5673	14.3305	10.3227	15.5291	16.9998	15.0857	15.1332	27.2689	22.4151	20.2241	20.8171	13.4929	14.7558	15.6228	15.6589	8.17289	12.1068	13.3414	14.052	17.1585	8.65546	8.55618	15.6583	13.1131	31.0027	15.7993	15.1177
H2AC19	ENSG00000272196	354.514	-0.761139	0.162734	-4.67721	2.90805e-06	3.73266e-05	18.0982	15.4205	11.8821	15.3712	12.5067	11.1958	9.41244	9.16726	9.2328	11.6606	21.4834	18.5171	13.1052	11.6613	19.7539	24.5213	14.1983	10.5087	15.5755	17.3861	15.0403	15.0243	27.1188	22.5575	20.383	21.0429	13.6824	14.7558	15.5702	16.0102	8.22562	11.9892	13.5015	14.1656	17.2377	8.75729	8.46705	15.863	13.3541	30.9191	15.8871	15.1177
LRRC3	ENSG00000160233	1094.82	-0.760669	0.150219	-5.06374	4.11117e-07	6.92513e-06	61.9349	61.546	33.0644	31.3608	47.1486	48.5685	25.452	24.9202	64.8188	71.089	60.9881	62.3293	63.205	60.671	48.6049	44.7639	54.1915	56.8681	46.3555	55.5498	47.1143	61.6486	52.9367	48.7718	43.3072	44.1179	34.6039	37.5636	50.0244	41.9077	24.2023	32.9703	43.0127	39.7318	52.0303	27.392	48.9306	53.1155	63.3959	45.7101	38.0501	31.5936
MMP23A	ENSG00000215914	125.562	-0.759331	0.216017	-3.51515	0.000439507	0.00280716	6.15014	5.82008	2.69914	6.06603	3.4014	3.89188	3.02543	3.31918	5.25967	9.99478	7.25597	5.88319	8.60787	8.53562	5.25037	4.60061	10.4503	2.88293	5.65538	6.65395	6.56883	5.74298	5.85406	4.60649	5.50605	4.47049	2.72889	3.96983	4.62897	3.6136	2.26732	3.203	4.10915	2.9922	3.05128	2.03658	5.39217	6.24286	6.79758	5.22282	4.82757	5.0786
COQ5	ENSG00000110871	728.781	-0.758292	0.134728	-5.62833	1.81958e-08	4.54241e-07	30.534	32.3096	17.515	28.3867	20.9317	21.9651	15.7514	17.3335	30.1201	38.3133	33.1498	30.5818	36.2691	33.7818	32.23	34.4126	44.0058	36.5016	41.4882	40.3101	51.1916	32.6343	43.6803	39.0364	38.0129	32.4675	26.4551	24.568	29.4045	22.7355	19.6149	17.5137	30.1516	30.2628	28.7296	18.2783	30.4368	31.5213	32.0113	30.0834	32.0375	28.3457
RPL39L	ENSG00000163923	768.582	-0.757952	0.190287	-3.9832	6.79935e-05	0.000564251	27.933	33.5063	18.6006	44.5529	20.7747	22.1251	16.4238	14.7519	27.8876	37.0077	32.9127	27.9791	35.7855	25.1661	32.282	31.4682	57.6749	30.0847	37.3626	37.9919	53.0036	33.2875	47.483	42.2657	38.807	29.0356	25.0528	27.2271	26.1958	28.3567	16.6094	18.7185	28.6573	29.0129	31.7412	19.3984	27.763	33.7217	39.6767	38.4399	40.6394	44.7035
CNTNAP3	ENSG00000106714	165.029	-0.756455	0.193973	-3.8998	9.62709e-05	0.00076419	11.2436	8.48535	4.78217	4.59369	5.38991	6.23767	3.45763	3.52992	11.5032	7.92379	9.95917	10.4379	9.38161	11.0202	12.2682	9.20122	4.45349	9.39276	7.23146	8.24231	7.61078	8.30147	6.90479	7.21841	4.87073	5.9155	3.60062	3.74512	4.47116	5.11926	3.63826	4.73104	5.38993	2.80282	4.43822	3.30944	8.68987	10.8483	9.20807	9.52642	7.19747	5.04907
TMBIM1	ENSG00000135926	399.351	-0.756434	0.197853	-3.8232	0.000131729	0.000996169	17.3125	17.5962	7.42262	6.65497	9.05296	10.1829	6.24295	6.16419	17.3683	21.5203	28.7393	17.3785	24.3728	21.7999	31.9181	32.3883	28.7493	21.1105	25.4955	30.9945	26.8189	17.9366	45.5316	36.7094	9.79441	9.61832	8.30039	8.05202	12.0458	10.2887	6.22194	7.52264	10.2996	9.09022	10.5012	8.91003	19.4296	23.6922	21.7426	31.2116	8.64574	6.52541
CEP131	ENSG00000141577	749.225	-0.756228	0.13217	-5.72163	1.05506e-08	2.8131e-07	36.7112	33.7782	19.5101	32.4798	32.2348	30.442	20.4096	19.3882	33.7527	43.5358	39.5521	37.5223	40.2829	33.862	30.9824	29.2139	33.5114	31.3867	26.0982	27.1739	28.4498	33.8047	32.4225	35.9021	35.7893	34.6802	25.9624	24.4931	32.0872	33.8775	15.8185	19.7763	29.2444	24.6572	31.8205	15.9362	33.9128	32.0842	43.6299	35.8494	37.0407	32.4203
NHS	ENSG00000188158	283.063	-0.756058	0.202434	-3.73484	0.000187835	0.00135305	15.6869	13.4079	8.09741	7.50892	11.6694	9.80967	6.05086	5.16317	22.0225	13.8216	17.2626	15.5349	18.328	20.9984	17.3106	17.2983	8.11329	17.6696	17.1515	16.1412	12.2316	13.3368	12.0083	13.2021	7.41199	8.94098	6.86014	7.90221	8.2059	7.32757	5.64193	8.16912	9.12552	5.56776	7.88577	4.42956	20.7666	20.3149	18.85	17.1726	8.20687	7.6179
SH3YL1	ENSG00000035115	518.016	-0.755502	0.151163	-4.99794	5.79461e-07	9.33362e-06	25.0611	22.3556	13.2023	14.7823	20.1468	19.5127	10.2288	12.1703	30.0066	28.4986	27.5063	24.5901	32.6906	31.4976	30.9304	28.8918	22.6202	23.6679	28.1378	28.7622	24.4179	22.2098	22.1153	24.5521	17.2064	19.6431	11.7494	11.7597	14.6759	15.5585	10.7039	13.1059	22.04	11.59	16.9207	8.34997	30.2586	28.6558	28.492	25.1531	27.1222	15.2653
CIAO3	ENSG00000103245	605.612	-0.754552	0.20611	-3.66092	0.00025131	0.00173813	28.9626	26.3263	16.0481	34.2466	26.7402	23.138	12.8701	14.9626	25.3524	31.335	25.4196	28.9008	29.9341	26.208	26.8756	25.3034	27.3824	21.343	18.4031	19.9189	25.777	26.2109	20.4142	22.7475	31.7127	24.6103	20.1635	20.336	23.7235	23.9401	12.7075	16.1913	22.6804	23.1043	25.7576	13.8487	17.9145	23.2316	28.9741	22.3537	39.0595	34.251
NUTM2A	ENSG00000184923	176.507	-0.754171	0.168575	-4.47379	7.68443e-06	8.63743e-05	10.6205	10.5795	6.65983	9.39351	7.32609	8.37021	4.85029	5.58465	9.11929	8.64413	7.58794	10.2753	9.33325	9.89811	6.65393	6.21082	6.79047	7.8118	6.21164	5.70952	7.11245	10.0979	5.10354	6.22113	6.5649	7.90238	6.02631	5.20572	7.04866	5.62115	3.42734	7.31695	8.43177	7.34792	8.59906	4.2259	6.59539	6.44755	8.00283	6.14204	10.4012	8.9466
AFF3	ENSG00000144218	211.716	-0.754032	0.195844	-3.85017	0.000118035	0.000906726	10.9185	11.1778	6.04372	4.82927	5.9132	6.55755	4.37006	4.47826	13.5087	11.9307	15.413	10.8717	13.2503	14.9474	12.6321	14.3079	10.5826	17.1116	13.7212	12.2776	12.7752	11.0777	12.8589	12.1098	5.34722	5.73487	5.98841	5.43043	4.26076	5.21964	3.05824	6.02399	5.4433	5.56776	5.90442	3.71676	13.369	12.8951	13.5952	10.4874	5.35422	4.69475
MEGF6	ENSG00000162591	124.692	-0.753692	0.257272	-2.92955	0.00339451	0.0155659	8.01957	6.88075	3.96069	5.44765	3.76771	4.3717	2.92938	3.58261	8.40034	10.0848	7.30339	7.91655	9.18818	9.17679	5.30235	4.23256	4.58577	5.85885	3.66209	4.29287	4.21311	6.77727	3.6025	4.13159	4.23542	3.8383	2.72889	3.1459	2.26188	1.95736	2.84733	3.87886	3.73559	3.21945	3.44755	1.88383	4.59003	5.4753	7.90641	3.76043	6.62694	5.5215
ATF6B	ENSG00000213676	1381.68	-0.753377	0.142771	-5.27682	1.31446e-07	2.59579e-06	61.2847	63.2594	35.3822	41.196	51.9629	52.567	33.7599	26.0793	69.965	74.9608	69.5719	62.1124	64.1238	70.8096	50.3203	64.6386	77.3408	66.0283	58.5934	61.6027	58.8023	63.9077	67.8471	66.5328	61.8371	68.3669	48.9306	47.7129	67.0675	67.3534	32.3225	35.0861	58.9157	45.9435	64.3543	28.1048	62.166	62.838	62.2388	61.1279	74.959	38.2666
AMZ2	ENSG00000196704	1462.44	-0.752297	0.135756	-5.54153	2.99846e-08	7.06426e-07	55.9202	66.6318	39.9296	54.4765	47.1486	42.4375	29.2458	31.0844	63.4566	65.1912	58.1426	56.6359	67.5573	58.4269	62.0687	63.8105	98.1532	72.3987	74.5861	77.4434	102.202	66.194	74.6518	73.7987	75.7082	66.2445	49.3854	53.3306	57.4939	58.47	35.7498	40.2285	66.6537	55.1094	58.4498	39.8151	69.3852	71.6394	73.3271	63.3006	71.5797	54.2996
SCRN2	ENSG00000141295	482.076	-0.751956	0.174898	-4.29939	1.71267e-05	0.000173698	22.975	18.6841	10.2391	17.5208	12.2974	11.1958	8.50001	9.53605	19.9792	31.9653	32.8178	23.099	27.4678	24.8054	29.6828	30.7781	29.8075	19.1575	26.5617	26.3153	26.2753	18.7804	41.0785	32.7678	15.2475	12.4632	13.0002	11.3103	13.4661	10.6902	6.43286	10.1967	11.1534	10.0371	10.8974	8.29906	16.845	24.6132	27.7206	34.1363	19.4858	17.6865
PHYH	ENSG00000107537	198.908	-0.751882	0.156998	-4.78912	1.67515e-06	2.32777e-05	7.91119	9.7092	4.5768	6.44884	6.38417	5.43797	4.226	4.37289	8.3625	10.0398	8.53643	7.83522	9.72012	9.89811	9.04519	11.3635	13.9778	9.57876	13.9994	11.0756	15.4481	9.77124	13.5094	11.5874	8.47084	6.05096	6.32952	5.65514	7.73249	6.52455	4.00735	4.64288	8.6986	6.81766	6.4592	4.12407	10.1605	10.7971	11.5703	10.8635	6.53917	6.43683
INPP5J	ENSG00000185133	185.334	-0.75141	0.139934	-5.36973	7.88559e-08	1.65264e-06	7.28805	9.49163	5.42761	6.47828	6.4365	4.3717	3.98588	4.79437	8.70305	9.63461	9.76948	7.34721	9.72012	8.01467	9.51304	10.9495	12.1258	8.78828	8.57577	9.05796	8.47152	9.5535	11.0076	10.9226	9.05321	8.62488	7.20125	6.44161	7.15386	7.177	2.84733	5.67137	5.87022	6.24952	6.0233	4.5823	7.75403	8.95492	10.4615	10.0696	6.23196	6.11203
PLPP3	ENSG00000162407	693.69	-0.750817	0.0901182	-8.33147	7.98454e-17	2.30275e-14	30.3714	34.4853	21.3584	23.4396	27.8915	25.5904	17.3842	14.9626	32.5418	32.7306	30.1621	30.5818	34.8184	33.0605	30.4625	28.9378	34.9224	35.8041	32.2635	32.3253	36.0153	34.349	34.3739	31.6755	35.1011	32.1062	23.7262	25.6916	28.2998	25.4457	17.4531	21.4807	32.98	28.0282	30.3939	19.8057	32.8878	31.7772	34.229	31.1698	36.0313	23.3556
SRP14-AS1	ENSG00000248508	161.961	-0.750741	0.163875	-4.58119	4.6233e-06	5.5402e-05	6.99003	8.0774	3.28591	5.18263	5.23292	4.53164	3.84181	2.79233	11.6167	8.50907	8.29931	7.45566	12.0413	10.0584	9.3051	11.2255	9.56839	8.0908	8.90026	6.99738	8.0638	7.97486	8.10563	8.92803	4.65896	6.27675	3.75223	3.63277	3.36652	3.96492	4.06008	3.37931	5.81685	3.90122	4.12121	2.59664	11.1409	10.4389	9.69017	7.98047	7.1097	5.16718
DYNC2LI1	ENSG00000138036	539.083	-0.749853	0.128704	-5.8262	5.67037e-09	1.63385e-07	23.9503	23.6067	13.2903	20.2594	16.0651	15.5142	12.4859	10.5371	24.7848	25.5722	25.8939	23.9123	28.9186	25.8874	29.6308	28.0637	28.1761	26.9693	29.9457	28.6764	34.928	23.3258	24.517	29.5385	24.5125	17.9723	15.9944	18.1264	15.7806	15.5585	13.4985	13.2234	25.8823	14.8852	17.5944	10.9975	30.4368	29.7815	25.0691	24.986	25.5423	20.1963
PAIP2B	ENSG00000124374	856.28	-0.74914	0.15138	-4.94873	7.46989e-07	1.15938e-05	39.3663	39.9247	20.2435	22.2912	32.0778	35.1336	19.6413	16.754	45.5964	42.0501	48.3731	39.6641	45.554	45.3229	56.0386	53.1831	43.2562	46.4988	48.8124	55.7644	40.8626	40.4186	52.4864	49.1517	33.7245	32.4675	23.044	25.2796	30.4039	29.9627	16.8203	20.3346	35.755	27.763	36.1002	20.1112	46.747	54.1389	40.7855	52.646	28.2632	22.4403
ANK3	ENSG00000151150	839.688	-0.748695	0.119043	-6.28929	3.18929e-10	1.32878e-08	38.2013	34.9205	22.5026	21.2017	25.589	27.5097	18.2486	17.0701	48.6614	43.8059	46.4287	38.9592	46.7146	51.0935	50.7882	45.224	31.7036	50.6372	48.766	48.5953	43.1731	35.2744	41.0785	43.3579	28.0597	34.4092	25.9624	26.8151	25.5645	27.2525	17.2949	22.1565	33.6204	21.7786	26.7086	17.3618	52.1838	51.8874	45.269	48.2171	33.4419	21.2297
CAP2	ENSG00000112186	226.16	-0.748076	0.145553	-5.13953	2.75421e-07	4.92635e-06	9.69934	12.2385	5.63298	6.38994	8.47734	9.5431	4.37006	4.79437	12.8654	12.8762	10.5757	9.84147	13.1052	11.9819	7.95352	8.64915	12.3904	15.5771	12.9332	10.7322	14.089	12.2753	8.80611	8.97552	8.7885	9.66348	6.48112	7.71496	7.36427	8.33135	5.32556	5.55383	9.44572	7.2343	8.44055	4.42956	14.8842	12.6904	12.0524	9.8189	6.58305	6.34825
SLC22A17	ENSG00000092096	148.467	-0.747489	0.191439	-3.90457	9.43916e-05	0.000752962	7.74864	6.85355	3.54995	4.56425	3.87236	4.3717	3.55368	3.47724	9.04361	9.81469	8.53643	7.67255	10.6873	9.53745	8.94122	8.2811	11.244	6.92833	6.02622	7.59838	7.15776	6.96779	11.7582	10.1153	4.02365	4.38018	4.43445	4.11964	4.94458	5.01888	2.00368	3.49685	4.00242	4.35573	4.91375	3.05487	6.23888	8.39204	10.8472	10.1114	4.25704	4.48806
EPHA4	ENSG00000116106	542.439	-0.746293	0.126761	-5.8874	3.92318e-09	1.16071e-07	27.6621	27.795	16.7522	15.7835	20.4607	20.419	13.2062	11.0112	29.212	23.5012	31.9642	27.6537	28.2899	29.534	25.4201	24.3832	21.7824	29.4803	29.204	31.0804	25.5052	28.0345	24.7672	23.0324	20.8065	23.9329	17.1693	16.9654	20.4096	19.5235	10.5457	16.8672	25.1352	19.4303	23.3007	11.4558	27.1837	33.21	26.6118	22.8551	23.3479	15.6196
PPP2R5B	ENSG00000068971	286.83	-0.745959	0.122779	-6.07564	1.23497e-09	4.23094e-08	13.7633	12.3201	7.27593	8.74568	8.63433	8.7434	5.7147	8.00818	14.1898	14.677	15.081	13.7184	14.7978	15.3481	16.8947	16.1481	15.2124	11.9502	14.7874	14.5528	12.9111	11.867	19.4635	15.814	10.5356	10.7924	7.08755	7.15319	8.62672	7.47814	5.43102	7.11125	10.4597	9.24172	8.51981	6.21156	11.7647	15.9142	15.2343	16.8802	12.42	8.76944
DGCR6L	ENSG00000128185	1233.79	-0.745036	0.171291	-4.34954	1.36423e-05	0.000141915	49.445	56.2698	40.311	72.7335	42.439	42.1176	29.0537	29.9253	45.0288	52.6302	42.3976	49.5056	52.2759	42.8785	40.8073	44.902	93.8761	54.4501	49.3223	54.8629	71.2151	55.579	66.0959	53.9481	77.8259	60.0129	45.33	49.2109	50.3927	51.1424	28.1569	39.6996	51.0176	52.4581	50.247	34.5709	40.9983	42.4719	57.0322	51.0583	62.4951	73.0196
TMEM94	ENSG00000177728	1590.06	-0.744725	0.107821	-6.90703	4.94895e-12	3.25772e-10	82.9592	77.864	48.9072	49.6178	58.2948	60.6707	38.8503	41.358	78.8194	85.3158	92.9049	82.7714	88.0131	78.5437	81.6146	81.5228	85.3219	73.0032	77.0429	71.8198	62.0188	78.7959	87.6108	77.5504	66.2314	73.9663	54.9948	56.2518	63.2275	65.4964	34.2734	48.5152	55.0733	51.4733	60.8671	31.1087	68.9842	82.3341	84.2707	81.3924	68.2443	49.5458
SELENOP	ENSG00000250722	659.989	-0.744356	0.229573	-3.24235	0.00118548	0.0064913	21.81	26.0544	13.4077	19.6704	28.5194	30.3887	10.661	12.8025	31.8229	23.7263	19.3018	21.5536	34.1897	26.6888	34.3093	25.1193	39.7287	40.547	28.8795	39.4515	51.0556	25.1494	23.7165	24.2197	29.9127	22.3524	17.2072	19.999	22.8292	21.4306	16.2931	13.3409	36.7689	22.9528	26.0349	16.9036	35.4279	28.6558	29.4562	27.2004	36.9968	19.4286
ZSWIM5	ENSG00000162415	581.089	-0.744344	0.155424	-4.78912	1.67514e-06	2.32777e-05	25.8198	32.4184	22.708	20.8777	29.9323	31.135	17.3842	16.1217	26.8281	24.6268	17.4523	25.4848	22.6319	25.126	11.4884	13.3418	27.3383	29.6198	25.9591	18.7599	26.4112	32.716	16.3113	15.5291	31.1833	39.0152	28.805	29.3992	33.297	31.9703	15.6603	22.7442	31.6992	30.6416	33.4848	15.2234	27.6293	19.752	25.6476	13.7047	28.7899	20.5801
HSD17B8	ENSG00000204228	275.6	-0.744275	0.211782	-3.51435	0.000440827	0.00281485	9.53678	12.0481	3.75532	6.83165	5.38991	5.91779	4.27402	5.26854	11.6167	19.7194	17.642	10.0313	15.4748	14.1058	20.0138	21.2548	17.2407	15.1121	19.423	17.0856	24.5991	11.486	32.8228	28.6837	9.31793	6.54769	6.17791	6.77868	7.10126	7.32757	5.32556	5.08366	6.56397	7.08279	6.93473	3.66584	10.1159	14.3279	15.4753	19.3035	5.00312	5.0786
TPCN2	ENSG00000162341	260.637	-0.744204	0.172343	-4.31815	1.57346e-05	0.000160991	12.9234	11.9937	7.0999	8.09786	11.6171	12.8485	5.61865	7.27058	13.0924	12.1558	11.2396	12.9322	11.9446	14.1459	9.04519	8.55714	10.0975	12.6012	9.68831	10.0024	10.8725	11.8942	8.90618	9.11799	11.8592	13.1405	9.89224	9.69987	12.6245	12.2963	6.01103	7.02309	13.9818	9.88561	13.8695	6.46614	10.2941	8.69907	12.4863	8.52364	14.746	8.26748
NRP1	ENSG00000099250	469.247	-0.744134	0.120328	-6.18423	6.24081e-10	2.35062e-08	21.2681	20.9142	13.2023	17.6386	17.7919	16.9537	10.1328	9.06189	22.4387	19.4043	23.9969	20.8758	23.5991	24.5249	22.7689	26.8216	21.562	25.4814	27.8133	26.9592	20.9749	21.0122	27.9694	25.7868	16.4652	18.469	14.7057	15.1303	14.6233	13.0993	10.3348	13.2822	18.8914	17.6502	16.7622	9.62283	24.8664	28.0417	23.7192	27.4094	20.4075	17.2436
GALNT12	ENSG00000119514	310.701	-0.744081	0.158531	-4.6936	2.68435e-06	3.48678e-05	15.0909	14.8222	6.36644	6.50773	10.2565	10.6094	6.96329	5.69002	17.2926	19.4493	20.6297	14.9113	18.4731	19.3554	21.6253	22.2209	15.6093	14.3216	20.1647	20.3911	21.3374	15.2693	19.3134	20.3255	9.10616	9.79895	7.23915	8.87595	9.46835	6.67512	5.48375	6.69985	9.01879	7.49943	8.79719	6.21156	16.132	17.3981	18.8982	20.7659	7.89967	6.64351
WWP2	ENSG00000198373	459.652	-0.742498	0.121453	-6.11346	9.74933e-10	3.44704e-08	20.5366	22.682	15.5494	19.5526	19.9374	23.8311	11.2373	12.2757	19.4873	17.5134	18.1162	20.6318	19.6337	19.2753	16.9987	17.8964	20.3714	20.227	18.4031	19.1033	19.0723	22.727	23.2661	20.0406	24.7243	27.6809	20.2772	20.1113	24.2495	25.7469	11.7057	15.4273	21.7198	20.1879	25.3217	11.4558	21.3459	18.2169	19.525	19.1364	21.4608	19.5762
TAB1	ENSG00000100324	1416.4	-0.742486	0.106526	-6.96999	3.16953e-12	2.18715e-10	70.117	67.2573	43.0102	54.6532	48.6662	50.4345	38.8023	38.4603	56.4563	71.4492	75.5949	70.1374	64.414	61.3523	63.6802	71.3555	72.1818	56.9611	71.6657	71.6051	64.1933	67.1467	85.2091	86.336	73.114	72.8374	54.8053	55.69	63.8062	57.8677	31.6897	43.1083	60.2498	58.8213	63.0466	40.4261	49.8665	63.5032	61.805	67.7295	57.2287	54.6244
MXRA8	ENSG00000162576	1818.64	-0.742037	0.150971	-4.91511	8.8733e-07	1.34121e-05	90.5723	91.8702	45.5919	53.1219	78.4415	77.6244	40.6272	48.5759	102.242	120.568	92.0986	91.2302	112.579	98.8208	79.0154	77.0602	138.764	91.5097	63.229	77.2288	93.1414	92.1327	96.3169	80.1149	72.4786	63.8061	46.5428	48.6866	83.7423	71.8202	34.168	45.8117	59.8229	53.6323	81.1957	35.5383	70.1874	79.5197	121.103	85.1528	62.6707	52.9414
NTPCR	ENSG00000135778	1367.3	-0.741683	0.135195	-5.48602	4.11093e-08	9.34093e-07	60.0384	70.3849	42.9515	49.2939	46.887	46.3827	30.2063	31.7693	66.6729	71.7643	60.2767	60.7026	68.0409	64.6784	61.8607	58.1977	92.7737	78.3505	67.6791	78.6454	95.2253	70.5489	81.4065	72.1366	63.0548	58.0712	48.6274	53.4804	51.8655	52.096	31.4261	43.0201	61.4772	54.7686	57.4592	35.8438	65.2854	58.5396	67.4455	57.451	47.1786	49.8411
C19orf54	ENSG00000188493	621.042	-0.740684	0.124595	-5.94476	2.76866e-09	8.49125e-08	28.2039	28.6924	18.5126	22.8507	22.5016	21.3254	14.2147	13.1187	29.8553	32.1003	30.4466	27.9791	36.124	31.4576	32.5419	33.2624	40.5665	31.3867	31.6608	29.6208	28.6763	28.4427	36.4253	31.628	26.789	27.9518	23.5746	24.3059	27.5634	27.2023	13.1294	18.5128	25.7756	23.6346	26.5105	13.085	28.9217	28.1952	29.6972	29.7492	20.3197	22.8832
CYB561A3	ENSG00000162144	523.129	-0.740629	0.15515	-4.77364	1.8093e-06	2.48776e-05	24.2213	26.0544	19.8034	24.2641	29.5137	27.3498	10.9972	15.8583	19.5629	20.7099	16.5512	24.0208	19.9722	19.1951	16.8428	17.3903	24.7367	18.2275	17.2443	18.7169	19.7971	25.6937	20.0139	23.0324	31.1833	27.5454	23.6125	21.2349	26.564	25.4959	13.4985	19.4531	27.9102	24.3921	30.0769	14.4088	14.6168	17.2958	19.6696	19.6796	29.1849	23.7985
TTYH2	ENSG00000141540	265.898	-0.739967	0.155301	-4.76472	1.89114e-06	2.58502e-05	13.3027	13.9247	7.01189	7.56781	6.38417	8.69009	6.48306	6.79641	14.7195	16.2978	17.4997	13.122	14.9912	15.3481	13.8797	13.6178	17.0203	15.0656	14.5093	13.3938	13.9984	13.99	20.4142	15.1967	8.73556	10.2505	8.11088	8.87595	8.52151	7.47814	5.43102	7.22879	7.68465	7.76456	8.63869	6.00791	13.3245	13.5091	18.0787	16.2116	8.99684	7.55884
SUGCT	ENSG00000175600	143.715	-0.739686	0.156815	-4.71692	2.39438e-06	3.16569e-05	5.85212	7.2615	3.75532	4.35812	4.81429	3.78525	3.6017	2.47621	6.65973	6.97834	8.44159	5.96453	7.88249	6.17129	6.70591	7.45299	9.25974	7.71881	8.29764	8.80039	10.5101	7.10388	11.458	9.45042	6.61785	5.78003	4.32075	4.26944	4.26076	6.32379	3.37461	3.64378	4.90964	4.50723	4.83449	3.76767	5.92693	7.57331	6.65295	7.64621	4.34482	4.48806
GM2A	ENSG00000196743	740.988	-0.738022	0.124055	-5.94917	2.69505e-09	8.28643e-08	34.7063	38.8912	20.5369	23.2335	25.8506	23.4579	18.2966	18.756	38.7097	37.8631	34.5251	34.8654	40.4763	36.5469	36.0248	34.5966	48.6798	45.6619	41.3955	44.0019	41.9952	39.1666	43.8304	39.2738	31.3951	30.1194	24.2189	25.6541	26.1432	27.3529	16.5567	20.2465	31.379	28.1039	26.5501	19.3475	39.9734	35.5127	34.2772	36.1001	26.6394	23.0013
FLOT1	ENSG00000137312	2428.43	-0.736143	0.180983	-4.06746	4.75275e-05	0.000416016	92.0083	98.0167	52.2518	60.7192	75.7727	78.4774	59.8843	44.8879	106.745	148.346	139.666	72.6046	129.166	122.464	129.96	136.868	188.855	122.431	107.638	145.571	165.716	83.3958	201.34	173.337	118.433	102.55	79.2137	85.6136	104.152	93.6022	53.4665	51.1892	89.0673	85.5617	94.9859	58.7044	90.3746	117.796	124.14	122.841	76.4512	75.4703
AKR7A2	ENSG00000053371	1236.06	-0.735863	0.154275	-4.76983	1.84384e-06	2.52748e-05	54.701	57.6841	32.4777	54.182	36.9444	37.9059	23.6272	31.1371	50.4399	62.67	57.1467	54.223	54.7906	52.0152	51.7759	54.7933	87.3502	59.658	61.0039	64.6936	74.0239	57.702	84.3586	69.0498	67.6609	48.6787	41.0471	45.2037	53.128	45.9228	26.9969	32.8234	48.6695	49.8826	48.7808	35.7929	41.2212	49.073	56.7429	56.2811	57.6237	54.8016
NCAM1	ENSG00000149294	1588.1	-0.7357	0.129749	-5.67019	1.42641e-08	3.66338e-07	79.3829	78.5983	36.585	39.6942	59.2367	66.3219	38.5622	34.3509	98.3445	92.5642	99.1175	79.6536	100.49	103.63	81.9265	78.0724	78.4432	95.4156	82.4665	92.3397	75.6095	78.6871	85.4093	70.0946	53.0486	62.2256	39.7964	46.0276	55.0742	57.6168	33.2716	37.1137	63.932	43.33	59.7179	32.0252	104.1	85.4044	85.0903	71.9913	56.0876	39.4772
ZNF185	ENSG00000147394	262.055	-0.735225	0.151398	-4.85624	1.19639e-06	1.72772e-05	11.5688	13.4895	7.71601	7.74449	9.52392	9.70304	5.85877	5.95345	11.2761	14.1818	11.9984	11.6308	11.2192	14.8271	10.8126	11.6855	13.4046	15.0656	14.4166	15.1968	14.7685	13.609	16.3614	14.6268	11.6474	12.5083	8.83101	8.53888	11.9406	12.2461	6.59104	7.64019	12.9145	9.35535	12.6806	6.92437	13.6364	11.9228	13.547	11.6573	9.96236	8.23796
TBCK	ENSG00000145348	313.334	-0.733867	0.15893	-4.61754	3.88315e-06	4.77337e-05	15.8224	14.4958	10.6205	10.1886	12.2974	15.0344	7.29945	7.05984	17.0277	13.8216	14.1325	15.806	13.202	15.4282	14.8674	14.814	10.803	12.1362	17.5687	13.222	12.6393	14.5888	10.157	11.35	14.6122	14.2243	11.1051	12.7334	9.31054	11.3427	7.01287	10.7256	19.1049	10.3401	12.6014	6.72071	15.5526	16.17	13.788	13.8718	18.5642	10.2753
ANKRD33B	ENSG00000164236	1839.99	-0.73275	0.147715	-4.96057	7.02879e-07	1.10219e-05	98.2668	99.0229	59.1463	56.3316	96.5998	95.8576	46.7741	47.2588	102.242	86.8015	89.1109	97.9538	89.1737	100.344	76.6242	79.9126	58.16	97.9265	77.6919	84.5696	71.487	99.917	77.1035	79.2126	80.8965	89.0485	63.6742	65.2775	86.7932	79.8504	43.6591	58.6237	85.972	67.154	94.9067	43.9392	91.3104	100.96	93.2377	87.0331	72.8086	56.3665
CACNG6	ENSG00000130433	137.066	-0.732568	0.173446	-4.22361	2.40422e-05	0.000233128	6.06886	6.17364	3.63797	6.47828	5.70389	5.70454	2.78532	3.21381	7.03812	8.82422	5.64353	6.01875	6.62516	7.8143	6.13409	6.0268	9.74477	6.32384	6.58249	5.10852	9.51347	6.28734	7.10493	7.74079	7.09433	6.14128	4.28285	4.83121	5.62841	5.16945	2.63642	3.96702	6.29715	4.81024	6.26107	4.17499	5.57043	5.01476	7.08684	6.51808	4.78369	6.17109
AC064807.1	ENSG00000228801	181.866	-0.732322	0.133186	-5.49849	3.83052e-08	8.7529e-07	8.56143	9.76359	4.63547	5.27097	5.07594	5.06478	4.08193	3.74066	10.2545	9.63461	8.20446	8.67568	11.1225	10.4992	8.83725	9.24723	11.6408	10.3692	11.9134	10.4317	11.8239	9.85289	9.30646	9.5454	6.82962	7.08956	5.45779	5.35553	7.73249	5.97247	3.69098	4.93674	6.8308	6.02227	5.78554	4.88779	9.09094	8.80141	10.8954	7.8969	5.96864	5.16718
TRIM16L	ENSG00000108448	368.86	-0.731533	0.129179	-5.66293	1.48807e-08	3.80475e-07	18.2066	19.1736	10.6205	14.7528	12.4544	12.1555	6.86724	8.37698	19.5251	18.909	18.8276	18.8696	19.005	18.6341	21.0015	17.5283	22.2675	20.1805	17.7542	18.5023	22.5605	19.1614	22.8158	21.3703	15.3534	14.0888	12.5453	12.5087	11.6776	10.7906	10.1766	11.519	16.4366	12.0067	13.4336	9.67375	15.1516	17.347	19.8142	18.259	12.7272	13.9661
FENDRR	ENSG00000268388	210.675	-0.731429	0.197084	-3.71125	0.000206236	0.0014652	11.4604	11.8033	5.83835	5.06484	7.16911	6.39761	4.46611	4.95243	15.779	16.0727	11.951	11.5224	15.4265	14.2661	11.2285	9.0172	13.14	14.0891	10.5227	11.8913	12.5487	12.3297	8.3558	8.54812	7.3061	6.09612	6.67063	6.96593	7.36427	6.77549	3.42734	5.99461	5.71012	6.06014	7.05361	4.07316	16.4885	10.5924	13.9326	7.39551	6.01252	5.01954
RMI2	ENSG00000175643	1523.32	-0.731338	0.152204	-4.80498	1.54768e-06	2.17301e-05	65.0777	68.9435	40.399	47.9982	47.8813	48.6752	37.0255	32.0327	71.3272	83.9651	70.0936	65.0405	85.8853	70.2886	74.4928	76.9682	115.791	82.0239	87.3802	82.2085	98.4418	69.188	82.2571	83.5816	78.3023	56.1746	46.5807	51.6453	67.0149	58.5202	38.9135	40.5224	67.4008	53.8974	63.5221	42.6154	73.9753	73.0722	83.6922	75.8771	52.7961	48.1581
VSTM4	ENSG00000165633	293.797	-0.730979	0.182228	-4.01134	6.03739e-05	0.000510258	14.7116	16.2092	8.68418	8.45122	10.3612	10.2895	5.90679	7.48132	16.4601	17.1082	15.8873	14.8842	19.7788	16.3499	14.5555	14.6759	16.1825	18.7855	15.8072	17.7296	18.5739	16.358	17.312	15.3866	11.2239	11.244	9.62693	8.87595	11.2568	8.78305	6.27467	8.52175	11.4736	9.80986	11.4522	8.65546	15.5972	15.7095	14.1737	15.0835	8.77741	8.20843
GATB	ENSG00000059691	735.285	-0.73047	0.118501	-6.16425	7.082e-10	2.60245e-08	29.667	34.0774	24.1455	33.2159	27.3159	23.6179	18.8249	17.1227	25.8443	31.1549	29.2136	29.4973	29.644	28.1716	30.3586	28.9838	40.1255	31.1542	37.8725	35.2874	40.2284	33.8047	40.278	40.1287	42.2483	38.6088	32.9362	33.7061	30.7195	29.7118	20.3004	23.8315	37.1959	36.8533	31.4242	22.1987	30.4368	28.4511	29.7454	31.3369	35.2852	33.0699
CAT	ENSG00000121691	827.013	-0.730088	0.10965	-6.65832	2.76973e-11	1.48514e-09	37.822	37.8305	25.4658	27.8861	30.6649	27.723	21.6582	18.9667	36.0231	37.3679	39.4099	37.9561	39.2674	38.1498	39.7156	41.3595	49.7821	43.2439	44.0841	45.4615	45.5741	38.1051	41.729	40.1762	41.8777	39.9635	33.3532	31.3467	31.193	32.0205	17.7167	25.5065	39.0103	31.6264	33.8415	21.7405	43.5385	38.4806	40.207	37.6461	33.1786	28.139
TLCD1	ENSG00000160606	302.004	-0.72943	0.198125	-3.68167	0.000231712	0.00162151	11.4875	12.0209	7.95072	11.3664	12.4544	11.3558	6.53108	6.90179	11.2761	13.8216	11.4768	11.0344	11.7512	11.3808	7.74559	9.38524	25.0454	14.2751	13.7212	12.9215	15.131	12.3297	15.911	14.6268	20.9653	18.4238	13.3413	13.6697	19.0945	16.6627	9.54383	8.25728	16.2765	13.5596	17.1981	10.4375	11.7202	8.13619	13.4987	10.6963	15.1849	11.8107
PPOX	ENSG00000143224	476.985	-0.729132	0.189811	-3.84137	0.000122352	0.000935448	23.2188	19.2008	10.1511	19.1993	14.9662	14.8211	9.02826	10.4317	24.5956	29.5341	25.1351	23.1261	27.9998	24.6451	27.1875	23.4171	26.765	20.041	20.3501	22.8381	21.7451	19.2975	26.4684	27.0215	16.624	15.6693	10.2713	11.7222	13.7817	10.9412	9.59656	10.1086	14.3554	11.2491	13.0373	9.11369	20.5437	22.0547	24.7798	21.0166	26.025	19.6353
STX10	ENSG00000104915	1033.08	-0.729016	0.135859	-5.36598	8.05115e-08	1.68202e-06	46.2751	44.2489	26.7273	44.0523	30.8743	32.148	27.0848	26.0266	37.3853	55.2414	53.3053	46.5504	48.7457	45.0024	46.2656	51.2508	67.1992	42.5929	49.3223	48.5953	56.5372	44.2019	70.3488	67.7201	59.0841	46.3305	37.0675	36.4026	44.133	42.0582	23.2532	26.6231	35.8083	41.7014	38.5571	25.7118	36.8985	39.3505	47.101	54.4009	40.5077	44.2606
C2orf68	ENSG00000168887	1304.04	-0.728999	0.102992	-7.07819	1.46054e-12	1.11212e-10	64.1565	57.3849	33.7685	41.8733	47.4626	48.4619	31.6469	31.7166	74.43	66.1366	67.3904	63.2782	69.6367	71.5309	71.3218	67.537	64.2449	63.2384	61.0502	64.1784	63.7856	57.7292	60.3919	66.1529	49.025	54.2781	38.773	41.1964	50.3927	45.8224	28.2624	32.5589	59.2892	40.2621	51.8717	28.003	67.8255	67.341	71.5915	67.5624	54.9466	42.8433
FDXR	ENSG00000161513	724.684	-0.728791	0.136369	-5.34425	9.07931e-08	1.86579e-06	31.0216	33.1255	19.0113	31.9203	20.1991	22.8181	16.0876	17.6496	31.9743	44.7964	34.9994	31.0155	35.7372	33.9421	33.8415	31.4222	50.179	36.1761	35.3229	36.5753	46.6613	33.5325	48.8839	41.6008	36.7952	27.8615	24.9391	22.9202	26.2484	24.8937	17.7695	19.0123	25.6689	24.7708	25.7576	16.3945	27.4956	29.4745	38.5678	31.2533	30.1065	32.3022
AC015712.2	ENSG00000259583	152.74	-0.727859	0.157622	-4.61774	3.87936e-06	4.77112e-05	6.3127	9.21966	5.3396	6.27216	6.8028	7.09069	3.64972	4.42557	8.43818	7.69868	4.31564	6.10008	6.48008	8.25511	3.89879	3.86451	8.11329	8.46279	4.21835	4.24994	8.19971	9.41741	3.95274	4.74895	6.9355	8.03785	5.45779	6.55397	8.0481	7.37776	3.42734	5.43629	8.80533	7.2343	8.00465	3.30944	6.72908	5.37295	8.34029	3.80221	8.55797	5.99393
PTPN18	ENSG00000072135	1067.17	-0.727644	0.114394	-6.36088	2.00604e-10	8.81134e-09	52.8858	51.2385	33.6805	41.7849	38.8806	37.6926	26.2204	26.1319	53.2778	57.6726	57.2415	52.4336	58.6593	53.8185	45.1739	49.2265	66.2733	51.9392	54.5141	50.1837	48.3828	51.6869	56.0389	52.381	48.3897	52.1557	39.8722	40.6721	43.4492	43.2126	26.6278	33.8225	42.8526	41.4741	43.5105	23.2679	50.5349	51.5292	52.2594	50.3898	41.7366	41.7508
HSDL1	ENSG00000103160	757.043	-0.727317	0.117383	-6.19611	5.78743e-10	2.21211e-08	34.4896	39.4895	23.4708	27.091	30.2463	32.3079	18.5368	16.2271	32.0121	31.7402	31.6797	34.296	34.2864	31.0568	31.5022	32.0202	32.2327	35.4321	37.6407	35.6308	38.5975	39.4388	34.624	34.24	43.2013	36.8025	26.7583	28.9498	32.8236	34.1284	23.0423	23.4789	44.2401	29.0887	35.7039	24.0316	36.3637	32.6983	30.4204	31.3787	36.8651	27.1351
HPS4	ENSG00000100099	1327.93	-0.727293	0.103818	-7.00548	2.46142e-12	1.7667e-10	69.4939	62.4707	36.9664	40.0476	43.8519	46.0628	27.9972	32.2961	67.4297	67.8474	78.2032	69.6223	74.4726	71.6111	80.1071	77.1982	57.3663	63.7499	69.9969	76.5848	59.799	62.5468	73.1007	69.3347	49.6603	56.0392	39.2279	43.4434	49.3406	47.2779	30.0552	36.2615	50.9642	40.9438	48.1864	29.8359	62.567	70.3601	69.5667	74.5819	58.8086	40.0382
CLCN2	ENSG00000114859	776.152	-0.726972	0.112745	-6.44794	1.13377e-10	5.28585e-09	34.4354	38.0753	19.1287	22.9685	28.2055	26.2302	17.8164	17.0701	42.3044	38.9886	43.9152	34.3503	43.668	41.1954	40.8073	42.0036	44.6672	41.291	37.4553	39.752	37.1479	38.0235	50.6351	44.3552	26.4714	28.7195	21.8312	23.07	28.8259	22.4846	13.5512	19.1298	28.1771	25.1875	28.9277	14.256	34.091	40.2716	41.0747	40.9887	31.2037	23.0604
TMEM9B-AS1	ENSG00000254860	166.201	-0.726676	0.18796	-3.86612	0.000110583	0.000858712	9.83481	7.83263	4.84084	4.56425	7.06445	7.89039	4.0339	4.47826	12.6383	9.18439	9.4375	9.24502	9.91356	12.3025	7.3817	10.1673	4.93853	8.41629	7.55595	7.21203	6.1158	7.40328	5.00347	6.31611	4.39425	6.00581	5.8747	4.86866	5.83882	4.517	4.85101	4.49596	8.16494	4.77236	4.91375	3.1567	10.3387	9.21078	8.77418	6.89412	9.04073	4.60617
ELP4	ENSG00000109911	511.714	-0.726641	0.143649	-5.05846	4.22648e-07	7.07521e-06	20.4824	21.5669	13.5837	15.3712	18.9955	21.5919	13.4463	11.6962	19.5629	20.6199	22.4319	20.2252	22.9704	19.1951	25.3161	23.6931	30.3808	22.5984	28.2305	28.8481	28.7216	21.611	30.4211	27.8289	30.6009	27.41	20.8457	20.2986	22.724	24.8937	15.713	14.2225	29.5112	19.6955	20.8834	14.9179	24.5099	25.3296	19.1875	22.3537	21.5924	15.7377
C6orf89	ENSG00000198663	1915.65	-0.726407	0.124571	-5.83126	5.50103e-09	1.59261e-07	92.7398	103.266	66.8036	62.3093	77.1333	83.2223	45.3814	44.9933	82.7168	75.411	79.5785	92.884	81.1945	89.043	92.1153	91.8282	78.0023	92.6257	94.1481	94.7008	88.7018	103.292	107.274	97.1636	95.1911	98.6668	74.893	72.2435	83.9527	85.4214	53.3611	66.6753	100.701	77.6456	97.6806	56.4132	85.3389	90.8797	80.5103	93.9272	76.6268	62.2423
USP30	ENSG00000135093	566.736	-0.725984	0.127724	-5.68402	1.31566e-08	3.42156e-07	25.9281	28.6381	16.4589	17.403	22.5016	24.2576	14.5989	12.7499	25.6929	25.9324	26.9846	25.295	25.1949	25.0458	25.8879	27.7877	31.6154	29.7128	32.0317	28.6335	32.3458	28.47	33.3732	30.3933	28.7479	28.9001	18.6474	18.838	23.1449	24.8435	13.2875	16.3089	24.3347	20.8696	23.8158	15.0707	28.2086	27.3765	25.5512	28.1614	22.1191	17.4208
AC015813.1	ENSG00000264112	296.093	-0.725828	0.276413	-2.62589	0.00864232	0.0336198	20.374	12.8368	10.0924	12.5443	11.5648	13.0085	8.30792	6.74373	24.8605	18.4588	18.4956	20.4421	24.8081	21.1988	17.8824	15.5041	9.21564	10.2762	8.7612	9.01503	8.56213	13.1463	5.85406	8.26318	9.74147	9.48285	8.5657	8.61379	7.25907	6.7253	5.37829	10.3436	10.8332	6.70403	6.81584	3.25853	20.6774	14.5837	18.4161	9.27573	14.0877	12.4308
COQ8B	ENSG00000123815	583.044	-0.72569	0.128958	-5.62732	1.83032e-08	4.55518e-07	26.9035	25.7824	14.3758	20.8483	19.9374	17.3269	11.2853	15.0153	24.3685	32.1454	28.7868	26.6777	27.903	27.3701	27.9153	32.3883	36.0248	23.9469	28.6014	32.0678	29.7183	25.7754	39.4774	36.9469	24.4066	22.4428	16.3355	15.3176	21.7246	17.5159	11.6002	14.4282	19.2116	17.9911	22.3893	14.0015	20.4546	29.5257	30.7096	33.8857	26.2883	20.8163
SYT11	ENSG00000132718	760.643	-0.725512	0.119261	-6.0834	1.17664e-09	4.05973e-08	37.6324	37.1506	19.8328	18.8754	27.9438	28.576	17.5763	17.5969	32.2391	29.6692	43.0616	37.685	33.6577	37.5487	57.1302	55.8054	31.2626	33.4792	40.3293	52.8453	38.7334	37.3158	57.8902	58.3646	29.5421	28.2228	18.9128	20.336	26.827	24.8937	17.1367	20.0408	30.9521	21.1348	29.0466	18.7365	31.7737	42.1649	33.9879	57.1168	25.7617	18.8085
FO681492.1	ENSG00000277758	423.306	-0.724858	0.184485	-3.9291	8.52657e-05	0.000688075	25.6843	21.8933	13.0556	13.1038	14.0766	13.0085	11.7175	8.37698	26.2984	27.0579	29.0239	25.5119	31.675	29.0131	24.9003	27.1896	17.5494	18.46	20.9527	23.0957	17.7132	22.0193	24.7172	27.3065	9.68853	11.7407	10.8777	10.374	8.52151	8.23097	6.90741	12.2243	11.4202	11.2491	11.8485	7.07711	17.6917	25.0226	28.492	27.0751	14.4388	12.8737
ACAP3	ENSG00000131584	2200.97	-0.724844	0.258975	-2.79889	0.00512785	0.021952	128.774	88.0355	53.8947	94.4063	72.005	69.2541	47.2063	53.423	128.502	151.137	151.474	128.102	161.76	140.136	122.37	108.206	88.2762	72.8637	74.2152	82.9383	72.393	88.4311	80.0055	77.0755	67.555	68.1862	51.4321	50.4468	61.4391	48.2817	36.4353	54.0396	57.9551	51.7006	60.5104	32.2798	83.601	86.2231	119.657	90.125	126	93.5702
FRS3	ENSG00000137218	146.796	-0.724674	0.158697	-4.5664	4.96175e-06	5.9195e-05	7.61317	5.84728	3.87267	4.88816	3.76771	5.06478	2.83334	3.00307	7.1138	9.67963	9.20038	7.59122	8.60787	6.81247	7.53765	7.82104	9.83296	6.97483	5.93351	8.41403	6.93125	5.74298	10.3572	7.93075	5.71782	5.23815	4.16914	3.82003	6.78565	5.11926	2.63642	3.73194	5.65676	5.15112	4.59673	4.37864	6.32801	8.13619	8.62955	7.85512	5.17867	5.01954
KHK	ENSG00000138030	261.656	-0.724389	0.14724	-4.91978	8.66414e-07	1.3145e-05	11.2436	10.1171	6.60115	9.54075	9.68091	8.37021	4.70622	6.37493	10.8599	13.5515	11.8087	11.6308	13.4438	11.3007	17.5185	15.8721	15.962	11.2062	14.8338	17.3861	14.6326	10.4789	19.9639	20.8479	10.7474	9.93442	8.6415	9.21301	10.3626	7.92984	4.90374	6.64108	8.75197	9.65835	8.91608	6.77162	9.44744	11.9228	12.1007	15.6267	9.87458	9.3895
PIGF	ENSG00000151665	268.904	-0.724101	0.161552	-4.48214	7.38971e-06	8.35643e-05	10.7018	9.54602	6.13173	8.1273	10.7275	9.59642	5.28249	5.69002	13.7735	11.8857	11.3819	10.0313	12.5733	14.4264	13.9836	15.09	13.2282	13.7637	12.516	13.823	14.542	9.30853	13.7596	13.772	12.018	11.2891	8.6036	8.9883	8.67932	8.83323	6.11649	5.75952	15.0491	8.82508	9.94638	6.46614	13.0125	13.2533	11.3775	13.4958	14.4388	8.56275
H2BC5	ENSG00000158373	135.238	-0.72324	0.150119	-4.81778	1.45164e-06	2.056e-05	6.06886	6.71757	4.51812	4.35812	5.96553	4.85152	2.5452	3.05575	4.12449	4.41211	6.3549	6.10008	5.27111	5.77056	6.29004	6.21082	6.70229	5.02187	6.48978	7.51253	5.11916	6.77727	7.00486	7.55084	7.51787	8.21847	5.00297	5.46788	7.36427	6.47436	4.85101	4.64288	7.41782	6.09802	8.16316	4.48047	4.90198	5.93584	5.59234	6.97769	5.70531	4.39948
PXDN	ENSG00000130508	2233.4	-0.722793	0.200352	-3.60761	0.000309029	0.00207242	124.195	123.717	61.464	50.4717	77.2903	74.6921	59.6922	55.267	134.481	151.137	158.446	124.225	152.04	157.087	124.241	129.461	114.203	130.197	128.59	134.238	110.22	123.978	136.395	119.199	66.2314	75.5919	62.0824	60.7459	73.2219	60.6281	40.8645	61.8267	78.234	69.3886	81.9883	45.3139	126.738	131.458	133.541	120.501	52.1378	50.284
CPPED1	ENSG00000103381	361.159	-0.722395	0.142299	-5.07661	3.84237e-07	6.5358e-06	15.7682	18.1945	11.3833	12.0437	14.9662	13.4883	9.36442	9.378	14.4546	13.6865	13.6109	15.7789	15.1363	16.3499	13.0479	15.6421	21.121	18.6925	19.0985	17.4291	22.0622	17.9911	17.8124	15.719	19.3771	20.501	14.1372	15.018	15.8332	19.2223	9.54383	11.3134	18.251	15.3019	18.6247	9.521	20.1872	14.379	16.0057	14.791	14.9216	12.165
NAT14	ENSG00000090971	677.801	-0.721783	0.192656	-3.74649	0.000179328	0.00129987	33.1078	29.7531	16.8989	38.2808	22.1353	23.0314	11.3814	14.7519	25.7308	36.6025	31.0631	32.9947	30.9497	27.2899	38.572	33.4464	36.3775	27.6203	25.6346	32.8834	35.517	29.7764	46.9326	44.3552	25.8361	19.3721	18.7991	17.5272	22.0402	19.0216	12.233	16.8378	22.4136	22.0816	24.4895	18.3801	17.5134	28.5534	36.0127	43.7046	30.8965	38.0009
LETMD1	ENSG00000050426	2018.83	-0.721233	0.104886	-6.87638	6.13942e-12	3.93474e-10	97.8875	100.9	53.1026	65.3423	67.1907	68.2412	42.9803	47.3642	93.1983	112.734	97.5999	98.5231	114.804	99.9429	115.872	110.047	113.454	98.6705	110.233	115.435	115.838	102.231	138.996	127.842	78.5141	70.6698	56.7004	55.5028	67.6987	66.1489	43.87	53.8339	77.06	59.9575	65.6619	45.263	91.7561	96.2526	102.301	102.869	78.9089	66.7009
MRC2	ENSG00000011028	1729.7	-0.720863	0.195328	-3.69053	0.000223789	0.0015756	102.331	81.8891	43.5969	47.0854	59.289	53.8466	40.4831	39.6721	96.8309	122.819	130.892	102.481	130.907	113.287	118.211	119.616	78.355	75.4211	85.2015	102.986	86.3914	81.4905	125.637	109.938	49.8721	45.6983	41.9568	43.5184	50.9713	41.0043	27.366	43.4315	40.6113	42.0801	49.4545	29.6322	73.5742	106.384	115.896	115.278	34.7585	46.977
PXMP4	ENSG00000101417	378.147	-0.720813	0.1323	-5.44831	5.08512e-08	1.12493e-06	18.2066	19.4728	11.4713	13.0155	16.9547	15.9407	8.98024	8.37698	16.1574	17.3333	15.3656	17.5954	16.9739	16.4701	18.6622	16.1941	21.2974	19.483	19.1448	19.4467	20.4766	19.2975	20.8645	17.3337	18.7417	17.1595	13.1897	14.4562	16.78	17.1144	10.0184	11.9011	19.0515	15.6806	17.9114	12.9832	16.132	18.1145	16.0539	14.9164	14.9216	13.0213
ADIRF-AS1	ENSG00000272734	206.066	-0.720086	0.203631	-3.53622	0.000405893	0.0026235	10.9727	7.61506	4.10738	3.44527	5.28525	4.3717	4.61018	3.9514	14.0762	14.4519	18.1636	10.4108	17.7477	15.6286	18.8181	16.3322	10.1857	7.76531	10.3836	11.8054	8.38092	7.94764	12.2585	12.9646	4.44719	4.28986	4.51026	3.44551	4.47116	4.66756	2.95279	4.17272	4.16252	3.48458	3.9627	3.71676	11.5865	14.072	13.8362	15.0835	5.52977	3.83847
VCAN	ENSG00000038427	1417.08	-0.719268	0.211329	-3.40355	0.000665172	0.00398251	83.0675	67.6924	36.4383	31.0663	45.8404	43.1839	33.952	29.4511	99.8581	81.3989	114.009	82.8256	93.4293	111.724	95.3903	94.8186	44.4467	85.2324	94.2872	88.3044	57.1714	68.4259	66.296	69.1448	34.6775	43.8921	34.4902	37.6011	32.6658	34.4797	25.1514	37.5544	39.4906	32.1566	33.7622	21.2822	110.072	117.386	91.1165	89.4982	34.1441	31.1212
GATD3A	ENSG00000160221	3954.21	-0.719023	0.128873	-5.57932	2.41466e-08	5.83603e-07	176.132	190.893	127.299	211.251	130.247	129.178	87.9295	96.9411	166.872	196.069	158.019	175.14	184.731	164.14	144.983	137.558	257.509	189.762	174.668	182.748	238.607	191.07	175.021	172.767	212.883	177.6	145.655	156.808	159.279	161.759	91.3782	128.238	163.299	167.525	168.454	116.594	156.328	165.026	196.696	154.971	185.423	210.673
AL133367.1	ENSG00000260285	114.166	-0.718669	0.140523	-5.11423	3.15015e-07	5.50889e-06	6.77328	5.6569	3.49127	3.53361	3.34907	3.62531	2.97741	3.31918	6.65973	7.7437	5.54868	6.96765	7.35054	7.85437	6.49798	5.42872	5.46765	4.23139	5.05275	4.80802	4.89264	5.57968	5.70396	5.69874	4.07659	4.33502	3.22161	3.03355	3.68214	3.06152	2.63642	3.58501	4.00242	2.68919	3.56643	2.74938	5.52586	5.37295	5.73696	5.89134	6.14418	3.60226
RPS6KA2	ENSG00000071242	448.84	-0.718148	0.148363	-4.84046	1.29536e-06	1.86069e-05	23.0292	22.1109	12.6155	11.0131	18.1582	18.9796	10.1328	10.1683	20.2441	19.4943	23.2855	22.8821	23.2122	24.3646	25.4721	24.7053	19.9305	22.7379	25.7273	28.29	19.8877	21.9921	30.0709	27.6864	16.8887	19.5076	12.5832	13.9693	22.0928	21.5812	11.4421	12.8414	18.5179	13.1051	20.9231	10.4375	17.6025	25.1761	20.5374	26.6991	15.6238	11.1611
LYPD6B	ENSG00000150556	142.03	-0.717004	0.161178	-4.44853	8.64586e-06	9.56756e-05	5.77084	6.82636	3.16855	4.26978	4.13401	4.05182	2.40113	2.47621	7.53003	8.23894	7.63537	5.93742	9.23654	6.77239	7.3817	7.63701	11.6408	6.97483	8.15857	7.42667	10.8272	6.85892	8.2057	8.12071	5.55899	4.74143	4.66186	5.31808	4.41856	5.16945	3.48007	3.05607	4.37598	4.73449	5.78554	2.90212	8.06598	6.80574	6.79758	6.85234	3.94983	4.25185
FAHD2B	ENSG00000144199	756.364	-0.716913	0.132621	-5.40573	6.45461e-08	1.38623e-06	36.0339	35.8452	21.6224	35.0416	22.1876	20.0992	19.5452	17.3335	34.0933	40.7895	39.1728	36.4107	37.8166	33.1006	35.6609	38.2311	50.8845	33.9441	40.4684	44.3024	47.8845	35.7372	49.0841	45.1626	35.7893	29.3517	24.4463	25.1672	25.8276	26.1986	15.1858	21.5982	27.003	23.2558	25.2424	18.2274	33.4226	37.6619	36.4948	39.0667	29.141	34.6939
GALK1	ENSG00000108479	1059.18	-0.716854	0.165908	-4.3208	1.55463e-05	0.000159468	45.8145	46.5062	27.9889	45.9369	29.0427	28.9492	22.6187	22.4967	39.9962	57.2224	54.2064	45.7371	50.5833	48.609	50.6322	50.7907	85.1455	47.8473	55.9975	60.9159	68.2252	46.4066	87.7109	77.9778	49.5544	37.0283	33.012	32.0583	39.2936	33.7771	20.8277	27.9161	29.6179	36.2094	37.2494	24.388	36.7648	47.0773	59.0088	60.1251	35.724	45.9731
H2AC6	ENSG00000180573	111.543	-0.716708	0.177556	-4.03651	5.42527e-05	0.000465818	4.95804	4.92259	3.60863	4.12254	4.76196	4.79821	2.78532	3.00307	2.95147	3.78181	4.55277	4.93429	3.57855	3.20587	4.8345	5.38271	4.4094	4.51039	4.5892	5.66659	5.20976	4.84479	6.55455	5.27134	8.89438	6.68315	6.06421	4.34434	5.5232	5.67134	3.69098	3.58501	6.61734	5.22687	6.49883	3.46218	2.85206	4.24719	3.32648	4.80499	5.52977	4.22232
KIAA0319L	ENSG00000142687	2763.43	-0.716344	0.117912	-6.07523	1.2381e-09	4.23571e-08	133.488	136.5	80.2406	78.9173	91.4715	95.1645	64.1583	66.1728	146.438	149.111	152.897	134.012	153.733	145.266	157.407	154.811	129.46	148.471	153.669	156.561	141.66	137.505	179.825	155.671	112.821	116.955	89.0681	91.9428	100.312	97.3663	67.9668	80.3983	119.432	99.4621	111.471	72.4004	135.339	142.818	135.807	137.715	100.721	79.6631
PRSS23	ENSG00000150687	1191.74	-0.715902	0.131443	-5.44648	5.13766e-08	1.13449e-06	49.6346	55.9707	40.2523	49.5	57.7192	59.8177	30.9746	31.1897	46.4289	46.012	44.1049	49.7767	52.3726	43.6399	41.3271	43.5218	58.9537	54.6361	49.6931	52.1584	57.1714	56.5861	48.984	44.5452	78.1965	63.6706	47.4524	50.7464	63.9114	64.2417	32.6388	40.0228	67.2941	54.4655	66.2167	33.5526	53.5207	49.0218	47.2938	45.7101	59.9936	49.9887
NUDT8	ENSG00000167799	128.652	-0.714781	0.182923	-3.90755	9.32365e-05	0.000745708	6.01468	5.49372	3.34458	7.27335	3.29674	3.46537	3.12147	2.73964	4.95696	6.61816	6.68687	6.15431	5.27111	5.28968	5.35433	5.61274	9.25974	5.62636	6.48978	5.92416	6.88594	5.79742	9.6567	9.26046	5.98253	5.32846	5.07878	4.64395	5.26019	5.06907	2.63642	3.29116	4.26925	5.49201	5.11188	3.1567	4.36721	5.16827	6.99042	7.56264	4.12538	7.08641
UROS	ENSG00000188690	939.599	-0.714032	0.16266	-4.38973	1.13493e-05	0.000121389	35.8442	43.3786	28.4876	46.5848	36.0548	35.7733	20.8899	24.8675	38.8232	39.4839	28.1702	35.7601	36.2691	34.9039	26.3038	26.2695	58.645	45.2899	39.7731	33.3127	47.1143	43.7664	31.8721	32.6253	58.6606	51.8396	35.703	35.8034	45.5007	47.2779	28.526	28.7682	53.5257	41.0954	49.6923	31.2106	39.706	31.9307	44.7869	29.4985	54.5955	46.6227
CABLES2	ENSG00000149679	491.181	-0.713812	0.137089	-5.20693	1.91991e-07	3.6095e-06	23.8961	26.7071	17.8964	17.9331	23.7051	24.2576	15.6074	15.6476	23.1577	19.9445	18.4008	23.8581	19.1501	20.237	14.8154	16.1941	26.9855	24.5049	20.4891	16.6993	19.8877	26.5375	20.164	20.1831	30.6009	29.9839	20.6941	21.0851	24.4073	26.5499	14.0785	18.072	26.416	22.6877	22.6666	14.256	22.2371	19.138	18.9464	16.7966	19.6175	17.9227
GAMT	ENSG00000130005	945.873	-0.713747	0.194975	-3.6607	0.000251525	0.00173813	39.3392	46.8326	25.1137	35.2478	30.9266	29.429	22.5707	24.3406	44.1964	69.108	48.2309	39.6099	51.5022	49.731	39.9756	40.1633	97.6682	47.8008	44.8258	48.5524	64.1933	46.4882	58.9909	54.8029	46.0602	37.7056	31.9887	31.9834	43.0284	36.8386	19.2458	24.9775	30.7386	33.7096	37.2494	23.6752	39.9734	39.7087	60.5515	43.8717	23.6112	35.4911
BCAM	ENSG00000187244	533.459	-0.713657	0.174412	-4.0918	4.28038e-05	0.000380565	28.8	28.774	14.2585	16.3135	19.3095	21.1654	12.5819	13.6455	28.3038	37.638	34.3829	28.7924	36.1724	31.137	24.8483	23.4171	45.1522	27.3413	23.3632	25.1992	27.9515	28.7421	29.0702	25.9293	23.4536	18.9206	17.0935	15.4299	22.7766	17.7167	11.1784	14.34	17.5039	17.1578	19.972	12.2704	22.0589	22.2082	31.9149	24.0668	14.3949	16.4169
C2orf92	ENSG00000228486	151.399	-0.713067	0.212765	-3.35143	0.000803939	0.00468093	8.01957	6.39121	4.37143	4.94705	7.6924	7.25063	5.04238	3.84603	12.4491	8.46405	7.91991	7.72677	8.99474	11.3808	6.70591	7.545	3.48342	6.74233	5.23818	5.62366	5.34567	6.55952	3.4524	5.8887	5.29428	7.17988	5.07878	4.30689	5.26019	4.96869	2.95279	4.4078	7.68465	4.31785	4.83449	3.25853	9.6257	5.78232	6.99042	4.72143	9.39182	4.84238
TAZ	ENSG00000102125	524.071	-0.712813	0.201511	-3.53734	0.000404182	0.00261384	26.3074	20.0439	12.8502	27.1205	17.3733	15.4076	9.89267	12.2757	29.7796	32.3255	28.0754	26.4879	32.6422	28.412	29.3189	25.8554	27.0737	21.9939	20.5355	24.4694	22.5152	19.8963	24.2668	24.5996	17.6829	17.3401	12.8864	13.3326	12.8875	15.157	9.01655	13.1646	16.6501	16.0973	15.4545	8.75729	18.4047	23.8457	27.1421	24.1503	24.6206	27.5484
PCYOX1	ENSG00000116005	2228.91	-0.712507	0.154256	-4.61898	3.85639e-06	4.75222e-05	106.611	120.481	72.8767	68.0809	92.7797	100.016	60.2204	55.6358	111.55	92.3391	98.7855	106.358	97.0078	106.074	108.334	108.252	95.5076	118.665	120.061	117.281	113.392	120.712	117.031	107.991	109.168	114.246	84.3683	88.7595	97.6818	97.7177	62.7467	72.7875	118.525	90.8643	107.904	65.4251	116.4	107.868	102.639	109.805	72.9841	68.1772
TOM1L2	ENSG00000175662	676.538	-0.712232	0.123912	-5.74787	9.03737e-09	2.46649e-07	34.1103	35.7908	23.4708	21.82	33.0198	30.2287	18.3927	16.069	30.6499	35.2518	31.0631	33.8622	30.3693	33.4212	28.3832	30.9161	32.1445	32.1772	28.555	28.0754	27.0454	35.8732	34.8742	34.3349	29.6479	37.3895	27.4785	25.729	33.8756	29.4608	16.2403	23.4789	30.9521	27.0434	33.7622	20.0603	26.8272	29.4233	31.3364	31.9637	27.4294	21.584
VASH2	ENSG00000143494	176.861	-0.712185	0.156567	-4.54875	5.39662e-06	6.35405e-05	7.74864	10.1715	4.78217	6.15437	6.75047	6.77081	3.88984	4.689	9.80039	9.22941	9.10553	7.781	7.44726	9.29701	8.94122	8.60314	8.46604	12.1827	11.2644	8.24231	10.0571	10.2884	6.45448	7.36088	8.20613	6.00581	5.6852	5.87985	6.47004	5.06907	4.00735	5.02489	8.37841	4.46936	5.4289	5.44785	11.23	10.4389	10.5097	8.52364	6.84638	6.08251
CHKB-DT	ENSG00000205559	98.5355	-0.711502	0.169721	-4.19218	2.7629e-05	0.000261437	4.63293	5.73849	2.87517	3.56306	4.23867	3.83857	2.25707	3.10844	5.03263	4.27704	4.22079	4.58184	4.78752	6.011	3.37895	2.34631	2.99839	4.37089	4.63555	2.70451	3.71479	5.71577	3.30229	3.56172	4.23542	6.18643	4.47236	5.01847	4.99718	4.56718	2.68915	2.9973	5.22983	4.27998	4.47785	2.34206	4.6346	4.55422	6.07443	3.30082	5.3981	3.45463
SEMA4G	ENSG00000095539	357.552	-0.711335	0.163353	-4.35458	1.33323e-05	0.000139287	16.7436	13.1088	6.07306	6.44884	9.26228	7.9437	7.53956	7.32327	18.617	22.8259	29.0713	16.9718	22.4869	21.1186	28.799	31.1461	20.8565	17.1581	23.6877	23.0527	15.9464	13.7178	31.672	29.2536	8.36496	11.2891	7.46656	8.01457	9.31054	10.4895	6.59104	6.34723	9.60582	8.25695	8.67831	4.42956	17.8699	22.3617	18.3679	26.7408	11.4106	6.46635
GNG7	ENSG00000176533	330.573	-0.711143	0.137024	-5.18993	2.10375e-07	3.90973e-06	16.6623	17.433	10.0337	9.18739	14.2336	13.5416	7.44351	8.6404	18.3521	17.3333	16.646	16.5651	19.2952	16.7507	15.4392	15.6421	23.1052	18.5995	15.9463	16.6134	15.6293	17.4739	16.8617	16.4314	13.5533	14.2694	9.51323	8.9134	11.7302	12.1457	8.64745	9.66777	12.701	9.92349	14.3846	8.55363	12.7006	14.2767	17.0663	17.7576	11.4984	9.27139
SPIRE2	ENSG00000204991	360.917	-0.708954	0.133656	-5.30433	1.13085e-07	2.2645e-06	17.3125	16.8347	10.8259	14.8706	15.8558	13.7016	9.12431	8.53503	20.2819	19.8545	16.1718	17.6767	21.4713	19.7161	15.959	16.0561	15.962	15.2051	14.3702	13.9518	13.0924	16.9023	13.6595	16.1939	17.0476	16.8434	10.5366	10.8609	16.1488	15.4582	8.70018	10.6669	15.3159	11.7794	12.8391	8.24814	14.9733	14.8396	17.934	14.5821	18.1692	14.5567
PANK4	ENSG00000157881	1141.39	-0.707835	0.123242	-5.74346	9.27604e-09	2.51749e-07	54.7823	51.32	32.595	37.8096	47.3056	47.0224	23.7712	31.5585	42.872	54.7912	60.5613	54.9821	53.7267	45.5233	67.579	67.491	57.6749	46.3128	51.0374	63.8779	53.5473	51.2786	86.2098	74.5111	54.531	49.7173	32.7467	37.1891	47.9204	44.0658	21.6713	32.5296	44.5069	42.0422	49.1375	30.1923	40.1962	49.6359	51.4881	66.3507	51.0845	37.617
IL11RA	ENSG00000137070	157.615	-0.70782	0.232489	-3.04453	0.00233047	0.0114312	9.78062	6.93514	4.07804	6.33105	6.54116	7.09069	3.55368	4.84706	10.368	10.8502	11.1922	9.81436	10.8807	10.2187	9.20114	7.77503	6.04088	5.48686	5.56266	5.70952	5.9346	6.69561	5.15358	6.07866	4.81779	6.36706	3.44902	3.93238	5.15499	4.91851	2.47823	3.9964	5.1231	4.62086	4.43822	2.34206	7.08558	7.31745	7.27968	5.01391	7.46079	6.37777
SNX21	ENSG00000124104	143.857	-0.707438	0.135488	-5.22141	1.77567e-07	3.37224e-06	6.15014	5.98326	3.6673	5.50654	4.6573	4.53164	3.1695	3.16112	6.47053	7.02336	6.1652	6.01875	6.48008	6.65217	7.84956	6.90092	7.27551	6.27734	6.81426	8.58574	7.61078	5.63411	9.45656	7.07594	7.62376	5.37362	4.54816	4.19454	5.57581	5.97247	3.21643	3.70255	5.49666	3.63609	5.98368	4.83687	6.4617	7.67565	7.61715	6.4763	7.1097	5.43292
TMEM254	ENSG00000133678	371.058	-0.707339	0.129537	-5.4605	4.74784e-08	1.0629e-06	14.8199	15.5021	9.12425	12.5443	13.8672	14.0747	8.01979	7.90281	17.4439	17.9636	16.077	14.4233	18.1346	15.869	15.8031	14.952	22.7966	20.3665	18.4959	18.9745	21.6998	16.0586	18.763	16.6213	16.624	17.9271	13.5687	13.6323	14.0973	14.3038	9.64929	9.37392	20.5991	15.4534	15.9697	11.1503	18.1373	15.9654	16.9216	14.2061	16.3699	13.3756
ARAP1	ENSG00000186635	1771.51	-0.705763	0.0942251	-7.49018	6.87796e-14	7.99143e-12	82.038	79.0062	49.4646	52.9158	67.8187	61.4171	42.8842	45.9943	86.7278	97.3815	99.402	83.0154	97.9266	95.9356	90.5558	97.855	73.3724	84.2094	80.7977	89.9357	76.7873	80.0207	104.673	93.7918	81.2671	83.6749	60.0736	62.2065	71.8016	62.4349	39.7572	48.9853	65.2128	62.9876	67.6829	40.2733	76.0252	85.0974	94.7804	94.6375	70.3509	52.528
MBD5	ENSG00000204406	386.883	-0.705146	0.1264	-5.57868	2.42357e-08	5.85174e-07	19.0194	17.9498	10.2098	10.9247	16.2221	13.8082	10.1808	10.379	21.0008	16.658	21.1988	18.49	18.1829	21.319	22.0931	24.0612	14.8597	19.669	22.8069	20.0048	16.7165	18.3177	20.4642	19.6607	15.6181	17.7465	12.5832	13.1454	13.7817	14.2536	8.96382	10.0792	17.5573	12.0824	14.345	9.41917	22.6382	25.432	18.6572	20.8913	13.8683	10.8068
CAPN1	ENSG00000014216	1527.44	-0.704469	0.138696	-5.07924	3.78945e-07	6.46173e-06	69.8732	76.2866	42.8048	47.3504	52.2769	50.9676	33.2317	39.1979	73.5219	85.6309	78.9146	70.1916	85.9336	75.0574	77.248	76.7842	118.172	80.5825	77.9237	81.6075	85.8478	76.1014	100.87	98.5408	63.3195	59.5162	52.4175	49.9974	61.2287	55.2077	30.7406	42.9907	54.5931	52.6096	58.0536	40.5788	59.6704	70.923	74.918	77.7155	48.8902	47.6857
AL133216.2	ENSG00000276805	117.59	-0.704437	0.194222	-3.62698	0.000286758	0.00194374	6.58363	7.17991	5.80901	5.38876	6.17485	5.27803	2.78532	3.31918	6.73541	6.39306	7.06627	6.45253	6.38337	6.37166	5.4583	5.93479	5.24718	6.23084	4.5892	4.37873	4.12251	6.17847	3.95274	3.75167	4.55308	5.73487	2.8805	4.79376	4.62897	3.81435	1.79276	4.87796	4.90964	4.0906	5.11188	2.69847	5.43674	5.83349	5.25487	4.84678	4.65203	4.6357
THAP2	ENSG00000173451	244.429	-0.704184	0.156544	-4.49832	6.8494e-06	7.80356e-05	13.384	9.73639	6.1024	7.59726	8.68665	7.89039	5.28249	4.53094	11.1626	11.3454	14.0377	13.5557	12.8634	11.2606	21.0015	20.6567	8.8188	9.29977	14.6483	17.0427	10.6007	9.47184	12.2585	15.4816	9.47675	8.03785	7.16335	8.16437	5.3128	6.47436	6.16922	6.11215	9.49908	4.65874	5.23076	5.14236	11.6311	16.2212	11.5221	19.3035	10.2257	7.6179
MRPS33	ENSG00000090263	611.083	-0.703339	0.161645	-4.35112	1.35442e-05	0.000141196	22.2164	26.5439	17.163	29.8885	18.7339	18.4464	14.3588	15.5949	25.7308	28.5887	19.7286	21.9603	24.4212	24.6451	20.8975	19.6446	38.1854	29.6198	27.2571	27.9895	44.0338	26.4286	30.321	26.7366	39.2835	27.8164	23.9536	25.3545	26.6692	29.4608	17.7167	17.0435	34.741	26.7783	29.7599	18.5329	29.0553	22.0547	25.9851	20.9748	29.0971	29.9696
MOSPD3	ENSG00000106330	174.442	-0.70289	0.170141	-4.13121	3.60859e-05	0.000327919	7.66736	7.12552	4.34209	6.24271	6.01786	5.81116	3.1695	3.63529	7.94627	9.85971	8.34674	7.75389	9.0431	7.85437	10.3968	9.89131	14.5951	8.69528	8.85391	10.0883	9.42287	7.1311	15.1605	11.4925	6.45902	6.50253	5.07878	5.20572	7.25907	5.97247	4.48191	4.46657	7.52456	6.85554	6.57808	4.78596	5.70412	7.9315	8.09924	10.7799	5.52977	6.28919
DNASE2	ENSG00000105612	469.029	-0.702542	0.168931	-4.15875	3.19993e-05	0.000296213	19.5071	19.3912	10.9139	13.3688	14.7568	16.3672	8.88419	10.9059	18.5791	26.1575	25.7042	19.8456	23.8409	21.4793	26.1998	28.7078	32.1445	24.4119	27.6279	29.0627	27.4079	19.6241	38.0764	31.5805	22.5007	18.0174	14.0235	14.5685	20.1465	18.2687	10.282	10.8726	17.3972	15.5291	20.0909	12.6268	18.7612	26.046	24.2495	29.6656	12.9467	12.9327
LTK	ENSG00000062524	202.93	-0.702452	0.247969	-2.83282	0.004614	0.0200958	11.3249	8.62133	4.51812	7.21445	8.21569	7.83707	5.52261	4.42557	11.7302	13.8216	12.0933	11.197	14.6044	12.543	10.2408	9.52326	10.5826	6.78883	6.53613	6.91152	7.15776	8.76418	6.50451	7.64582	6.30019	6.00581	5.00297	4.83121	5.5232	5.77172	3.00552	4.58411	6.24378	4.69661	6.69696	3.61493	8.24423	7.72682	13.1613	8.1476	12.1567	7.17499
OPHN1	ENSG00000079482	281.479	-0.70101	0.16583	-4.22729	2.3652e-05	0.000230367	11.921	13.4079	7.59866	6.44884	7.6924	9.00997	6.1469	5.42659	15.552	13.1913	15.8398	12.4442	13.4438	19.3153	16.7908	17.0223	9.70068	15.9491	17.9396	18.3306	15.2669	13.4457	16.3614	16.8113	9.84735	10.3408	7.61816	10.2242	8.1007	11.694	6.85468	7.43449	8.80533	8.18119	8.51981	4.9387	16.8004	22.3617	16.4395	21.6851	8.55797	6.49588
ZNF341	ENSG00000131061	99.9914	-0.700818	0.194518	-3.60284	0.000314755	0.00210675	4.52455	4.94979	3.84334	4.85871	4.91895	4.95815	3.07345	2.42353	2.53524	3.91687	3.69912	4.4734	3.04661	3.16579	3.89879	4.64662	4.4094	2.65043	3.80115	3.30551	2.12921	4.84479	5.35372	4.60649	7.3061	7.76691	5.34409	4.71886	7.04866	6.7253	2.58369	3.73194	5.87022	4.0906	5.27039	4.42956	2.54011	3.01909	3.03722	3.55152	5.35422	4.93096
CDHR3	ENSG00000128536	137.613	-0.699902	0.13877	-5.04362	4.56814e-07	7.56748e-06	6.93584	5.76569	3.84334	5.71267	4.91895	6.66418	4.37006	3.37186	8.05978	7.92379	6.5446	6.96765	7.15711	7.93452	5.87417	5.84277	6.34953	5.25437	7.55595	5.19438	5.52688	5.96073	3.85267	5.36632	6.03547	6.54769	5.34409	5.76749	3.89254	4.31624	3.21643	3.87886	7.89812	4.96174	4.47785	3.76767	6.86277	5.42413	6.99042	5.5153	6.84638	6.20061
RETSAT	ENSG00000042445	874.186	-0.698845	0.0831404	-8.40561	4.2566e-17	1.30877e-14	41.019	42.9163	25.3777	29.1523	33.2291	30.8685	22.6667	21.7591	39.9962	44.7964	46.0493	41.2908	45.2155	41.2755	41.0152	43.0617	43.9617	37.943	42.6007	46.2342	42.6294	42.8138	56.189	48.3918	37.6952	39.4667	27.5922	29.549	33.297	33.0744	21.6713	25.8297	33.9939	29.4674	35.1095	19.1438	38.3691	39.6575	38.5196	46.2115	39.0595	29.3791
H2BC20P	ENSG00000261716	672.003	-0.698698	0.149975	-4.65876	3.18117e-06	4.02032e-05	40.423	39.3263	25.9645	21.3194	36.6305	37.586	22.6187	20.3892	30.4985	20.6199	28.7393	40.2063	27.7096	33.7417	26.0959	27.6957	17.5053	26.8763	28.2305	23.7825	23.2401	39.9287	21.615	22.9849	32.7716	41.273	28.0091	27.7888	34.0335	35.2326	19.1404	26.3586	37.943	27.1949	35.7436	17.8201	26.5598	31.9819	26.8046	29.4985	32.5642	21.8498
SPATA18	ENSG00000163071	390.914	-0.698378	0.122913	-5.68188	1.33222e-08	3.44751e-07	18.8568	21.7845	11.9407	12.1026	13.2393	16.4205	9.17233	10.221	23.8388	23.1411	17.4997	18.8696	24.1794	24.7252	17.2586	17.6663	20.9005	24.4119	18.9594	18.6311	20.2048	22.1282	18.0625	17.0962	14.8769	14.5404	11.7115	13.4824	15.1494	13.1997	8.70018	12.1361	15.6895	13.2187	13.2354	9.31735	25.9805	19.3938	21.9837	19.6378	14.8777	11.9879
MLST8	ENSG00000167965	2220.14	-0.697772	0.154603	-4.51331	6.38245e-06	7.35435e-05	89.8408	97.4727	67.4197	103.741	77.395	75.7051	60.7967	63.2225	76.322	101.929	103.149	90.0644	90.6728	88.9227	87.3328	98.7291	155.255	91.3237	106.525	108.395	115.611	98.3656	140.147	119.911	140.245	124.451	96.5725	90.4073	113.042	110.767	50.2501	68.9967	90.1346	99.3106	104.14	64.305	71.9699	81.7712	93.1895	94.8464	92.5577	105.499
TADA3	ENSG00000171148	1306.09	-0.697467	0.129822	-5.3725	7.7652e-08	1.62881e-06	50.6912	59.0439	39.0788	56.3611	42.3344	43.2372	30.4944	31.5585	52.2562	58.9782	56.4353	50.7527	59.7715	51.2939	55.9346	54.7473	89.599	60.0765	61.0966	62.0749	73.5709	58.8452	80.9562	68.195	73.6963	61.774	50.295	53.5927	57.1783	56.3621	31.637	38.7886	57.208	51.9657	57.1025	35.5383	52.4511	55.9299	57.4661	57.6181	57.6676	57.1637
ANXA4	ENSG00000196975	789.944	-0.697398	0.113024	-6.17035	6.81403e-10	2.52306e-08	33.3787	38.8912	20.4782	22.0851	25.589	28.3627	18.4887	18.3345	41.8125	41.5098	35.4736	32.9405	42.3623	39.4322	31.7101	36.3448	54.7647	47.1963	43.0179	40.9111	53.9097	38.84	43.5802	40.841	35.4187	30.5709	25.7729	26.6653	29.9305	23.9903	19.5095	20.4522	30.6852	26.7404	27.8974	18.7365	40.0179	38.1224	39.8213	34.972	32.1253	22.2632
ADAMTS2	ENSG00000087116	373.586	-0.696602	0.156986	-4.43735	9.1074e-06	0.000100235	19.0736	19.7448	9.88705	10.6303	10.7798	11.8889	8.83617	9.58874	19.071	22.0605	24.2814	19.0594	24.7114	22.3609	21.8852	21.8069	23.1934	19.6225	20.1183	21.3356	19.7518	19.5697	24.6671	21.2278	11.9121	16.5724	10.4987	11.6473	11.2568	10.4393	8.64745	10.0792	10.3529	11.893	11.69	9.31735	18.1373	21.85	21.3569	22.8968	9.34794	10.6591
DEPDC5	ENSG00000100150	297.61	-0.696244	0.131581	-5.29139	1.21389e-07	2.41486e-06	14.3052	14.659	9.35896	10.2769	12.1404	11.1425	7.73165	6.95447	13.3195	15.1723	12.7572	14.1251	16.6838	13.3043	11.6444	12.6517	16.9321	14.7401	13.0723	11.5908	12.4128	14.5072	14.6602	13.772	15.724	14.2694	11.4841	10.1118	13.9395	12.8985	6.53831	9.609	14.0885	10.5674	15.4149	8.40089	12.1658	13.0998	12.5345	11.8662	14.4827	10.3934
SESN3	ENSG00000149212	2851.61	-0.695972	0.16319	-4.26481	2.00074e-05	0.000199172	159.199	151.376	105.912	114.283	174.152	168.524	71.7459	68.8071	140.006	113.409	117.281	158.819	124.959	140.096	121.07	118.512	84.6604	134.661	118.763	125.953	110.13	151.386	82.7074	95.169	124.627	130.909	95.8524	104.377	118.144	120.654	70.5505	105.699	163.512	92.5308	131.839	62.6248	157.576	133.761	119.271	116.49	136.401	114.682
ZNF775	ENSG00000196456	162.001	-0.695557	0.162076	-4.29155	1.7743e-05	0.000178903	7.64026	7.12552	3.78466	8.53956	5.65156	6.71749	3.1695	4.89974	6.16782	7.83374	7.1137	7.781	8.12428	7.45364	5.97814	6.94692	9.30383	7.43981	6.258	6.65395	8.65273	7.1311	8.00556	7.31339	8.7885	7.04441	5.26828	4.49415	6.36483	6.7253	4.64009	3.84948	6.13705	6.17377	5.8648	4.27681	5.25848	6.80574	8.72597	8.27295	8.03133	9.03518
PGAP3	ENSG00000161395	278.31	-0.695281	0.144598	-4.80838	1.52156e-06	2.14253e-05	13.1402	12.7552	9.50565	14.9884	11.2508	10.1296	6.33899	6.79641	11.6545	14.722	11.0025	12.7153	11.8479	10.8999	9.87693	10.6734	13.4928	9.57876	11.2644	11.3332	10.5554	12.8196	15.0605	11.0176	14.8769	13.9533	10.8019	11.9469	13.7817	11.2925	7.38197	9.19761	13.3414	13.0293	15.5734	8.4518	7.97685	10.2854	11.8114	9.86068	13.9122	14.8224
PCDH9	ENSG00000184226	327.111	-0.694996	0.199368	-3.486	0.000490304	0.00308296	21.0243	16.9163	10.2098	10.0119	15.1232	14.4479	9.22035	7.48132	18.3899	14.0467	19.3967	21.1198	18.7632	21.1988	20.7935	20.1047	7.89282	12.0897	14.5093	13.4367	11.4162	16.6846	9.05629	10.4477	13.7651	13.7727	10.0059	9.69987	11.1516	11.2423	7.90925	10.1379	15.2626	8.67358	10.7389	6.41522	18.5384	19.4961	15.2825	16.8802	16.5015	10.0686
FAM229A	ENSG00000225828	406.627	-0.694369	0.256202	-2.71024	0.0067234	0.0274038	23.8149	15.9916	10.5032	23.528	14.8615	14.6079	9.84465	11.38	26.7903	26.3826	27.4114	24.3732	29.3538	21.2789	26.6677	23.0951	16.6234	12.6477	12.7941	17.5578	9.64938	15.5414	12.7589	15.7665	11.9121	13.863	9.58903	8.53888	9.15274	11.3929	7.0656	10.3436	13.1813	8.86296	11.0163	7.28077	19.6525	18.3704	24.4424	21.7269	22.7774	24.1529
DNPH1	ENSG00000112667	2316.94	-0.693409	0.173524	-3.99603	6.44141e-05	0.000539709	103.713	93.502	62.4909	113.871	69.9119	69.4674	58.3475	60.114	74.7706	138.891	112.396	103.322	102.811	93.7315	90.9197	96.6128	166.146	84.8604	97.6711	101.312	120.187	93.2759	157.609	145.935	119.28	104.808	87.4762	79.8461	105.467	91.8456	50.7247	62.532	72.684	89.6523	91.0629	63.5922	62.2997	93.4382	118.114	117.534	108.884	114.888
SPPL2B	ENSG00000005206	771.955	-0.693352	0.199626	-3.47325	0.000514203	0.00321493	39.3663	33.4247	23.8228	36.514	35.2176	30.6552	17.4803	21.9698	44.7261	44.3912	39.315	39.7726	44.0065	41.1954	34.1534	34.9186	33.3791	29.9452	26.4227	25.4138	24.5085	33.3692	26.1181	28.3987	31.1833	31.4289	22.1723	22.5831	28.9311	25.7469	15.6076	23.5083	29.0843	22.7255	26.7879	13.2887	29.2336	30.7026	42.6175	30.8355	48.4952	36.8198
NAPRT	ENSG00000147813	383.886	-0.692904	0.210525	-3.29131	0.000997203	0.00561606	14.8741	14.5502	7.56932	17.5208	12.9253	10.716	7.8277	9.21994	16.5736	19.0441	18.2585	14.5318	19.3435	15.3481	18.2983	16.8842	23.458	16.1816	17.5687	18.5023	19.8424	14.4527	18.763	17.7136	17.3652	12.7793	11.0293	11.0481	13.2557	11.7442	7.0656	7.52264	12.9679	13.3323	13.1165	9.06277	12.0321	15.7607	23.7674	20.0556	23.699	16.9188
OSR2	ENSG00000164920	204.167	-0.692361	0.140085	-4.94242	7.71569e-07	1.19144e-05	9.4826	10.8515	7.53998	8.24509	7.74473	7.30394	6.33899	4.84706	8.47602	8.64413	8.91583	9.40769	8.55951	7.93452	8.05749	8.92518	12.4345	9.95075	8.01951	9.35846	8.60743	10.8327	9.25642	8.1682	11.7004	11.5601	8.14878	7.86476	9.15274	11.3929	4.32372	7.55203	8.6986	8.10544	10.1841	4.37864	7.26384	7.82916	8.67776	8.94147	9.34794	8.1789
RPL12P4	ENSG00000185834	113.151	-0.69199	0.269047	-2.572	0.0101113	0.0382857	13.5195	4.8138	2.61112	4.44646	3.08743	3.14549	4.0339	4.00409	2.91363	6.25799	4.69504	2.62981	3.91707	5.04924	4.31466	4.00253	7.80463	5.34737	7.46324	5.53781	6.56883	3.15728	6.50451	6.12615	7.72964	4.8769	6.06421	5.35553	5.5232	5.32002	4.06008	3.08546	3.78896	5.94652	5.4289	4.32773	4.27809	3.83782	4.24246	4.42895	3.24764	3.74989
HYAL3	ENSG00000186792	111.787	-0.691099	0.232396	-2.9738	0.00294139	0.0138677	4.17234	4.8682	3.60863	6.83165	4.39566	5.11809	2.88136	3.58261	3.70826	3.91687	3.74655	4.03961	4.20722	3.64667	2.13134	2.11628	5.02671	3.9524	2.87404	3.00501	3.85069	4.87201	2.85198	3.56172	8.84144	6.81862	5.6852	6.17946	5.68101	5.97247	3.63826	3.67317	6.03032	7.57518	6.49883	2.95304	2.85206	3.12143	4.33888	2.00556	6.97804	7.14547
ANXA9	ENSG00000143412	225.807	-0.690805	0.134145	-5.1497	2.60906e-07	4.71183e-06	11.4062	9.79079	6.21975	6.56663	9.20995	8.90334	5.0904	4.79437	12.0329	13.9116	13.848	10.9259	12.9118	12.9437	11.4364	15.412	10.318	10.2297	10.5691	12.2347	11.8239	9.44462	13.8596	16.2414	7.57082	7.63144	6.97384	6.62887	8.1533	7.32757	4.58737	5.93584	7.41782	6.02227	8.00465	4.5823	9.84852	12.7416	11.956	11.8245	7.63634	6.90925
KCTD7	ENSG00000243335	510.477	-0.690484	0.104827	-6.58689	4.49125e-11	2.31128e-09	23.4897	24.7761	16.4882	15.3123	21.8736	21.5919	11.8616	14.3831	24.8605	25.5272	21.6731	23.3701	25.9203	25.7672	21.6253	23.3251	22.3997	27.3413	26.469	24.6411	26.3206	24.9316	24.7172	23.7448	24.2478	22.6685	18.0031	15.9542	23.8287	21.8321	12.3384	16.2795	27.4833	18.4456	23.6969	12.6268	23.2175	23.7433	23.8156	21.8941	21.1535	14.97
CCDC61	ENSG00000104983	288.893	-0.6896	0.181563	-3.79812	0.000145795	0.00108365	14.7658	10.4435	5.89703	12.8682	6.12252	6.93075	5.47458	6.05882	12.6005	18.0086	18.9699	14.6131	16.1518	11.9419	21.4693	20.5187	17.9022	11.3457	15.7145	18.3306	13.3642	10.2339	24.0167	22.3676	8.47084	8.35394	6.89804	7.00338	6.99606	6.77549	4.90374	5.99461	6.29715	7.34792	7.17249	5.95699	9.1355	17.7052	15.2343	23.5654	11.5423	12.8737
ZBTB22	ENSG00000236104	371.38	-0.689565	0.127158	-5.42291	5.8638e-08	1.27171e-06	18.7484	17.5962	10.9726	15.8718	12.245	9.70304	10.3729	9.06189	16.498	21.0701	20.772	18.8967	19.1985	17.7926	16.063	15.044	19.0927	15.8561	17.2443	17.7296	17.9397	17.5011	24.4169	24.2197	15.6711	15.7596	11.4841	12.3964	14.9916	12.2963	8.33108	11.137	13.8217	13.5974	15.0186	8.91003	13.7701	16.5794	19.8624	17.9665	16.2821	16.0035
ENPP2	ENSG00000136960	333.574	-0.689462	0.131272	-5.25217	1.50318e-07	2.91865e-06	16.879	17.1067	8.80153	8.21564	11.3031	12.0488	8.06781	8.58772	18.5791	19.4043	20.44	16.9176	17.796	19.6359	14.1396	13.9859	19.4895	17.4371	20.2574	17.4291	18.0303	17.1745	15.2106	12.0623	15.7769	14.6307	8.6036	9.02575	14.5181	15.6589	8.70018	8.78621	14.6222	10.4159	14.7016	8.29906	18.0036	17.5517	18.2233	11.4484	11.7178	8.23796
USP40	ENSG00000085982	623.216	-0.687299	0.126004	-5.45459	4.9085e-08	1.09094e-06	27.7705	31.2761	21.329	25.6187	24.5424	23.991	13.0141	17.1227	29.4012	27.6882	25.0876	28.2502	29.4505	30.8565	25.0042	25.6714	20.6801	26.5973	27.2571	22.4517	23.2401	31.1918	23.6664	24.4096	27.9538	31.8353	27.1373	25.9537	23.6709	25.4457	15.924	21.1868	30.2583	24.5436	29.6806	15.9871	30.3031	27.53	30.4204	25.1949	36.4701	25.5111
GHDC	ENSG00000167925	407.045	-0.686664	0.14532	-4.7252	2.29893e-06	3.05643e-05	20.4282	17.977	11.3246	19.052	13.0823	11.9422	7.58758	9.90485	15.8547	21.8354	17.0729	20.415	20.5525	17.5521	20.3257	19.8746	24.0312	16.6931	20.6746	19.4467	19.5706	18.0999	25.3176	26.8791	16.5181	13.8179	12.1284	13.2952	14.4129	14.2536	8.38381	11.284	13.9284	16.0973	14.8601	9.57192	13.3245	18.8821	21.0677	21.0584	16.1065	19.2219
ABRAXAS1	ENSG00000163322	161.582	-0.686454	0.188283	-3.64586	0.000266501	0.00182347	7.42352	6.5	3.4326	2.73855	5.07594	7.144	3.88984	2.8977	9.2328	7.06838	9.05811	7.37432	10.1554	9.05657	7.84956	9.66128	7.89282	8.41629	11.2644	10.9468	12.5487	6.69561	7.40514	9.83033	5.98253	7.94754	4.05544	4.30689	6.52264	4.86832	3.58553	3.79071	5.65676	3.97697	4.43822	3.30944	10.7843	10.4389	8.24387	10.4456	5.92475	2.59835
FBXW8	ENSG00000174989	499.691	-0.686412	0.147045	-4.66806	3.04064e-06	3.87702e-05	24.5464	25.1297	13.6717	11.1309	18.7339	16.847	12.1017	12.223	23.801	25.032	28.8342	24.2377	25.7269	27.1697	27.1356	25.4874	26.721	25.9464	27.6279	30.6511	25.2787	25.2855	31.722	27.5914	17.7888	22.0363	20.1256	17.0403	19.9887	20.8284	13.3403	13.6054	19.4785	16.4003	18.7039	12.3213	26.1587	31.0096	26.0815	27.4929	16.8526	11.3383
RABEP2	ENSG00000177548	390.408	-0.685692	0.126432	-5.42342	5.8468e-08	1.26916e-06	20.4011	17.1883	12.5569	20.0827	15.6988	16.4739	9.84465	12.4864	17.1791	20.1696	19.2544	20.7945	20.214	16.0694	19.4939	17.0223	16.8439	14.1821	14.6483	13.9948	16.1276	17.2834	16.7116	17.2387	22.9242	19.5979	12.659	13.3701	14.7811	15.9099	10.4929	12.6651	17.2371	15.87	16.8811	11.0994	11.7202	13.8162	18.4643	18.8021	20.1441	20.4915
TMPO-AS1	ENSG00000257167	351.277	-0.685562	0.159485	-4.2986	1.71882e-05	0.000174104	14.3865	17.3786	10.1218	14.1639	16.693	17.2202	8.54804	6.69104	18.7305	19.0891	11.5716	14.83	16.442	16.7907	10.6567	9.70729	25.3981	20.413	14.2311	12.4493	17.2149	17.61	10.057	11.255	16.624	18.0174	11.0672	13.7821	17.0956	16.8634	9.17473	10.5493	18.7313	14.0898	21.8741	9.521	16.6222	14.072	20.1517	11.6991	16.4137	13.789
MED16	ENSG00000175221	1587.58	-0.685507	0.123432	-5.5537	2.79689e-08	6.64741e-07	71.282	73.0502	50.8142	68.1692	52.6955	53.0469	41.7797	38.8818	59.824	80.9487	80.859	71.4659	76.7938	70.2886	64.8758	75.588	102.871	71.1432	72.2219	72.3778	66.096	72.9985	95.1661	84.6738	88.838	81.101	64.7733	65.8018	73.2745	69.0096	37.1208	50.6015	58.7556	65.9419	63.5221	47.8596	55.838	61.8657	80.4139	70.5707	69.2976	67.9705
OARD1	ENSG00000124596	520.405	-0.684941	0.12578	-5.44555	5.1647e-08	1.13942e-06	19.4258	23.8514	12.6742	20.1416	15.6464	16.5272	12.5339	10.2736	23.0063	28.6787	24.3288	19.5203	26.8391	23.9639	25.9399	24.0152	24.9131	26.9228	30.8264	26.5729	31.168	23.4891	27.1188	26.3567	23.6125	23.8426	17.5483	18.5009	19.9887	20.477	13.6566	12.7238	24.815	17.2335	21.2004	13.085	31.0607	22.8734	24.4424	23.5654	22.8651	19.9305
DNAJC4	ENSG00000110011	255.74	-0.684819	0.155283	-4.41013	1.03307e-05	0.000111873	10.4309	11.2866	6.01438	7.89173	7.27376	7.99701	6.09888	7.63938	9.57336	13.6415	13.3263	10.3295	13.879	10.6996	14.3475	13.5718	18.6077	12.0432	11.728	14.2094	14.1343	11.5132	21.0646	15.0067	14.1887	10.8375	8.5657	8.27673	10.1522	9.68645	5.37829	5.81829	8.80533	9.69623	10.62	6.82254	10.4278	10.7971	13.0166	14.0807	10.7962	8.11985
GALM	ENSG00000143891	630.891	-0.684469	0.137715	-4.97019	6.68886e-07	1.05502e-05	27.7434	30.4058	19.2167	23.204	21.9783	22.0718	18.1045	15.1734	27.7362	29.5341	26.2732	27.4639	30.0308	27.891	28.1752	27.7417	37.1712	32.7817	27.118	34.0854	35.97	30.4841	35.8749	32.6253	36.2128	29.442	26.8341	24.6804	27.9316	25.7971	17.5058	19.2768	34.3675	29.9977	32.4149	22.5042	26.9163	24.2551	24.3942	26.908	25.8933	23.2671
PMVK	ENSG00000163344	375.168	-0.68385	0.155784	-4.38974	1.13485e-05	0.000121389	14.9283	15.8012	9.91639	18.8754	12.9253	13.5949	8.6921	10.3263	13.3573	23.8164	15.9347	15.1553	18.9083	15.3481	16.167	13.1577	26.6328	16.7396	15.5291	14.5099	23.3307	15.7592	18.713	19.1858	18.8476	17.9723	14.7815	12.9581	16.8852	14.7053	9.96566	9.84408	14.6222	14.1277	16.9207	9.67375	15.107	16.8353	20.4892	15.2924	16.721	18.3066
DHRS4	ENSG00000157326	459.443	-0.683508	0.132969	-5.14036	2.7421e-07	4.91554e-06	22.2164	23.6883	15.432	24.8531	17.321	15.2476	11.8136	14.4358	18.2386	21.9705	18.4956	22.5296	21.2295	17.8727	18.4023	17.0683	26.4564	17.8556	19.9792	22.4947	24.4179	23.598	24.0667	23.6973	26.1008	22.7137	18.8749	17.9766	20.2517	19.6238	12.3384	15.3685	21.5064	20.6424	21.3986	13.2887	18.7166	15.8118	20.2481	16.2534	19.9247	25.7178
CCHCR1	ENSG00000204536	1484.45	-0.683297	0.111697	-6.1174	9.51174e-10	3.37778e-08	65.9176	63.6945	36.9958	58.5401	46.6254	46.436	32.7034	33.1391	76.7382	95.8508	81.9498	68.9174	93.7678	76.5801	80.5749	81.5688	80.7361	69.9342	70.5531	78.3878	82.1783	63.5267	97.2175	90.9425	58.0253	50.4849	41.9189	42.5072	48.5516	46.6254	29.2642	38.0834	48.5627	42.8755	52.7435	30.8542	65.4637	67.5969	79.6908	80.6403	58.0187	56.2484
PALM	ENSG00000099864	1175.97	-0.683227	0.197595	-3.45771	0.00054479	0.00337489	55.3242	57.7385	28.693	33.1865	33.0721	34.4938	22.8588	23.445	61.8295	81.9392	75.5	54.8737	75.1496	67.3633	69.5024	64.8226	98.1973	63.0524	63.2753	74.696	79.6414	57.6204	96.2668	80.1149	36.1599	34.048	35.0587	34.2304	40.2931	35.9352	21.7241	29.1502	30.6319	38.0653	38.5571	25.5591	51.0697	57.9767	72.9414	74.2058	20.8902	33.6605
FBXO44	ENSG00000132879	486.894	-0.682849	0.162935	-4.19093	2.7781e-05	0.00026267	23.3543	17.977	12.8502	19.0815	14.3905	13.5949	9.84465	10.9059	27.32	34.6666	29.2136	23.4514	32.1103	28.3719	31.1383	23.2331	27.9997	20.413	19.423	20.9921	20.3407	17.7733	23.3662	23.1274	17.9476	18.7851	14.6299	13.3326	15.4124	15.2574	8.22562	12.6357	15.4227	15.4912	14.9394	9.21552	21.7915	23.0781	25.8887	21.4344	20.2758	19.1038
AL033530.1	ENSG00000285407	156.556	-0.682584	0.134969	-5.05733	4.2517e-07	7.11253e-06	6.12305	7.56066	4.75283	6.86109	4.86662	5.06478	3.98588	3.26649	6.9246	6.75323	7.06627	6.23564	8.07592	6.49188	5.97814	5.61274	10.0534	8.27679	7.74137	7.42667	10.0118	7.64824	6.00417	6.45858	7.3061	7.6766	5.6852	5.58024	5.73361	5.8219	4.74555	4.37841	7.95148	7.2343	6.14219	4.02224	8.33336	7.11277	7.66536	5.93312	6.62694	6.76162
SNRPA	ENSG00000077312	2022.67	-0.682262	0.157002	-4.34556	1.38918e-05	0.000144273	83.1217	76.9937	51.4009	88.1341	56.9342	59.6577	48.1667	46.7319	76.7382	97.4716	114.388	84.9403	93.3809	79.1448	119.147	122.376	146.436	83.2794	114.684	119.642	105.69	76.4552	166.666	136.912	102.021	89.6807	74.4761	79.8835	77.6405	83.8154	49.6701	51.7182	71.4566	76.7366	64.592	50.9654	74.8665	107.613	91.7432	133.453	73.5108	88.1373
IGIP	ENSG00000182700	156.355	-0.682251	0.221551	-3.07943	0.00207397	0.010372	9.42841	6.28242	4.8115	6.18382	7.37842	7.30394	3.69775	4.42557	7.79491	9.36448	11.0025	9.48902	9.33325	9.29701	13.0999	10.6734	4.32121	5.90535	6.11893	6.31052	5.66278	6.20569	5.85406	6.55356	6.35313	5.32846	3.56272	3.96983	4.10295	5.26983	3.1637	4.81919	6.93753	2.9922	3.92307	2.59664	9.58113	7.47097	7.42431	9.5682	7.32913	6.23014
MAP3K8	ENSG00000107968	108.471	-0.681084	0.143839	-4.73505	2.18999e-06	2.9357e-05	4.87676	5.6841	3.0512	3.85752	5.1806	3.46537	2.49718	2.58158	5.37319	5.17747	5.59611	4.79873	4.78752	5.16946	4.73053	4.27857	4.14483	5.67286	3.89387	5.36609	5.66278	5.74298	4.45309	3.79916	5.13545	5.41877	3.33532	2.95865	4.94458	4.31624	3.00552	2.87976	5.17647	4.16635	4.63636	2.90212	4.67916	5.01476	4.67635	3.42617	5.88086	3.83847
MAPK4	ENSG00000141639	124.796	-0.68091	0.225654	-3.01749	0.00254875	0.0122933	6.17723	6.55439	4.48878	3.32748	6.27951	6.13104	3.12147	2.58158	5.78942	7.1134	6.82915	6.26275	7.59234	7.09298	4.78251	6.39485	8.33376	6.50984	8.29764	7.34081	6.61413	6.47787	6.10424	5.74623	4.60602	5.19299	4.66186	4.04473	5.99662	5.52077	3.63826	4.52534	5.55003	5.11325	5.66666	2.54572	4.6346	5.67998	7.23147	5.80777	2.98432	3.51368
PRDM5	ENSG00000138738	254.833	-0.680573	0.163472	-4.16325	3.13752e-05	0.000291213	13.4382	11.9393	6.13173	7.50892	9.31461	10.7693	5.42656	5.53197	16.8007	13.2363	13.3737	13.5557	14.1691	15.3882	14.6075	15.5501	8.68651	11.5782	12.2379	11.9342	11.1897	11.8942	10.3572	13.8669	7.72964	8.76035	7.35285	6.74122	7.94289	8.23097	5.27283	6.14153	9.01879	6.93129	8.04428	4.42956	14.5277	14.4302	15.2825	12.3676	11.7178	7.49979
GOLGA8O	ENSG00000206127	223.982	-0.680513	0.215974	-3.1509	0.00162767	0.00844069	14.7658	9.81798	5.92636	6.53718	9.41926	8.15696	6.43504	5.74271	16.6493	13.0562	16.5512	16.2669	16.4904	15.5084	14.5035	17.8964	7.18732	8.60228	11.079	11.2473	8.42622	10.0162	8.55594	11.8249	6.77667	5.55424	4.66186	4.41925	5.5232	5.06907	3.95463	4.84858	8.43177	3.97697	4.91375	4.98962	12.5223	15.8118	12.2453	11.8662	8.03133	6.55493
TMEM44	ENSG00000145014	328.815	-0.680322	0.119109	-5.71176	1.11816e-08	2.96507e-07	16.7977	15.3389	8.74285	11.1898	11.7741	12.1021	7.77967	7.11253	17.8223	20.0796	18.3059	16.4296	19.8755	18.6742	16.115	17.4363	22.6643	17.4371	18.2177	16.871	16.8977	15.2693	18.5128	18.1885	11.1709	11.6052	9.47533	8.53888	11.7302	10.1381	7.69834	8.78621	12.3275	10.1507	12.1655	6.05882	17.0232	14.9931	16.777	15.2088	11.279	11.1906
TOM1	ENSG00000100284	450.279	-0.679823	0.1232	-5.51803	3.42829e-08	7.92322e-07	19.4529	20.3159	14.3758	20.5244	15.9604	14.5013	12.63	10.7478	19.4116	24.1315	22.2422	19.6287	19.8271	17.1113	18.2983	21.2088	24.9131	19.7155	19.8402	20.477	18.5286	20.1957	27.9694	23.7923	24.7243	21.4042	16.7145	15.3176	20.5148	20.0253	9.59656	14.4282	18.5712	18.6728	18.5454	12.6268	16.1765	19.752	22.6586	20.4735	22.3824	20.8163
IGBP1	ENSG00000089289	1530.23	-0.679809	0.176766	-3.84581	0.000120155	0.000921848	57.1665	65.2719	34.502	42.1677	51.9106	47.8755	38.6583	38.0915	59.3321	75.1409	80.3848	57.8288	82.5969	71.2103	88.6844	87.5496	107.633	75.7931	95.6315	94.529	107.004	65.5952	106.174	94.3617	89.4733	67.8701	51.3184	54.0047	66.8571	62.3847	38.9662	35.0567	65.533	56.776	63.3636	43.6846	75.7132	68.7226	68.5543	70.2365	50.4701	42.6661
CDH23	ENSG00000107736	410.595	-0.67963	0.217481	-3.12501	0.001778	0.00911324	21.8371	22.0293	10.7672	9.953	11.8787	12.5287	12.0537	9.64143	24.8605	31.6051	32.5333	21.9874	27.8063	31.4576	20.0138	21.1168	22.5761	24.1794	24.0585	24.7699	20.2501	22.3459	23.6164	20.6105	13.2357	14.4049	14.8952	13.1079	14.7285	15.6087	7.27651	10.8432	10.7799	13.4081	13.2354	8.29906	21.1231	25.432	25.503	22.3119	9.96236	9.86193
LXN	ENSG00000079257	385.254	-0.677901	0.143947	-4.70938	2.48468e-06	3.26762e-05	14.7658	17.4602	11.9407	16.3135	12.6637	14.8211	8.78815	8.11355	16.1952	18.0987	14.4171	14.83	18.1346	16.1896	14.1396	13.8018	23.6344	17.2976	19.9329	17.0856	24.0102	17.6372	15.3607	17.0962	21.0712	20.4107	16.1839	16.6658	16.254	16.5121	10.7039	11.9304	18.5712	15.4534	14.5827	9.521	19.9198	16.2212	16.2467	14.1643	17.4232	16.2102
CUL7	ENSG00000044090	764.069	-0.677788	0.124483	-5.44482	5.18579e-08	1.14304e-06	36.7925	33.6694	18.2485	22.2323	25.5367	23.5645	16.7119	17.2281	39.5421	43.8059	45.006	37.7392	47.2466	46.0443	45.07	49.5946	40.2137	34.7346	40.2366	40.8681	37.5556	33.4236	56.0389	50.7188	27.3185	24.8812	23.9536	24.231	24.1443	23.9401	14.0785	18.2483	22.7871	25.339	24.6876	14.1542	32.9324	37.9689	39.7249	42.4093	30.5893	23.3852
SELENBP1	ENSG00000143416	902.935	-0.677388	0.131505	-5.15105	2.59038e-07	4.68157e-06	45.5436	41.5565	21.7398	29.6234	27.7868	27.7763	21.9464	23.0235	45.5207	55.2864	52.0248	45.3846	53.3398	48.0079	53.6993	48.2144	62.9221	41.291	47.7926	47.1787	51.7805	41.6707	57.3898	58.6496	38.7012	30.6161	26.0761	26.1784	28.6681	25.3956	17.1894	21.9802	26.416	29.8462	31.979	22.606	35.0268	41.602	48.3062	47.9246	26.9905	29.6744
CD99L2	ENSG00000102181	1519.99	-0.676825	0.110959	-6.09977	1.06222e-09	3.70178e-08	69.0062	79.5502	52.9852	55.9783	55.4167	55.5526	37.4097	39.8301	69.8515	75.6812	69.5245	68.7276	73.1185	67.5236	67.8909	65.4207	76.7676	70.8642	76.2549	70.489	77.2857	79.5852	88.1612	72.4215	73.5375	73.7405	58.8228	60.4089	67.3831	62.3345	37.8589	53.5401	70.496	67.154	70.3379	44.4992	62.6562	67.034	70.4827	74.1222	58.1503	55.9827
C11orf80	ENSG00000173715	134.408	-0.676721	0.178326	-3.79484	0.000147736	0.00109573	5.49991	6.11924	2.81649	2.44408	5.28525	3.73194	2.78532	2.73964	9.2328	10.2199	7.82507	5.09696	8.51115	9.21687	8.52535	8.2811	8.86289	7.06782	7.37053	8.02767	7.33897	5.71577	7.50521	6.88598	5.34722	4.96721	3.60062	3.33316	3.05091	4.41662	2.37278	2.87976	4.90964	3.82547	4.993	3.25853	8.19967	8.34087	8.34029	6.81056	3.20375	2.39166
FP671120.5	ENSG00000278996	140.542	-0.676612	0.275403	-2.45681	0.0140176	0.0499469	9.83481	10.0356	5.721	8.95181	4.60497	3.89188	2.30509	3.00307	7.87059	7.51859	3.93624	10.0313	8.221	7.61393	6.54996	6.16482	11.2881	8.64878	5.51631	7.25495	8.78864	10.7239	5.70396	4.22657	3.44128	3.20611	3.71433	3.44551	4.52377	3.26227	2.95279	7.34633	4.58945	4.12847	4.55711	2.69847	6.77364	5.32178	5.30308	4.01113	4.65203	8.47417
TRPV1	ENSG00000196689	213.582	-0.676354	0.132914	-5.08866	3.60595e-07	6.18563e-06	10.187	10.5523	7.39329	9.5113	10.5705	10.4494	6.33899	5.32122	12.8275	12.7411	8.06219	10.465	12.6217	10.8999	9.98089	9.24723	12.214	9.34627	7.78773	6.61102	7.74669	10.8055	5.75399	6.60105	9.95324	10.2054	9.17212	8.9883	7.99549	8.48191	6.3274	7.19941	10.94	8.78721	8.79719	4.53139	10.918	8.39204	10.5097	6.97769	9.56737	9.68477
MMP23B	ENSG00000189409	164.714	-0.675877	0.199947	-3.38027	0.000724135	0.00428379	7.99247	7.01673	3.6673	6.91999	4.55264	4.90484	3.84181	4.21483	8.47602	12.1108	8.96326	7.69966	10.8324	10.4191	6.91385	8.05107	12.5227	6.92833	6.72155	8.32817	8.74334	7.18554	6.50451	4.70146	6.9355	5.05752	3.71433	4.56905	5.73361	4.16567	2.90006	3.43808	4.48271	4.92387	5.38927	3.76767	6.23888	8.03385	9.69017	6.2256	6.62694	7.14547
NOP53	ENSG00000105373	10060.8	-0.675819	0.146381	-4.61686	3.89598e-06	4.7834e-05	416.557	477.083	299.105	445.677	428.472	388.762	263.164	279.496	433.677	570.918	420.941	414.968	514.151	409.269	353.75	363.218	709.208	490.051	410.015	477.41	625.624	476.994	496.995	409.075	610.165	463.666	364.042	397.508	486.41	457.421	236.328	299.877	429.327	421.635	479.447	310.324	435.563	433.469	591.341	445.026	392.482	444.879
PAG1	ENSG00000076641	204.22	-0.675111	0.143423	-4.70714	2.51215e-06	3.29305e-05	10.485	11.2322	8.2441	7.71505	9.00063	9.59642	5.66668	5.26854	8.74089	6.43808	8.20446	10.3837	6.43172	10.0183	10.5527	10.8114	5.8645	8.23029	9.08569	9.48725	7.20306	11.3227	6.85476	9.73536	9.05321	10.5666	7.46656	8.08947	8.52151	9.33512	7.48742	8.13974	12.701	6.62828	9.03496	5.04053	9.35832	8.39204	7.90641	10.7799	12.1128	7.85411
TMTC4	ENSG00000125247	1252.47	-0.675069	0.107606	-6.27351	3.52999e-10	1.45575e-08	60.1197	60.8933	36.3797	34.276	39.2993	43.8236	28.6215	29.978	65.1215	59.0232	62.2211	60.2688	64.5107	63.5563	66.2274	69.3772	64.2449	66.5863	72.5464	68.2137	67.4098	60.9682	69.9485	67.2927	49.3427	51.4784	41.1608	42.5821	42.3972	44.919	26.786	36.0852	48.8829	42.118	46.5221	30.5996	67.3353	67.2387	65.2278	64.3033	48.5829	34.4282
ITGA2B	ENSG00000005961	175.995	-0.674741	0.219921	-3.06811	0.00215417	0.0107026	9.64515	5.6297	3.69664	4.9765	4.81429	4.47833	3.50566	3.58261	11.3896	14.677	14.5119	9.59747	13.5405	14.1058	14.6594	11.9156	8.90698	5.95185	7.55595	8.75746	7.9732	5.66133	9.90688	8.31067	4.87073	5.10268	3.60062	3.67022	3.99775	2.96114	3.00552	3.70255	3.2553	4.16635	3.88345	3.5131	6.77364	10.2854	11.5221	8.52364	6.18807	4.99002
DMTN	ENSG00000158856	424.832	-0.674333	0.179224	-3.76251	0.000168215	0.00122997	18.9923	20.2887	10.3565	10.1886	14.7045	11.4624	7.97176	9.27263	23.0063	31.1999	24.0443	19.4389	30.8529	25.0058	25.628	23.4171	35.3193	22.0404	23.6413	22.0654	25.8223	20.2229	30.4211	27.7339	15.9887	14.4952	12.3179	12.1717	14.3077	11.4431	9.80747	10.7256	12.8078	12.6884	16.6037	9.67375	18.1373	21.1848	24.6352	20.8913	9.52349	10.2753
RAD51-AS1	ENSG00000245849	342.518	-0.67369	0.153556	-4.38727	1.14783e-05	0.0001225	16.6894	14.7134	8.18542	10.5125	12.245	13.7016	7.77967	7.05984	21.4928	18.6839	20.0606	16.6193	19.1017	21.1587	20.6376	17.8044	13.4487	14.9726	17.0125	16.7422	14.7232	14.4527	13.3593	16.9538	12.018	14.9016	9.39953	10.5613	12.7823	13.3	7.01287	8.08097	13.1279	10.0371	9.74824	6.92437	21.7469	19.7008	18.2233	14.7075	15.7993	10.7773
SMAD6	ENSG00000137834	343.026	-0.672952	0.169435	-3.97174	7.13498e-05	0.000588684	15.714	17.3515	11.6474	13.8694	16.7977	17.4868	7.25142	8.21892	16.8007	14.1368	11.0974	16.05	15.4748	13.3043	11.2285	10.9034	17.5053	16.4606	10.3373	13.823	15.3122	17.3923	12.4586	11.6824	14.0298	14.9919	9.47533	12.5087	17.4638	15.2072	7.17105	11.7835	18.1977	14.0141	18.5058	9.97923	14.2603	14.1744	19.4768	12.7855	17.2915	14.3205
KIF17	ENSG00000117245	327.13	-0.672571	0.20561	-3.2711	0.00107131	0.00597111	15.1451	15.2845	5.51563	6.21326	7.84939	6.39761	6.57911	7.11253	17.2169	20.935	23.6649	15.562	22.9221	18.8745	23.9645	23.1411	22.2234	16.3676	24.4757	24.2547	21.2015	15.5142	31.6219	28.4462	7.94141	7.27019	6.78434	6.17946	9.25794	8.63248	5.22011	5.46567	5.97695	6.21165	7.05361	6.05882	14.9733	24.4086	20.9713	24.4846	7.06581	6.17109
NUTM2B	ENSG00000188199	122.367	-0.672218	0.178108	-3.77422	0.000160511	0.0011786	7.45061	8.21338	5.39827	5.9188	6.01786	6.61087	4.32204	4.47826	6.09214	4.95237	4.45792	7.53699	4.44901	6.89261	4.05474	4.09454	4.32121	5.20787	3.84751	3.52016	4.57553	7.83877	3.7526	3.46674	4.28836	6.54769	4.77557	4.11964	5.99662	4.76794	2.26732	5.31874	5.60339	4.96174	6.0233	2.54572	5.21392	4.65656	5.3995	3.21726	6.58305	6.28919
ARL4C	ENSG00000188042	334.863	-0.671794	0.0945744	-7.10334	1.21781e-12	9.61163e-11	15.6869	16.6171	10.3565	10.7481	14.5475	14.6079	8.98024	8.6404	16.3088	15.0372	14.3697	15.6704	15.3781	15.5084	15.4912	14.5379	15.1242	17.3441	15.5291	16.3129	16.8524	16.5213	15.911	13.0121	15.0887	14.7662	10.1576	10.5238	12.8875	14.8057	8.43653	10.1673	17.8775	11.59	14.979	9.36826	17.9145	15.0443	14.7522	14.1225	16.1504	10.6591
TMEM219	ENSG00000149932	990.141	-0.671343	0.149066	-4.50368	6.6788e-06	7.63785e-05	41.5338	46.751	23.3534	44.4057	28.6764	27.3498	22.4746	23.3396	42.4936	54.9713	42.8719	41.6975	53.2431	42.3976	49.8005	47.7543	79.0164	47.0103	49.7395	53.4892	62.5624	47.0598	63.9944	61.6889	46.4837	33.9577	29.4872	30.5977	33.9283	34.8311	22.515	23.0087	32.8732	36.9669	36.8135	24.0825	38.0572	41.9602	48.4508	44.7073	36.4262	44.4672
PIGV	ENSG00000060642	196.188	-0.670765	0.137083	-4.89313	9.92452e-07	1.46902e-05	8.88655	9.54602	5.10489	5.74212	5.38991	5.65122	5.0904	4.689	9.00577	11.1653	10.0066	8.94679	10.2037	9.41723	10.4487	9.20122	12.9636	8.23029	11.3108	10.0024	10.6913	9.41741	11.8582	11.16	9.05321	7.81207	6.48112	6.66632	7.52208	7.22719	4.85101	5.23059	8.21831	6.09802	7.96503	3.92041	9.93764	10.2854	10.2687	10.3621	7.02192	5.90534
GTF2IRD2	ENSG00000196275	94.4043	-0.670604	0.220577	-3.04023	0.00236398	0.0115628	6.09595	7.37029	4.75283	5.38876	4.55264	5.43797	4.08193	2.95038	3.97313	3.91687	3.13003	6.07297	2.94989	4.2077	2.02737	3.0364	3.74799	3.67341	2.73498	1.84594	3.17116	7.86598	2.10146	2.37448	5.29428	4.83174	4.05544	4.15709	4.41856	4.91851	3.32189	4.31964	5.60339	4.3936	5.31002	2.39298	4.27809	2.66089	3.61573	1.75487	5.0909	4.99002
ALDH5A1	ENSG00000112294	865.392	-0.669918	0.156069	-4.29245	1.76715e-05	0.000178256	42.8342	44.1401	29.3091	28.0039	34.0663	30.7085	18.6328	20.9161	43.9693	39.8891	42.5399	42.3753	46.0376	42.4777	45.07	48.6285	47.0483	48.5913	49.6468	46.8352	47.069	44.1203	53.8374	45.9699	34.9422	36.3509	32.1024	34.3053	28.5629	29.4608	20.7222	29.4147	35.3814	34.2019	31.5827	22.6569	48.4404	49.9941	44.2566	45.7101	24.4012	27.9323
SMIM19	ENSG00000176209	414.972	-0.669518	0.152796	-4.38177	1.17717e-05	0.00012519	14.7658	19.1736	12.0874	15.6951	12.559	13.9681	9.02826	9.32531	17.3683	18.4138	14.4645	14.6673	20.6976	15.4683	14.8154	16.0561	30.0721	22.7379	24.2439	20.5199	28.1327	19.4336	20.214	20.1831	22.7654	18.198	17.2072	16.8531	16.517	16.0604	10.6511	11.8129	19.852	18.4077	18.7436	12.2704	20.722	18.7286	21.6462	17.8829	16.9843	16.0921
APOLD1	ENSG00000178878	709.157	-0.669365	0.142152	-4.7088	2.4918e-06	3.27521e-05	39.0141	35.9268	24.8203	24.5586	27.0542	31.6682	19.9774	18.2291	40.6395	36.3324	32.723	39.0948	37.0429	37.6689	33.8935	33.0324	33.8201	38.2685	32.9124	38.1636	37.8274	35.9549	35.7748	31.1056	29.0126	29.3065	24.7875	24.4931	23.8287	21.9827	16.0821	25.1832	34.154	26.4374	32.1771	19.9076	40.6418	38.4294	36.8805	33.7185	25.5861	24.5367
TPCN1	ENSG00000186815	937.226	-0.669297	0.143567	-4.66193	3.13261e-06	3.97343e-05	57.5187	44.7385	30.4533	34.2466	30.9266	30.1221	25.7882	26.2373	56.9482	54.6111	66.9636	57.3408	59.7715	57.9861	57.0263	52.861	33.4232	38.873	35.9255	36.4894	37.0572	44.6919	38.6768	35.1423	36.3717	40.1441	35.1724	35.5787	30.9299	26.9012	23.4641	30.2669	34.9011	31.2097	29.9976	19.5512	41.5777	46.9238	49.6079	42.4511	40.2883	34.5167
TMEM50B	ENSG00000142188	549.277	-0.6692	0.155331	-4.30821	1.64578e-05	0.000167474	23.4627	25.7824	15.52	17.3147	31.3975	29.7489	12.63	12.1176	23.6118	20.3047	20.44	23.5057	19.8755	20.3973	22.8209	24.3372	22.973	22.7379	23.5486	23.5679	24.5538	25.3127	21.7151	24.9795	35.1011	28.855	16.4492	17.4523	32.9288	33.3254	16.1876	15.633	27.1631	19.2031	35.9021	14.5615	24.0197	22.9758	23.2853	20.3899	31.2037	18.6018
ZNF514	ENSG00000144026	920.752	-0.668657	0.20225	-3.30608	0.000946094	0.00537182	54.7823	38.6736	23.6174	25.5598	36.8921	38.0125	20.9379	20.9688	76.6247	64.831	61.5572	55.199	66.5901	68.9261	59.3655	50.5147	29.3225	40.8725	43.4815	42.2848	36.3777	38.0507	31.1716	36.092	24.8302	27.7261	21.8312	22.5457	25.4067	23.2374	17.2422	22.8324	31.4857	20.0742	27.8182	14.7143	63.7702	54.2924	56.4055	39.9859	35.8996	25.8359
TRAPPC6A	ENSG00000007255	282.132	-0.668583	0.169219	-3.95098	7.78311e-05	0.000633763	11.8397	11.7761	7.21726	12.1615	8.73898	9.64973	6.00283	8.16623	11.2004	19.4493	11.3345	11.8477	15.5715	13.104	11.9043	11.4555	21.6501	12.2757	12.2842	13.3508	19.7971	11.867	16.3614	15.5291	16.677	9.84411	10.385	10.2991	9.73136	9.98758	7.4347	7.31695	11.4736	11.8552	12.2051	7.68808	8.42249	10.8483	15.1379	13.8718	11.3667	11.9879
NAGLU	ENSG00000108784	366.118	-0.668003	0.160452	-4.16325	3.13746e-05	0.000291213	16.4726	14.6318	10.2978	17.6975	12.8207	13.5416	8.59606	9.43068	13.9627	17.8735	14.5119	16.8905	14.9912	15.2679	14.3475	14.5379	20.5037	14.0426	15.9463	17.8583	16.8977	14.5616	21.4649	17.4762	18.1594	14.5404	11.9768	12.4713	17.2534	12.9989	7.80379	10.4906	14.0885	13.1051	15.1375	10.7939	12.1658	17.1423	19.8624	16.4623	22.514	17.5389
LTBP4	ENSG00000090006	5926.35	-0.667591	0.182574	-3.65655	0.000255632	0.00176129	346.088	297.422	160.716	162.104	203.927	192.142	151.415	160.269	351.83	446.388	434.694	347.84	426.283	389.954	321.676	323.699	387.851	303.637	280.312	326.816	250.793	297.029	357.548	305.405	189.906	184.6	162.445	164.411	214.826	168.384	107.091	160.385	162.552	181.35	199.046	133.752	262.256	311.017	412.001	324.818	165.674	161.6
TUFT1	ENSG00000143367	1043.31	-0.667289	0.0832581	-8.01471	1.10402e-15	2.33188e-13	48.009	50.341	32.331	38.0746	34.9559	35.2402	27.7571	27.8706	47.2235	43.3557	48.6103	47.9602	46.8597	44.1608	53.9072	51.9409	47.8861	49.7538	47.5144	55.0346	48.2016	50.2987	60.7422	54.9929	50.8251	50.7107	38.6593	42.1327	40.2931	38.0431	31.2679	32.2945	55.9272	44.8451	41.648	31.7197	44.6971	48.3566	45.7029	53.9413	49.9873	38.4143
PROCA1	ENSG00000167525	221.79	-0.666847	0.182672	-3.65051	0.000261721	0.00179633	12.6525	8.9205	5.69166	7.36169	6.4365	6.13104	5.37854	4.47826	13.7735	17.4683	15.745	12.3899	16.2486	14.4264	12.944	13.8018	8.68651	8.32329	11.4962	10.0883	9.28696	9.09079	10.4573	10.4952	7.09433	7.27019	5.761	6.17946	6.41744	7.6287	4.37645	5.55383	6.13705	5.15112	5.50815	3.30944	10.4724	11.6158	14.1255	12.7437	9.74292	7.41121
ITPR1	ENSG00000150995	413.417	-0.666815	0.142569	-4.67714	2.90898e-06	3.73266e-05	21.8912	23.3619	13.3783	10.6008	16.9023	19.4594	10.2288	12.0123	20.1305	16.5229	24.566	21.635	18.6181	23.3227	19.5979	22.0829	13.0077	21.25	23.734	23.2674	18.2115	23.3802	21.2648	21.5603	16.677	19.6431	14.8573	14.0817	16.4644	16.4117	10.2293	13.4585	17.664	12.9536	16.4848	10.692	21.2122	23.5387	17.7894	21.2255	17.4232	10.6001
TOR2A	ENSG00000160404	654.63	-0.666525	0.124256	-5.36413	8.1342e-08	1.69596e-06	28.3936	30.5418	21.3584	29.1523	25.6413	22.285	15.9435	16.8593	26.6389	30.4796	27.1743	28.2773	30.4177	27.5705	27.6554	31.0081	46.6073	29.1083	27.8597	30.5653	27.7703	30.6474	37.9263	35.7121	34.201	31.474	22.665	24.3808	28.2998	25.3956	16.8731	21.2162	27.2698	23.9376	28.7692	16.5981	22.46	25.5855	33.8433	31.2116	28.7899	30.0287
REX1BD	ENSG00000006015	665.02	-0.666347	0.232595	-2.86484	0.00417224	0.0184563	27.2286	26.0816	18.982	46.2019	19.5188	19.726	14.5028	13.0133	23.6874	30.4796	27.2217	26.8675	28.1932	23.8036	23.2888	21.6689	43.0357	24.5514	22.7142	23.3962	32.8441	25.9115	27.6692	28.7312	31.8186	26.0101	22.5892	22.658	25.2489	24.8435	14.5003	18.7185	20.4924	24.5057	23.1025	18.0237	22.5491	26.9159	35.7235	32.465	45.1598	46.6227
RTN2	ENSG00000125744	268.289	-0.665691	0.19225	-3.46264	0.00053491	0.00332046	9.56388	10.9874	4.66481	6.53718	8.11103	7.35725	6.24295	6.26956	13.5087	16.4779	14.7016	9.19079	14.7978	15.3481	16.2709	16.7002	25.4863	16.5536	16.8734	18.1159	18.2568	10.996	22.0153	18.8059	9.95324	9.1216	7.31495	7.22809	8.88973	10.4393	5.11465	4.52534	8.05821	8.97659	9.3916	6.72071	13.1908	14.9419	12.631	15.2506	6.80249	6.11203
PAXIP1-AS2	ENSG00000214106	162.719	-0.665154	0.169216	-3.9308	8.46653e-05	0.000683684	8.12794	7.69665	5.04621	4.5348	6.64581	6.55755	4.94634	4.689	10.595	8.55409	8.86841	7.99789	8.55951	9.69775	7.90154	7.68302	5.46765	7.8118	6.48978	6.52517	6.34232	7.64824	5.10354	5.55628	5.40016	7.72175	5.34409	6.142	5.99662	7.47814	3.79644	5.31874	8.59187	3.74971	4.993	2.54572	9.98221	9.05727	8.82239	7.35373	9.30405	4.45854
ZNF358	ENSG00000198816	528.818	-0.665041	0.181334	-3.66749	0.000244944	0.0016985	18.2337	18.3033	10.2391	22.9979	20.8794	21.5919	12.8221	12.7499	22.3631	29.5791	22.7164	17.1887	26.6941	22.3208	19.5459	20.1047	43.9617	25.7139	19.7938	23.2674	25.6864	17.0929	30.1709	25.6444	31.0774	23.7071	21.0352	21.16	24.5125	24.5423	13.1821	10.9901	23.7477	23.0285	24.8065	19.3475	16.9787	19.8543	30.7096	25.6545	22.8651	22.647
MAP4K2	ENSG00000168067	324.61	-0.664814	0.138144	-4.81247	1.49076e-06	2.10539e-05	14.9825	14.387	6.80652	8.83402	8.63433	8.26358	7.01131	6.90179	13.2438	16.9731	19.7286	15.2367	15.4748	16.2698	26.4598	25.5794	17.2848	14.6006	23.0387	20.8204	15.9917	14.6433	30.3711	29.586	9.63558	8.35394	8.11088	7.5277	9.36315	9.93739	5.5892	6.78801	8.32504	8.02969	7.56876	6.36431	11.5419	20.7754	15.9574	24.401	9.69903	8.9466
ADGRL3	ENSG00000150471	926.5	-0.663967	0.115147	-5.76625	8.10546e-09	2.23729e-07	46.9524	48.8995	29.6905	26.7082	37.991	37.6926	25.5961	23.3923	50.9318	42.7254	49.9381	46.7402	44.3934	49.0898	42.4708	44.6259	36.5098	52.5902	53.3089	45.762	41.7687	48.7745	43.23	41.0785	32.1363	39.241	27.4785	29.4367	28.6155	31.7695	20.9332	29.7967	37.5694	28.6342	31.2657	19.7039	61.4975	56.3904	48.6919	46.1697	38.0501	26.8398
FADS2	ENSG00000134824	408.429	-0.663334	0.158716	-4.17939	2.92298e-05	0.000274128	17.8273	20.751	11.3246	12.6327	13.03	15.1943	9.02826	10.7478	18.2007	23.9514	23.1432	18.1376	21.2779	19.9164	20.0658	22.451	24.5163	18.0415	21.5553	20.1336	20.386	20.7401	27.8693	26.5467	17.7888	17.024	16.6766	15.3176	16.517	16.6627	8.17289	11.137	15.1558	15.7943	17.3963	10.9466	17.7808	19.2915	21.6462	22.6044	11.4545	12.3717
NUDT2	ENSG00000164978	213.226	-0.662555	0.17042	-3.88778	0.000101164	0.000796785	8.10085	9.30125	6.07306	9.86466	5.96553	4.15845	5.0904	4.84706	7.00028	9.99478	10.3386	8.10633	10.7357	8.01467	10.5527	11.3175	15.036	9.67176	10.5227	14.0806	15.4934	9.00914	15.3607	12.7272	10.9062	7.94754	7.16335	8.42653	7.83769	6.32379	4.95646	5.93584	8.96543	8.40845	8.87645	5.49876	7.97685	8.85258	8.8706	10.8217	8.07521	9.68477
SMARCAL1	ENSG00000138375	760.937	-0.662346	0.122646	-5.40045	6.64748e-08	1.42387e-06	30.7236	37.1506	24.1455	28.3278	27.3682	27.9362	17	17.5969	35.2284	37.1878	32.0591	30.6089	32.8356	34.6234	30.4105	35.1947	47.3569	39.1055	37.3626	36.7899	45.71	37.2341	40.9284	38.2766	36.6893	35.3575	29.9799	31.2343	34.0335	31.3178	19.7731	24.478	36.6622	30.9067	33.9207	21.995	34.5812	34.8986	35.7235	31.5458	31.5109	28.7886
COMMD9	ENSG00000110442	780.466	-0.661836	0.151048	-4.38163	1.17793e-05	0.000125217	27.9601	35.0021	28.0475	41.0488	25.5367	29.1624	21.6582	19.9151	27.3957	28.0934	26.2732	27.8977	29.5956	25.4065	23.8606	26.2695	48.4593	32.7352	33.4687	30.4794	36.1512	34.8117	32.2224	31.2481	54.0546	47.7304	36.3853	39.4362	40.4509	45.722	25.4151	28.0336	39.4906	39.0122	41.4498	24.1335	31.9965	28.7069	28.8777	25.4038	43.6237	40.9536
ACSS2	ENSG00000131069	461.56	-0.661699	0.108812	-6.08113	1.1934e-09	4.11172e-08	18.613	22.0565	14.3465	18.5515	15.2278	16.5805	11.1413	10.7478	21.0008	24.1766	23.1906	18.4358	21.1812	19.4756	22.1451	20.0587	26.8973	20.1805	21.9725	21.3785	22.8776	22.0737	25.0174	24.0297	21.7065	21.359	17.8894	18.2762	21.0408	18.8208	11.1257	14.1931	19.7987	19.9227	20.4079	11.303	19.7862	20.5196	20.4892	20.4735	20.5391	18.4542
PLD2	ENSG00000129219	605.005	-0.661492	0.12871	-5.13938	2.75643e-07	4.92669e-06	30.3714	30.3786	16.5175	17.138	20.0421	22.2317	17.9125	16.1744	28.5309	33.9462	33.5292	30.3378	33.3192	32.9403	35.6089	36.0228	38.009	28.2248	32.3098	29.1486	27.272	30.6474	40.0278	38.8464	22.5536	25.1973	16.8661	17.5646	25.3015	21.9827	12.1275	16.4558	21.7732	21.8544	24.4895	14.1542	24.2871	26.1484	29.8419	31.5458	21.9435	17.0369
EXD2	ENSG00000081177	1027.48	-0.661406	0.10735	-6.16121	7.21914e-10	2.64086e-08	47.9819	51.7008	31.2748	32.3031	38.5667	43.4504	24.8277	20.9688	49.4939	46.2821	48.0886	47.9602	46.231	48.1681	47.6172	44.2119	49.8262	52.0787	52.4745	55.0776	55.3594	51.823	52.0361	51.4312	44.3131	41.3633	35.4756	33.4814	39.9249	37.1899	27.5769	31.0897	48.4026	39.3909	48.3846	28.3594	44.4743	47.9472	43.1478	44.9998	46.1692	32.7451
ZFAND2B	ENSG00000158552	397.572	-0.660548	0.140041	-4.71683	2.39544e-06	3.16569e-05	17.7189	15.0669	10.1804	18.257	12.4544	12.7952	10.661	11.0112	14.3033	18.729	20.9617	17.6496	16.4904	17.0312	21.8852	20.7027	24.1635	13.4382	19.9329	19.9619	20.0689	15.0243	25.6178	20.6105	22.0242	16.753	12.6211	12.9207	15.3072	15.3076	7.69834	10.2555	14.9957	14.0898	14.662	11.1503	14.1266	18.9844	15.9092	19.6378	18.9592	18.3951
CCDC18-AS1	ENSG00000223745	167.111	-0.659829	0.233974	-2.8201	0.00480087	0.0207792	8.58852	6.93514	3.75532	3.56306	5.07594	5.49128	3.40961	3.84603	13.8492	11.4805	12.4253	8.37745	14.9429	14.1058	11.2805	11.3175	5.1149	6.27734	7.88044	6.31052	7.11245	6.85892	6.30438	8.69059	4.02365	4.83174	3.48692	3.59532	3.57693	4.26605	2.90006	3.46747	4.53608	2.68919	2.9324	2.64755	11.3637	8.18736	10.6544	9.06681	8.1191	3.63179
LIX1L	ENSG00000271601	1374.15	-0.659727	0.124315	-5.30689	1.1151e-07	2.2385e-06	57.5458	69.6506	40.7804	42.6978	61.4345	59.1246	32.7034	34.0874	66.3702	59.1583	61.4149	57.9915	69.1048	60.4707	69.6583	66.6168	77.8259	70.3527	67.7254	71.7768	69.4484	68.8614	81.1563	60.8341	59.243	57.439	43.8897	47.7878	57.2835	56.7134	34.9062	40.3754	74.7653	52.0036	60.4708	40.9352	70.5885	67.2899	65.3243	73.3284	55.7365	43.1976
XRRA1	ENSG00000166435	134.022	-0.659533	0.136303	-4.83871	1.30683e-06	1.87274e-05	6.12305	6.82636	3.69664	3.62195	6.27951	5.49128	2.83334	3.79335	6.20565	5.67271	7.20854	6.1272	6.43172	6.73232	6.08211	8.00506	5.55584	7.53281	7.13875	6.31052	6.47822	6.61396	8.10563	6.41109	5.55899	7.13472	4.69976	4.4567	5.57581	5.8219	3.05824	3.76132	4.85627	4.20422	6.14219	3.66584	5.12479	7.31745	4.72456	7.98047	5.92475	3.69084
BCAS3	ENSG00000141376	652.587	-0.659093	0.134842	-4.8879	1.01916e-06	1.49851e-05	25.0341	29.8619	18.2778	17.992	20.827	21.6986	15.3673	15.4368	27.6984	33.0908	32.4859	25.3221	28.0965	27.9712	30.9304	32.8484	41.6688	34.0836	38.0579	34.7293	33.9767	30.0758	42.1793	34.6199	28.9597	30.5709	21.2247	24.7927	28.9311	31.2175	14.8694	18.1601	26.5761	26.1344	31.7412	16.1399	30.9716	29.5257	29.6972	31.1698	27.2977	17.8046
SIDT2	ENSG00000149577	433.549	-0.658454	0.115818	-5.68523	1.30637e-08	3.40105e-07	21.3223	20.3703	12.2635	11.6315	15.1232	12.3687	11.4774	11.38	20.8873	22.4657	28.6919	21.147	22.3418	22.1606	25.836	25.5334	24.9572	22.0404	22.8533	23.7396	19.0269	20.3862	32.4725	28.0663	15.5652	18.4238	12.7727	13.4075	16.0962	13.9023	9.70201	12.3418	15.1025	14.0141	15.1375	8.75729	18.8949	22.0547	21.2605	28.245	15.4482	11.8107
TTC12	ENSG00000149292	237.116	-0.65785	0.141818	-4.63869	3.50616e-06	4.3922e-05	8.80527	11.3682	6.19041	8.53956	8.00637	6.45093	5.90679	5.26854	12.26	15.0822	11.5716	8.75701	12.1381	12.2224	8.57733	9.56927	14.1542	15.1586	12.0988	11.9771	13.5907	11.5404	10.0069	9.35544	10.5356	9.70864	7.73187	7.00338	6.89085	6.52455	5.64193	6.17092	9.71255	8.02969	8.87645	4.83687	12.6114	10.2854	12.5345	9.15038	10.5768	8.73991
TMEM107	ENSG00000179029	263.927	-0.657528	0.141516	-4.64631	3.3792e-06	4.24849e-05	10.4038	11.9393	7.07056	8.24509	10.2042	9.32985	5.33052	4.21483	16.4601	16.0277	11.8087	10.7361	15.6199	13.6249	14.5035	13.8478	17.6376	15.0656	13.5358	14.1236	15.9917	11.8942	14.5601	13.9144	7.57082	8.53457	6.40532	6.70377	8.88973	9.23475	4.69282	7.05248	8.27167	6.85554	10.7389	5.80425	16.3993	13.0486	14.7522	13.3704	9.56737	8.1789
EPM2A	ENSG00000112425	262.093	-0.657197	0.126704	-5.18686	2.13864e-07	3.96546e-06	12.4628	12.3745	10.1511	11.9554	11.9834	13.7549	7.49154	7.00716	9.87607	8.95928	9.57978	12.4171	10.107	9.45731	10.8126	11.0415	11.1999	10.6947	11.728	10.0453	11.4162	12.4658	11.0577	10.5427	15.4593	15.6241	13.6445	12.8832	11.5724	11.5936	8.12016	10.3436	15.1025	12.1582	15.3357	7.3826	9.35832	9.46663	10.6544	9.65177	11.8934	12.0764
USP20	ENSG00000136878	590.417	-0.656806	0.119574	-5.49289	3.95413e-08	9.00992e-07	27.4995	28.8556	20.0968	25.8248	23.0249	22.285	15.9435	18.9667	22.8928	27.283	25.0876	27.7079	24.7114	25.8473	22.2491	23.0491	24.2958	23.5284	26.4227	21.679	26.3659	28.7694	30.3711	27.0215	31.7127	30.1194	22.1344	23.1449	27.4582	26.0982	13.8148	20.364	24.8684	22.877	28.2937	14.4088	19.3405	24.4086	26.8529	26.6573	32.0375	26.2197
ISG15	ENSG00000187608	272.845	-0.656607	0.173547	-3.78345	0.000154668	0.00113914	12.9505	10.8243	7.98006	15.4301	11.0938	8.85003	6.81922	9.21994	13.5087	19.8995	14.9862	12.878	19.6337	15.4282	12.2162	11.8236	15.7856	10.9272	6.99969	10.5175	13.183	10.4517	8.60597	9.9728	14.1887	9.75379	10.1576	9.28791	10.2574	8.0804	7.17105	8.19851	11.3135	11.4006	9.70862	6.05882	9.89308	10.4901	14.1737	8.39829	14.0877	16.3873
C8orf82	ENSG00000213563	290.793	-0.654904	0.19977	-3.27829	0.00104438	0.00584922	12.8963	11.0962	9.09492	14.5761	12.4544	11.6223	7.49154	7.37595	10.8221	13.6415	12.9944	12.9322	12.1864	10.6194	9.61701	10.8114	14.7715	11.1132	9.82737	12.1059	12.3222	11.5132	13.9597	12.2523	15.1946	13.4115	8.90681	7.90221	12.0984	9.68645	7.27651	8.96252	12.114	10.0371	12.4429	7.739	7.3084	11.0529	14.8968	14.1643	20.4514	14.4976
LPIN3	ENSG00000132793	374.992	-0.654034	0.237528	-2.75351	0.005896	0.0246453	20.4553	15.6381	9.35896	11.9259	13.6579	12.7952	8.98024	7.79744	23.4226	27.193	24.3288	20.7132	24.5179	27.1296	18.2983	18.7705	11.8613	14.3681	14.8338	15.2397	11.9145	15.8953	11.6081	16.0515	10.3768	14.134	9.70274	9.55007	11.3094	10.5898	6.38013	9.46208	11.3135	9.54473	11.4126	5.44785	15.2407	17.654	21.2123	13.9136	21.0219	12.3422
FAM20B	ENSG00000116199	1704.58	-0.653901	0.134645	-4.85648	1.19493e-06	1.72664e-05	84.6931	85.5878	60.9653	62.6038	91.2099	97.5636	47.6385	41.8849	64.0999	57.9877	72.5123	84.5065	61.4641	66.4817	74.9607	77.3363	56.308	75.2816	80.5659	79.0747	72.5742	85.8454	80.9562	82.0144	88.4674	89.2743	68.1087	68.9103	79.9549	86.6761	47.5082	61.1509	93.6567	64.9193	94.3123	47.1468	73.3959	83.2552	63.4923	84.3172	76.144	62.39
RGS7BP	ENSG00000186479	167.584	-0.653536	0.222179	-2.94148	0.00326648	0.0150727	8.2905	8.9205	3.814	3.12136	8.79131	7.83707	3.36159	3.42455	10.2545	7.15842	11.1448	8.51301	7.3989	11.6613	9.61701	11.6855	4.45349	10.0902	12.8868	11.6337	10.6007	9.33575	6.90479	8.59561	4.50013	4.96721	3.71433	4.6065	5.20759	6.77549	3.48007	3.84948	5.33656	3.1437	4.35897	3.81858	10.4724	11.4111	8.34029	10.2367	5.52977	3.27747
PANX2	ENSG00000073150	213.406	-0.653419	0.167283	-3.90608	9.38064e-05	0.000749033	10.9998	9.62761	4.87018	5.4182	8.32035	6.66418	5.47458	4.3202	9.6112	14.2268	12.1407	10.9802	11.993	13.2242	10.0329	11.1335	12.9195	9.02077	10.5227	11.1185	8.0638	9.79846	16.6115	12.1098	8.20613	8.03785	6.48112	6.32926	10.7834	10.3389	3.84917	5.14243	7.20436	5.64351	8.75757	4.98962	8.24423	10.6436	12.4863	13.0362	5.26644	5.31481
APH1B	ENSG00000138613	150.734	-0.653196	0.180673	-3.61536	0.000299936	0.00201869	7.53189	8.0502	3.90201	3.06246	5.9132	4.95815	3.36159	3.00307	9.15712	9.58958	6.82915	7.56411	8.36608	10.5794	7.58964	7.22296	9.12745	9.85775	7.74137	7.85596	10.1024	8.00207	7.55524	7.12343	5.08251	4.33502	4.32075	5.28063	4.52377	3.66378	3.32189	3.87886	5.06974	4.81024	6.26107	3.56401	9.98221	7.16394	9.40091	6.30917	3.46708	3.01173
SPATA6	ENSG00000132122	163.511	-0.653126	0.117682	-5.54992	2.85795e-08	6.7749e-07	8.10085	8.02301	4.78217	4.9765	5.28525	6.18436	4.56215	3.21381	10.5193	9.18439	8.63128	8.13345	10.4939	9.77789	8.83725	9.20122	7.54007	8.60228	8.11222	7.85596	8.92454	8.02929	7.30507	7.2659	5.40016	6.18643	4.69976	4.6065	4.31336	4.96869	4.58737	4.6135	6.88417	4.31785	5.90442	3.66584	10.6507	8.75024	8.91881	8.44008	6.45139	5.22623
CLEC3A	ENSG00000166509	176.771	-0.652736	0.115759	-5.63876	1.7128e-08	4.30236e-07	8.50724	7.99581	6.07306	6.24271	6.27951	7.62382	4.6582	4.21483	10.0653	8.23894	6.49718	8.59434	9.76848	8.57569	7.48567	8.2811	10.8471	8.36979	9.45653	6.65395	7.74669	8.00207	7.0549	6.45858	8.57673	7.31535	6.25372	6.142	6.68045	6.97625	4.90374	6.11215	11.3669	7.27217	6.85547	4.83687	10.0713	6.90808	9.88301	7.14482	6.84638	6.4073
VWA1	ENSG00000179403	577.407	-0.651949	0.147498	-4.42006	9.86717e-06	0.000107429	28.0956	26.6527	17.075	22.5857	22.8155	20.7922	13.7345	15.3841	24.4064	33.9462	26.5578	28.0875	30.1759	25.6469	21.5733	21.8529	45.9459	28.9223	24.4757	25.5426	29.9448	26.5919	31.5219	28.1138	26.8949	22.3976	16.4871	20.6356	23.7235	22.4846	10.4929	16.5733	20.2256	18.9758	22.1119	17.0563	19.7862	24.5621	35.1449	26.1141	24.4012	23.4147
GSN	ENSG00000148180	1793.1	-0.651807	0.146949	-4.43559	9.18219e-06	0.000100867	86.5626	90.4832	48.6725	62.1032	54.2654	58.0583	37.8899	39.6721	85.3656	121.108	104.903	87.4617	119.059	98.8208	87.6967	89.3899	118.04	92.6257	92.3402	103.845	115.475	91.044	123.085	96.1663	72.5845	54.5038	48.0589	53.9298	67.7513	57.6168	35.5916	48.7209	49.3632	53.3293	65.7808	44.1428	83.0216	92.8242	113.582	92.0887	50.7334	61.7404
GNE	ENSG00000159921	789.4	-0.651481	0.145561	-4.47567	7.61737e-06	8.58188e-05	36.2235	42.4539	24.967	21.0839	35.2699	34.6004	17.5763	18.6506	40.3746	37.683	35.4736	36.1667	38.9289	42.9987	36.6486	37.541	42.242	45.9408	42.6934	41.6409	46.7066	42.2967	43.28	37.9916	32.5598	33.6416	26.6825	26.3657	33.823	31.0669	20.4059	24.9481	36.9824	28.8236	36.7342	22.1478	39.2158	41.0391	38.8571	33.3425	25.7617	21.2592
HEYL	ENSG00000163909	306.617	-0.6512	0.141388	-4.60575	4.10973e-06	5.00127e-05	15.0367	16.4268	8.06807	8.24509	11.5124	10.9826	6.53108	8.00818	14.9844	16.5229	18.8276	14.9113	16.4904	18.5139	14.2436	16.0561	19.0927	18.46	16.5026	17.1286	17.2149	16.2763	18.6129	18.5209	11.0121	10.7472	8.5278	8.01457	12.151	10.6902	6.59104	8.08097	9.76591	9.05234	12.2844	7.63717	13.0125	16.8353	16.2467	16.337	11.0595	8.47417
PMM1	ENSG00000100417	602.512	-0.650944	0.176573	-3.68654	0.000227323	0.00159494	24.0316	25.0209	11.4713	17.2852	19.9898	20.8989	13.8786	17.913	27.1687	37.2328	29.6404	23.2345	33.0291	28.6925	34.5173	32.6643	47.0042	27.6668	34.2104	43.7444	41.3157	25.0405	53.1869	41.9808	27.795	21.7654	16.8282	17.3399	21.9876	18.2687	12.2857	11.6954	21.9866	19.8091	22.1515	15.8853	23.4849	25.8925	30.1311	34.5124	19.8808	16.6826
ZDHHC1	ENSG00000159714	168.688	-0.650833	0.152347	-4.27204	1.9369e-05	0.000193212	8.07375	7.77824	5.1929	7.50892	6.64581	7.51719	3.88984	4.74168	8.05978	9.58958	7.82507	8.13345	8.36608	7.53379	6.39401	6.25683	11.6849	8.23029	6.258	6.43931	7.9279	7.83877	8.70604	8.31067	7.04139	7.04441	5.11668	6.02965	7.10126	5.67134	3.9019	5.17182	6.88417	6.47678	6.37995	3.25853	5.74868	7.47097	8.43671	8.52364	6.80249	7.6179
AP1S1	ENSG00000106367	1435.74	-0.650686	0.137661	-4.72672	2.2818e-06	3.03699e-05	58.9547	61.8451	37.6119	59.0113	45.6834	43.0239	28.4294	33.0337	58.2348	75.1409	71.0895	59.103	75.198	60.4707	72.2055	70.1133	102.254	63.2849	70.0896	83.11	94.727	61.6214	97.4677	93.4119	64.0607	50.5301	50.8257	46.6643	52.9176	48.0307	30.5297	37.9071	51.231	56.9654	52.6643	35.3855	53.2533	64.4243	66.1438	78.3841	53.8933	59.703
NAT9	ENSG00000109065	716.905	-0.649891	0.184546	-3.52158	0.000428991	0.00274939	30.9674	28.7468	21.5344	41.4021	35.7932	30.8685	15.5113	17.8603	28.1903	31.1099	28.4074	30.9613	26.3556	25.3664	25.4721	25.8094	31.6595	25.5744	25.1247	23.8254	28.1327	28.6877	27.7192	32.3404	39.5482	34.8156	32.0266	28.8	35.1381	29.2601	16.1876	21.3337	29.8314	32.952	37.923	18.4819	22.861	26.046	29.1187	27.0751	42.6143	41.6032
ANKS6	ENSG00000165138	1800.81	-0.649664	0.0989479	-6.56572	5.17821e-11	2.62586e-09	84.368	87.4372	60.0558	72.439	68.8653	75.4385	48.8391	46.89	87.4846	91.3487	85.9809	84.5878	87.868	89.7643	77.2999	68.6871	85.5423	92.2072	86.6385	76.2843	81.5441	87.3151	77.4037	76.4107	84.1261	87.739	68.8288	68.1613	82.585	79.2482	40.3372	60.5338	73.271	73.0247	78.5011	46.1794	79.9913	84.688	95.5518	77.1306	76.0562	72.7834
ZSWIM7	ENSG00000214941	395.002	-0.649531	0.094318	-6.8866	5.71402e-12	3.68153e-10	16.4184	18.3033	11.1193	17.8447	13.1346	12.7952	10.2769	10.1683	19.8657	20.4398	18.4008	16.6465	19.5853	18.9547	17.6225	17.7584	20.9005	19.39	17.9396	18.5023	21.6998	18.2632	20.0639	19.0908	20.8594	18.1077	13.7203	13.0705	14.8863	15.7091	10.282	11.137	15.5828	14.355	15.1375	10.4375	19.296	17.6028	20.1517	17.4651	17.8181	17.657
TBC1D17	ENSG00000104946	596.148	-0.649455	0.130502	-4.9766	6.47108e-07	1.02399e-05	27.2015	23.2531	16.0775	25.7954	21.8736	20.0459	14.791	16.4378	27.6984	33.9462	31.9168	26.4608	31.2882	28.9329	29.4228	33.4464	38.2295	24.4584	26.9326	29.0198	25.324	23.0536	35.7748	36.6619	29.0656	29.3517	21.2247	22.5082	28.4576	24.994	13.8148	15.7505	22.3068	21.5893	22.3496	14.9179	21.9698	25.0226	28.0099	28.245	25.235	25.8359
SLC25A23	ENSG00000125648	1945.37	-0.649091	0.137004	-4.73776	2.16093e-06	2.90155e-05	84.9099	98.9414	57.9141	61.4848	71.0108	70.1072	54.0255	49.2081	90.8901	91.7989	103.907	84.6963	94.5415	93.4911	95.2344	93.3464	149.346	102.576	102.909	100.883	94.5911	99.0461	121.734	103.005	86.1908	90.2226	71.6714	75.4268	84.2157	80.8542	47.7719	57.8891	79.6749	76.3957	77.9859	54.5294	88.1019	94.7687	91.8396	94.2197	66.2255	62.2423
MAML3	ENSG00000196782	217.588	-0.648243	0.139871	-4.63458	3.5766e-06	4.46432e-05	10.4579	10.09	6.07306	4.9765	5.49457	4.47833	6.38702	5.42659	13.3951	11.1203	12.615	10.3566	11.0258	14.5867	13.0479	13.7098	9.87705	13.3917	14.7874	11.2473	12.141	9.82568	12.7589	13.487	6.14136	9.1216	6.36742	5.95475	6.15443	5.26983	3.84917	6.14153	8.27167	7.2343	6.41957	5.54968	13.5918	13.458	12.0524	12.6183	6.05641	5.04907
DIS3L	ENSG00000166938	1809.16	-0.647727	0.121762	-5.31962	1.03986e-07	2.11013e-06	80.1415	88.1987	61.8748	60.3364	82.2616	82.4226	48.8391	49.4716	82.9439	71.9894	75.168	80.494	74.2792	77.9426	70.594	73.9778	88.4525	91.5097	87.8437	80.8348	92.0542	87.1791	81.8068	78.3103	99.0559	92.9771	76.8639	79.097	86.7932	87.178	56.4193	61.9443	108.973	84.3496	94.7482	54.9876	86.5867	77.4729	71.3023	67.1028	73.3352	61.9175
DEAF1	ENSG00000177030	5088.02	-0.647313	0.167595	-3.86236	0.000112298	0.000869252	197.157	225.433	154.496	180.067	172.53	169.164	140.947	126.866	196.575	259.909	270.131	211.985	247.5	214.553	225.038	260.487	346.27	222.729	263.763	298.483	267.6	225.773	359.449	302.271	294.626	247.954	212.247	221.262	263.483	209.287	132.137	144.958	198.307	219.453	232.65	160.177	176.427	223.31	255.56	272.297	168.438	181.826
ADGRB2	ENSG00000121753	927.863	-0.647205	0.161354	-4.01108	6.04416e-05	0.000510652	51.3415	42.8347	21.7691	21.4961	25.1704	26.2835	20.3616	24.6568	53.3157	67.6673	62.5057	51.6745	65.8164	65.1192	63.6282	64.2245	57.8513	46.3593	50.3885	50.4413	38.9146	42.5961	61.993	55.7052	21.8124	23.9329	19.8982	20.5233	21.6194	15.96	14.1839	21.9508	21.9333	23.9754	21.676	16.1399	39.6169	50.864	53.6093	57.2003	27.3416	21.4659
EVC	ENSG00000072840	573.396	-0.64698	0.162132	-3.99045	6.59471e-05	0.000550465	30.7778	34.2678	20.7423	15.6951	22.4492	23.3513	16.4718	16.7013	32.4662	27.238	31.3003	31.368	29.0153	37.3083	22.613	24.9813	21.2974	35.8971	28.2305	30.3077	21.9716	35.1656	24.7672	25.4544	19.2712	26.6875	22.8924	22.658	20.3043	19.7744	12.6021	20.7167	25.1886	21.5514	26.7086	16.3945	22.3708	31.112	31.722	25.0695	25.0595	15.6196
H2BC19P	ENSG00000220323	279.614	-0.646803	0.160446	-4.03127	5.54755e-05	0.000474806	17.746	15.5837	11.53	10.1591	15.1755	15.4609	9.79663	9.16726	12.5627	7.65366	10.8128	17.3785	10.107	12.7834	11.8003	13.1577	6.12906	10.0437	11.3571	10.0024	8.47152	15.7592	8.30576	9.92531	13.9239	16.6176	11.2946	11.3103	13.3083	15.0065	7.54015	12.0186	16.4366	9.65835	14.5827	7.68808	9.75939	12.5369	11.6668	11.4484	15.3605	10.4525
ENTPD5	ENSG00000187097	352.095	-0.646434	0.102758	-6.29084	3.1575e-10	1.3178e-08	18.2608	16.4268	11.442	10.1297	13.2393	12.0488	8.59606	8.74577	17.6331	14.4969	17.9739	17.7038	16.2486	18.7543	17.7785	13.3418	15.4329	17.995	19.0521	18.8028	18.2115	16.2491	14.7102	15.1492	12.8651	15.8048	12.1663	12.7334	12.3615	13.1997	8.96382	11.4015	18.091	12.0067	14.662	9.26643	16.9341	19.4961	17.693	16.9219	16.8526	9.89145
TPPP	ENSG00000171368	271.899	-0.646237	0.150628	-4.29029	1.78437e-05	0.000179794	13.8717	11.7489	5.5743	6.24271	9.00063	10.3961	6.05086	6.95447	14.4925	16.748	20.6297	14.1522	18.6665	16.4301	17.5705	19.4606	11.3762	12.6942	13.9067	14.0806	10.6007	11.5948	21.2147	18.331	7.99436	8.89582	6.74643	5.28063	7.99549	9.58607	4.64009	5.87707	9.28562	6.1359	8.9557	5.6515	12.7451	15.4025	14.6558	18.259	8.99684	6.43683
MXD3	ENSG00000213347	622.033	-0.646038	0.16251	-3.97537	7.02705e-05	0.000580766	27.6079	25.9728	16.8989	32.2147	23.5482	22.3916	13.4944	14.91	28.1525	34.4415	29.1662	27.4639	32.1103	28.1716	32.4899	27.9717	32.2327	23.4819	21.7407	24.8987	28.2233	25.8843	33.9736	32.5303	25.2008	24.9715	18.6474	20.4109	25.1963	22.8861	14.0785	16.8378	21.2395	20.9832	25.8764	15.0198	20.4546	21.3383	32.5416	31.6294	34.8463	32.0955
VPS35L	ENSG00000103544	1212.5	-0.646021	0.123257	-5.24126	1.59484e-07	3.07182e-06	56.2453	59.2887	41.3085	37.1324	42.125	43.1306	29.9181	31.6112	52.5967	50.8743	59.3282	56.6088	54.6455	52.6163	54.635	58.3357	73.0637	61.704	68.7453	63.5345	62.8342	59.0085	74.3016	65.0132	56.8076	59.0195	48.2484	47.975	48.3412	48.2817	30.8461	41.6096	51.6579	49.7689	50.1678	34.5709	64.0822	62.6333	52.9343	59.2477	48.3196	36.6722
GAS8	ENSG00000141013	371.956	-0.645464	0.113644	-5.67972	1.34916e-08	3.48259e-07	16.6081	14.0879	9.50565	9.54075	12.716	13.7016	11.0452	10.4844	20.3576	22.5108	21.9576	16.5651	19.1017	20.6378	18.8181	19.6906	17.0203	16.4141	16.5953	19.7901	18.7098	15.0515	18.8631	17.6661	16.4123	17.2949	14.6299	11.9469	17.6216	15.2072	8.64745	9.19761	14.4621	12.9914	15.2168	8.55363	18.8949	16.3747	17.4037	18.5515	18.0815	9.80287
ALAD	ENSG00000148218	1112.23	-0.645166	0.0887226	-7.27172	3.5493e-13	3.42113e-11	56.7601	52.7887	36.9664	36.8673	43.1716	43.5571	31.2628	31.5059	50.5155	57.4475	53.3053	56.5275	53.6783	51.895	54.7909	51.2968	51.7222	49.3818	47.329	49.368	47.7939	53.0205	55.9388	54.2331	52.2016	60.2839	40.8197	42.4697	47.1839	50.1888	28.5788	36.6435	48.0824	44.5421	49.2564	31.8724	49.911	48.4589	44.7869	45.543	49.6362	36.9379
PRSS12	ENSG00000164099	496.571	-0.645045	0.169822	-3.79837	0.000145651	0.00108324	25.4134	23.7699	11.4127	9.24628	13.0823	13.7549	10.8051	10.3263	28.493	27.193	40.4058	25.4306	30.8046	34.5432	33.5815	31.3302	20.1509	26.5973	34.0713	38.55	25.2787	24.1423	37.7262	35.5697	12.4945	12.0568	10.6124	11.4601	12.6771	11.3929	7.54015	11.0783	12.8611	12.196	12.641	8.75729	26.8717	36.5873	27.2385	36.5597	10.2696	9.47808
TIMELESS	ENSG00000111602	3761.99	-0.644778	0.0893754	-7.21426	5.4227e-13	4.87842e-11	174.832	189.697	129.881	139.813	144.743	155.942	93.164	103.632	159.493	153.929	147.064	174.381	172.303	160.253	150.753	158.399	151.375	174.696	168.456	172.445	166.35	190.825	191.283	165.501	188.37	193.405	149.483	155.61	155.544	163.214	104.771	130.912	186.62	156.087	177.172	113.234	165.375	172.958	172.495	167.339	188.583	139.219
BCAR3	ENSG00000137936	243.439	-0.643791	0.154267	-4.17323	3.00311e-05	0.000280236	9.61806	12.0753	5.60364	6.56663	6.95979	7.25063	4.61018	5.0578	10.6707	12.2008	13.8954	9.78725	14.9912	14.9874	12.6841	14.952	14.7715	13.3917	15.3437	17.6437	15.3575	11.5948	19.1133	14.5793	8.7885	7.45081	6.14001	5.9922	7.10126	8.18078	5.16738	5.58321	7.57792	7.08279	9.31235	6.10973	12.7897	13.0998	12.9202	17.1726	6.67083	6.4073
WDR72	ENSG00000166415	138.206	-0.643678	0.164899	-3.90348	9.48207e-05	0.000755085	5.44572	6.17364	5.01687	3.91642	5.65156	4.85152	3.45763	3.26649	6.01646	6.12293	5.26413	5.47652	6.18993	7.01283	6.18607	5.93479	5.51175	7.8118	7.78773	6.22466	8.74334	6.04238	4.25295	5.22385	6.98844	7.90238	4.43445	6.0671	6.04922	5.97247	3.74371	4.93674	6.24378	3.48458	5.23076	3.10578	10.205	7.57331	8.14745	5.89134	6.23196	3.98611
IGDCC3	ENSG00000174498	259.252	-0.643562	0.142448	-4.51787	6.24658e-06	7.21834e-05	12.7338	11.5314	5.86769	5.77156	8.32035	8.90334	5.7147	4.95243	16.498	17.9636	15.3656	12.878	18.6665	16.39	15.0233	14.4919	14.5069	15.3911	15.39	15.9266	13.1377	11.2138	16.5115	13.3921	8.4179	8.48941	5.07878	5.09337	8.0481	8.73286	4.85101	5.84768	6.08368	7.31005	8.75757	7.12802	14.1266	12.6392	15.861	13.4958	8.64574	5.72818
FLCN	ENSG00000154803	736.019	-0.643458	0.112646	-5.7122	1.11527e-08	2.96065e-07	39.9082	31.3849	19.0993	25.177	28.3624	27.0299	18.4407	18.2818	40.5638	39.3488	43.8204	40.2606	36.8978	42.4377	49.9045	46.6962	31.2626	33.2002	32.2635	36.9187	29.8995	31.1101	43.5802	38.514	28.4832	26.3714	22.9682	19.7368	25.0911	20.0755	16.4512	18.9829	25.8823	23.6346	24.4102	17.8201	31.5955	35.001	36.543	40.8216	33.0908	25.3635
ACADSB	ENSG00000196177	523.602	-0.643156	0.154666	-4.15835	3.2056e-05	0.000296625	28.5833	23.8243	17.8378	19.8471	22.7109	24.5242	15.6554	14.3831	30.1201	22.8259	21.104	28.684	24.4212	25.5267	21.3654	19.6906	16.3589	26.5043	20.5819	18.674	19.2988	23.7068	13.4093	16.7638	22.7124	25.1521	18.6853	18.089	18.9893	20.728	15.133	17.8075	27.3232	17.1957	17.2774	12.6268	30.6151	25.9949	25.3101	18.0501	33.2225	19.9896
NEK8	ENSG00000160602	116.152	-0.642412	0.166031	-3.86924	0.000109177	0.000849426	4.55165	5.16736	3.28591	4.91761	3.61072	4.05182	2.92938	3.63529	6.0543	4.90735	5.40641	4.63606	5.17439	6.17129	3.79482	3.49646	6.04088	5.06837	4.26471	3.94944	5.43627	5.28028	4.50313	5.27134	5.55899	5.9155	4.43445	4.86866	5.15499	4.21586	3.1637	3.6144	4.26925	4.58298	4.79487	3.10578	5.12479	5.06593	5.64055	3.38439	9.08461	5.1967
CRADD	ENSG00000169372	164.295	-0.642186	0.158281	-4.05726	4.96525e-05	0.000432124	6.42107	6.41841	4.75283	7.59726	4.55264	5.81116	3.26554	3.74066	7.1138	6.75323	6.7343	6.45253	7.20547	6.37166	7.74559	7.545	10.2298	6.74233	7.41689	9.35846	9.10575	6.45065	10.2571	9.02301	9.79441	6.81862	6.40532	5.9922	7.57468	5.37021	4.21827	4.84858	8.59187	7.5373	7.25174	5.75333	5.30305	5.98701	6.74937	9.5682	6.89026	7.49979
AC138904.1	ENSG00000246465	483.259	-0.64129	0.137705	-4.657	3.20854e-06	4.0507e-05	22.3518	21.1862	13.0263	16.4313	14.7568	15.8341	10.7571	11.0639	29.8174	34.1263	27.8383	22.611	32.5939	29.534	18.4023	20.9788	35.4075	25.5279	26.0982	26.9592	32.074	20.6856	24.2168	22.1776	20.383	16.9788	13.9098	13.8195	17.306	15.96	10.9675	12.9002	17.5039	16.0215	18.268	11.7103	28.4315	24.1527	26.8046	18.5515	16.1504	16.2988
TMEM42	ENSG00000169964	472.333	-0.641088	0.128619	-4.9844	6.21533e-07	9.89321e-06	19.6967	21.9749	11.6474	15.1356	12.559	14.0214	10.9972	10.6951	23.9902	28.9038	22.337	19.8456	27.2744	22.6014	23.4967	23.8772	28.4406	21.3895	25.032	25.1562	31.6663	22.6453	29.7707	31.1056	18.2123	14.8113	11.0293	12.4713	18.1477	15.408	10.1238	11.9598	16.7568	16.173	16.2867	10.9466	20.9894	23.4363	28.2027	23.6907	20.6708	15.9444
PARP16	ENSG00000138617	470.473	-0.640374	0.108097	-5.92408	3.14047e-09	9.53526e-08	23.273	23.2259	14.4052	17.2263	18.1582	19.9925	11.6215	12.4864	18.9954	23.051	22.0525	23.0448	24.9532	20.0767	23.0808	21.9909	28.4406	22.5984	23.2705	24.0401	21.9716	23.1625	27.2689	22.9374	20.9653	20.4107	16.8661	16.2538	20.3043	20.1759	12.3912	14.2519	20.0655	17.4229	21.4382	13.4923	21.6133	23.4363	20.9713	22.7715	18.257	17.4208
NINL	ENSG00000101004	395.741	-0.640352	0.151052	-4.23928	2.24241e-05	0.000220073	22.5144	17.841	12.0874	13.2216	14.5999	15.3543	10.4209	9.85217	22.0225	25.122	23.6649	22.855	26.4039	22.9219	21.8332	18.5865	13.14	22.2729	16.4099	18.0301	15.4481	17.855	14.46	15.7665	12.0709	14.4501	12.6969	12.3215	13.5713	15.6589	8.12016	11.5778	14.302	13.2187	14.8601	8.65546	22.148	19.8032	24.3459	18.5097	18.8275	13.228
THSD4	ENSG00000187720	468.994	-0.639875	0.167431	-3.82172	0.000132525	0.00100094	24.2754	25.8096	13.4077	10.9836	14.8092	14.1281	12.0057	10.9586	29.0228	25.7973	31.1106	24.4546	27.7096	32.4995	24.1205	23.2791	23.6344	31.5262	30.7337	30.737	25.6864	25.6665	24.9673	21.2753	13.1298	15.1274	14.4783	15.7295	12.9927	14.2034	10.1766	13.2234	16.0631	16.0594	17.5151	11.2521	27.3619	31.0096	26.2743	23.2729	13.7805	11.1611
TSPAN15	ENSG00000099282	482.954	-0.639251	0.140124	-4.56205	5.06565e-06	6.02275e-05	22.3789	20.8054	13.2023	23.528	15.6988	13.6482	13.1582	12.223	21.8333	25.077	21.8153	22.1772	19.7304	21.84	18.9221	19.6906	32.4973	20.7385	21.1381	20.8204	24.6897	20.7401	25.5677	24.6471	22.2889	22.4428	15.0847	17.4523	21.7772	18.3189	12.3384	13.4291	18.3044	19.8091	21.359	13.4923	18.3601	19.3938	21.3087	22.3537	22.7774	23.3556
RCCD1	ENSG00000166965	1125.27	-0.639065	0.130661	-4.89102	1.00315e-06	1.48305e-05	55.1616	48.818	30.424	49.5	41.1308	38.3324	27.9012	28.5028	52.7102	65.0111	57.8106	56.1479	62.3345	55.5817	59.2616	51.5268	56.2198	47.0568	44.8722	46.5777	52.0976	48.6929	57.9902	53.7107	46.9602	43.5308	37.5602	35.9906	45.4481	38.9465	24.9405	30.7077	40.8781	39.1637	44.9766	23.0642	42.5135	49.4312	56.2608	53.1474	56.8337	50.1364
DUSP19	ENSG00000162999	225.495	-0.638949	0.136122	-4.69393	2.68001e-06	3.48302e-05	10.7289	11.069	8.6255	9.36407	12.6637	11.9422	5.47458	4.74168	12.1843	8.50907	7.73022	10.709	10.0586	8.93635	9.20114	8.14308	10.4503	11.5317	9.87373	10.7322	10.2383	10.7239	7.25504	9.16548	11.8062	10.5215	9.66484	9.0632	7.67988	9.23475	7.64561	8.34543	14.1953	8.3327	10.4219	6.97528	10.3833	8.59673	9.06344	8.1476	10.8401	9.15328
CTPS2	ENSG00000047230	900.064	-0.638885	0.111416	-5.73425	9.79469e-09	2.63469e-07	37.4698	42.6443	25.4364	30.4479	28.2055	30.442	19.8334	19.1248	43.5531	45.0215	38.7934	37.1698	49.3744	43.8402	39.1958	42.4636	53.001	47.2428	52.4745	48.209	49.8325	42.841	49.034	44.7826	36.6364	36.2606	30.3211	29.3618	32.4028	31.9201	20.8804	25.5358	36.9824	34.5049	35.9813	23.5734	47.2818	46.7191	44.9315	42.1586	38.0501	30.4421
TMEM101	ENSG00000091947	1578.41	-0.638494	0.125795	-5.07567	3.86133e-07	6.55887e-06	69.0062	73.2677	43.8023	61.2198	48.6662	54.593	36.9775	38.7238	58.6132	82.4344	74.7887	69.3512	73.2636	66.3614	77.4039	83.179	95.243	70.0737	81.7712	84.7842	88.3847	73.5156	114.379	101.343	82.4319	66.6509	54.3884	54.3792	67.2253	60.5779	41.0754	43.696	61.2104	59.0107	65.2657	46.9431	58.69	64.8337	72.7004	78.8019	57.0531	61.6518
EEF2	ENSG00000167658	159259	-0.636929	0.180659	-3.52559	0.000422543	0.0027138	7204.14	7936.11	5109.17	4844.11	5983.59	5993.76	4816.87	4750.75	5822.49	8036.39	8049.43	7204.36	7078.86	7020.29	6696.19	7614.98	9663.11	7232.89	8475.09	8647.73	8417.57	7947.39	11728.6	9853.08	9276.79	8503.91	6220.33	6251.03	8326.78	7815.25	3988.58	5111.64	6345.66	6692.9	7442.74	5060.34	5988.21	6648.95	7328.8	7694.97	5085.15	4856.47
ACBD4	ENSG00000181513	246.684	-0.636848	0.163915	-3.88523	0.000102233	0.000803894	11.5146	10.6611	4.48878	6.15437	7.58774	7.30394	5.52261	5.69002	14.833	16.9281	16.646	11.5224	17.3608	14.6668	17.8824	13.6178	14.3746	11.6247	13.4895	13.9948	13.7719	10.8327	15.2106	16.5738	6.30019	5.64456	6.36742	5.24317	7.94289	6.2736	4.00735	4.73104	5.22983	4.54511	6.4592	4.07316	10.6061	12.6392	16.4877	15.376	8.60186	6.23014
CDPF1	ENSG00000205643	246.91	-0.636841	0.15659	-4.06694	4.76344e-05	0.00041665	10.8102	10.09	6.3371	11.5431	7.79706	7.83707	5.23447	5.32122	9.95175	12.0658	11.5716	11.0073	12.4282	9.85804	11.6444	9.70729	16.8439	10.7877	12.1915	11.9771	11.6427	10.1251	13.9097	12.7272	13.6063	11.1536	8.37619	7.3779	9.41575	10.7404	6.27467	6.46477	9.07216	11.3628	11.8881	6.72071	10.205	11.5135	11.8596	11.532	10.1818	11.5154
ZNF688	ENSG00000229809	152.944	-0.636189	0.187248	-3.39757	0.000679871	0.00405054	5.63537	6.74477	4.16606	7.62671	5.5469	4.95815	4.6582	5.16317	6.62189	8.05885	5.78581	5.58497	6.28665	6.45181	4.62656	3.45046	9.17155	6.23084	5.97986	6.18174	9.15106	6.80448	7.00486	6.41109	10.0062	7.40566	5.761	6.96593	8.2585	6.2736	4.37645	4.2021	6.08368	6.02227	6.85547	4.32773	4.05527	4.7589	8.48492	6.26738	9.17239	7.58837
AGGF1P2	ENSG00000233435	117.061	-0.63617	0.240356	-2.64678	0.00812618	0.031973	6.39398	6.28242	3.40326	3.82808	5.12827	5.38466	3.98588	2.63427	8.1733	8.10387	7.1137	6.6152	8.65623	9.29701	5.04243	5.15268	3.96846	5.81235	4.63555	3.52016	4.80204	6.23291	2.25156	3.94163	4.23542	4.28986	3.86593	4.00728	4.15555	4.61737	3.42734	3.79071	5.06974	2.12105	3.24941	0.814631	9.49201	5.78232	7.32789	4.22004	4.3887	3.98611
EXD3	ENSG00000187609	261.694	-0.633794	0.175754	-3.60615	0.000310771	0.00208238	12.5441	9.46443	6.80652	10.483	9.94256	8.58346	6.29097	6.1115	13.0924	17.1082	15.8398	12.7966	15.9584	13.3845	16.9467	14.86	13.5809	9.62526	7.83409	11.3761	12.0504	9.41741	9.95691	12.2048	10.9062	10.1602	8.18668	8.05202	11.888	8.38154	6.16922	6.67047	7.57792	9.4311	8.9557	5.54968	9.44744	12.3322	14.6558	12.4512	13.21	10.5706
HAP1	ENSG00000173805	112.601	-0.633273	0.180008	-3.51803	0.000434762	0.00278197	6.47526	5.92887	4.48878	4.74093	4.97128	4.85152	2.68927	4.00409	5.29751	4.99739	5.64353	6.23564	5.02932	5.16946	4.57458	4.37058	4.76215	4.0454	3.66209	2.53279	2.44632	6.04238	3.55247	3.32427	6.03547	5.55424	4.28285	3.63277	5.68101	5.32002	3.32189	4.64288	5.92359	3.93909	4.91375	3.10578	4.05527	3.47963	3.76036	4.09469	7.46079	4.42901
OSBP2	ENSG00000184792	216.425	-0.633042	0.162334	-3.89962	9.63446e-05	0.000764525	9.53678	11.4226	6.04372	5.50654	5.86088	6.07773	4.99436	5.26854	12.6383	13.5965	11.0025	9.65169	14.3626	15.1477	9.66899	12.6977	14.8156	15.7166	13.304	12.5781	13.3642	11.3771	12.3586	11.9674	6.35313	5.37362	4.39655	4.75631	6.94346	6.37398	3.37461	5.90645	7.47119	5.56776	8.32167	4.83687	12.4332	10.7971	14.0773	13.454	6.01252	5.28528
ARHGAP27	ENSG00000159314	207.963	-0.632548	0.129258	-4.89369	9.89608e-07	1.46571e-05	10.1057	10.4979	5.16357	6.59607	7.95404	7.144	5.61865	5.0578	10.8599	12.2008	11.3819	10.3295	11.461	10.7397	9.66899	9.56927	12.4345	9.06727	9.31746	9.31553	9.92119	11.0777	9.45656	10.7801	7.99436	7.40566	6.82224	6.85358	9.15274	7.87965	4.64009	5.31874	6.61734	6.85554	7.29137	4.48047	9.1355	7.88033	11.8596	9.1086	8.99684	6.64351
MANBA	ENSG00000109323	563.917	-0.632354	0.148693	-4.25273	2.11177e-05	0.000208431	29.4773	27.115	14.6692	19.1404	17.7919	20.0459	14.839	14.1197	32.0121	35.2969	36.6592	30.1751	33.5127	31.5778	37.1164	35.8388	26.1918	27.2483	33.2369	33.5703	30.1713	27.2452	30.4711	28.7787	19.5888	18.8302	16.904	16.1415	16.517	17.7167	12.6548	14.8396	19.7987	16.4003	19.2191	12.7795	35.116	30.6003	29.649	33.8857	18.7836	18.9562
RAD9A	ENSG00000172613	759.086	-0.631599	0.172937	-3.65218	0.00026002	0.00178566	35.3294	28.2301	17.5444	27.2971	31.6069	27.4564	17.6723	20.9161	34.4338	42.6804	40.6429	36.3836	41.5886	37.1079	50.2684	41.2215	35.2752	25.8069	29.7139	29.5779	24.7803	28.47	37.0257	38.609	31.1303	30.3	23.1198	22.0213	29.3519	27.654	15.5021	18.1014	27.0564	22.0438	29.2447	14.1542	26.1587	32.5448	37.0251	40.5291	40.3322	27.4303
FXYD6	ENSG00000137726	170.368	-0.631241	0.244108	-2.58591	0.00971227	0.0370521	5.96049	6.77196	2.87517	2.50297	4.18634	3.83857	3.64972	3.84603	9.2328	11.2554	10.8128	5.6663	11.0258	11.6613	11.4884	11.2255	14.992	11.4852	12.1915	11.5478	11.1444	6.53231	13.2592	11.6349	6.40607	5.19299	4.47236	5.65514	6.62784	7.22719	3.69098	2.67406	6.08368	4.96174	5.90442	4.48047	8.60074	8.18736	8.53313	8.98325	3.20375	2.15545
LINC00649	ENSG00000237945	763.066	-0.630758	0.127661	-4.94087	7.7775e-07	1.19967e-05	39.3121	42.8347	23.8522	20.3477	32.0255	30.7619	20.3616	19.0721	43.7045	34.5765	40.9749	40.0166	37.9133	44.9222	40.3914	39.2892	27.5146	44.0344	36.1573	37.5626	33.6143	42.7049	34.574	35.7121	24.936	30.7064	24.598	26.5155	27.353	25.7971	19.2986	23.9197	35.3814	24.3542	32.6527	19.653	36.6757	42.3184	38.9053	37.5207	30.1943	19.6648
RAB3D	ENSG00000105514	267.594	-0.63001	0.178029	-3.5388	0.000401947	0.00260146	11.5417	12.1569	5.77967	4.44646	9.73324	9.1166	5.95481	5.47928	11.5032	13.3264	16.8832	11.3868	14.7978	13.104	24.1725	19.8746	13.4928	13.6242	18.125	19.6184	14.7232	11.7037	25.1675	23.3649	6.24725	6.3219	5.19248	7.15319	7.89029	6.57474	4.85101	5.34813	7.41782	7.04492	7.88577	4.37864	11.3191	15.3513	15.1861	25.9052	5.57365	4.51759
TMEM218	ENSG00000150433	356.371	-0.629328	0.135493	-4.64473	3.40518e-06	4.27672e-05	14.6032	15.9372	10.7085	15.6068	11.7218	13.7016	8.30792	8.95652	17.2926	17.8285	15.4604	14.586	15.6683	15.308	14.1916	12.4216	18.784	15.7631	17.8005	15.0251	18.7098	15.9225	14.3099	15.7665	15.8299	14.8565	12.0526	12.4338	13.0453	11.8948	9.59656	10.6081	18.6246	13.1808	13.1165	8.55363	16.0874	16.5282	18.2233	14.1225	18.9592	15.6196
MRGBP	ENSG00000101189	1443.32	-0.628387	0.11104	-5.65908	1.52188e-08	3.87895e-07	62.1516	62.4979	42.218	60.6309	49.2418	49.6881	39.5707	40.8312	62.889	65.7764	66.0625	62.7089	67.6056	61.5927	60.8211	64.5006	88.7171	61.611	71.6193	77.3576	76.3796	62.4652	79.9555	77.313	80.2612	67.1025	49.3096	49.4356	58.2829	56.0609	40.4426	42.0798	71.3499	58.7834	64.7109	43.2773	57.7542	58.642	66.3849	63.4677	63.329	60.5593
RNF135	ENSG00000181481	283.249	-0.628314	0.135136	-4.64948	3.32775e-06	4.19031e-05	11.921	15.2573	10.0924	11.7198	10.4135	8.63678	5.85877	6.74373	11.9572	14.0467	12.5675	12.2544	12.7667	12.0621	11.9563	12.5137	19.0927	13.4847	13.3504	15.4114	14.089	14.7793	15.9611	15.3391	14.2416	12.418	10.6882	10.5238	11.099	9.98758	7.59288	9.99101	12.114	12.8021	11.6107	9.62283	11.4974	14.3279	13.2095	15.0835	10.2257	12.106
TGM2	ENSG00000198959	167.546	-0.628307	0.182665	-3.43967	0.000582423	0.00356349	8.2905	8.64853	4.01937	3.76918	4.34333	4.53164	4.61018	3.74066	8.28682	10.7151	10.1489	8.29612	9.18818	10.6194	9.3051	8.78717	13.9337	10.5087	9.50289	10.5175	9.92119	8.76418	10.9076	11.5874	5.50605	5.41877	5.23038	3.63277	6.15443	5.16945	3.21643	4.11395	4.10915	5.11325	5.03263	3.92041	6.86277	8.39204	9.8348	10.0278	3.68651	3.74989
TKFC	ENSG00000149476	662.547	-0.628019	0.113148	-5.55042	2.84983e-08	6.76661e-07	28.5833	28.6653	20.1848	27.5916	19.4141	18.8196	14.1187	16.4905	27.7362	31.6951	31.5848	27.5724	34.9151	30.3756	34.2573	33.8145	37.9208	30.2242	30.8728	32.6688	30.579	27.7623	41.2286	39.7962	27.5302	27.7712	24.3705	25.0174	24.1969	20.8786	15.4494	20.2759	19.2116	22.8392	21.7552	15.2234	24.8664	32.6983	37.9893	35.4734	32.1253	28.0504
FBXW5	ENSG00000159069	2266.92	-0.627442	0.151553	-4.14009	3.47176e-05	0.000317623	100.001	103.048	71.6738	124.678	94.8206	89.5133	63.6781	71.1253	75.603	99.6776	89.0635	100.313	84.3862	81.9099	79.5872	82.4429	129.372	81.745	82.3274	88.9912	90.2874	102.612	108.225	101.295	133.998	121.651	86.794	79.097	116.25	108.308	55.4175	71.6414	98.1928	90.5234	112.937	66.9525	61.2747	80.5943	98.0587	90.5846	125.034	124.544
DALRD3	ENSG00000178149	493.012	-0.627282	0.137239	-4.57073	4.8602e-06	5.80976e-05	20.6721	19.5816	13.7011	21.3489	14.4952	15.1943	10.3729	13.6982	19.3359	26.2025	26.3681	20.6318	22.5352	23.7234	25.784	26.6835	32.3209	19.2505	23.8267	27.7749	25.0975	19.6241	33.9235	29.3485	21.1242	18.5141	14.7057	15.3176	14.5181	13.4004	8.70018	13.2528	16.9703	16.6654	17.4359	12.7795	17.2906	22.6688	25.3583	29.6238	23.6551	20.5801
SORBS3	ENSG00000120896	1455.81	-0.626847	0.150796	-4.15693	3.22549e-05	0.000298011	62.26	65.7071	39.4309	52.4447	48.2999	51.7673	32.8955	37.5647	71.365	90.8984	77.6816	61.4075	85.3533	72.132	74.0769	74.2078	126.991	71.7012	65.6394	79.3323	75.9266	65.1597	98.3683	83.8665	61.0959	61.4128	53.0618	50.1847	61.5443	57.0145	35.0643	39.3763	53.1522	56.8138	57.8554	40.3752	49.7328	61.7634	73.4235	68.022	46.9591	52.1147
ZFP90	ENSG00000184939	636.065	-0.626787	0.129418	-4.84312	1.27816e-06	1.83816e-05	30.4527	33.2887	17.3684	16.1957	21.8736	21.0055	16.5678	15.2788	36.4393	31.1099	33.2447	30.6631	35.3503	32.9002	32.022	32.5723	32.9382	37.7106	38.0115	36.4894	35.9247	33.2875	34.4739	34.7623	24.936	25.694	19.2918	19.6619	22.6714	23.388	17.5585	17.69	28.4973	17.3093	24.648	16.2926	38.7256	34.0287	34.3736	31.2116	21.5485	16.1216
ZNF438	ENSG00000183621	156.648	-0.626715	0.158959	-3.94262	8.05969e-05	0.00065453	6.50235	6.77196	3.75532	4.18144	3.87236	3.35875	3.26554	3.63529	8.1733	8.23894	10.0066	6.42542	9.13982	7.05291	9.20114	9.43125	9.39202	8.97428	10.2909	9.78775	10.4195	6.66839	9.45656	9.21297	5.40016	6.27675	5.19248	6.0671	4.52377	6.32379	4.271	3.76132	5.01637	4.92387	5.70629	3.1567	9.26919	9.10844	8.3885	9.5682	5.00312	4.3109
SLC44A2	ENSG00000129353	1363.03	-0.626519	0.165297	-3.79026	0.000150487	0.00111206	65.8905	68.5355	32.7417	29.6529	40.6075	43.2905	33.3758	31.2951	74.4679	82.3444	79.8157	66.1791	80.8076	78.9044	81.1467	80.9707	109.265	79.885	83.9499	83.2388	78.9165	68.3442	100.72	92.1297	41.1365	40.3247	36.499	34.6424	44.5012	38.7458	25.8896	32.7646	40.6646	38.8228	46.9184	31.7706	70.4993	76.1424	75.7858	85.4453	31.6864	29.4381
EFEMP2	ENSG00000172638	310.527	-0.626321	0.214732	-2.91676	0.00353685	0.0161061	16.7436	13.7615	7.68667	7.80339	8.84364	7.99701	7.58758	8.16623	18.2764	26.5177	23.0009	16.6736	24.1311	20.758	16.5828	19.1385	24.6485	14.9261	14.0921	15.7978	16.2182	13.9084	17.5122	15.5766	11.3298	10.2957	10.385	8.23927	11.4672	9.78682	4.74555	7.72834	8.59187	9.5826	9.66899	7.3826	16.3993	14.6861	21.6462	13.83	5.7492	7.85411
SYNGR1	ENSG00000100321	942.419	-0.625508	0.142871	-4.37812	1.19705e-05	0.00012686	47.9548	45.6903	27.8715	30.1829	31.5022	28.8426	21.6582	24.0245	50.5912	64.1106	57.2415	47.6891	59.5297	53.0972	56.6104	54.8853	69.8008	49.3353	46.1701	53.1887	48.0204	45.0729	55.4385	54.613	31.2892	27.5906	28.2744	26.3657	27.2478	24.4922	17.2949	28.0336	29.8848	32.1566	29.8788	20.9768	40.3299	46.975	54.1396	51.3925	23.7868	30.4421
WDFY3-AS2	ENSG00000180769	152.659	-0.625423	0.136095	-4.59549	4.31726e-06	5.22763e-05	6.61072	6.79916	3.13921	4.50535	4.91895	4.53164	3.6017	3.89872	8.77873	7.42855	8.86841	6.3712	9.13982	9.29701	10.0849	10.3974	7.05504	8.0908	9.36382	8.15646	9.83059	6.91336	8.30576	8.31067	5.4531	4.83174	4.09334	3.78258	5.3128	4.56718	4.00735	3.02669	5.81685	4.01485	4.04195	3.1567	10.1159	9.21078	7.56894	9.65177	5.17867	4.45854
FCHSD1	ENSG00000197948	262.39	-0.625052	0.192275	-3.25082	0.00115073	0.00633672	14.7658	10.5795	5.5743	7.15556	8.16336	8.53015	6.09888	7.2179	15.2493	15.4874	19.8235	14.6131	17.4092	17.3117	17.5185	16.2862	10.5826	9.90425	11.6352	13.0503	9.73999	10.6694	11.3579	12.3473	8.10024	8.57973	5.38199	7.30299	5.3654	6.2736	5.53648	5.46567	6.72407	5.79501	6.69696	4.02224	12.0321	12.6392	16.9216	14.3732	11.5423	6.93878
RBBP9	ENSG00000089050	491.229	-0.624747	0.126849	-4.92514	8.43e-07	1.2846e-05	23.2459	24.5042	15.52	16.873	18.0013	20.419	11.8136	10.6424	19.4873	17.6484	20.3926	23.343	19.7788	21.7999	23.7046	23.0491	25.1777	24.5514	23.8731	23.6108	23.9649	24.4689	21.8652	20.8004	20.9653	23.6168	18.2305	17.9391	19.6205	18.7706	13.7094	15.4273	24.9751	16.8548	20.3287	13.3905	23.2175	23.641	18.9464	22.5626	22.9529	17.0664
EPPK1	ENSG00000261150	4693.08	-0.624618	0.194271	-3.21519	0.0013036	0.0070085	280.874	244.688	158.662	198.029	280.956	271.685	148.822	168.804	215.949	240.19	230.958	279.519	249.483	248.495	170.611	193.41	140.836	192.133	132.623	145.786	135.816	239.327	163.964	161.797	174.235	190.018	133.451	145.536	197.31	179.626	75.4015	162.442	174.666	156.087	216.324	96.432	192.781	232.316	300.588	219.108	240.545	193.371
GPM6A	ENSG00000150625	480.402	-0.624014	0.167169	-3.73283	0.000189339	0.00136227	22.7311	22.41	12.1168	9.74687	14.2336	14.3413	11.7656	9.48337	22.9685	24.6718	27.9331	22.7736	29.3538	28.3719	31.5022	30.6861	24.9131	25.9464	34.7203	35.0298	35.3358	22.5365	34.3739	32.0079	19.1123	15.2177	10.8398	12.284	15.991	14.3038	9.96566	11.9892	15.2092	13.2566	15.613	13.1868	27.1837	30.8049	23.7192	28.0361	11.9373	9.74382
CZIB	ENSG00000162384	1209.14	-0.623626	0.13412	-4.64975	3.32337e-06	4.18696e-05	49.9868	53.5502	38.1693	64.9301	41.0261	42.7574	34.0961	29.8199	46.0505	49.6137	44.5792	50.1563	48.117	46.5251	44.0823	46.1441	68.2134	49.7538	48.8124	46.8352	59.6631	52.7211	47.2328	51.9536	68.8256	61.4579	47.6799	48.6492	52.2337	53.9028	36.5935	38.3479	57.8484	53.4429	53.2191	37.6258	49.6882	41.295	53.2718	42.4093	73.0719	64.8997
AC090825.1	ENSG00000259363	144.923	-0.623094	0.12223	-5.09771	3.43795e-07	5.94361e-06	7.80282	7.09832	4.89952	4.26978	6.12252	4.85152	3.79379	3.52992	8.62737	7.20344	7.63537	7.15743	8.46279	8.89628	7.58964	6.99293	5.99678	7.71881	6.21164	6.39638	7.74669	6.88614	5.40375	5.69874	5.66488	5.73487	4.66186	4.94356	6.15443	4.66756	3.5328	5.11305	7.04426	5.41625	5.27039	3.30944	7.70947	6.65223	7.76178	5.55708	6.23196	4.25185
ARMC2	ENSG00000118690	131.31	-0.622113	0.126591	-4.91435	8.90788e-07	1.34393e-05	6.50235	5.46652	4.4301	4.26978	6.22718	4.79821	3.84181	3.26649	7.03812	5.71773	6.11778	6.77787	6.33501	7.05291	7.0698	5.33671	5.159	7.02132	5.14546	5.96709	5.34567	5.49802	5.00347	5.65126	7.14727	6.23159	4.62396	4.68141	5.20759	4.01511	3.95463	4.46657	7.20436	4.46936	4.75524	3.05487	6.32801	6.90808	6.17085	6.18382	6.18807	4.54712
ZER1	ENSG00000160445	1306.77	-0.622021	0.122871	-5.0624	4.14019e-07	6.95953e-06	61.4472	65.6527	48.115	49.7061	60.074	61.8969	39.2825	36.6163	54.2238	58.528	52.0723	61.9226	57.7404	53.0972	50.3203	53.5051	73.681	60.5415	57.759	54.219	55.8124	66.0307	64.895	56.7975	68.5079	71.7084	54.4642	59.2853	64.9108	63.1877	36.3826	48.9266	65.6397	58.9728	66.93	38.8986	47.059	54.753	55.5377	58.2449	57.9748	49.8116
TMEM159	ENSG00000011638	264.553	-0.62107	0.189915	-3.27024	0.00107455	0.00597959	12.1919	12.8368	6.01438	6.86109	7.6924	8.42352	5.33052	6.63836	12.5248	13.7766	13.1366	12.4442	16.0551	12.2624	17.1027	16.0561	19.1809	15.8561	14.5556	19.6614	19.2082	12.6291	21.615	18.4734	11.3827	7.85722	5.8368	5.20572	9.31054	7.6287	7.4347	5.81829	10.5664	7.72668	9.23309	8.50271	11.0963	13.0486	14.4147	16.1281	7.19747	6.73209
LRRC28	ENSG00000168904	324.449	-0.620665	0.119755	-5.18278	2.18604e-07	4.03486e-06	15.1992	15.4205	9.50565	11.4253	11.7741	11.0892	8.2599	7.85012	14.7952	13.0112	12.3778	14.8842	14.4593	14.5065	17.3626	16.0101	19.71	17.995	18.0323	17.5149	19.2535	15.4598	18.2627	18.3785	13.3945	13.5469	9.77854	11.3103	12.8349	13.1495	9.06927	9.52085	14.4087	12.1203	14.0676	9.06277	14.8396	14.5837	14.5111	13.83	15.1849	11.2792
NR2F1	ENSG00000175745	708.182	-0.620372	0.148051	-4.19026	2.78632e-05	0.000263243	30.8862	29.454	24.0575	29.7707	35.3746	33.3742	19.065	17.3335	30.2336	27.8233	29.1662	29.8497	28.8702	25.3263	26.6677	28.4778	26.6328	29.2478	23.7804	29.6637	25.324	30.5113	25.6678	23.2224	37.7482	36.6219	26.9857	28.8	33.7178	33.9778	19.4568	24.478	41.2516	30.0356	36.0606	18.3292	27.5848	26.6089	31.1917	27.9525	43.3604	29.2905
DPM3	ENSG00000179085	361.93	-0.619129	0.210057	-2.94743	0.0032043	0.0148414	12.8421	13.5711	8.27344	20.4949	7.22144	7.67713	7.63561	7.2179	11.1248	17.6935	19.7286	12.5797	13.9757	11.8216	19.5979	17.1603	27.9115	12.6477	17.8469	18.9316	20.5672	13.609	31.3718	23.6023	18.8476	13.1405	13.5687	13.3326	14.4655	14.7555	7.75107	8.28666	10.0861	14.6201	12.4033	8.91003	13.6364	15.5048	17.7894	24.5681	15.2288	20.7278
TRIP6	ENSG00000087077	3786.47	-0.618442	0.116295	-5.31788	1.0498e-07	2.12498e-06	175.97	169.761	106.234	158.158	135.794	125.34	95.9493	105.055	162.331	210.746	183.77	176.767	180.91	165.904	165.361	160.745	245.03	170.372	147.411	180.386	193.033	170.33	221.354	202.543	186.411	150.055	132.579	131.866	160.489	135.409	91.2728	107.021	137.577	148.511	153.674	111.401	131.061	159.705	195.201	181.921	166.069	159.09
EHHADH	ENSG00000113790	753.538	-0.618343	0.111546	-5.54338	2.96692e-08	6.99674e-07	33.7309	37.2322	22.1212	22.9096	28.8857	28.4694	20.2175	18.0711	41.5098	38.7635	34.0983	33.7267	41.0566	42.9586	37.5323	38.9672	32.4973	42.9649	42.6471	35.8026	39.7301	37.0436	32.8228	39.1789	29.7009	31.6547	24.5601	27.4143	26.301	28.3567	17.8749	22.2447	33.1401	24.5057	29.0862	17.9219	40.9983	40.5786	39.5802	35.5987	29.0532	23.0013
MYH14	ENSG00000105357	481.033	-0.618124	0.143377	-4.31118	1.62386e-05	0.000165341	23.3814	23.9602	15.2853	17.3441	21.1933	22.1784	12.678	14.067	21.19	28.2735	26.2258	23.9394	23.7925	25.0058	21.3134	23.0491	19.0045	22.8309	22.0652	19.7472	17.7132	23.8429	26.5184	27.7814	20.0653	22.3524	18.4579	18.3511	21.9876	20.1759	9.8602	15.0159	16.8635	19.544	20.6853	14.256	22.4154	22.0547	25.1173	28.5375	15.0533	17.2436
HRK	ENSG00000135116	827.798	-0.617828	0.0986891	-6.26035	3.84113e-10	1.56463e-08	41.3983	44.7929	27.2261	28.4161	34.1187	38.1191	23.7712	24.1826	42.6071	36.5575	37.1809	41.7246	40.3796	41.7965	35.505	34.1365	37.6563	42.4999	34.7667	39.5803	37.7368	45.6989	37.476	34.5249	35.8423	37.2992	30.8896	31.2343	31.0351	29.4608	20.775	26.7406	39.117	34.808	34	26.5773	43.7613	43.9559	44.2084	39.8606	31.467	28.5819
MMAA	ENSG00000151611	108.762	-0.617362	0.141921	-4.35003	1.36121e-05	0.000141661	5.01223	4.65062	3.02186	3.91642	4.76196	4.79821	2.44916	2.58158	5.37319	5.53765	4.55277	4.98851	5.56127	5.4099	3.89879	3.68049	5.24718	5.99835	5.74809	5.15145	4.93795	4.73592	3.05212	4.84393	4.71191	5.46393	4.24495	4.41925	4.41856	3.41284	3.37461	2.87976	5.71012	3.93909	4.12121	3.1567	7.3084	5.16827	5.01382	3.71865	4.7398	3.95658
PCMTD2	ENSG00000203880	2148.35	-0.614919	0.123203	-4.99112	6.00317e-07	9.63124e-06	103.36	104.734	70.4709	75.2953	100.211	102.682	57.0029	59.7452	120.783	103.549	85.2221	103.376	110.016	111.284	87.9046	83.8231	71.2118	111.783	95.0752	90.5796	101.749	104.68	72.2501	79.355	96.3558	90.2226	74.4382	73.367	84.4261	81.9082	61.6922	70.8774	116.444	67.0403	90.5873	48.9797	113.681	102.649	104.471	78.1334	112.351	75.0865
CROT	ENSG00000005469	148.894	-0.614808	0.119504	-5.14465	2.68016e-07	4.82946e-06	7.72154	7.53347	4.89952	6.18382	6.64581	7.57051	3.93786	3.52992	6.81108	6.30301	5.31156	7.67255	6.38337	6.53195	4.62656	5.70476	6.57	7.34682	7.46324	5.92416	7.15776	7.5938	4.85337	6.41109	6.51196	7.27019	7.12545	5.20572	6.99606	6.77549	4.53464	4.78981	8.00485	5.68138	5.94405	5.34602	6.63995	5.83349	8.09924	4.80499	7.28525	6.14156
ZNF599	ENSG00000153896	128.549	-0.614695	0.120659	-5.0945	3.49666e-07	6.02368e-06	6.23142	6.11924	5.01687	4.47591	5.5469	4.53164	3.07345	2.84501	5.6759	6.25799	5.40641	6.20853	7.49562	6.45181	4.67854	5.2447	6.57	7.02132	5.09911	5.15145	5.9346	6.0696	4.70326	4.46402	5.50605	6.45737	5.30618	5.87985	5.20759	5.57096	3.63826	4.96612	6.35051	5.56776	5.23076	3.71676	5.83781	5.52647	6.21906	3.67686	5.7492	4.51759
AC239868.1	ENSG00000264207	228.051	-0.614633	0.16129	-3.81072	0.000138563	0.00103751	10.6205	8.8661	5.42761	6.53718	6.38417	7.03737	3.79379	4.37289	12.5248	13.9116	11.3345	10.7633	13.0569	11.3007	16.8947	15.182	14.551	8.32329	11.9134	16.0124	15.2216	8.87305	17.6122	14.3893	7.3061	6.27675	5.00297	5.20572	6.41744	7.37776	4.58737	5.4069	8.00485	6.21165	7.80652	4.5823	11.6756	11.7693	11.2811	15.5849	7.768	6.61399
KREMEN1	ENSG00000183762	1540.2	-0.614502	0.141711	-4.33631	1.44895e-05	0.000149766	77.5676	80.1485	47.3816	39.9298	52.2246	56.9387	36.6413	41.7268	85.2142	81.1738	80.5745	77.3491	81.533	84.2342	85.6174	80.3727	75.3125	87.8828	84.2744	93.928	81.8612	80.6467	102.471	89.9452	54.8487	60.2387	51.5079	48.5368	57.8621	45.8224	36.5407	47.8099	56.194	56.3972	63.6806	39.9678	66.043	80.1338	80.5586	80.4732	46.2569	39.6839
SIGMAR1	ENSG00000147955	2602.92	-0.614406	0.141416	-4.34466	1.39493e-05	0.000144765	110.838	128.341	87.5752	99.1767	102.618	105.987	76.164	68.7017	93.6524	108.412	115.953	110.506	97.1529	97.7389	90.088	100.201	172.848	113.876	113.293	103.973	113.935	128.387	134.794	125.705	147.022	147.436	122.611	117.634	143.919	145.999	72.6597	87.392	120.713	122.377	131.72	83.7034	90.1072	102.803	105.097	115.863	120.689	99.2098
TMEM132A	ENSG00000006118	1111.96	-0.614155	0.135459	-4.53388	5.79106e-06	6.75948e-05	59.4423	49.7426	33.0938	44.3763	39.2469	39.4519	25.0678	31.5585	58.9916	73.7452	67.8647	59.4284	72.78	63.1956	50.1644	50.6067	62.6575	48.3588	40.0512	45.161	47.9751	50.4621	49.2842	45.4	45.7425	42.0407	35.9304	34.9046	36.4005	33.7269	23.8859	33.5287	35.5949	37.4971	39.4289	25.6609	42.9146	49.1753	67.1562	48.0499	41.8243	44.1425
SENP8	ENSG00000166192	136.699	-0.614049	0.166826	-3.68078	0.000232519	0.00162669	5.14769	5.05857	3.90201	5.18263	5.59923	6.18436	3.98588	2.42353	5.14615	5.80778	5.69096	4.93429	5.94814	6.37166	5.04243	5.06067	6.30544	6.32384	7.0924	7.7701	8.0185	5.19863	6.20431	5.74623	7.04139	6.90894	5.95051	5.84239	6.36483	6.57474	3.37461	3.90825	6.24378	5.94652	5.62703	3.46218	6.59539	6.75457	6.60474	6.18382	7.63634	4.60617
LINC01003	ENSG00000261455	162.024	-0.613467	0.174893	-3.50767	0.00045205	0.00287367	7.82991	5.57531	4.25407	6.53718	6.17485	5.43797	3.50566	2.95038	6.28133	9.0043	8.44159	7.80811	8.84967	7.69408	8.6813	7.68302	9.92115	6.74233	7.9268	9.48725	10.1477	5.52524	9.40653	9.83033	4.71191	5.68971	4.43445	3.89493	4.99718	5.57096	2.58369	4.23149	4.53608	4.2421	5.74592	3.05487	6.10519	9.26195	9.78659	9.69355	6.71472	6.55493
TMEM126A	ENSG00000171202	246.266	-0.613001	0.205223	-2.987	0.0028173	0.0133813	8.91364	8.78451	7.30527	12.4265	8.73898	7.144	3.84181	7.90281	6.62189	8.86924	7.39824	9.08235	9.42997	8.81613	10.7087	9.70729	14.3305	10.9737	11.5889	11.7195	14.089	8.79139	11.0076	13.8669	16.4123	10.5666	8.26249	8.57634	9.73136	9.58607	7.80379	7.31695	13.6082	10.1129	10.303	7.43351	8.60074	9.97834	10.5097	9.77712	15.4043	12.2536
MIR34AHG	ENSG00000228526	1285.47	-0.61293	0.191085	-3.20763	0.00133835	0.00716049	73.4224	59.0983	44.6531	60.2186	58.1378	57.2053	37.1695	36.6163	85.025	82.3894	53.163	73.8788	76.3586	70.0883	41.0152	35.1487	48.4152	51.2882	33.2369	38.1636	49.3795	58.4641	28.0194	30.0134	49.8721	54.6845	43.776	47.638	50.9187	47.2277	30.5297	44.5775	62.7046	46.7767	49.0979	25.2536	69.6972	40.8856	70.8684	31.504	81.0593	60.0869
JOSD2	ENSG00000161677	282.477	-0.612855	0.226106	-2.71048	0.00671868	0.0274028	10.9998	11.0418	8.2441	20.5833	9.78557	9.59642	5.76272	8.6404	9.57336	13.5065	10.8602	11.2242	12.9118	10.9801	10.3448	10.7194	19.0045	10.3227	8.94662	9.87361	12.2316	11.1049	14.1598	14.6268	15.1946	10.386	9.93014	11.2354	9.67876	10.088	6.43286	8.25728	10.8866	11.2491	11.1352	7.22985	6.37257	8.08502	15.3307	12.0752	16.5893	20.5506
MRNIP	ENSG00000161010	687.392	-0.612183	0.18476	-3.31339	0.000921725	0.00526138	34.625	29.7259	21.8571	26.9143	27.9438	27.6164	18.6808	17.3862	40.5638	35.2518	36.1376	34.4045	40.0895	37.6689	37.2204	30.456	22.532	24.4119	23.0387	24.9416	22.1528	29.4498	20.8645	23.4123	28.0067	31.5644	24.4084	22.9202	25.4593	23.5888	16.3985	22.2741	28.7641	22.0438	25.0046	12.7286	31.7292	29.8327	30.4204	27.3676	42.3071	27.6075
C16orf58	ENSG00000140688	641.364	-0.612008	0.124257	-4.92534	8.4212e-07	1.28406e-05	27.9601	28.5565	18.7766	17.992	21.6643	22.7115	14.3588	14.1724	27.8498	30.0294	32.2962	27.8977	32.4971	32.3793	30.3586	30.318	33.2469	27.6668	26.469	37.1333	30.8055	28.7421	41.8791	33.86	25.5714	25.8295	23.8399	20.0364	24.4599	23.5888	15.2912	18.4834	25.829	24.5057	27.2634	16.3945	21.1231	35.001	35.1931	32.7993	30.3698	17.716
CHCHD10	ENSG00000250479	447.451	-0.611726	0.220784	-2.7707	0.00559351	0.023635	11.7042	16.1004	10.7965	15.4301	17.2163	12.422	12.3418	8.95652	18.0115	23.3662	23.5226	10.7633	23.309	16.7507	15.2313	21.9909	41.4924	21.343	20.6282	17.1286	20.3407	12.1392	25.1675	28.6362	25.5184	24.0684	17.4725	19.5496	27.2478	22.2838	11.7584	8.69806	14.0352	15.5291	23.1422	11.5576	18.1373	21.9524	18.7054	22.3954	19.5736	20.5211
COQ8A	ENSG00000163050	4359.73	-0.611391	0.119874	-5.10027	3.39173e-07	5.87207e-06	203.415	202.452	133.373	181.068	173.89	178.813	104.785	116.119	177.807	218.579	209.475	203.119	217.711	191.871	212.718	215.033	240.4	191.761	197.289	232.802	227.553	202.883	271.188	229.137	216.959	186.09	159.261	167.669	189.946	180.83	103.137	134.203	173.278	177.07	198.214	124.69	164.84	196.752	210.195	209.916	175.46	181.56
ERMARD	ENSG00000130023	704.605	-0.611227	0.130454	-4.68537	2.7945e-06	3.60864e-05	33.6497	28.0125	21.7691	28.8578	25.1704	23.8844	15.6554	17.7023	35.342	34.4865	36.1376	33.9978	37.5265	33.4212	37.4803	35.0566	31.1744	29.5268	30.5019	29.2774	32.3911	28.0345	29.6206	33.3377	30.9715	30.7515	24.2568	25.5418	25.4593	23.6891	17.3476	21.3044	33.4069	24.6572	27.5408	18.0746	32.7541	27.0695	32.1559	29.9581	40.025	28.5819
GRAMD4	ENSG00000075240	908.548	-0.610268	0.118907	-5.13231	2.86208e-07	5.09303e-06	46.3563	45.8807	28.6343	31.8025	40.5028	36.3598	23.4351	24.0245	50.2885	50.9644	42.0657	46.3064	50.1481	51.2939	43.6664	39.9793	33.0705	42.5929	34.4422	38.6788	42.3576	45.8622	39.5775	39.4163	33.5657	32.1062	26.114	27.7514	36.5583	31.6692	21.5659	28.9152	38.6901	30.528	43.2727	22.4024	38.5919	44.4676	51.006	44.4149	42.4388	31.5345
STPG1	ENSG00000001460	430.759	-0.609938	0.107266	-5.68619	1.29903e-08	3.38557e-07	18.0982	20.9958	13.7011	12.9271	17.007	16.1007	11.5254	11.0639	17.0656	20.845	21.104	18.0834	19.3435	19.8363	19.39	19.6906	25.8391	21.064	22.8069	22.6664	20.5672	21.0667	26.8686	23.0324	18.5829	22.3073	15.8048	15.8044	17.8321	17.5159	12.5493	13.7817	19.5852	17.4229	17.1585	11.8631	17.9591	21.4918	20.0071	20.1392	17.9937	13.0803
TMUB2	ENSG00000168591	579.135	-0.609705	0.132199	-4.61201	3.98796e-06	4.87752e-05	25.9281	26.1088	19.1873	27.2088	24.2808	22.5516	13.8305	14.4358	25.5794	28.0034	26.9372	25.6204	26.6941	21.7197	24.7963	24.8433	33.5114	21.0175	20.86	24.083	21.8357	26.4286	28.5198	25.2644	25.1478	28.3583	19.1781	21.1225	25.4067	25.7971	13.7094	18.8948	24.2814	21.4378	24.8858	15.7326	22.6382	24.0504	25.8887	24.986	29.3165	26.9579
AP002360.2	ENSG00000255135	175.099	-0.609344	0.147425	-4.13323	3.57696e-05	0.00032602	7.26096	7.58786	5.22224	7.45003	4.60497	4.90484	4.6582	3.79335	8.05978	11.8857	8.10961	7.21166	8.51115	9.41723	8.10948	8.46512	11.5526	8.0908	8.52942	8.19939	12.9111	7.51215	10.7074	9.92531	8.68261	8.26363	6.06421	7.15319	6.68045	5.92228	4.21827	5.25997	6.19041	7.2343	5.8648	4.9387	6.72908	8.18736	8.82239	7.81334	7.06581	7.41121
GSDME	ENSG00000105928	243.205	-0.609233	0.165438	-3.68256	0.000230907	0.00161635	10.9998	12.1841	4.78217	4.5348	5.12827	5.11809	5.23447	5.0578	13.5465	15.1272	16.5038	10.8717	15.233	13.7051	18.6622	18.2184	15.7856	12.1362	15.2046	14.8963	15.9464	12.3569	22.5156	20.1356	5.13545	5.9155	5.7989	4.49415	5.5232	5.26983	5.00919	4.93674	5.65676	5.49201	6.0233	4.73504	12.968	15.1466	14.0773	18.3425	5.92475	4.39948
FAM149B1	ENSG00000138286	458.037	-0.609049	0.113032	-5.38827	7.11408e-08	1.50918e-06	19.1819	20.887	12.6742	12.8682	16.2744	17.2202	11.4294	12.3811	23.0442	19.1341	23.5226	18.978	23.5024	25.2863	23.9126	24.8893	23.9871	20.7385	27.5352	24.4264	23.7384	20.4951	23.7165	25.027	21.8124	21.5848	15.0089	14.7183	17.3586	17.9174	13.1294	12.2537	20.6525	15.9079	19.6154	11.5067	24.7327	23.6922	22.2247	20.8077	18.3448	12.9622
VRK3	ENSG00000105053	875.243	-0.609003	0.12082	-5.04059	4.64105e-07	7.66357e-06	35.8984	41.6652	31.5095	39.282	31.7115	31.6149	24.2515	23.3923	34.4717	38.1782	35.6159	36.1667	35.0602	32.6598	33.9974	37.2649	51.3695	41.3375	39.1704	39.2798	44.8039	41.8068	45.4816	40.1287	51.3545	50.0333	38.0908	38.9867	40.1879	39.7997	27.5769	31.1484	46.6949	42.9513	43.1142	31.0578	36.3637	31.3166	37.4108	34.0528	36.7334	39.0048
GABPB2	ENSG00000143458	1461.38	-0.608896	0.114432	-5.32105	1.03171e-07	2.09709e-06	72.3116	80.9372	51.9584	56.7439	71.9004	72.9328	42.452	39.6194	81.506	63.6604	56.0559	72.6046	66.3483	74.5364	52.6596	47.6163	53.0892	75.1421	53.4943	57.5674	60.7956	80.5379	46.5323	46.4923	67.555	69.7667	59.8841	56.3267	61.3865	62.2843	46.6119	51.4831	84.9047	56.5487	73.1118	40.4261	75.223	62.4798	63.4441	48.5095	73.9935	57.1047
FLYWCH1	ENSG00000059122	875.989	-0.60866	0.105084	-5.79211	6.95062e-09	1.9518e-07	42.6988	40.9853	28.0182	40.1948	36.9968	31.0284	25.6921	24.8148	38.4069	41.6899	38.3191	42.2126	39.7026	39.6726	37.0645	36.7129	46.1664	38.0825	34.2567	37.0475	35.8794	41.2896	44.631	40.936	39.3365	38.6991	32.5951	32.5451	33.823	32.3718	19.8786	28.1805	34.9545	37.1184	36.3776	24.2353	30.5705	34.8474	43.0031	40.4455	44.8525	40.4811
CDC42EP4	ENSG00000179604	698.986	-0.608421	0.108069	-5.62993	1.80284e-08	4.50524e-07	32.4305	32.4184	22.884	26.4137	32.3395	30.7619	19.3531	19.9151	30.4985	32.7757	28.929	32.2627	31.8685	30.1351	23.9126	28.7538	40.4783	35.4321	31.1509	31.4668	30.7602	32.5527	34.4739	29.396	35.3658	32.6933	26.6825	25.4294	33.6652	33.6767	16.1349	22.8618	29.6179	29.8083	34.2774	22.046	28.6097	28.2464	36.3502	32.0054	31.4231	26.1016
SPEF2	ENSG00000152582	167.065	-0.608129	0.230978	-2.63284	0.00846744	0.0330879	10.5663	7.83263	6.21975	6.94943	8.26802	7.83707	5.33052	3.9514	12.0708	9.67963	7.54052	10.4921	10.8807	10.0985	8.94122	6.57887	4.32121	6.83533	5.65538	4.80802	5.9799	7.72989	3.90271	3.08682	6.5649	7.94754	5.23038	7.4528	4.89198	5.62115	4.58737	6.49416	8.75197	3.40883	4.87412	3.41127	10.8289	7.72682	7.66536	4.84678	9.65515	7.08641
SNN	ENSG00000184602	380.954	-0.608088	0.120203	-5.05886	4.21781e-07	7.06556e-06	17.9086	19.3912	10.9139	11.0425	17.4256	15.0344	9.70058	9.58874	18.9575	19.1792	14.6542	17.8122	17.5059	17.1915	15.7511	14.906	20.636	19.669	17.337	16.3558	22.6511	19.4064	21.0646	19.7556	15.6181	15.9854	12.3937	11.123	16.5696	16.9638	11.5475	10.902	18.3578	15.2261	22.7063	10.9975	16.7113	16.6306	17.0663	15.7102	15.141	10.9544
C1orf21	ENSG00000116667	1310.03	-0.607983	0.0900809	-6.7493	1.48557e-11	8.5105e-10	63.5876	64.1297	41.3965	46.5848	48.4569	46.1694	32.9916	31.4005	63.5323	62.9851	66.2048	63.0342	62.0444	66.682	66.2794	59.946	66.0969	61.6575	67.7718	72.1203	68.8141	64.1255	68.8978	61.9738	51.9369	55.407	47.5282	48.2747	45.2903	46.3243	32.7443	41.4627	53.4724	51.9279	51.6736	34.6218	69.207	69.7972	62.1424	63.4259	50.2945	46.918
RNF170	ENSG00000120925	443.83	-0.607858	0.102778	-5.91426	3.33374e-09	1.00467e-07	21.0243	20.9958	13.5544	14.7823	17.4256	17.0603	9.46047	12.1176	22.2874	20.3947	19.7286	21.2012	21.7615	21.84	18.4023	18.8625	18.1226	20.506	22.5751	21.7219	24.6897	20.7945	16.2613	22.3201	21.9183	19.4624	16.7145	18.6507	18.9367	17.3653	14.6058	13.4585	21.5597	17.4229	16.9207	12.6268	21.7469	21.3895	20.1999	18.0083	20.0564	14.7338
QARS1	ENSG00000172053	8075.95	-0.607853	0.131893	-4.60869	4.05207e-06	4.93604e-05	345.031	416.054	263.87	315.875	341.972	342.006	222.489	241.299	317.737	392.858	326.471	344.912	356.405	341.625	289.914	307.229	551.395	387.661	366.95	397.992	450.893	416.081	431.149	389.509	431.007	402.209	310.677	322.717	388.991	381.285	211.81	264.38	371.905	366.714	394.883	251.517	322.951	307.231	336.745	293.564	335.077	317.885
BLVRB	ENSG00000090013	448.551	-0.607697	0.206182	-2.94738	0.00320474	0.0148414	20.8617	19.7448	10.4151	15.4301	10.4135	10.3428	12.3898	10.0629	15.7033	32.3705	28.028	20.8758	20.2623	20.9984	22.8729	26.1775	37.3035	19.6225	26.6544	27.5602	29.3559	19.6514	45.7818	41.4584	17.1535	13.5921	13.2655	13.5574	15.5176	12.3966	7.27651	10.4318	9.92601	14.8852	11.7692	11.5576	15.2853	21.1336	24.5388	27.7436	11.2351	15.3834
MXD4	ENSG00000123933	3959.35	-0.60606	0.109598	-5.52983	3.20541e-08	7.48647e-07	177.677	184.04	141.265	190.844	189.537	178.973	117.127	122.546	153.022	165.859	144.171	176.36	151.315	148.872	137.705	143.631	174.259	152.749	137.073	146.129	151.989	183.748	178.224	162.177	227.23	216.299	163.089	167.744	195.942	184.695	113.63	141.579	200.601	187.713	202.217	124.231	124.065	140.106	172.736	156.476	228.695	191.038
ARL2	ENSG00000213465	737.077	-0.605427	0.182626	-3.31512	0.000916035	0.00523418	24.6818	25.0209	18.3365	44.0229	26.0076	23.1913	19.161	18.0184	23.4982	32.5506	33.5292	23.8852	28.9669	26.248	29.5788	30.7781	50.7522	29.2013	29.8993	32.7117	35.9247	24.9316	43.4802	38.6565	45.0543	37.6605	31.7234	33.1818	36.9792	36.5877	18.7713	18.1601	30.3117	32.952	31.4638	22.606	22.3708	29.1163	33.1201	37.5625	35.0218	43.7291
SNTA1	ENSG00000101400	615.275	-0.605051	0.140061	-4.31992	1.56085e-05	0.000159971	27.9872	26.9519	17.1336	23.1451	20.4084	19.0329	14.6949	15.1207	23.9145	33.9912	32.391	28.0875	30.4177	25.8874	32.7498	31.9282	43.6089	27.5738	33.5151	40.8681	37.4197	26.8097	45.8818	41.5059	26.6832	20.5462	18.3821	18.5384	22.0402	18.2687	13.1821	16.9259	17.8241	22.574	22.0326	17.0563	22.9056	32.9541	31.4328	37.3536	20.583	22.7061
SUMF1	ENSG00000144455	414.845	-0.604907	0.126928	-4.76575	1.88148e-06	2.57472e-05	17.6105	20.3159	14.3172	19.4643	16.0651	15.4609	12.1497	12.4338	16.0817	20.4398	13.5634	17.3514	17.1674	16.8709	13.6198	11.8236	20.7683	18.646	16.2708	15.5402	22.2434	20.1141	15.2606	13.772	24.6184	23.1653	19.4813	17.9017	21.3038	18.2687	12.6548	14.2813	23.3742	22.574	22.2704	13.0341	14.9287	13.5603	16.0539	12.4094	24.3134	19.7534
XRCC1	ENSG00000073050	1080.32	-0.604877	0.128056	-4.72353	2.31785e-06	3.07485e-05	42.6446	48.9811	30.864	38.3397	45.1078	44.0902	29.1978	30.0834	45.8991	59.1133	53.2579	42.4566	54.9356	48.8895	51.8799	50.0546	76.6794	50.0792	48.5806	52.6306	57.3074	49.6455	66.0959	61.7839	50.878	51.9299	42.4116	40.8219	46.8157	47.9805	24.835	31.0309	44.9339	43.027	48.0279	32.8907	45.8112	43.6489	51.8255	50.5569	42.2632	39.0343
RHOB	ENSG00000143878	8251.72	-0.604689	0.088603	-6.8247	8.81108e-12	5.41826e-10	367.573	381.814	243.157	297.294	270.856	266.141	239.921	243.933	314.596	366.475	424.213	367.74	363.562	336.616	406.046	437.334	437.368	366.876	386.188	470.928	399.43	380.997	563.891	470.716	419.413	368.115	257.615	258.039	298.253	294.107	205.061	242.458	343.355	287.402	303.028	260.988	316.98	395.449	395.995	518.438	401.259	296.153
PAUPAR	ENSG00000281880	156.277	-0.604335	0.138678	-4.35784	1.31351e-05	0.000137463	6.96293	7.34309	3.75532	5.35931	6.38417	5.75785	3.50566	4.05677	8.89225	9.45452	8.15704	6.91343	8.55951	9.25694	7.3817	6.21082	9.48021	7.76531	8.7612	8.45696	8.65273	7.45771	7.15497	6.60105	5.40016	4.96721	4.09334	4.98102	3.99775	4.26605	3.95463	3.82009	6.61734	4.65874	6.22144	4.02224	10.9626	7.21511	10.5097	7.60442	5.79309	5.58055
TIMP2	ENSG00000035862	737.424	-0.603355	0.173998	-3.4676	0.00052512	0.00326888	30.7778	35.2468	17.8964	19.1993	31.1882	30.8685	18.5368	18.2291	37.1204	37.4129	38.1768	30.9613	41.4919	38.4303	40.3394	40.1633	48.1947	43.3834	36.8527	40.6106	38.5069	35.2472	46.9326	42.3132	29.9127	30.8419	23.0061	27.0398	30.4565	27.7544	19.2986	18.454	30.9521	26.4374	33.2074	20.6713	42.4244	37.8665	38.0857	45.9608	18.257	18.7199
CSRP2	ENSG00000175183	1047.99	-0.603331	0.110577	-5.45621	4.86398e-08	1.0849e-06	43.8638	45.4728	29.6318	44.3174	34.2757	34.2272	30.2543	29.5038	50.1371	62.0397	46.3813	44.0562	48.3105	44.281	44.862	41.5895	74.2543	52.4972	47.0972	53.618	66.6396	44.8007	44.4809	39.8437	51.7251	52.9234	35.9304	34.4177	37.0844	38.3945	31.3206	29.6204	55.6604	39.5803	39.5874	32.0761	47.6383	47.7937	47.6795	38.7742	54.5955	43.9062
AC093012.1	ENSG00000198001	273.2	-0.603304	0.120762	-4.99579	5.85939e-07	9.43172e-06	12.7609	13.272	8.30278	9.0696	13.1346	12.2088	7.49154	6.53299	13.3573	11.6156	11.5716	12.7424	12.4282	15.0275	12.6841	13.3878	11.9936	13.2057	14.3239	13.9948	15.4934	13.0918	12.3586	14.9592	12.4415	11.3794	8.7173	10.4489	10.3626	11.0415	7.22378	8.49236	13.0746	10.984	9.51048	6.72071	13.4582	12.281	12.3899	12.3676	11.0156	9.0647
FUZ	ENSG00000010361	1025.78	-0.602848	0.124811	-4.8301	1.36463e-06	1.94524e-05	44.2431	38.864	26.7567	35.0122	34.1187	33.3742	24.6356	22.9181	49.5317	59.1583	55.4868	43.4868	58.9011	52.5762	49.2287	50.7447	72.8433	51.3812	50.1567	56.0649	61.0221	39.2483	66.4962	61.404	43.5719	38.9249	35.7409	34.0806	38.6098	37.6416	21.5659	26.1823	34.5809	38.9364	41.4498	28.003	43.4493	49.073	57.6589	52.8549	34.4513	35.1073
AC005747.1	ENSG00000007237	182.259	-0.602641	0.169004	-3.56584	0.000362694	0.00237719	8.39887	10.2259	5.48629	4.65259	6.01786	5.49128	5.0904	4.689	9.95175	10.1749	11.0025	8.37745	10.6873	11.8216	8.6813	8.60314	10.6707	10.2297	10.3836	10.818	8.19971	10.2884	12.7589	10.3052	5.98253	7.31535	6.67063	6.0671	5.57581	5.87209	4.42918	5.49506	7.31109	5.87076	7.21211	4.9387	8.86812	9.72249	10.5097	10.6128	5.44199	4.72428
ZNF592	ENSG00000166716	2128.21	-0.602033	0.112914	-5.33179	9.72514e-08	1.98507e-06	112.355	114.199	75.2238	65.9313	105.391	104.708	66.5594	72.3897	97.7769	88.0621	100.208	112.54	94.0096	100.744	84.5777	88.0557	87.3943	103.925	94.3799	101.526	76.1531	114.615	95.3662	87.9981	106.097	116.684	80.1992	76.1009	105.993	96.1618	61.534	75.0207	105.024	84.9935	111.867	62.2684	87.4334	100.807	90.9719	97.4787	89.2223	66.317
STX8	ENSG00000170310	617.996	-0.601608	0.173338	-3.47072	0.000519059	0.00324028	21.539	23.9874	17.5444	26.5021	16.693	14.5013	14.4548	14.0143	19.6765	27.3731	31.9168	21.6892	28.8702	22.6414	29.4228	31.4682	42.683	27.1553	39.0777	37.0475	45.8006	23.9518	45.2314	40.3186	31.8715	27.5454	23.3851	22.4333	22.5662	26.5499	14.8694	17.6606	25.9891	23.7103	23.6969	18.2274	30.214	27.1206	27.3832	32.9247	22.7774	26.7807
H1-2	ENSG00000187837	531.073	-0.601311	0.194543	-3.09089	0.00199556	0.0100315	23.0563	20.5063	13.7304	19.5232	9.8379	12.2088	9.79663	11.1693	16.6115	18.5038	31.5848	23.2617	23.1155	18.1933	47.7731	40.2093	29.543	21.1105	29.0649	46.406	36.5136	20.4679	57.4399	40.746	24.4596	15.8951	13.9098	14.194	15.4124	15.3076	13.1821	13.5173	18.0376	17.3472	17.5944	16.3435	17.558	29.5768	21.839	49.0527	18.7836	19.4286
TSC2	ENSG00000103197	2848.74	-0.601311	0.118798	-5.06164	4.15675e-07	6.97771e-06	137.633	144.659	105.618	115.372	127.579	122.621	83.2713	89.5652	127.027	140.827	123.826	137.862	133.18	137.091	99.549	104.572	137.044	122.664	109.492	94.6578	93.4586	144.799	100.27	96.6887	139.187	161.66	118.631	120.106	134.188	134.406	75.1379	105.581	120.713	120.029	121.734	74.1314	105.794	109.506	121.971	88.5372	155.053	115.538
TMEM108	ENSG00000144868	169.599	-0.601078	0.152017	-3.95401	7.68537e-05	0.000627288	6.82747	8.18619	4.78217	4.50535	5.23292	5.11809	4.56215	3.16112	8.93009	9.0043	9.72205	6.50676	9.8652	8.77606	7.95352	7.72903	13.4487	9.39276	10.1982	11.2903	8.92454	8.24704	11.4079	9.35544	5.66488	6.14128	5.60939	5.50533	6.04922	6.07285	3.69098	4.78981	5.60339	5.26475	6.34032	4.07316	9.18006	9.67132	9.69017	9.35929	6.62694	4.45854
AP000525.1	ENSG00000272872	207.001	-0.600923	0.169795	-3.5391	0.000401497	0.00259924	10.5392	9.49163	7.24659	11.6609	7.64007	6.82412	5.42656	4.89974	14.1519	14.4519	9.76948	11.0073	12.5249	12.1823	6.34203	5.75076	11.4203	8.88128	7.78773	6.26759	8.96985	10.0162	5.45379	4.46402	8.36496	8.12816	7.31495	7.00338	8.2585	8.28116	5.00919	6.99371	9.65918	6.55253	8.00465	3.8695	12.9234	8.2897	11.9078	5.38995	9.65515	11.4859
LINC01291	ENSG00000204792	118.855	-0.600803	0.1613	-3.72476	0.000195499	0.00140118	5.22897	6.55439	5.31026	4.38757	4.86662	5.59791	3.93786	3.89872	5.94078	4.23202	4.31564	5.25963	5.17439	5.89078	3.17101	2.71436	5.46765	4.83588	3.89387	3.77773	4.84734	6.61396	3.15219	2.89686	6.45902	8.7152	6.21582	6.44161	6.83825	6.67512	4.21827	5.37751	6.88417	5.75714	5.78554	3.00395	6.14975	3.32611	4.24246	3.76043	7.15359	4.54712
ZNF428	ENSG00000131116	636.993	-0.600431	0.186473	-3.21994	0.00128216	0.0069162	22.5415	24.5858	18.894	38.5458	31.9208	26.71	13.4463	19.1248	26.6011	34.0813	18.4956	22.5568	27.4678	25.4866	18.9221	21.4848	39.0232	27.4343	17.0125	22.3229	34.3391	23.6524	24.8172	26.5941	38.3306	28.4034	27.8954	24.8676	32.3502	29.4107	17.5058	17.9544	30.3117	31.0582	36.6154	23.3697	16.845	20.6219	27.6242	20.3481	34.7585	38.0895
Z97989.1	ENSG00000255389	243.156	-0.600134	0.136944	-4.38233	1.17419e-05	0.000124982	13.0589	10.3347	9.09492	11.1309	13.344	15.0344	7.15538	8.48235	9.38416	9.36448	9.6272	13.4744	9.91356	9.25694	12.4241	11.3175	8.7747	7.11432	8.99297	8.71453	7.70138	10.4789	8.5059	8.78556	15.2475	13.8179	9.58903	11.0107	12.2037	12.2461	7.11833	8.99191	15.7429	10.4916	12.9977	7.89174	9.40288	9.36429	6.79758	8.69077	12.9028	11.043
MMP24OS	ENSG00000126005	330.643	-0.600009	0.15761	-3.80693	0.000140701	0.00104982	14.0071	14.5774	8.65484	12.4265	9.05296	9.43648	8.16385	8.48235	14.0762	17.6935	15.2233	14.1793	15.6683	13.9455	15.6471	15.8261	28.5288	16.9256	15.1583	17.8583	17.8944	14.0717	21.2147	18.6634	17.1535	13.6372	12.4695	12.5462	14.1499	15.1068	9.33292	8.72744	12.701	11.8173	13.1165	8.75729	12.4778	16.8864	17.5002	17.9665	13.0783	12.8441
HES2	ENSG00000069812	258.219	-0.599935	0.13442	-4.46314	8.07682e-06	9.02004e-05	12.7609	12.3473	6.27843	8.39232	6.48883	9.16991	5.90679	6.42762	13.3195	16.1627	15.6501	12.5797	15.3297	15.829	10.9686	9.93732	15.3888	12.3687	13.165	13.866	13.4095	12.1936	13.8596	11.8724	9.9003	8.98613	7.35285	8.20182	9.52095	8.9838	5.27283	6.49416	6.35051	8.40845	8.48018	5.54968	12.7006	15.6072	17.0663	12.5765	9.08461	8.1789
POMT1	ENSG00000130714	842.895	-0.599426	0.114894	-5.21718	1.81665e-07	3.43665e-06	41.3712	37.0962	23.2067	33.8638	32.4441	31.7748	19.7373	24.4987	41.0557	48.7133	48.9422	42.1855	44.0065	46.7255	47.2533	46.0521	40.5224	33.5722	35.8792	39.151	34.3844	37.6424	44.4308	38.419	37.6423	35.7639	27.3647	24.1935	29.8253	29.5612	19.4568	22.9793	28.2304	26.6268	32.3753	19.5002	34.3138	38.3271	41.6533	40.1948	37.699	34.5167
KIF5A	ENSG00000155980	262.072	-0.598712	0.133786	-4.47514	7.63609e-06	8.59502e-05	14.1426	13.6799	7.12924	7.89173	10.2565	10.4494	6.24295	8.27161	16.9142	13.2363	14.2748	13.9082	14.7978	17.5521	13.2039	13.0197	10.9353	13.9497	12.6551	12.02	10.6007	14.0445	10.8075	12.0149	7.3061	9.79895	7.80767	9.88713	8.36371	8.9838	5.27283	7.08186	9.23226	8.10544	8.67831	5.95699	13.4136	12.7927	13.7398	12.5348	10.4012	7.85411
DHRS4-AS1	ENSG00000215256	619.162	-0.598112	0.145803	-4.10219	4.09251e-05	0.00036614	26.2803	27.523	17.3097	17.0202	18.6292	18.2865	15.7034	12.9606	32.504	29.7142	30.1146	26.3795	29.5472	29.5741	30.5665	31.6522	37.8767	35.6646	38.3824	34.3001	33.6143	27.3268	38.5267	35.9496	26.6832	28.0422	24.4463	24.7553	24.0391	23.2876	20.6168	17.2198	29.0843	26.3995	26.0746	18.1765	31.9074	34.7963	29.2151	28.1197	21.768	16.535
EHBP1L1	ENSG00000173442	663.692	-0.597881	0.184851	-3.23439	0.00121901	0.00663597	38.7161	28.6653	15.5494	21.2606	19.5711	18.9796	16.1836	15.7002	39.2394	44.6163	52.0248	39.1219	48.3588	43.4796	47.5132	42.1876	25.1777	24.5979	32.8197	36.8758	30.2619	28.4427	40.0278	41.5059	16.3064	16.3918	16.3734	15.5797	15.4124	14.3038	11.7057	15.8975	13.7683	14.355	16.366	12.6268	35.7844	47.8961	45.0762	51.4761	16.2382	21.0526
F11R	ENSG00000158769	546.738	-0.597776	0.194473	-3.07383	0.0021133	0.0105275	25.7656	23.5795	11.9114	12.8388	15.0185	15.8874	10.0848	9.95754	30.0444	31.425	28.6919	25.7559	33.7061	28.973	42.5228	38.6911	38.0972	33.1072	32.2635	40.7394	37.3291	24.1423	44.7811	36.2345	18.9006	16.4821	13.4929	13.9319	15.8332	14.2034	14.6058	12.048	19.4785	14.8474	19.338	16.7509	28.2086	31.2143	27.9135	37.3118	11.0595	12.9032
ABCD1	ENSG00000101986	417.938	-0.597659	0.114438	-5.22255	1.76473e-07	3.35672e-06	22.3789	21.7573	14.6692	15.8424	16.4314	16.2606	12.9181	13.4875	16.0439	21.1601	19.0647	22.611	20.0206	17.6323	16.5828	16.9302	24.2517	16.3676	18.1714	18.6311	18.3927	21.7199	23.066	20.278	23.136	20.7268	17.7757	17.6395	18.3055	15.9099	10.7566	14.105	17.3972	18.3698	18.4662	14.8161	14.9287	16.6306	20.1517	17.298	16.2382	15.3834
BPHL	ENSG00000137274	236.651	-0.597549	0.133794	-4.46617	7.96311e-06	8.91476e-05	9.21166	11.477	7.01189	6.8022	7.11678	8.69009	5.28249	6.8491	13.4708	14.3619	9.6272	9.62458	11.7996	12.583	9.56502	9.84531	16.5793	13.9961	12.9332	11.3332	16.2182	11.486	11.3579	10.1153	10.8003	10.0699	8.30039	10.7111	9.25794	7.87965	6.53831	7.28756	8.27167	9.05234	10.2634	6.46614	12.8343	11.1041	12.2453	8.8579	11.1034	6.96831
IGDCC4	ENSG00000103742	575.163	-0.597151	0.156275	-3.82115	0.000132829	0.00100293	34.0019	29.4268	18.7766	17.403	20.4084	23.298	16.7119	17.913	41.9638	37.1878	36.4695	33.9436	37.2363	40.4741	28.6951	26.1775	23.0612	32.1307	24.2439	25.8431	21.9716	29.477	18.9632	20.0406	20.4359	20.0043	18.3063	18.7631	18.4107	16.0102	11.6002	18.7185	20.2789	17.4987	17.9114	12.2195	31.3281	28.2976	34.3254	22.479	18.3448	17.3322
STXBP2	ENSG00000076944	301.959	-0.596829	0.156232	-3.82014	0.000133375	0.00100611	12.0564	12.1025	7.68667	12.3676	10.7275	9.75636	7.53956	8.42966	13.1681	18.5489	16.8832	11.9833	16.1035	13.1841	16.3229	13.4338	24.7808	13.2057	13.5822	14.6816	15.0403	12.9557	19.6636	17.7611	16.0946	13.0502	12.0147	11.8346	14.5181	12.3465	7.32924	7.64019	9.97938	10.075	10.7389	8.70637	11.3637	12.3834	16.6324	14.8328	11.3667	12.5784
NLRX1	ENSG00000160703	511.926	-0.595959	0.133097	-4.47762	7.54808e-06	8.51569e-05	24.8173	24.6945	16.5762	16.3429	16.6407	18.0733	11.7656	12.7499	22.4766	27.0579	28.6919	24.7528	26.7424	26.208	27.3955	25.5794	30.0721	24.1329	25.5883	24.7699	22.6964	24.605	34.3238	30.6308	20.2771	19.5527	16.146	16.3287	24.2495	18.4193	11.3366	16.6321	16.49	17.6123	23.7762	12.9832	18.8503	24.2551	29.1187	27.5347	18.5203	16.0921
TYSND1	ENSG00000156521	914.605	-0.595771	0.139936	-4.25745	2.06774e-05	0.000204834	41.9131	42.2364	33.5338	51.0312	39.3516	36.3598	24.5876	25.1836	35.4555	40.4743	33.9086	41.833	39.219	36.5068	26.4598	29.0759	46.5632	36.9201	33.2369	36.1889	38.9599	42.3783	36.4253	35.7121	47.2249	43.305	38.2424	40.1852	40.9769	36.8888	23.7805	33.5874	42.4791	44.7693	43.3519	26.8828	28.3869	33.1588	42.1836	31.7547	51.8306	51.1108
CCDC74B	ENSG00000152076	235.331	-0.595073	0.173609	-3.42767	0.000608795	0.00369324	13.8446	10.3075	6.83586	10.0413	5.80855	5.65122	5.23447	5.0578	12.714	12.4259	13.9428	13.4744	14.0241	13.3043	14.3995	14.998	14.5069	10.5087	11.5425	13.0933	12.0957	10.9688	14.1098	13.1546	6.88256	5.55424	5.45779	5.01847	6.25963	4.46681	4.64009	6.34723	5.17647	7.19642	5.82517	4.78596	8.82356	12.1787	15.3789	13.3286	8.4702	10.5706
PHF7	ENSG00000010318	182.873	-0.595016	0.1638	-3.63258	0.000280601	0.00190866	9.34713	7.53347	4.25407	3.35693	5.70389	5.59791	3.93786	3.63529	9.80039	7.87877	10.5757	9.51613	9.96192	11.9018	12.736	13.5718	6.87866	9.25327	11.218	10.4746	9.9665	7.70268	11.8582	10.0203	4.44719	6.50253	4.66186	5.01847	4.20816	4.96869	2.74187	4.17272	5.17647	4.69661	5.62703	3.71676	10.8735	11.974	9.64196	12.2005	7.32913	3.54321
MPP1	ENSG00000130830	878.896	-0.593738	0.12041	-4.93097	8.18237e-07	1.25236e-05	39.2579	43.5418	25.4658	29.6529	28.1008	24.8974	24.8277	24.8675	41.3584	46.4172	46.7607	39.2845	45.1188	42.7182	46.6295	50.1006	55.9994	43.5694	49.3223	47.007	50.1043	43.6848	53.337	49.864	40.5012	39.0603	29.5251	29.6988	34.6647	33.4258	21.3023	25.5652	35.4882	31.8915	30.5524	23.2679	42.6472	40.3739	43.2924	41.699	28.4827	29.4381
MAP4K3-DT	ENSG00000231312	236.787	-0.593702	0.181408	-3.27275	0.00106507	0.00594318	10.2954	9.32845	4.8115	4.12254	5.02361	5.27803	4.27402	4.42557	14.0384	11.9307	17.1203	10.2481	16.4904	14.7069	19.9618	18.0804	10.7589	12.5082	15.1583	17.1286	16.037	9.28132	14.2599	18.1885	6.61785	6.77347	5.761	6.40416	5.3654	6.97625	6.85468	4.87796	10.0861	5.41625	6.14219	6.46614	15.0624	15.4025	12.1971	16.6295	5.7492	4.13374
SNAI2	ENSG00000019549	1364.45	-0.593475	0.129534	-4.5816	4.61439e-06	5.53226e-05	54.403	66.251	48.9952	49.0288	52.8525	55.1261	41.2035	37.8808	64.5161	60.5089	51.1712	54.2501	58.6593	54.62	36.5446	40.6234	76.7235	71.8407	60.8185	58.7694	75.2017	66.2212	46.4823	45.305	82.8554	82.4557	62.6509	62.9181	70.96	75.4338	40.6536	49.1617	79.6215	64.7299	64.4335	47.7578	78.8327	51.785	57.4179	39.777	67.5421	49.0144
LAYN	ENSG00000204381	553.197	-0.593031	0.192231	-3.08499	0.00203561	0.0101991	23.2459	28.2301	14.9039	13.4572	15.3325	17.3802	12.9181	12.0123	27.4714	31.47	28.3599	23.2074	31.7234	28.1315	26.9796	27.0056	39.6405	35.3856	34.5349	34.3859	41.6781	28.2522	37.526	33.1002	22.6595	20.9526	17.2072	18.7256	22.461	21.9325	14.8167	15.1628	19.0515	19.7333	21.8741	14.4088	31.9965	27.4277	29.6008	26.3648	11.8495	13.5823
SH3PXD2B	ENSG00000174705	446.91	-0.592866	0.173394	-3.41918	0.000628091	0.00379322	22.8666	24.9393	12.1755	9.62909	16.1174	17.4335	12.63	12.4338	25.8821	22.2857	25.5619	22.7736	23.5991	26.6888	27.2915	27.2816	23.3257	25.8534	25.9591	25.6284	22.4246	25.0949	29.3204	27.4964	13.0239	15.7596	12.2042	12.2091	16.4644	15.4582	9.38564	12.1949	13.7683	12.499	16.0886	10.743	21.2567	26.9671	24.4906	28.4957	13.0783	9.65524
PPP2R3B	ENSG00000167393	459.529	-0.592827	0.204804	-2.89461	0.00379634	0.0170481	29.8024	24.1506	14.8452	20.2594	21.455	13.1151	8.40397	12.4864	23.9145	24.9869	20.44	29.4431	20.4558	26.6087	25.0042	23.8312	20.8124	18.4135	22.946	20.2624	21.1562	24.85	23.2661	23.7923	7.99436	15.2629	14.6678	13.8195	15.6228	15.96	8.12016	15.3391	12.9145	12.5369	9.62936	7.17894	19.1623	22.4129	24.4906	24.7771	15.931	21.7612
BCHE	ENSG00000114200	1033.94	-0.592674	0.123852	-4.78535	1.70689e-06	2.36781e-05	48.9844	44.0313	30.6	30.713	39.7179	40.8914	25.1639	25.8685	52.7102	45.6518	50.3175	48.9633	53.098	51.8148	59.1056	57.1396	48.4593	46.8708	55.9511	52.2872	61.3846	44.0931	41.5288	51.5736	48.0191	41.1375	36.1579	32.9945	41.0821	43.4635	25.5205	30.5901	49.6834	30.6037	41.2913	23.2679	58.1553	53.2178	48.8365	53.1474	38.1817	30.6192
CENPM	ENSG00000100162	1127.7	-0.591792	0.151767	-3.89933	9.64577e-05	0.000764818	42.5362	47.9477	38.3747	65.8724	46.2591	41.3712	30.4944	33.4552	41.3206	50.0189	42.4451	42.9175	43.8615	39.5524	37.3764	38.1851	70.9913	43.1974	42.7398	43.6156	57.1714	47.8491	51.886	46.7772	75.6552	61.3225	53.8578	51.7951	60.8078	54.5051	34.6425	38.0246	55.8205	59.7682	60.7086	41.088	31.239	33.3635	44.4012	37.855	56.1754	66.1989
PLEKHH3	ENSG00000068137	420.793	-0.591502	0.164428	-3.59732	0.000321509	0.00214486	22.9208	16.1548	11.6767	15.1945	18.1582	17.5401	8.50001	10.4844	19.4116	25.3471	25.9887	23.1803	22.9704	21.1587	26.5637	25.2113	21.562	16.8326	16.1781	21.2497	17.8944	16.0314	23.5163	25.4069	15.3534	12.9147	10.9535	10.9358	17.306	13.9525	6.53831	12.0774	11.2602	14.6958	16.0489	9.57192	13.5473	20.3149	22.0319	25.6963	13.6928	15.1177
KIAA1109	ENSG00000138688	1460.9	-0.591324	0.195854	-3.01921	0.00253432	0.0122383	82.9863	75.7426	47.9977	43.5812	68.7083	73.999	44.1328	43.7289	77.0031	56.6371	80.1002	82.8256	74.2792	86.0375	85.3055	81.0628	24.8249	66.1678	71.2021	65.5092	42.3123	75.557	53.5372	60.5492	47.4367	69.6764	43.5107	45.4658	48.3938	54.5553	33.4298	47.6336	63.4517	32.1566	50.1678	27.2392	85.027	89.7539	71.2541	76.5039	74.0374	43.3748
TMEM129	ENSG00000168936	1292.89	-0.591181	0.119978	-4.92742	8.33238e-07	1.27132e-05	65.755	55.046	44.6824	60.9548	52.2769	50.3279	30.1102	36.669	52.9751	65.0561	59.6128	66.0707	62.8181	52.5762	65.9155	65.6967	62.6135	50.7767	47.5608	61.0017	55.8577	55.0075	78.0542	69.6672	60.3547	48.6787	43.8518	45.1662	52.2863	46.8764	32.4807	44.3718	51.231	51.7764	55.993	34.6727	36.2301	52.9108	61.5639	71.0721	61.9246	61.3565
RNF215	ENSG00000099999	315.823	-0.590216	0.17123	-3.44693	0.000567002	0.00349201	14.3594	12.7824	7.15858	11.867	10.3089	8.63678	5.85877	6.26956	14.5303	16.9731	18.0214	14.5318	20.4074	16.7106	19.7019	19.2306	17.0203	13.4847	14.2775	19.5326	16.8977	12.6019	20.6643	21.6077	10.3238	7.6766	7.95928	7.07829	8.2059	7.98002	6.53831	7.31695	10.0861	9.80986	9.11421	6.41522	11.1854	14.1744	14.6558	17.6322	13.6489	11.604
SLC29A4	ENSG00000164638	210.511	-0.588012	0.178956	-3.28578	0.00101699	0.00570895	11.1353	9.11087	5.63298	5.77156	5.28525	5.01146	5.33052	6.00613	11.0869	14.677	15.4604	11.1428	13.4921	13.3043	12.6321	14.4459	14.5069	9.81125	10.8936	11.5049	10.0571	9.00914	13.8096	12.7272	6.98844	7.22503	6.32952	6.55397	6.57524	6.07285	4.11281	5.64198	4.963	7.00704	5.98368	4.5823	10.7398	10.9506	13.8844	14.1643	5.17867	5.72818
GVQW3	ENSG00000179240	736.363	-0.587559	0.146694	-4.00534	6.19285e-05	0.00052104	38.7432	41.2301	23.7935	19.4054	30.7696	28.7359	18.4407	19.6516	51.121	37.9982	39.315	38.7694	42.0238	48.2483	31.4502	31.4682	23.458	41.2445	36.899	36.2318	32.4364	40.9086	24.6171	28.2088	23.4007	28.6743	23.4988	25.6167	27.353	27.4533	18.6658	24.0666	29.191	21.7786	27.7785	14.9689	46.9253	38.8388	40.3516	29.9581	27.21	19.4286
GRN	ENSG00000030582	2564.92	-0.58665	0.127004	-4.61914	3.85342e-06	4.75222e-05	111.244	114.607	91.1252	121.91	102.042	95.7509	80.39	80.714	92.8956	123.404	117.945	110.561	102.956	98.0595	87.7487	108.666	156.357	103.553	105.459	99.7664	98.8948	114.86	133.242	120.338	153.428	146.081	116.281	111.455	146.654	132.448	64.8031	90.8007	106.198	114.196	125.776	78.6628	88.9486	93.8476	118.403	105.25	118.583	122.595
TK2	ENSG00000166548	209.175	-0.586536	0.137537	-4.26457	2.00286e-05	0.000199302	10.0516	9.24686	6.27843	6.62552	7.43075	7.25063	4.37006	5.21585	13.5465	12.7411	9.91175	9.78725	12.3799	13.3845	10.2928	10.3054	10.5826	10.1832	8.52942	9.22968	8.60743	8.92748	7.25504	8.45314	6.67079	8.12816	6.59483	6.44161	8.0481	6.77549	4.85101	6.69985	7.84475	6.89341	7.56876	4.9387	10.1159	9.77366	13.3059	9.23394	10.489	6.96831
SCAPER	ENSG00000140386	761.112	-0.586235	0.128861	-4.54936	5.38103e-06	6.34184e-05	35.9255	31.2217	19.4807	17.7858	22.2923	21.3254	19.161	17.3862	45.5207	40.2943	48.3257	36.2752	46.4728	45.9641	44.914	46.9722	30.7776	43.6159	47.0509	47.0928	42.4935	31.4095	36.2251	39.8912	24.8302	27.7261	25.8866	24.5306	24.1443	25.9978	19.3513	19.2768	32.2328	19.8091	24.2517	16.2417	50.1784	44.0582	37.6518	43.997	27.0344	17.5093
LOXL1	ENSG00000129038	266.426	-0.586006	0.194407	-3.01432	0.00257559	0.0123957	12.7609	12.2929	7.30527	7.71505	9.00063	5.01146	6.19492	7.63938	16.006	19.3142	17.0254	12.3628	19.005	15.5485	15.8031	16.1481	22.0029	14.8796	14.4629	15.2397	14.7685	13.0102	17.1119	16.8113	8.73556	7.6766	7.12545	8.38908	8.94233	8.73286	4.58737	6.99371	7.73802	8.06757	7.88577	6.00791	11.0072	14.5326	17.5002	15.2924	5.79309	7.736
SIRT5	ENSG00000124523	528.534	-0.585983	0.104122	-5.62785	1.82465e-08	4.55039e-07	24.4922	26.4351	16.1361	18.8165	21.769	23.0314	12.678	13.1187	26.9795	28.2735	24.9928	23.9937	27.4678	26.208	19.9618	20.0127	27.6028	29.2478	23.734	23.9542	31.8475	26.1564	23.7665	22.4626	21.4418	20.9977	18.5337	18.9503	18.9893	19.3729	14.7112	16.1619	22.6804	21.2105	20.4872	15.0707	25.0892	23.7433	30.324	20.8913	26.3322	18.8085
SPOCK3	ENSG00000196104	211.294	-0.585973	0.156383	-3.74703	0.000178943	0.00129785	8.72399	10.1171	6.16107	4.5348	8.37268	7.41057	5.61865	5.69002	12.5248	14.0467	9.2478	9.05524	12.5249	13.6249	8.16146	8.74116	11.3762	11.9502	13.2577	13.3079	15.1763	10.0706	10.7074	8.45314	10.1121	8.94098	7.35285	6.55397	7.73249	7.32757	6.64377	6.17092	9.39235	7.49943	7.64801	5.6515	13.0571	9.62015	10.7026	8.35651	6.31973	4.72428
AGBL5	ENSG00000084693	1547.52	-0.585951	0.11558	-5.06965	3.98541e-07	6.73881e-06	64.4275	71.3912	46.0907	54.8593	58.5041	59.3379	43.4605	44.1504	65.4242	73.3851	68.2915	64.3627	73.0218	67.9243	63.4203	65.0986	105.296	77.0951	75.235	76.9283	83.9904	72.0187	87.0604	78.6427	81.4789	71.2117	64.3185	59.3228	71.4334	72.021	42.2881	46.6345	70.5494	67.1161	69.9813	45.6703	66.5332	65.2942	69.4221	63.1334	63.724	55.9531
ANAPC16	ENSG00000166295	2014.89	-0.585944	0.126916	-4.61678	3.89747e-06	4.7834e-05	78.0282	85.1255	59.1756	94.9658	73.0516	74.159	55.3221	51.8424	87.7116	95.0404	74.4093	76.59	86.6107	76.1393	76.6761	73.6558	123.728	100.251	91.0886	91.9533	125.94	84.1851	88.5615	86.4785	115.839	96.2284	87.6657	83.5912	88.9499	86.0739	60.6376	58.8882	107.585	87.0009	96.4918	67.1562	87.6562	79.2639	89.4774	73.5791	96.6831	93.895
NAALAD2	ENSG00000077616	369.455	-0.585594	0.182671	-3.20573	0.00134722	0.00720319	20.2928	17.2971	11.8234	12.8977	15.3848	15.6741	8.83617	9.53605	26.6767	22.0605	22.005	20.1167	23.8409	25.1661	20.2217	17.9884	12.8313	16.8791	14.8801	15.9266	15.9917	17.5011	9.20639	11.9674	11.118	13.7276	10.9156	10.2242	12.5719	12.3966	9.96566	11.7247	17.6107	9.16597	10.9767	7.68808	28.788	21.7477	22.5622	17.298	15.6238	12.9327
INVS	ENSG00000119509	638.646	-0.585397	0.107346	-5.45335	4.943e-08	1.09749e-06	29.1522	31.5209	20.2435	23.3807	29.0951	28.2028	17.5763	16.4378	34.6987	29.4441	30.3992	29.1177	29.9341	33.2208	26.7717	30.6401	27.5146	31.3867	30.8728	29.9642	27.4985	31.3278	30.1709	28.9686	27.0008	28.8098	26.5309	25.7665	26.7744	30.7156	16.6094	20.3053	29.6179	25.6041	25.6783	16.6999	32.4422	31.6748	29.2633	28.2032	24.8839	23.149
HSD17B1	ENSG00000108786	197.047	-0.585383	0.136496	-4.28866	1.79752e-05	0.000180719	9.4555	8.32217	5.80901	5.97769	8.00637	9.22322	4.75424	4.3202	10.1409	9.18439	10.1963	9.57036	10.4939	11.9419	14.6075	11.3635	6.04088	9.39276	8.344	11.462	6.79534	7.94764	11.7582	10.3527	6.45902	8.48941	6.67063	7.26554	7.25907	6.82568	5.43102	5.90645	7.25773	6.32528	7.88577	4.27681	7.84316	10.8483	10.2205	12.9108	7.50468	6.11203
FAM131A	ENSG00000175182	1230.26	-0.585084	0.122161	-4.78944	1.67245e-06	2.32777e-05	62.4497	53.3054	30.5413	31.1252	41.1831	38.7056	27.0368	33.3498	58.0834	67.4873	73.6979	62.6275	68.7663	61.5927	78.9114	75.22	64.4654	54.6826	61.6529	78.0873	65.054	53.2111	94.2654	89.7552	42.3542	39.6474	28.2365	28.9498	40.9769	36.2865	23.5696	30.884	38.1564	33.8611	45.7296	31.9234	42.2461	59.2048	63.3477	79.6793	46.5641	30.885
DLEU2	ENSG00000231607	307.795	0.612597	0.193534	3.16532	0.00154912	0.00810508	11.3791	9.32845	15.1386	17.6386	18.7339	18.2332	16.2317	17.6496	19.2224	14.1368	10.0066	11.4682	12.9118	12.8635	8.10948	8.55714	8.15739	14.5541	7.64866	6.91152	11.0538	9.09079	3.50243	5.69874	10.4297	10.5666	12.4316	12.6585	12.0458	13.9525	20.8804	14.6339	12.6477	11.1355	10.1049	14.9179	20.3209	9.46663	13.1613	5.93312	14.746	17.7751
WDR36	ENSG00000134987	1525.18	0.61337	0.124014	4.94596	7.57691e-07	1.173e-05	58.467	59.615	93.0028	79.2118	75.1448	79.1171	93.6922	89.7232	53.3157	43.4458	48.5628	58.9946	48.3105	51.1336	50.2684	53.137	34.5256	51.1487	52.8917	48.2519	45.3023	59.6345	38.5768	44.2128	61.5724	61.0515	75.5373	76.9249	58.2829	63.79	105.984	92.8576	67.7744	65.9419	58.2121	95.6173	60.428	58.3349	49.3668	47.3396	67.2349	80.0174
HHEX	ENSG00000152804	335.027	0.614025	0.115592	5.31198	1.08439e-07	2.18406e-06	11.3249	11.6946	16.8989	14.2817	12.6113	11.0359	17.5763	18.1765	12.5248	11.9757	12.0933	11.2784	12.1864	12.1021	13.2559	11.3635	16.5352	14.0426	16.8734	14.0377	15.7199	11.7037	13.3092	12.8222	14.7181	11.4246	15.0089	14.7932	15.465	14.9061	20.775	17.0435	13.0212	16.8927	12.1259	22.9624	13.1016	13.6115	13.4023	13.4122	11.3229	14.2614
SCLY	ENSG00000132330	164.324	0.61483	0.169483	3.62768	0.000285983	0.00193983	5.87921	5.54811	7.71601	8.569	8.42501	9.00997	8.88419	10.379	6.73541	5.4476	7.01885	5.99164	5.60962	7.41357	8.05749	6.62488	4.10074	4.64988	4.07929	5.62366	4.21311	5.19863	3.20222	4.36904	5.40016	5.64456	7.08755	7.90221	7.04866	7.22719	10.9675	7.78711	6.40388	6.85554	7.17249	9.01186	6.77364	5.37295	5.73696	6.01669	8.55797	8.65133
MTHFD2	ENSG00000065911	4376.6	0.615261	0.128731	4.77942	1.75799e-06	2.42899e-05	135.384	127.933	178.876	149.059	207.852	222.157	223.738	254.154	118.172	125.43	164.232	137.211	138.741	136.329	220.1	220.461	141.983	146.797	217.361	237.009	195.525	128.006	272.889	262.902	191.547	159.989	186.02	175.497	210.303	196.339	273.924	179.456	187.9	217.37	214.937	287.158	126.248	172.497	122.694	211.545	137.63	152.476
ANXA1	ENSG00000135046	1629.21	0.615365	0.127099	4.84164	1.28772e-06	1.85081e-05	56.4621	42.182	57.8261	65.5779	42.0204	43.7703	68.2402	68.2803	46.5424	50.5141	84.5107	56.3377	60.1584	52.6964	122.682	132.774	55.6907	51.0092	107.545	105.132	83.1749	42.0789	118.782	134.585	44.9484	38.5185	62.5372	60.2965	52.2863	49.9881	70.9723	57.1838	36.8757	59.5409	45.4125	67.3089	57.8433	89.8563	54.5253	118.119	43.8431	65.2541
B3GNT2	ENSG00000170340	252.943	0.615827	0.125672	4.90027	9.57035e-07	1.42528e-05	8.34468	9.57322	14.2878	11.337	10.6752	9.80967	14.0226	13.066	9.34632	7.60864	7.87249	8.35034	7.3989	7.45364	7.95352	9.43125	7.93692	9.48576	9.13204	9.61603	12.1863	9.66237	9.40653	9.78285	10.4827	9.79895	10.7261	11.3103	9.88916	10.8408	16.7676	14.4282	10.7799	13.4459	10.6597	17.871	8.6453	10.5412	9.44912	8.8579	9.56737	11.3383
CORO1C	ENSG00000110880	4956.89	0.615944	0.116213	5.30014	1.15713e-07	2.31141e-06	178.219	189.207	263.987	211.545	175.198	172.895	296.3	290.876	171.223	177.655	193.587	178.909	183.618	176.483	195.563	202.979	188.105	198.364	226.4	222.07	205.853	189.627	236.964	209.191	202.93	202.978	254.924	250.025	196.31	203.767	324.543	263.998	190.035	280.812	196.391	336.748	196.346	188.872	168.638	188.398	159.705	211.205
PIK3CA	ENSG00000121879	1974.85	0.616417	0.14708	4.19104	2.77676e-05	0.000262646	82.607	74.3012	110.342	84.3649	89.483	99.7494	130.045	123.916	82.679	63.3003	82.4714	81.714	73.8439	83.1522	86.3451	88.1937	35.3634	70.1202	84.0426	73.1935	62.7436	74.1417	56.4892	68.4324	65.8079	72.16	83.3829	87.4112	70.2236	77.4414	126.495	110.988	79.1946	63.6315	62.9673	97.0939	86.3193	91.0844	69.8078	81.3506	81.4982	85.2141
BTG3-AS1	ENSG00000280594	262.508	0.617362	0.14098	4.37908	1.19181e-05	0.000126415	8.85945	9.27405	13.5544	13.3099	12.402	8.58346	13.4463	14.6992	12.2978	10.6251	8.67871	9.35346	10.8807	11.1404	7.84956	6.71689	11.9495	12.4152	7.41689	8.6716	9.83059	9.30853	9.05629	8.21569	8.4179	7.99269	11.3704	12.7334	9.94177	8.33135	16.2403	13.1059	8.91206	14.1277	9.66899	14.8161	9.6257	9.97834	11.7632	8.48186	12.025	13.4642
NOLC1	ENSG00000166197	8742.24	0.617566	0.115348	5.35394	8.60571e-08	1.78052e-06	307.128	342.052	514.508	402.92	354.74	359.439	549.764	503.303	284.741	257.793	292.989	308.014	271.535	276.386	291.057	301.156	279.335	320.609	351.468	338.493	326.539	342.728	351.444	326.491	369.699	393.538	499.35	486.716	393.515	438.851	581.752	515.624	365.074	507.461	384.223	640.3	323.129	318.693	283.811	329.079	292.419	403.926
HPSE	ENSG00000173083	305.272	0.617813	0.155949	3.96165	7.44351e-05	0.00061115	12.8692	11.5042	11.9114	8.1273	9.94256	10.3961	14.5989	14.4885	13.2438	11.4805	16.6935	12.6882	14.8945	14.0257	20.9495	21.2548	14.6392	12.0897	18.8667	19.6184	14.4061	11.4588	22.6657	19.2333	7.04139	7.6766	7.39076	8.23927	9.31054	9.8872	14.0785	11.9598	7.09763	8.4842	11.0559	16.9036	13.9038	15.9142	11.6186	21.4762	7.50468	8.11985
EMP2	ENSG00000213853	2056.9	0.617841	0.120266	5.13731	2.78706e-07	4.97777e-06	70.0899	75.5794	101.687	86.809	88.1748	91.8057	111.653	111.588	82.0736	79.9582	74.4567	70.1103	84.5312	79.8261	84.0059	80.9247	99.5201	94.0206	88.4927	87.2741	89.7891	76.0197	92.6143	81.7295	78.1435	68.6378	103.016	104.676	86.5828	82.1089	123.912	101.115	85.3317	117.68	97.7994	141.746	73.5296	77.5752	73.1343	76.5456	55.8243	86.8972
PGAM1	ENSG00000171314	11494.6	0.619113	0.123805	5.0007	5.71222e-07	9.20702e-06	415.229	438.546	651.665	635.696	447.729	445.54	600.716	657.566	390.237	454.942	379.113	413.45	395.43	373.604	426.111	408.258	601.398	448.667	418.776	493.852	492.073	438.127	556.736	481.544	477.861	394.758	598.007	593.153	518.077	465.401	633.847	651.179	400.883	718.847	542.216	818.297	350.046	373.088	398.791	403.87	361.673	638.161
PPP2R3A	ENSG00000073711	232.649	0.619315	0.139627	4.43551	9.18563e-06	0.000100867	9.94318	8.45815	11.0899	8.09786	11.3554	9.96961	15.9916	13.6455	10.4815	7.47357	10.5757	10.1397	9.52669	10.5393	11.1765	10.8574	7.01094	9.20677	10.8008	9.35846	8.87924	8.60087	8.15566	8.92803	8.36496	9.39254	9.43743	9.99948	10.2048	9.33512	15.9767	11.137	8.21831	6.59041	7.52913	12.525	10.0268	11.1553	9.40091	9.5682	7.85578	8.1789
ROCK2	ENSG00000134318	1653.79	0.619738	0.176489	3.51148	0.000445612	0.00284018	74.8041	69.6234	96.6995	77.3566	101.99	100.336	126.3	112.694	71.3272	51.6397	61.7469	74.665	55.8061	69.1265	59.5215	55.2533	28.0438	58.728	51.501	45.4186	37.3744	69.3241	33.5733	42.8831	55.484	63.8964	73.0358	75.1272	64.227	80.5531	116.319	97.0891	74.8186	51.7764	54.4079	80.2921	75.6241	67.0852	60.3104	54.0248	74.4324	77.1533
EEF1AKMT4	ENSG00000284753	232.749	0.61997	0.229212	2.70479	0.0068348	0.027776	5.49991	6.01046	10.6205	21.1722	10.3612	11.0359	14.1187	15.5949	4.69208	5.80778	3.22488	5.44941	4.98096	3.92719	4.36664	4.83064	9.21564	6.04485	4.91369	5.45195	5.9799	6.26013	6.00417	6.50607	13.0239	11.6955	15.0089	13.1454	13.6239	12.9989	15.8185	11.0489	11.3669	17.7259	13.8695	18.5838	3.56507	4.04251	5.25487	5.01391	11.6739	20.8459
PCCA-DT	ENSG00000274605	132.931	0.620356	0.197572	3.1399	0.00169006	0.00871954	3.73885	3.99791	7.07056	7.65615	5.12827	4.69158	9.36442	7.32327	3.85961	3.33159	3.50942	3.71427	3.72363	3.52645	3.27498	3.08241	7.84873	4.74288	3.66209	4.12116	5.61748	4.19156	2.90201	4.03661	7.04139	6.45737	8.03508	8.46398	6.31223	5.87209	13.1294	6.8174	8.59187	7.72668	6.85547	12.0667	5.4813	3.07026	4.00141	2.67408	5.66143	7.47026
HNRNPAB	ENSG00000197451	7728.35	0.620405	0.134596	4.6094	4.03835e-06	4.92555e-05	249.176	272.32	440.605	480.659	357.409	345.631	486.518	468.478	209.403	220.02	198.662	250.32	194.838	188.385	198.682	193.87	280.129	233.936	208.368	206.058	237.565	273.649	254.577	255.921	357.575	333.119	449.32	430.128	363.479	371.297	490.11	439.546	320.301	472.918	372.335	595.495	205.571	218.858	255.56	256.963	348.682	482.29
SNRPG	ENSG00000143977	2287.54	0.62049	0.197067	3.14862	0.00164043	0.00849958	63.1812	62.7154	113.54	171.262	79.0172	74.6388	135.04	133.663	49.1533	71.8543	54.0167	62.7089	54.4037	54.0589	63.6802	60.8661	81.0888	55.2406	76.3476	73.5798	92.0542	63.1184	80.7561	88.5205	126.639	94.5125	134.588	121.305	115.251	101.582	160.294	113.956	93.4432	172.07	112.818	168.832	50.8023	57.3627	66.6741	72.1585	100.633	172.052
SLC12A2	ENSG00000064651	1071.04	0.620912	0.132776	4.6764	2.91951e-06	3.74419e-05	43.5116	42.9979	67.5077	59.718	64.1557	69.2541	69.0086	77.1841	36.0231	32.2804	27.8383	43.7579	30.1276	35.7053	31.9701	28.9378	20.7683	32.8747	27.9524	28.2042	27.4079	43.0043	22.3655	25.9293	43.9425	41.6342	57.1173	58.5738	47.6048	49.3356	76.667	67.5275	56.194	50.7158	48.6223	66.8507	35.3388	34.3869	31.9631	25.9052	46.3886	59.703
ZNF35	ENSG00000169981	208.082	0.62095	0.150904	4.11487	3.87395e-05	0.0003489	7.15259	8.73012	13.6717	11.3076	10.0472	10.3961	13.4944	13.066	6.0543	4.99739	4.22079	7.0761	5.94814	5.4099	3.58688	4.73863	5.42356	5.95185	5.65538	4.6363	6.1158	8.57365	5.55385	5.08138	8.94733	10.1602	11.4083	12.0968	8.2059	10.891	16.5567	14.0462	8.91206	13.5596	11.2541	13.5432	7.04102	5.06593	6.894	4.26182	10.3573	11.5745
ATP6V1C1	ENSG00000155097	1681.53	0.620971	0.10255	6.05528	1.4017e-09	4.7157e-08	57.898	57.3305	102.039	86.809	73.104	77.8376	106.418	104.844	49.3804	43.941	47.3298	57.7746	47.5367	49.0898	55.4148	54.1492	46.6955	56.2171	56.5074	52.7594	53.3661	56.5861	48.6838	59.172	83.7025	75.8628	94.4501	95.1636	74.6422	82.661	126.232	102.496	78.234	94.2352	73.5873	114.405	59.1802	50.5569	44.9315	52.1864	71.8431	87.1924
TWIST2	ENSG00000233608	395.466	0.621093	0.158781	3.91164	9.16717e-05	0.000735129	11.4333	15.6109	21.0943	19.0226	12.0881	14.288	20.9859	21.7064	13.0167	14.632	13.5634	11.3055	15.3297	12.4628	12.788	14.768	24.8249	17.7161	17.2906	17.5578	17.0336	15.487	20.7144	16.9538	16.7299	13.4115	17.9273	18.7256	16.0962	15.2072	25.0987	21.1574	15.6895	21.0211	14.4639	28.7667	13.8592	15.1978	18.1751	17.5487	12.815	18.9857
AC093909.6	ENSG00000278974	510.387	0.621108	0.119593	5.19353	2.06342e-07	3.84065e-06	20.8617	18.8473	34.0619	33.5987	18.6292	20.4724	29.8221	29.6619	19.1467	16.703	15.5553	21.147	15.5232	15.7889	19.286	15.7341	18.5636	17.2046	16.039	16.7422	18.0303	20.1413	14.5101	14.7218	21.283	18.6045	24.4084	25.9537	20.3043	21.3804	37.1735	34.3808	24.4415	23.4831	20.3287	35.1819	23.574	15.7095	15.4753	14.791	20.8025	33.69
TFB2M	ENSG00000162851	324.532	0.621354	0.155117	4.00571	6.18306e-05	0.000520397	9.64515	11.205	18.894	20.2888	13.344	14.6079	16.856	18.6506	9.87607	8.7792	7.87249	9.59747	8.02757	8.25511	8.88923	8.97119	10.7148	9.06727	10.0128	9.70189	13.2736	11.3227	9.90688	10.0678	15.9358	14.3598	17.9273	17.4897	14.0973	13.9525	24.3605	19.1592	13.715	20.1121	12.8391	23.6752	9.58113	9.10844	10.2687	8.77434	15.3605	20.462
NANOS1	ENSG00000188613	369.024	0.621581	0.122378	5.07917	3.79084e-07	6.46173e-06	12.8692	15.1757	22.2679	23.0568	16.3267	15.1943	19.7373	21.2849	10.9734	11.5255	10.1489	12.878	11.7996	10.8999	10.6567	11.3175	15.5652	13.4382	12.7014	12.8357	12.5487	15.1604	14.5601	12.4897	13.4475	13.3663	18.2684	19.4372	16.5696	16.2612	25.046	22.4504	17.9309	20.756	15.9697	25.5591	11.1409	12.5881	14.3183	13.7882	13.21	23.1785
ANKZF1	ENSG00000163516	1212.1	0.622669	0.095526	6.51832	7.10984e-11	3.51727e-09	49.0657	44.3305	59.5864	68.3459	50.4977	40.8381	66.6074	68.8598	48.8884	57.4024	55.8662	49.5598	54.4037	48.609	55.9866	50.6987	51.149	42.1744	43.1106	50.2695	44.215	44.964	53.4371	50.4339	36.054	36.2606	54.8053	55.0908	48.2886	41.5062	58.3175	59.8285	35.4348	58.2153	47.1958	67.4107	47.9948	47.3843	45.7511	49.9719	43.1409	67.7048
ALDH1A2	ENSG00000128918	1615.26	0.623108	0.173411	3.59325	0.000326574	0.00217328	58.7379	62.4707	83.6732	50.7073	50.6024	54.5396	76.8843	79.6603	66.0297	59.9687	74.7412	59.0488	67.4606	68.1647	87.2289	84.2372	84.7045	75.8861	91.0423	93.2841	80.8645	62.574	99.0187	88.2356	51.6192	51.8848	71.5956	76.5878	62.5963	58.7209	93.0655	83.9245	48.6161	81.9634	60.4312	91.086	66.2658	74.1468	62.7209	79.0944	36.3823	50.786
PGM2L1	ENSG00000165434	374.122	0.623991	0.161371	3.86681	0.000110269	0.000857074	16.7436	14.2238	19.07	13.4572	17.8966	17.9666	24.2995	20.2839	17.0656	12.7861	16.8832	16.8633	14.9429	14.9474	19.7539	21.6689	7.76054	16.1816	19.4693	16.9139	13.7719	13.99	13.9597	19.2808	11.5415	12.2826	15.729	15.1678	9.94177	16.3114	21.5132	19.0123	14.3554	12.7263	13.5128	22.3005	17.8699	18.6262	14.6558	18.259	11.5862	13.4347
CD9	ENSG00000010278	725.834	0.624617	0.138565	4.50775	6.55183e-06	7.50679e-05	24.3296	27.7406	32.0669	25.8542	20.7224	20.6323	34.4323	35.6153	30.612	28.0484	30.3043	24.4275	31.53	31.8984	37.1684	40.5774	39.3318	30.5032	34.025	35.6308	38.0992	27.7079	46.7324	36.8519	24.3007	22.2621	30.4727	30.6351	26.9848	25.7971	41.6027	31.9125	20.439	31.3991	25.4802	43.43	36.1409	30.4979	29.1669	38.2728	17.467	25.4816
GLRX3	ENSG00000108010	2330.85	0.625453	0.137539	4.54745	5.42989e-06	6.39012e-05	66.3782	76.6673	128.414	137.369	90.5296	84.715	126.3	128.868	65.1594	64.5609	63.7387	66.3689	67.2188	61.9534	78.8075	76.2321	94.317	79.2805	81.9566	82.1226	106.37	76.4824	88.1112	84.9113	115.468	91.7128	117.835	124.713	103.415	105.547	161.981	127.767	101.928	142.868	99.2656	178.404	73.7079	73.021	73.2307	85.0693	98.2192	137.595
ABCC4	ENSG00000125257	2561.21	0.625675	0.0988566	6.32912	2.4657e-10	1.05816e-08	94.6092	104.598	148.482	112.28	105.286	110.199	152.568	155.843	89.4144	78.5175	80.9539	94.6462	81.2912	91.8882	86.657	83.5471	75.4007	105.738	105.691	98.4356	99.1666	104.599	84.8089	87.3333	99.5324	107.924	128.069	127.709	106.677	105.547	172.791	149.571	106.518	135.217	117.256	173.415	98.5743	100.295	83.644	88.2448	91.4167	112.881
UBALD2	ENSG00000185262	1477.14	0.627064	0.148657	4.21818	2.46283e-05	0.000237295	49.7701	47.2134	82.265	97.9988	52.8002	49.4749	79.5736	84.5074	46.8073	50.4691	48.5628	49.5056	50.3415	39.7928	52.5037	53.091	76.7676	54.2641	46.031	51.6003	61.2033	47.2776	72.2501	57.4149	70.9962	53.104	74.3624	74.3033	67.6987	57.667	91.6946	83.0136	54.8599	87.6827	65.7412	110.332	39.4386	46.3098	57.3214	63.2588	52.4011	98.383
RAB29	ENSG00000117280	379.069	0.627158	0.148398	4.22618	2.37692e-05	0.000230941	14.2239	14.4958	18.1605	13.6633	11.3031	13.275	17.2401	19.3882	15.1736	15.3523	18.2111	14.342	15.1847	14.9073	22.353	20.5647	15.0801	17.0186	18.9131	21.4214	18.1209	14.6705	24.8673	22.1301	11.9121	11.2891	16.0323	16.0291	13.9921	13.4004	21.4077	18.2483	10.9933	15.87	13.8298	23.4206	16.7558	18.0634	15.2825	21.518	9.83069	13.4347
CEMIP2	ENSG00000135048	555.677	0.627476	0.115461	5.43455	5.49345e-08	1.20104e-06	21.9183	22.7364	30.0132	22.144	26.4786	25.5371	38.5142	40.9365	20.7738	18.2787	17.7368	22.0416	19.1985	21.6797	17.2586	19.4606	13.8896	20.2735	20.211	20.2624	17.532	22.8358	17.5622	17.3337	19.7477	23.2556	22.2102	24.4557	21.5142	22.585	36.1189	30.12	24.4415	26.2859	24.4499	33.4508	21.435	22.157	17.7894	18.1754	23.9623	21.9088
TUBB4B	ENSG00000188229	13766.4	0.62774	0.163232	3.8457	0.000120209	0.000921852	426.039	464.437	803.903	854.132	476.196	468.838	875.838	862.249	375.783	500.819	462.912	425.84	397.461	393.881	429.75	478.786	700.389	432.346	447.841	430.961	507.521	465.781	723.402	588.728	714.198	605.006	886.815	843.627	700.342	681.514	834.953	807.362	491.764	943.451	580.694	998.331	370.055	361.574	413.544	456.098	500.619	858.519
EIF3J	ENSG00000104131	3281.69	0.627811	0.124587	5.03913	4.67652e-07	7.70642e-06	107.316	106.91	189.174	182.776	137.731	137.069	199.342	195.779	101.864	84.3253	92.478	107.497	97.2496	89.5639	103.136	103.284	96.2131	109.179	113.803	104.574	119.915	106.667	95.5163	98.7782	161.793	146.804	174.877	185.721	143.708	157.392	282.835	190.035	182.671	178.585	138.298	248.31	116.578	100.756	89.1881	101.949	136.094	182.652
CBSL	ENSG00000274276	4760.46	0.628696	0.109088	5.76322	8.25257e-09	2.26759e-07	188.541	144.686	210.239	211.133	218.004	219.758	258.506	246.357	159.077	193.953	220.619	187.503	167.999	168.909	188.909	193.134	192.955	144.053	197.382	186.096	160.914	155.85	229.259	224.863	151.046	163.376	189.165	178.006	295.991	273.931	218.137	210.605	107.318	183.812	235.107	230.337	147.416	197.827	175.725	200.932	156.677	211.028
ITPKA	ENSG00000137825	118.549	0.629403	0.195693	3.21628	0.00129863	0.00698641	4.66002	4.37866	5.28092	6.06603	3.45373	3.14549	5.85877	5.74271	3.06499	3.87185	6.11778	4.77162	4.64245	4.08748	5.35433	7.08494	6.65819	3.06892	4.72826	5.96709	3.35237	4.49096	9.15636	8.50063	4.44719	3.07064	4.39655	4.71886	4.26076	3.81435	5.64193	5.49506	3.04184	6.17377	3.13053	8.60454	2.36186	3.73548	4.53172	8.39829	3.11598	6.11203
TDG	ENSG00000139372	1982.76	0.629702	0.140202	4.49138	7.07633e-06	8.03197e-05	66.4324	69.7866	110.929	102.622	93.1461	97.4036	122.554	126.919	60.2403	47.4977	48.7525	65.664	50.0514	55.8622	52.5556	52.0789	51.4136	67.8418	63.4607	58.9841	67.1379	69.8957	48.984	52.2385	92.7028	81.9138	110.103	106.099	86.5302	93.5018	151.91	111.664	98.6197	110.598	89.7552	145.514	66.043	57.7209	53.9468	50.5151	101.335	102.133
YAF2	ENSG00000015153	512.286	0.629746	0.108417	5.80858	6.30064e-09	1.79838e-07	18.2608	15.6381	26.5806	25.1475	21.3503	22.7648	29.0537	27.6598	17.8223	16.2528	16.3141	18.246	17.0223	15.869	18.6102	20.6567	14.551	18.739	20.9063	20.6916	20.386	15.7864	16.9117	18.7584	23.9831	19.0109	25.5455	25.9537	19.4627	24.3416	36.8571	26.7113	25.0285	23.9754	21.8345	34.3163	22.7719	19.0868	16.3431	17.6322	18.7836	25.3635
COA7	ENSG00000162377	1867.99	0.629798	0.121531	5.18221	2.1927e-07	4.0441e-06	65.0777	71.8535	114.215	90.9905	81.372	75.9716	120.201	122.335	55.8509	48.5332	53.3527	65.0133	52.8078	52.5361	50.1124	52.401	57.2781	63.9824	68.4671	62.8477	66.9114	72.5086	55.2383	62.9711	89.6321	87.8293	105.517	105.238	92.106	91.0425	145.161	114.603	92.6428	105.901	88.4078	140.829	60.5171	61.6099	55.4895	58.3284	67.8932	91.5328
CPNE8	ENSG00000139117	446.087	0.630187	0.105231	5.9886	2.11655e-09	6.738e-08	15.9579	14.5502	24.1749	18.1098	18.4199	18.8196	24.7317	23.9718	18.8818	17.0632	17.1203	15.5891	16.442	17.8727	19.234	18.3104	14.8156	20.2735	18.9131	21.8507	17.3961	14.3166	14.1598	16.6688	15.6711	16.0305	20.8078	21.6468	16.3066	18.5197	27.366	24.0666	16.7568	20.3394	16.366	25.5591	20.9894	21.0313	16.8734	16.5459	16.1065	17.9818
MON1A	ENSG00000164077	370.508	0.630894	0.167211	3.77303	0.000161276	0.0011835	11.5417	11.477	22.0625	26.1782	15.2278	14.0214	22.2825	24.0245	8.1733	9.31945	10.5757	11.6037	8.17264	7.69408	9.35709	10.3514	15.0801	12.1362	12.5624	10.217	11.0538	11.4315	12.5087	12.0149	18.2123	18.8754	22.1344	20.7105	17.7795	20.1257	23.8332	21.8333	14.6756	22.9149	15.9301	28.5121	7.04102	12.0252	11.0883	11.9498	16.1065	26.1902
PDLIM5	ENSG00000163110	1828.18	0.631544	0.104552	6.04047	1.53668e-09	5.12017e-08	66.5678	72.2343	98.3131	76.7382	96.4428	95.3777	105.554	102.578	68.4514	56.412	63.5964	66.5045	58.3207	68.0044	70.3341	74.8059	57.1017	74.4911	81.493	73.0218	68.3611	71.8554	72.5003	71.9941	71.3668	68.5926	90.5841	91.7181	90.0019	95.9611	111.362	99.3518	71.4032	91.1673	88.5267	115.779	71.346	76.6541	60.5515	78.008	52.84	76.3266
PRR5	ENSG00000186654	337.598	0.63162	0.182956	3.45231	0.000555814	0.00343617	10.8373	11.6674	16.1068	25.8837	10.5705	12.3687	21.082	23.445	10.7085	12.8311	9.86432	10.1668	11.8479	10.3389	8.6813	7.45299	18.4313	11.2992	9.82737	10.1312	12.141	11.8942	10.9076	11.445	15.2475	12.1922	18.42	17.3774	15.2546	14.1031	19.1931	16.5146	11.4736	20.0742	12.7599	22.3005	9.00181	9.05727	13.3541	10.7381	13.9122	26.2493
RAB12	ENSG00000206418	705.258	0.631844	0.102677	6.1537	7.56938e-10	2.7524e-08	23.3272	23.4707	35.0008	35.1594	32.9151	29.1091	45.3334	42.1483	24.8226	24.1766	24.0917	23.3159	23.986	22.401	28.2792	26.4535	23.5462	24.1794	24.0585	25.7572	28.3592	23.1625	29.5205	27.6864	31.2362	29.8936	33.808	33.7061	29.0889	29.2601	47.0337	34.1458	31.8593	37.5729	29.3636	51.169	27.6739	27.1206	25.0691	27.3258	25.0595	33.9853
KPNA1	ENSG00000114030	1438.37	0.632318	0.0945845	6.68522	2.30582e-11	1.26145e-09	48.7405	52.4895	78.803	63.34	66.0918	66.855	87.7854	90.7242	53.5805	48.5782	42.6347	48.7465	50.7284	48.0079	47.7731	48.5824	47.4451	59.937	48.2561	52.6306	52.5959	52.4762	50.8853	52.7134	61.3607	58.1615	70.4206	69.9964	58.4934	64.844	96.5983	78.7233	66.0667	73.5929	63.4825	103.764	55.3923	46.1562	50.331	47.9664	57.4481	63.3939
ARL10	ENSG00000175414	1929.35	0.632322	0.135678	4.66045	3.15524e-06	3.99459e-05	82.5528	87.4916	109.784	76.0021	95.6055	101.296	124.187	122.968	90.9658	64.5158	69.8091	82.4189	65.4779	88.001	74.8047	68.6411	44.094	90.2077	72.361	79.5899	61.7923	88.8393	64.1946	70.332	58.1312	70.8505	85.6191	86.4375	81.1648	78.3448	119.799	110.166	75.2456	85.1071	86.5454	121.329	76.0698	80.3896	77.2803	74.164	64.2506	75.0865
ZFYVE9	ENSG00000157077	2043.83	0.632532	0.0965766	6.54953	5.77181e-11	2.89664e-09	72.0948	81.8619	118.351	85.8078	94.7683	93.5651	129.805	137.403	73.4084	66.6769	61.0829	72.6317	62.8665	75.939	58.1179	59.6699	63.9804	84.0234	80.4269	73.5798	70.7621	81.5722	64.1946	61.6889	83.7555	88.7776	113.742	113.14	98.3656	94.8569	137.199	117.247	91.362	112.34	98.0372	133.854	78.6544	71.5882	68.3615	61.3368	73.6863	85.7161
NAF1	ENSG00000145414	1118.46	0.632563	0.125627	5.03526	4.77207e-07	7.85855e-06	38.6077	42.1004	59.6744	43.5812	42.91	44.6233	63.2459	65.9094	41.0935	32.8657	39.4099	38.7965	40.5731	38.3502	45.7458	41.2215	39.6846	47.5218	45.4748	48.5524	46.163	42.3239	51.3857	43.8328	46.6426	44.3888	57.231	56.5514	43.0284	45.973	78.3016	59.3877	46.9084	53.405	43.8671	82.8887	43.2711	48.2031	39.6284	46.0862	40.1566	43.0204
NDUFAF4	ENSG00000123545	1117.01	0.632726	0.193452	3.27071	0.00107276	0.00597612	31.5906	35.3556	65.8355	87.5157	46.2591	38.0658	65.0227	66.5416	32.0499	26.0224	23.4752	31.4493	27.4195	26.2881	24.3284	25.6714	33.7319	31.5727	32.6343	27.8178	41.2704	34.8662	19.9639	25.7393	63.3725	50.8462	62.3098	65.8767	47.5522	49.8375	93.4874	66.4696	53.2589	62.1544	44.2634	86.0963	34.2247	28.9116	29.408	27.869	55.956	87.783
DNTTIP2	ENSG00000067334	2190.02	0.632855	0.172155	3.67608	0.000236844	0.00165019	71.4446	67.6652	124.688	127.622	89.012	88.9801	153.24	133.716	70.1542	75.411	69.8565	71.3303	71.9579	70.9298	70.4381	76.6922	52.7364	67.1443	74.0298	61.3451	66.9114	67.9632	45.1814	61.0241	108.797	99.0281	117.456	119.807	93.9471	113.979	188.82	124.564	106.411	78.1001	66.0582	119.343	98.396	65.3454	61.9978	57.075	99.1847	127.053
ZNF26	ENSG00000198393	440.637	0.633175	0.140339	4.51175	6.42961e-06	7.39466e-05	18.1253	17.5962	25.4071	22.2617	19.9374	20.419	32.7995	27.8179	20.736	18.909	13.4686	18.4358	18.1829	18.7944	12.944	13.4798	12.0377	17.2511	13.0723	11.2473	15.6746	17.365	9.20639	10.1628	17.1005	17.611	20.3909	18.7256	13.8869	17.4657	28.526	24.7131	16.5967	19.544	16.6433	26.8319	22.5937	14.379	17.8858	9.52642	19.7053	22.0269
ZNF48	ENSG00000180035	527.51	0.633702	0.125558	5.04709	4.48596e-07	7.44797e-06	18.1253	19.3368	29.4265	29.4467	26.217	26.017	36.6413	35.5626	16.8385	19.0891	16.8357	18.246	18.9567	15.829	14.0356	14.2159	21.6501	16.4606	15.2973	15.3256	18.3474	19.1614	18.713	17.1912	23.9831	23.7523	25.2423	25.8039	22.724	23.2374	29.3697	29.7086	21.0261	30.3386	26.2331	42.0553	14.0375	14.7884	16.9216	14.5403	21.2413	29.7039
RRP36	ENSG00000124541	1062.66	0.634024	0.15958	3.97308	7.09501e-05	0.000585785	28.8542	32.636	59.7037	70.9667	47.201	48.142	68.6724	63.4332	26.0335	25.4372	23.0958	28.8466	23.0672	22.7617	23.0808	24.9353	37.8767	30.6427	31.7072	23.1815	31.8022	32.8793	28.1195	28.6362	58.29	53.2395	62.1961	62.7683	56.5471	63.5391	79.198	60.1224	47.4421	66.5858	54.1701	79.8848	34.3138	28.6558	28.5402	28.9135	48.0124	70.6279
FAM174B	ENSG00000185442	112.89	0.634357	0.162496	3.90383	9.46823e-05	0.000754539	3.63048	3.99791	7.65733	6.91999	4.70963	6.18436	6.38702	6.53299	4.38937	4.187	2.79805	3.66005	4.15886	2.68491	2.28729	2.66835	4.98262	3.8129	2.96675	3.00501	4.30371	4.13713	4.80333	3.84665	5.24133	5.87034	5.38199	4.56905	5.68101	4.56718	7.75107	7.58141	5.4433	5.30263	5.03263	9.92832	3.38682	2.60972	3.61573	3.21726	4.21315	7.23405
PDZD4	ENSG00000067840	337.777	0.634654	0.194719	3.25934	0.00111674	0.00618457	14.0613	11.4498	14.6399	19.4643	9.94256	9.38316	17.5283	16.6486	16.4601	21.7004	17.4048	14.0709	19.3435	18.7142	17.3106	16.7002	13.2282	12.5082	11.3108	12.621	11.7786	11.4315	15.5108	16.3839	8.73556	7.81207	15.5016	14.9056	11.1516	10.2887	14.1312	14.6339	6.29715	14.8095	9.19346	15.5798	14.082	15.3001	20.8266	16.6712	7.81189	19.2514
SIX3	ENSG00000138083	413.735	0.634755	0.12637	5.02299	5.08725e-07	8.30816e-06	13.2485	13.7343	19.6274	14.5172	16.0651	17.0603	23.6752	24.2353	17.0656	15.2623	14.8913	12.9864	15.9584	16.1496	16.8428	15.8721	22.2234	20.413	15.3437	17.7725	15.5387	14.1261	16.0611	14.9117	14.771	16.9788	20.5804	19.9241	19.8835	20.3265	25.0987	19.7469	16.9703	20.1121	18.9813	30.6505	16.4439	15.249	17.934	15.4595	14.746	14.7043
TSPAN13	ENSG00000106537	499.333	0.635505	0.135598	4.68669	2.77659e-06	3.58742e-05	14.9283	16.8619	26.1112	23.9991	17.2687	17.5934	23.0029	21.2322	14.833	15.4874	14.0851	14.8842	17.1674	14.6268	23.5487	22.727	19.71	20.134	20.211	21.8078	21.5639	16.8207	27.0688	24.2672	22.9242	16.3015	22.5513	25.4668	19.1997	20.6778	35.4334	26.1823	17.5573	25.5284	20.289	34.1127	19.8753	20.2637	18.1269	26.2394	15.931	24.0643
IL6ST	ENSG00000134352	1772.75	0.635735	0.158257	4.01711	5.8917e-05	0.000499858	75.915	67.2845	108.464	80.3602	99.4256	100.976	114.582	104.106	70.3055	57.7176	64.8295	75.397	60.8354	68.6857	72.4654	69.6532	34.5256	57.1471	59.8914	57.8679	50.7838	66.9833	40.5782	56.3226	56.1193	69.27	83.1555	90.7444	70.2762	72.0712	123.49	108.461	71.4032	58.291	58.2913	80.343	82.8434	75.7331	60.8408	68.1056	71.2725	80.106
TRRAP	ENSG00000196367	4267.12	0.635822	0.139894	4.54504	5.49238e-06	6.45427e-05	171.418	191.845	266.95	172.381	235.534	240.337	300.286	311.845	142.352	105.891	147.775	170.694	122.493	155.685	134.69	142.987	89.8635	160.421	157.006	135.741	96.2673	191.641	159.611	151.777	138.869	202.662	226.043	224.67	216.72	204.469	254.994	267.935	169.916	237.861	218.266	273.36	135.785	162.928	138.41	158.063	159.573	172.643
PITPNM2	ENSG00000090975	501.236	0.635849	0.126643	5.02082	5.14519e-07	8.39333e-06	20.4824	19.1464	27.9595	20.7894	20.1991	18.9796	31.0707	32.6649	21.4171	20.3047	25.799	20.7945	21.0844	19.7562	23.2368	22.313	14.6392	17.2511	19.3766	18.5881	12.9564	19.5153	19.8638	20.1831	13.2357	18.3335	24.1431	23.2572	19.0945	18.1182	24.5714	27.8573	15.7429	23.6724	18.8228	26.6792	15.8646	21.0824	21.7908	22.7715	20.6269	20.1372
PRPS1	ENSG00000147224	4152.04	0.63588	0.11964	5.31493	1.06701e-07	2.15441e-06	140.288	154.749	230.805	196.91	143.016	151.783	236.656	247.727	127.254	140.512	135.634	139.922	138.596	132.763	141.968	146.989	174.392	152.888	161.225	169.912	181.662	155.169	190.232	172.719	181.382	161.299	205.349	200.477	174.375	167.028	276.507	231.498	164.153	238.618	186.009	309.916	126.872	134.631	138.892	149.038	163.83	197.918
ZFP69B	ENSG00000187801	106.705	0.636525	0.175337	3.6303	0.000283095	0.001924	4.57874	4.78661	5.721	3.03302	3.45373	4.42501	8.06781	7.27058	4.16233	3.06146	3.98367	4.66318	3.24004	4.68858	3.63887	3.54247	2.46926	4.51039	5.0064	5.49488	4.62083	4.79036	3.90271	3.84665	3.28245	4.47049	3.94174	4.11964	2.6301	4.21586	7.38197	5.58321	5.01637	2.95432	3.76457	7.12802	3.74333	5.67998	4.14604	5.13925	3.51096	2.89362
MRTO4	ENSG00000053372	3157.8	0.636581	0.150571	4.22778	2.36012e-05	0.000230046	92.4418	110.228	186.24	206.157	110.781	110.092	184.599	182.028	92.2524	102.649	90.7233	93.1551	91.4949	80.5875	86.605	81.4768	125.491	107.04	101.519	109.511	136.36	109.362	113.479	99.728	172.276	139.624	185.451	192.275	145.444	144.042	231.214	187.86	140.298	211.082	145.59	270.254	95.0983	88.1676	93.527	86.1138	120.075	206.156
GNGT1	ENSG00000127928	113.33	0.637436	0.21515	2.96275	0.00304905	0.0142426	3.57629	3.12761	5.86769	3.82808	4.81429	6.39761	9.12431	7.11253	5.18399	3.60172	5.78581	4.0125	3.38512	5.04924	4.41862	4.92265	2.2047	3.06892	4.12564	3.26258	2.80874	2.93954	4.05281	3.32427	2.91185	5.14784	5.23038	5.80494	5.3128	5.06907	4.95646	5.81829	4.37598	3.71184	3.40792	4.98962	4.67916	5.21944	5.20666	4.34539	6.49528	3.69084
LIF	ENSG00000128342	152.256	0.637564	0.154883	4.11643	3.84784e-05	0.000346934	7.12549	6.82636	7.92138	5.30041	5.59923	5.27803	7.39549	9.85217	7.68139	7.56362	6.924	6.96765	6.43172	8.37533	6.7579	5.84277	5.24718	6.50984	6.16529	6.56809	4.89264	6.77727	6.35441	7.59833	4.39425	3.70283	5.49569	5.50533	6.10183	4.31624	8.80563	8.05158	4.37598	5.87076	5.82517	7.63717	5.39217	6.39637	7.90641	6.89412	4.03761	5.25576
GNL2	ENSG00000134697	3740.54	0.638126	0.122163	5.22356	1.7552e-07	3.3412e-06	120.375	119.937	204.401	219.997	132.288	135.683	247.125	240.72	119.345	113.859	116.949	120.294	122.541	114.93	117.847	122.238	131.753	127.314	133.55	120.801	136.632	119.378	105.323	118.866	175.346	161.163	204.781	191.601	158.647	176.263	272.764	204.551	170.663	188.016	150.86	237.821	145.5	117.386	112.57	120.083	166.025	219.295
BAG2	ENSG00000112208	1019.54	0.638785	0.140949	4.53203	5.84207e-06	6.81574e-05	31.699	33.8326	62.2855	60.3658	46.4684	46.4893	57.195	57.7959	29.6282	26.2025	21.1988	31.6391	25.34	25.2462	27.7594	27.6957	35.672	33.2932	31.5218	30.6082	37.8727	33.342	25.868	28.7312	51.0368	41.9052	54.161	56.102	45.1325	49.1349	75.1906	62.3263	48.5094	57.1169	45.6107	76.3717	34.5366	29.2698	29.8901	27.9107	48.5391	60.4117
FAM120AOS	ENSG00000188938	1983	0.639179	0.0984166	6.49463	8.3238e-11	4.02759e-09	70.3067	76.2866	108.816	83.2165	70.4352	75.4918	119.336	114.643	76.0571	68.3877	70.5204	70.3001	68.4277	73.214	78.8595	74.7139	81.7943	81.3265	80.7977	76.1985	85.3948	76.4008	78.3544	79.1651	74.5434	77.8046	96.6484	99.845	80.5336	85.8731	129.975	109.166	82.5033	101.356	85.5151	134.72	80.7043	76.1424	68.8436	74.1222	66.0061	83.7083
SMC5	ENSG00000198887	1279.41	0.639835	0.199078	3.21398	0.00130907	0.00703323	58.2502	49.0355	73.9035	61.6026	70.1735	79.1704	101.184	82.9795	56.4563	43.0406	51.8351	57.8017	48.4555	52.6964	57.0782	55.1613	18.3872	39.2915	36.8527	40.1813	32.3911	49.0739	27.369	32.7203	41.4542	48.1819	57.61	60.334	48.6568	58.8213	82.889	73.6984	48.7762	38.747	36.655	52.4928	61.7203	52.1432	47.7759	46.88	59.9497	61.6813
ZNF853	ENSG00000236609	428.779	0.63984	0.178056	3.59347	0.000326303	0.00217208	18.3962	17.2155	20.9183	14.1344	13.8672	15.0344	22.8588	25.289	18.6548	25.167	21.1988	18.2731	22.3901	19.7562	18.0384	20.8868	23.0612	21.343	20.0719	19.6184	19.0723	17.1201	25.2175	22.7	12.8121	12.4632	16.7145	16.3287	16.8852	11.9951	20.5113	20.8048	9.49908	16.2488	13.8298	23.8789	19.3405	18.9333	24.2495	22.3954	8.86518	14.0252
LIFR	ENSG00000113594	1878.36	0.640983	0.163803	3.91314	9.11026e-05	0.000731048	88.6487	72.0711	108.552	89.9598	90.8436	87.7006	109.876	107.689	76.549	53.1704	79.3414	88.9257	68.0892	75.5382	106.307	106.596	30.1603	65.0519	74.0298	74.2667	51.0556	72.1548	61.3926	76.9331	55.3252	55.2263	82.587	85.7259	62.9119	65.3961	120.168	108.873	63.345	63.4421	57.3006	86.1982	78.0751	93.7964	64.7457	103.119	67.4983	89.9089
RAB21	ENSG00000080371	1469.55	0.641132	0.0923584	6.94178	3.87178e-12	2.60514e-10	55.1616	56.841	83.2625	70.3483	65.9348	73.6792	91.2431	84.8762	58.1213	49.3886	49.8433	55.0363	52.6144	51.5343	53.6473	51.4808	51.4136	60.309	50.8057	51.6433	54.1815	56.9944	43.9305	48.9142	56.4899	57.6196	70.9134	70.4832	57.5465	66.2493	101.766	83.2486	63.5585	65.2981	57.1818	102.236	65.2408	55.7252	56.2608	53.8995	53.5861	69.7717
HPRT1	ENSG00000165704	3806.49	0.64272	0.117585	5.46602	4.60259e-08	1.03324e-06	121.16	136.554	213.437	204.625	150.865	163.352	212.692	203.998	127.443	131.778	113.297	121.866	130.182	118.256	120.602	123.48	180.256	145.681	160.297	148.061	194.754	137.478	140.598	144.131	173.97	141.565	200.308	200.027	172.429	175.209	254.309	217.187	153.373	218.62	165.403	265.417	141.623	134.682	132.914	122.339	126.702	205.211
C3orf80	ENSG00000180044	159.475	0.642922	0.150898	4.26063	2.03855e-05	0.000202521	6.3127	5.41213	7.71601	6.86109	5.96553	6.23767	8.40397	10.0102	7.79491	6.34803	4.93216	6.39831	5.94814	6.05107	6.13409	4.5086	5.95269	6.55634	5.97986	5.96709	6.43292	5.52524	6.45448	6.98096	5.24133	4.83174	5.95051	6.70377	7.36427	6.57474	8.33108	7.66957	5.17647	7.27217	6.49883	10.9975	6.01606	5.52647	7.3761	4.76321	5.92475	6.55493
FP565260.1	ENSG00000275464	2012.09	0.643206	0.132391	4.85839	1.18347e-06	1.71416e-05	76.8361	79.251	132.756	124.03	88.5934	76.8247	130.093	138.931	55.8887	59.4284	60.8458	78.3251	54.0652	61.0718	47.0454	49.5026	56.3962	65.0984	58.4543	54.7771	67.1379	84.6478	64.0445	62.5437	101.544	90.5387	112.87	105.725	107.466	94.7063	135.881	138.434	75.459	111.999	94.0745	148.976	50.223	52.0921	58.8642	51.0165	82.5515	123.717
FMNL2	ENSG00000157827	1902.51	0.644376	0.106139	6.07105	1.27077e-09	4.31707e-08	71.7426	70.1673	103.858	80.9786	75.6681	82.6358	115.927	106.477	83.2087	63.3003	75.168	74.0957	70.3621	79.7459	74.5968	73.2877	51.7222	77.2346	78.0164	74.4813	60.6144	70.9572	66.9965	69.3822	53.1545	64.935	96.3451	93.4783	74.6948	78.0938	112.997	103.995	69.7489	85.2208	68.9906	101.116	83.7347	84.4321	73.1825	75.9607	82.5515	79.545
OTUD6B	ENSG00000155100	591.437	0.644515	0.172057	3.74594	0.000179721	0.00130233	18.2608	19.6632	34.9714	30.5068	31.5545	35.2935	37.1215	37.1432	17.4061	14.9021	13.7531	18.3545	16.2969	17.2315	12.0602	13.0197	9.96524	19.297	16.1781	14.0806	18.5286	19.5969	8.70604	12.2998	27.8479	25.0167	32.7846	34.1555	30.6143	28.1057	52.2011	35.4975	35.2747	28.369	27.9767	40.0697	19.8753	16.3235	15.5236	12.6601	32.2131	30.5602
E2F6P1	ENSG00000234764	133.125	0.64517	0.22205	2.90552	0.0036664	0.0165658	3.52211	4.94979	7.07056	4.26978	1.72687	5.1714	8.54804	8.48235	4.4272	3.82683	5.21671	3.33471	4.54573	5.16946	5.51029	5.38271	5.07081	6.74233	6.21164	6.69688	5.70808	4.32765	5.35372	4.60649	6.1943	5.73487	7.80767	7.82731	5.73361	6.82568	9.122	7.64019	5.38993	8.25695	6.0233	9.36826	6.28344	5.4753	3.9532	4.01113	5.13478	3.74989
SPIRE1	ENSG00000134278	878.655	0.646825	0.119965	5.39178	6.97641e-08	1.48386e-06	31.428	34.8661	48.8778	29.6234	41.6017	43.4504	60.2204	58.3754	30.8391	23.7263	30.1146	31.7747	25.8236	30.7362	28.1752	27.7417	20.8124	33.1072	35.462	32.1965	28.8122	35.1384	30.3711	32.9103	34.3599	40.5053	41.4261	43.7805	39.5041	38.4948	58.6339	48.8972	37.9963	42.1559	43.1934	58.6535	30.6596	32.5448	31.4328	32.9664	33.398	29.32
SSB	ENSG00000138385	5320.35	0.646999	0.169292	3.8218	0.000132481	0.00100092	150.123	132.584	250.081	284.603	246.994	245.988	353.783	338.187	194.759	169.551	163.947	148.761	178.928	170.833	192.444	187.475	126.594	164.42	166.787	151.324	161.684	134.647	106.174	140.189	247.507	222.305	300.595	309.759	244.336	282.965	431.107	249.952	290.736	231.801	196.51	312.309	234.181	174.954	160.105	163.161	267.053	286.675
DFFA	ENSG00000160049	4658.23	0.647095	0.139803	4.62863	3.68101e-06	4.57116e-05	170.443	174.439	217.075	165.52	166.93	173.215	263.068	254.892	183.937	181.662	221.947	173.053	195.998	188.104	218.592	214.895	199.834	206.269	225.288	242.118	224.065	174.576	269.037	236.118	162.217	160.125	212.361	218.79	183.423	179.827	265.962	216.335	154.227	216.537	176.38	300.904	197.149	228.223	185.029	216.977	120.602	168.184
BNC2	ENSG00000173068	140.15	0.647234	0.14542	4.45078	8.55575e-06	9.4808e-05	5.01223	5.82008	5.60364	4.0931	7.27376	6.71749	6.57911	6.58567	6.88676	5.35756	6.82915	5.17829	6.33501	7.09298	8.3694	6.7629	4.80624	7.20732	6.72155	6.31052	6.34232	5.87907	6.95483	7.31339	2.91185	4.24471	5.60939	5.09337	4.89198	6.02266	6.6965	5.78891	3.84233	4.96174	5.19114	7.58625	8.06598	7.67565	5.9298	6.18382	3.07209	4.19279
RHEBP2	ENSG00000226964	495.758	0.647259	0.175041	3.69777	0.000217503	0.00153669	12.1919	13.136	18.5712	21.6434	17.3733	17.5934	35.0566	26.3954	16.3844	14.2268	17.8317	13.122	16.7322	14.7069	15.8031	16.8842	20.2391	13.5777	18.0323	18.4594	22.3793	12.3025	19.2634	17.951	23.083	25.1521	27.4785	28.9873	24.8281	26.4997	32.1643	19.1886	18.4645	29.619	22.5478	33.8581	19.296	18.9333	18.4161	19.0946	21.373	20.3439
ZDHHC14	ENSG00000175048	555.703	0.647425	0.133796	4.8389	1.30561e-06	1.87209e-05	18.9381	22.1925	32.9471	36.1901	26.7926	28.3627	40.8673	38.7764	17.4439	18.819	14.18	19.6016	13.879	18.4738	10.9686	12.5137	19.4895	18.8785	15.1583	10.3029	15.4028	21.9649	10.4573	14.3418	25.5184	24.0684	31.9129	30.7475	26.7744	27.0016	35.1171	33.1173	24.1213	34.3156	27.7389	37.8294	17.558	12.6904	17.7412	13.454	23.1724	35.9636
DICER1	ENSG00000100697	3226.37	0.647588	0.175189	3.69651	0.000218582	0.00154297	139.286	133.753	204.46	154.625	186.397	182.599	221.769	214.008	112.761	82.1643	107.464	139.353	93.3809	117.415	117.639	111.197	44.1381	103.32	95.307	89.5064	70.5809	133.749	68.7978	84.9588	105.833	129.734	151.871	149.318	127.56	137.819	222.935	204.816	138.804	127.755	135.564	180.034	122.237	117.591	99.6496	105.208	163.523	155.37
[truncated: 818 more rows]
[truncated: 20 more columns]

## Sheet: gprofiler - all
source	term_name	term_id	adjusted_p_value	negative_log10_of_adjusted_p_value	term_size	query_size	intersection_size	effective_domain_size	enrichment	intersections
[truncated: 1,414 more rows]

## Sheet: gprofiler - down
source	term_name	term_id	adjusted_p_value	negative_log10_of_adjusted_p_value	term_size	query_size	intersection_size	effective_domain_size	enrichment	intersections
[truncated: 376 more rows]

[truncated: 3 more sheets: gprofiler - up, IPA - canonical pathways, IPA - upstream regulators]
