# Supplementary material for: Synergy of epidermal growth factor (EGFR) and angiotensin II (AT1R) receptor determines composition and temporal pattern of transcriptome variation
Source: Cell Mol Life Sci. 2021 Dec 18;79(1):57. doi: 10.1007/s00018-021-04065-5 (PMC8738452; doi:10.1007/s00018-021-04065-5)
Supplement: Supplementary file 4 — Supplementary file4 (XLSX 3888 KB) [file 18_2021_4065_MOESM4_ESM.xlsx]

## Sheet: O - EGF.vs.EGF+AII
affected by EGF and EGF+AII		EGF												EGF + AngII												Differential exp. Analysis (EGF vs. EGF+AngII)		Annotations								FPM
		DESeq2						edgeR						DESeq2						edgeR
geneName	geneID	baseMean.x_SI	log2FC.deseq_SI	lfcSE_SI	stat_SI	pvalue_SI	padj_SI	baseMean.y_SI	log2FC.edge_SI	FDR_SI	meanFPM_c1_SI	meanFPM_c2_SI	filterFPM_5_SI	baseMean.x_DI	log2FC.deseq_DI	lfcSE_DI	stat_DI	pvalue_DI	padj_DI	baseMean.y_DI	log2FC.edge_DI	FDR_DI	meanFPM_c1_DI	meanFPM_c2_DI	filterFPM_5_DI	DEA_log2FC.deseq	DEA_padj	entrezgene_id.y_DI	external_gene_name.y_DI	gene_biotype.y_DI	chromosome_name.y_DI	start_position.y_DI	end_position.y_DI	strand.y_DI	description.y_DI	a1_DI	a2_DI	a3_DI	a4_DI	a5_DI	a6_DI	a7_DI	a8_DI	a9_DI	a10_DI	a11_DI	a12_DI	a13_DI	a14_DI
ATAD3B	ENSG00000160072	1830.73	0.860092	0.234544	3.66708	0.000245336	0.0042992	76.777	0.843636	0.00651262	73.097	131.154	yes	1830.73	0.877121	0.234609	3.73866	0.000185007	0.00133625	76.777	0.848783	0.00223961	73.097	131.638	yes	NA	NA	83858	ATAD3B	protein_coding	1	1471765	1497848	1	ATPase family AAA domain containing 3B [Source:HGNC Symbol;Acc:HGNC:24007]	67.0826	55.7259	126.449	166.61	95.1869	94.0449	137.969	150.838	43.5531	42.5453	39.2676	68.1312	46.231	38.8311
SLC35E2B	ENSG00000189339	2543.87	-0.660749	0.132234	-4.99683	5.82806e-07	4.5015e-05	107.421	-0.677493	3.73824e-05	130.64	81.7069	yes	2543.87	-1.08894	0.132678	-8.20739	2.26045e-16	5.8411e-14	107.421	-1.11499	6.14314e-14	130.64	60.2518	yes	NA	NA	728661	SLC35E2B	protein_coding	1	1659529	1692795	-1	solute carrier family 35 member E2B [Source:HGNC Symbol;Acc:HGNC:33941]	139.828	146.019	73.7275	80.3896	109.316	106.52	48.695	54.2133	136.222	128.987	116.902	137.916	130.907	138.534
ARHGEF16	ENSG00000130762	152.374	0.89752	0.208745	4.29959	1.71111e-05	0.00059291	6.40975	0.878688	0.00102791	4.35365	8.04531	yes	152.374	0.849441	0.210126	4.04254	5.28756e-05	0.000455666	6.40975	0.818574	0.000823875	4.35365	7.73129	yes	NA	NA	27237	ARHGEF16	protein_coding	1	3454665	3481113	1	Rho guanine nucleotide exchange factor 16 [Source:HGNC Symbol;Acc:HGNC:15515]	5.44572	4.89539	8.56682	8.83402	3.29674	3.89188	8.30792	8.79846	5.07047	5.98786	6.07035	5.47652	7.15711	5.97093
KCNAB2	ENSG00000069424	522.65	-0.673807	0.139768	-4.8209	1.42913e-06	8.99066e-05	22.074	-0.690557	0.000104194	25.7118	15.9463	yes	522.65	-1.13517	0.142001	-7.9941	1.30526e-15	2.68685e-13	22.074	-1.16149	4.34268e-13	25.7118	11.4506	yes	NA	NA	8514	KCNAB2	protein_coding	1	5990927	6101193	1	potassium voltage-gated channel subfamily A regulatory beta subunit 2 [Source:HGNC Symbol;Acc:HGNC:6229]	29.4773	27.251	13.3197	17.5208	17.6873	19.8859	8.88419	10.6424	25.2767	27.0579	27.364	29.3075	29.644	26.4885
LNCTAM34A	ENSG00000234546	287.125	-0.672845	0.179439	-3.74972	0.000177035	0.00335579	12.1386	-0.687962	0.00353555	14.2636	8.84112	yes	287.125	-1.25036	0.183131	-6.82768	8.62997e-12	5.3475e-10	12.1386	-1.27386	7.22963e-10	14.2636	5.84525	yes	NA	NA	NA	LNCTAM34A	lncRNA	1	9182004	9196284	1	long non coding transcriptional activator of miR34a [Source:HGNC Symbol;Acc:HGNC:52548]	11.4333	14.4414	6.19041	9.5113	11.0938	12.1555	4.41809	4.10946	20.1305	19.3593	13.9428	12.0646	19.0534	18.3135
H6PD	ENSG00000049239	1141.42	-0.697709	0.170803	-4.08487	4.41017e-05	0.00120857	48.2161	-0.715425	0.000904767	50.5537	30.816	yes	1141.42	-1.09957	0.171677	-6.40488	1.50484e-10	6.84505e-09	48.2161	-1.12699	3.31833e-09	50.5537	23.1229	yes	NA	NA	9563	H6PD	protein_coding	1	9234775	9271337	1	hexose-6-phosphate dehydrogenase/glucose 1-dehydrogenase [Source:HGNC Symbol;Acc:HGNC:4795]	61.5827	66.9037	30.3066	30.4774	46.6777	46.0628	19.3051	22.0752	60.0889	63.0751	64.6398	61.4889	69.2982	65.2394
CTNNBIP1	ENSG00000178585	466.088	-0.650848	0.142021	-4.58274	4.58914e-06	0.000221558	19.6827	-0.666332	0.000210176	20.212	12.7533	yes	466.088	-1.09658	0.144702	-7.57819	3.50419e-14	4.45664e-12	19.6827	-1.12336	3.41489e-12	20.212	9.26385	yes	NA	NA	56998	CTNNBIP1	protein_coding	1	9848276	9910336	-1	catenin beta interacting protein 1 [Source:HGNC Symbol;Acc:HGNC:16913]	18.6401	22.5732	8.88955	11.5726	16.0127	13.435	8.30792	8.69309	22.9307	24.5367	23.8072	19.2492	24.9532	23.9238
SRM	ENSG00000116649	2630.77	0.822323	0.193823	4.24265	2.20901e-05	0.000712472	110.328	0.807181	0.000803842	107.752	188.467	yes	2630.77	0.787615	0.193885	4.06227	4.85979e-05	0.000424009	110.328	0.759196	0.000530049	107.752	182.323	yes	NA	NA	6723	SRM	protein_coding	1	11054584	11060020	-1	spermidine synthase [Source:HGNC Symbol;Acc:HGNC:11296]	73.5037	80.7196	181.81	192.552	109.211	105.614	194.492	189.088	47.9425	59.7886	63.8336	74.5024	55.8544	48.3685
EPHA2	ENSG00000142627	879.141	1.22626	0.280607	4.37004	1.24225e-05	0.000459802	36.8981	1.20442	0.00112424	17.0539	39.39	yes	879.141	2.0802	0.280476	7.41668	1.2009e-13	1.2907e-11	36.8981	2.04544	5.97195e-10	17.0539	70.5862	yes	NA	NA	1969	EPHA2	protein_coding	1	16124337	16156069	-1	EPH receptor A2 [Source:HGNC Symbol;Acc:HGNC:3386]	31.2926	24.4498	62.9896	31.3019	23.0249	22.8181	93.6922	95.1498	28.1146	33.0908	49.6062	31.4764	34.7216	31.2973
AL109627.1	ENSG00000288398	152.009	-0.836844	0.223265	-3.74821	0.000178102	0.00337011	6.41955	-0.851705	0.00407268	8.54175	4.72802	yes	152.009	-1.59661	0.230237	-6.93465	4.07235e-12	2.71751e-10	6.41955	-1.61834	6.0349e-10	8.54175	2.73931	yes	-0.759766	0.0251709	NA	AL109627.1	lncRNA	1	16228674	16231335	-1	novel transcript	7.61317	8.43096	2.84583	5.56544	6.69814	6.39761	1.4887	2.26547	6.69757	7.65366	7.68279	7.42855	7.73741	6.85254
CPLANE2	ENSG00000132881	105.444	-0.769418	0.178391	-4.31309	1.60986e-05	0.000566294	4.45286	-0.78408	0.0010322	5.13712	2.99856	yes	105.444	-1.45954	0.190635	-7.65622	1.91492e-14	2.65791e-12	4.45286	-1.48489	7.00551e-12	5.13712	1.79636	yes	-0.690121	0.014507	79363	CPLANE2	protein_coding	1	16231692	16237183	-1	ciliogenesis and planar polarity effector 2 [Source:HGNC Symbol;Acc:HGNC:28127]	5.1206	5.6297	1.99501	2.85633	3.4014	3.51869	1.39266	1.52788	4.12449	5.53765	6.44975	5.31385	4.54573	4.84887
CROCC	ENSG00000058453	1024.56	-0.771967	0.203244	-3.79823	0.000145734	0.00289388	43.2851	-0.789004	0.00289322	54.6715	31.6372	yes	1024.56	-1.1543	0.203938	-5.66002	1.51352e-08	3.86575e-07	43.2851	-1.17844	3.94306e-07	54.6715	24.1151	yes	NA	NA	9696	CROCC	protein_coding	1	16740273	16972964	1	ciliary rootlet coiled-coil, rootletin [Source:HGNC Symbol;Acc:HGNC:21299]	62.3142	52.7071	25.9939	41.4316	39.0899	38.4923	20.2656	20.2839	50.8939	63.2552	53.8744	62.1395	59.5297	55.9023
MRTO4	ENSG00000053372	3157.8	0.631507	0.150502	4.196	2.7167e-05	0.000830469	132.621	0.616263	0.00082498	129.157	197.893	yes	3157.8	0.636581	0.150571	4.22778	2.36012e-05	0.000230046	132.621	0.608427	0.000267947	129.157	196.857	yes	NA	NA	51154	MRTO4	protein_coding	1	19251805	19260128	1	MRT4 homolog, ribosome maturation factor [Source:HGNC Symbol;Acc:HGNC:18477]	92.4418	110.228	186.24	206.157	110.781	110.092	184.599	182.028	92.2524	102.649	90.7233	93.1551	91.4949	80.5875
KIF17	ENSG00000117245	327.13	-0.653814	0.203904	-3.20648	0.0013437	0.0142679	13.8245	-0.672555	0.0131813	9.78066	6.17924	yes	327.13	-0.672571	0.20561	-3.2711	0.00107131	0.00597111	13.8245	-0.702616	0.00402825	9.78066	6.05521	yes	NA	NA	57576	KIF17	protein_coding	1	20664014	20718017	-1	kinesin family member 17 [Source:HGNC Symbol;Acc:HGNC:19167]	15.1451	15.2845	5.51563	6.21326	7.84939	6.39761	6.57911	7.11253	17.2169	20.935	23.6649	15.562	22.9221	18.8745
SH2D5	ENSG00000189410	247.502	0.896229	0.238179	3.76284	0.000167994	0.00322382	10.3968	0.876726	0.00426237	6.29577	11.6065	yes	247.502	1.38874	0.238104	5.83248	5.46108e-09	1.58293e-07	10.3968	1.35595	4.27129e-07	6.29577	16.2136	yes	NA	NA	400745	SH2D5	protein_coding	1	20719731	20732837	-1	SH2 domain containing 5 [Source:HGNC Symbol;Acc:HGNC:28819]	9.50969	6.39121	13.3197	12.9271	5.75622	7.144	18.0565	19.4936	7.15164	8.68915	12.283	9.62458	8.99474	8.53562
EPHB2	ENSG00000133216	801.985	0.877651	0.169249	5.18556	2.15364e-07	2.14596e-05	33.6997	0.85931	2.69858e-05	23.9195	43.4572	yes	801.985	1.18157	0.169328	6.978	2.99401e-12	2.08978e-10	33.6997	1.14971	4.95104e-10	23.9195	53.1855	yes	NA	NA	2048	EPHB2	protein_coding	1	22710839	22921500	1	EPH receptor B2 [Source:HGNC Symbol;Acc:HGNC:3393]	27.4182	29.5083	52.3398	37.9569	29.6184	27.8829	61.9973	64.0654	31.0283	33.9912	30.8734	27.491	30.2726	31.137
MYOM3	ENSG00000142661	149.866	-1.18584	0.241867	-4.90286	9.44493e-07	6.50771e-05	6.34454	-1.20256	0.000109692	5.13382	2.25632	yes	149.866	-1.76002	0.252356	-6.97433	3.07341e-12	2.13295e-10	6.34454	-1.78529	3.88036e-10	5.13382	1.47108	yes	NA	NA	127294	MYOM3	protein_coding	1	24056035	24112135	-1	myomesin 3 [Source:HGNC Symbol;Acc:HGNC:26679]	7.15259	8.51255	2.20038	1.56068	3.34907	3.73194	0.912431	1.26445	8.96793	9.22941	11.5716	7.02188	12.0897	11.8617
SYTL1	ENSG00000142765	370.742	-0.687912	0.191988	-3.58311	0.000339533	0.00541457	15.6797	-0.706133	0.00510451	13.0227	8.00743	yes	370.742	-1.11024	0.195034	-5.69252	1.25176e-08	3.27644e-07	15.6797	-1.13753	2.77302e-07	13.0227	5.91652	yes	NA	NA	84958	SYTL1	protein_coding	1	27342020	27353937	1	synaptotagmin like 1 [Source:HGNC Symbol;Acc:HGNC:15584]	20.2386	16.5084	6.24909	10.1886	10.4658	9.9163	5.0904	6.16419	23.6496	26.6527	23.4278	20.3336	25.8236	22.401
GPR3	ENSG00000181773	80.9171	2.64597	0.461254	5.73647	9.66701e-09	1.74844e-06	3.36969	2.61746	3.092e-06	0.825245	5.1368	yes	80.9171	4.01696	0.460088	8.73085	2.52765e-18	1.30631e-15	3.36969	3.97399	1.51872e-13	0.825245	13.1854	yes	1.37099	0.0362207	2827	GPR3	protein_coding	1	27392622	27395814	1	G protein-coupled receptor 3 [Source:HGNC Symbol;Acc:HGNC:4484]	1.165	0.843096	10.3858	3.35693	1.41289	1.27952	17.5283	16.3325	1.09734	1.17056	1.94441	1.19291	0.870459	0.681247
OPRD1	ENSG00000116329	234.56	1.41729	0.28261	5.01499	5.30369e-07	4.12585e-05	9.83023	1.39638	0.000109286	5.00144	13.237	yes	234.56	2.05096	0.282415	7.26223	3.80764e-13	3.64124e-11	9.83023	2.01663	6.62353e-10	5.00144	20.3699	yes	NA	NA	4985	OPRD1	protein_coding	1	28812142	28871267	1	opioid receptor delta 1 [Source:HGNC Symbol;Acc:HGNC:8153]	8.01957	6.25523	19.9501	10.6303	6.75047	6.87743	25.5481	27.1857	6.84892	5.58267	9.95917	8.025	6.81859	7.61393
AZIN2	ENSG00000142920	274.591	-0.734314	0.171169	-4.28999	1.7868e-05	0.000616547	11.6071	-0.752678	0.000709767	11.0799	6.60592	yes	274.591	-1.04417	0.174593	-5.98057	2.22359e-09	6.9874e-08	11.6071	-1.07243	8.16979e-08	11.0799	5.27794	yes	NA	NA	113451	AZIN2	protein_coding	1	33081104	33123492	1	antizyme inhibitor 2 [Source:HGNC Symbol;Acc:HGNC:29957]	18.2066	13.2448	6.07306	7.98007	6.33184	6.39761	5.37854	6.69104	15.2871	20.0346	18.543	18.2731	18.3764	16.39
MANEAL	ENSG00000185090	363.276	1.03517	0.164075	6.30909	2.80673e-10	9.82538e-08	15.2471	1.01905	2.17661e-07	11.4401	23.1459	yes	363.276	1.12855	0.16449	6.8609	6.84264e-12	4.31709e-10	15.2471	1.0997	1.45009e-09	11.4401	24.5024	yes	NA	NA	149175	MANEAL	protein_coding	1	37793802	37801137	1	mannosidase endo-alpha like [Source:HGNC Symbol;Acc:HGNC:26452]	9.37422	10.2531	22.7373	21.025	18.4722	16.7404	22.5707	26.6061	11.5788	9.99478	7.63537	10.221	11.0742	9.81797
YRDC	ENSG00000196449	651.74	0.619958	0.146609	4.22864	2.35108e-05	0.000742762	27.3708	0.603936	0.000863855	24.7329	37.522	yes	651.74	0.79759	0.14682	5.43243	5.55931e-08	1.21326e-06	27.3708	0.768732	1.84308e-06	24.7329	42.1142	yes	NA	NA	79693	YRDC	protein_coding	1	37802945	37808208	-1	yrdC N6-threonylcarbamoyltransferase domain containing [Source:HGNC Symbol;Acc:HGNC:28905]	20.4824	22.0293	38.316	39.9298	27.1589	25.3772	37.1695	45.3621	20.0549	17.1982	16.5986	20.415	20.214	18.6341
MFSD2A	ENSG00000168389	159.347	2.00828	0.310146	6.47528	9.46339e-11	4.1917e-08	6.64888	1.98707	3.01757e-07	2.68409	10.6656	yes	159.347	3.00124	0.309587	9.69435	3.18671e-22	4.55325e-19	6.64888	2.96679	7.30845e-16	2.68409	21.0698	yes	0.99296	0.0249735	84879	MFSD2A	protein_coding	1	39955112	39969968	1	major facilitator superfamily domain containing 2A [Source:HGNC Symbol;Acc:HGNC:25897]	3.33246	2.52929	17.0456	9.92355	5.86088	5.1714	27.1328	25.9739	2.53524	2.20605	3.41457	3.36182	1.45076	1.92352
ZMPSTE24	ENSG00000084073	1986.1	0.669587	0.200418	3.34095	0.000834934	0.010135	83.2285	0.654009	0.0117469	81.8225	128.689	yes	1986.1	1.03538	0.20043	5.16577	2.39453e-07	4.36661e-06	83.2285	1.00783	7.06365e-06	81.8225	164.478	yes	NA	NA	10269	ZMPSTE24	protein_coding	1	40258236	40294180	1	zinc metallopeptidase STE24 [Source:HGNC Symbol;Acc:HGNC:12877]	54.9991	63.4225	152.824	122.616	104.815	111.052	157.899	156.528	44.4991	31.6051	25.5619	54.9008	35.8823	34.9439
ERMAP	ENSG00000164010	158.107	-0.661393	0.122699	-5.39038	7.03094e-08	8.87207e-06	6.67393	-0.676732	4.11732e-05	7.83681	4.91645	yes	158.107	-0.787557	0.127113	-6.19574	5.8012e-10	2.21211e-08	6.67393	-0.815502	6.33416e-08	7.83681	4.40921	yes	NA	NA	114625	ERMAP	protein_coding	1	42817122	42844991	1	erythroblast membrane associated protein (Scianna blood group) [Source:HGNC Symbol;Acc:HGNC:15743]	6.99003	7.45188	4.28341	3.88697	6.90746	5.59791	4.6582	3.63529	8.62737	7.33851	7.30339	6.66943	7.59234	8.09481
SLC2A1	ENSG00000117394	2862.8	1.53027	0.238662	6.41186	1.43752e-10	5.47367e-08	119.814	1.51122	3.01757e-07	66.2652	188.925	yes	2862.8	2.25817	0.238638	9.46275	2.99958e-21	2.91439e-18	119.814	2.22607	9.17717e-16	66.2652	310.115	yes	NA	NA	6513	SLC2A1	protein_coding	1	42925375	42958868	-1	solute carrier family 2 member 1 [Source:HGNC Symbol;Acc:HGNC:11005]	75.644	76.1506	301.658	141.816	116.066	119.475	378.851	414.634	82.2249	87.4768	73.3659	75.6953	66.3483	68.1247
EBNA1BP2	ENSG00000117395	3071.24	0.89193	0.175628	5.0785	3.80417e-07	3.20022e-05	128.766	0.877007	3.09073e-05	114.978	211.059	yes	3071.24	1.08424	0.175658	6.17245	6.72385e-10	2.50111e-08	128.766	1.05592	3.1075e-08	114.978	238.96	yes	NA	NA	10969	EBNA1BP2	protein_coding	1	43164175	43270936	-1	EBNA1 binding protein 2 [Source:HGNC Symbol;Acc:HGNC:15531]	70.5776	89.5041	214.2	201.563	116.328	115.05	243.619	244.882	76.1706	76.2665	60.2767	70.8423	68.7179	63.8769
DPH2	ENSG00000132768	953.861	0.672856	0.182313	3.69066	0.000223669	0.00398891	39.9986	0.657539	0.00418927	42.2354	66.5535	yes	953.861	0.723934	0.182462	3.96759	7.26034e-05	0.000597607	39.9986	0.696291	0.00069029	42.2354	68.3868	yes	NA	NA	1802	DPH2	protein_coding	1	43970000	43973369	1	diphthamide biosynthesis 2 [Source:HGNC Symbol;Acc:HGNC:3004]	30.0463	30.297	64.926	71.055	41.6541	43.7703	63.0057	70.1769	18.0872	21.025	16.8357	30.0938	18.9567	19.1951
CYP4X1	ENSG00000186377	240.563	-0.8046	0.280919	-2.86417	0.00418101	0.0320914	10.1553	-0.819762	0.0348156	13.2103	7.4796	yes	240.563	-0.906067	0.282175	-3.21101	0.00132271	0.00708617	10.1553	-0.928554	0.0064717	13.2103	6.91716	yes	NA	NA	260293	CYP4X1	protein_coding	1	47023669	47050751	1	cytochrome P450 family 4 subfamily X member 1 [Source:HGNC Symbol;Acc:HGNC:20244]	9.69934	12.9728	6.7185	7.80339	13.9719	12.9552	4.46611	4.95243	13.1681	9.81469	6.07035	9.51613	10.3488	9.77789
CYB5RL	ENSG00000215883	703.615	-0.654659	0.143751	-4.55411	5.26085e-06	0.000244394	29.705	-0.670359	0.000229049	34.6287	21.7766	yes	703.615	-1.03752	0.14517	-7.14692	8.87446e-13	7.35702e-11	29.705	-1.06289	5.86905e-11	34.6287	16.5225	yes	NA	NA	606495	CYB5RL	protein_coding	1	54169651	54200036	-1	cytochrome b5 reductase like [Source:HGNC Symbol;Acc:HGNC:32220]	33.4058	35.5732	18.6006	18.2864	28.6241	26.5501	14.2627	13.1187	35.9852	33.1358	33.2447	34.0249	33.0291	36.5469
DHCR24	ENSG00000116133	7032.63	0.909965	0.135016	6.73969	1.58725e-11	9.84276e-09	295.099	0.894466	1.28261e-08	270.665	503.059	yes	7032.63	0.818992	0.135054	6.06418	1.32631e-09	4.48691e-08	295.099	0.790727	7.41313e-08	270.665	468.169	yes	NA	NA	1718	DHCR24	protein_coding	1	54849627	54887195	-1	24-dehydrocholesterol reductase [Source:HGNC Symbol;Acc:HGNC:2859]	210.595	239.738	502.186	466.643	336.843	337.741	440.224	484.337	178.526	167.795	141.278	210.304	151.557	164.06
HOOK1	ENSG00000134709	1034.75	0.933794	0.229135	4.0753	4.59558e-05	0.0012499	43.4546	0.91346	0.00207486	25.4193	47.928	yes	1034.75	1.68694	0.229032	7.36553	1.7645e-13	1.83161e-11	43.4546	1.65491	2.15282e-10	25.4193	80.165	yes	0.753149	0.0244117	51361	HOOK1	protein_coding	1	59814786	59876322	1	hook microtubule tethering protein 1 [Source:HGNC Symbol;Acc:HGNC:19884]	36.3319	29.7531	71.2631	46.3492	39.7179	44.8899	107.139	91.8833	44.3856	32.3255	46.6658	36.1938	38.542	41.9568
AK4	ENSG00000162433	4254.51	0.85051	0.151603	5.61013	2.0218e-08	3.27472e-06	178.788	0.832577	4.30487e-06	131.549	234.335	yes	4254.51	1.10655	0.151625	7.29791	2.92271e-13	2.88588e-11	178.788	1.07556	7.63112e-11	131.549	277.358	yes	NA	NA	205	AK4	protein_coding	1	65147549	65232145	1	adenylate kinase 4 [Source:HGNC Symbol;Acc:HGNC:363]	148.768	160.922	282.118	207.276	170.332	170.123	293.226	295.091	169.028	156.765	160.438	148.598	153.829	163.98
IL12RB2	ENSG00000081985	84.8123	1.15946	0.206957	5.60242	2.11374e-08	3.34866e-06	3.55442	1.13997	1.06694e-05	2.46133	5.44268	yes	84.8123	1.58896	0.206986	7.67667	1.63275e-14	2.31927e-12	3.55442	1.5569	3.09366e-11	2.46133	7.29281	yes	NA	NA	3595	IL12RB2	protein_coding	1	67307364	67397090	1	interleukin 12 receptor subunit beta 2 [Source:HGNC Symbol;Acc:HGNC:5972]	2.60094	2.3933	7.12924	4.68203	2.04084	3.14549	7.73165	7.11253	2.04333	1.75584	2.98775	2.62981	2.12779	2.36433
GNG5	ENSG00000174021	173.244	0.727845	0.234402	3.10511	0.00190205	0.0184873	7.27647	0.71335	0.024143	5.22452	8.53665	yes	173.244	1.1012	0.234539	4.69517	2.66379e-06	3.46564e-05	7.27647	1.07279	7.52911e-05	5.22452	10.9671	yes	NA	NA	2787	GNG5	protein_coding	1	84498325	84506581	-1	G protein subunit gamma 5 [Source:HGNC Symbol;Acc:HGNC:4408]	3.11571	3.56276	6.16107	7.00833	6.64581	7.41057	12.3898	13.6982	4.4272	6.16795	8.06219	3.22627	4.54573	5.44997
MCOLN3	ENSG00000055732	820.256	0.730836	0.235966	3.0972	0.00195356	0.0188452	34.5353	0.711518	0.0264693	24.7561	40.5743	yes	820.256	0.910646	0.236087	3.85725	0.00011467	0.000884796	34.5353	0.87971	0.0016494	24.7561	45.6053	yes	NA	NA	55283	MCOLN3	protein_coding	1	85018082	85048500	-1	mucolipin 3 [Source:HGNC Symbol;Acc:HGNC:13358]	37.9846	24.9121	47.7923	46.3492	31.8162	31.135	55.034	57.5851	47.6776	37.683	43.3935	38.6881	43.0877	45.363
LRRC8B	ENSG00000197147	668.752	0.780339	0.190036	4.10627	4.02093e-05	0.00112173	28.0209	0.762226	0.00130573	19.255	32.6516	yes	668.752	1.74815	0.189749	9.21298	3.1718e-20	2.5681e-17	28.0209	1.71741	2.04388e-16	19.255	63.3659	yes	0.967815	0.000155752	23507	LRRC8B	protein_coding	1	89524836	89597864	1	leucine rich repeat containing 8 VRAC subunit B [Source:HGNC Symbol;Acc:HGNC:30692]	17.8273	21.1862	49.4353	27.5622	30.2986	31.295	73.0905	72.0736	18.1251	14.9021	16.4563	18.1376	16.4904	20.1569
EPHX4	ENSG00000172031	185.797	0.813071	0.161127	5.04616	4.50781e-07	3.61024e-05	7.80273	0.795222	8.46206e-05	5.91589	10.2545	yes	185.797	1.02351	0.161725	6.32874	2.47165e-10	1.05884e-08	7.80273	0.993257	5.58288e-08	5.91589	11.7935	yes	NA	NA	253152	EPHX4	protein_coding	1	92029985	92063538	1	epoxide hydrolase 4 [Source:HGNC Symbol;Acc:HGNC:23758]	5.58118	6.06485	12.1461	9.39351	7.90172	7.67713	12.1017	10.6951	5.56239	5.26752	6.87657	5.55785	4.59409	4.76873
CCDC18-AS1	ENSG00000223745	167.111	-0.824883	0.232486	-3.5481	0.000388028	0.00596613	7.07146	-0.842685	0.00681913	6.17237	3.4536	yes	167.111	-0.659829	0.233974	-2.8201	0.00480087	0.0207792	7.07146	-0.685729	0.0168844	6.17237	3.83822	yes	NA	NA	NA	CCDC18-AS1	lncRNA	1	93262186	93346025	-1	CCDC18 antisense RNA 1 [Source:HGNC Symbol;Acc:HGNC:52262]	8.58852	6.93514	3.75532	3.56306	5.07594	5.49128	3.40961	3.84603	13.8492	11.4805	12.4253	8.37745	14.9429	14.1058
F3	ENSG00000117525	102.864	0.857301	0.223281	3.83956	0.000123254	0.00258714	4.31345	0.837328	0.00410305	2.84071	5.08056	yes	102.864	1.71917	0.221978	7.74477	9.57571e-15	1.51035e-12	4.31345	1.68607	1.99541e-11	2.84071	9.19093	yes	0.861865	0.0051693	2152	F3	protein_coding	1	94529173	94541759	-1	coagulation factor III, tissue factor [Source:HGNC Symbol;Acc:HGNC:3541]	3.1699	2.93724	8.15609	3.85752	3.08743	4.53164	11.1413	12.9079	3.14067	2.83636	2.84548	3.0636	3.33676	3.20587
TAF13	ENSG00000197780	381.007	0.617252	0.190199	3.24529	0.0011733	0.0129005	15.9786	0.600946	0.0155075	15.3569	23.2221	yes	381.007	0.949464	0.190302	4.98926	6.06118e-07	9.70508e-06	15.9786	0.920978	1.57671e-05	15.3569	29.0246	yes	NA	NA	6884	TAF13	protein_coding	1	109062486	109076003	-1	TATA-box binding protein associated factor 13 [Source:HGNC Symbol;Acc:HGNC:11546]	10.5663	12.4289	28.8984	24.9708	17.5826	20.0459	24.7797	29.5565	8.74089	9.72465	6.30748	10.7361	8.12428	8.13489
WDR77	ENSG00000116455	1666.5	0.689886	0.18283	3.77338	0.000161049	0.00313489	69.8579	0.67561	0.00328514	71.0155	113.335	yes	1666.5	0.912585	0.182875	4.9902	6.03174e-07	9.66431e-06	69.8579	0.885501	1.22668e-05	71.0155	131.104	yes	NA	NA	79084	WDR77	protein_coding	1	111439890	111449256	-1	WD repeat domain 77 [Source:HGNC Symbol;Acc:HGNC:29652]	38.8245	46.2071	108.787	99.6184	89.169	82.3693	124.955	141.039	37.6502	35.8822	24.6608	38.9863	33.3192	29.9749
TSPAN2	ENSG00000134198	263.321	-0.696416	0.164651	-4.22965	2.34055e-05	0.000742762	11.1349	-0.713713	0.000917124	9.55105	5.86601	yes	263.321	-1.03084	0.168817	-6.1063	1.01966e-09	3.57914e-08	11.1349	-1.05841	4.1739e-08	9.55105	4.58972	yes	NA	NA	10100	TSPAN2	protein_coding	1	115048011	115089503	-1	tetraspanin 2 [Source:HGNC Symbol;Acc:HGNC:20659]	14.0884	12.4833	5.1929	5.77156	7.48308	7.51719	4.41809	4.26752	16.725	14.3619	13.848	14.1522	17.796	16.5904
POLR3GL	ENSG00000121851	393.949	-0.601353	0.193314	-3.11077	0.00186603	0.0182504	16.6422	-0.615703	0.0164179	17.7345	11.5678	yes	393.949	-1.1069	0.195702	-5.65605	1.54898e-08	3.93153e-07	16.6422	-1.13149	2.74033e-07	17.7345	8.07317	yes	NA	NA	84265	POLR3GL	protein_coding	1	145964690	145978848	1	RNA polymerase III subunit G like [Source:HGNC Symbol;Acc:HGNC:28466]	14.6303	17.6506	6.77718	11.5431	9.8379	9.5431	5.42656	5.0578	22.2495	19.9445	16.3615	14.8842	23.1155	18.6341
TXNIP	ENSG00000265972	3400.15	-1.48049	0.291808	-5.07351	3.90538e-07	3.2476e-05	143.832	-1.50031	0.000111358	100.14	35.4109	yes	3400.15	-1.7891	0.292192	-6.12302	9.18179e-10	3.27884e-08	143.832	-1.81769	2.45853e-07	100.14	28.4015	yes	NA	NA	10628	TXNIP	protein_coding	1	145992435	145996579	-1	thioredoxin interacting protein [Source:HGNC Symbol;Acc:HGNC:16952]	183.204	174.439	30.688	33.5104	66.4058	67.4415	21.9944	19.757	175.575	192.242	268.945	183.816	277.58	224.411
H4C14	ENSG00000270882	1081.36	-0.618052	0.13624	-4.53649	5.71983e-06	0.000259172	45.616	-0.634124	0.000177336	53.1674	34.2598	yes	1081.36	-0.868577	0.137002	-6.33987	2.29962e-10	9.95681e-09	45.616	-0.893858	3.24961e-09	53.1674	28.5568	yes	NA	NA	8370	H4C14	protein_coding	1	149832659	149839767	1	H4 clustered histone 14 [Source:HGNC Symbol;Acc:HGNC:4794]	50.3661	54.2301	30.0132	33.8049	47.7766	43.1839	21.6102	24.3406	39.3151	49.7038	51.8351	50.0749	46.231	43.8002
H3C14	ENSG00000203811	156.061	-0.613647	0.193664	-3.16861	0.00153168	0.0157403	6.57689	-0.630118	0.0166257	9.2514	5.98147	yes	156.061	-0.787717	0.196285	-4.01314	5.99175e-05	0.000506912	6.57689	-0.813172	0.000408342	9.2514	5.22947	yes	NA	NA	126961	H3C14	protein_coding	1	149839538	149841193	-1	H3 clustered histone 14 [Source:HGNC Symbol;Acc:HGNC:20503]	9.37422	8.32217	6.16107	5.44765	11.1461	7.67713	3.98588	5.00511	5.82726	4.41211	5.78581	9.40769	4.35229	7.17313
H3C15	ENSG00000203852	156.249	-0.606402	0.19495	-3.11056	0.00186734	0.0182504	6.58484	-0.622844	0.0188878	9.25289	6.01285	yes	156.249	-0.788985	0.197584	-3.99316	6.51989e-05	0.000544782	6.58484	-0.814424	0.00043921	9.25289	5.2256	yes	NA	NA	333932	H3C15	protein_coding	1	149852619	149854274	1	H3 clustered histone 15 [Source:HGNC Symbol;Acc:HGNC:20505]	9.40132	8.29497	6.13173	5.44765	11.3031	7.78376	3.98588	4.89974	5.82726	4.50215	5.73838	9.46191	4.25558	7.13305
H4C15	ENSG00000270276	1091.82	-0.619635	0.137082	-4.52016	6.17915e-06	0.000277091	46.0577	-0.635674	0.000186999	53.5541	34.4712	yes	1091.82	-0.867113	0.137831	-6.29111	3.15194e-10	1.31774e-08	46.0577	-0.892311	4.34577e-09	53.5541	28.796	yes	NA	NA	554313	H4C15	protein_coding	1	149854045	149861210	-1	H4 clustered histone 15 [Source:HGNC Symbol;Acc:HGNC:29607]	49.9868	54.5836	30.2186	33.7165	47.7243	43.1839	21.6582	22.9708	40.753	49.9739	51.8826	50.6171	47.4884	44.4013
H2BC21	ENSG00000184678	248.091	-0.629305	0.196892	-3.19619	0.00139257	0.0146436	10.4585	-0.644931	0.0136187	11.7749	7.52771	yes	248.091	-0.816129	0.199004	-4.10106	4.11254e-05	0.000367391	10.4585	-0.841767	0.000243788	11.7749	6.54399	yes	NA	NA	8349	H2BC21	protein_coding	1	149884459	149886652	-1	H2B clustered histone 21 [Source:HGNC Symbol;Acc:HGNC:4760]	11.352	10.5795	6.89453	6.83165	8.89597	8.53015	5.81074	5.90076	7.60571	8.32898	14.7965	11.4953	10.1554	9.29701
MTMR11	ENSG00000014914	216.878	-1.26211	0.256073	-4.92873	8.27665e-07	5.88972e-05	9.18546	-1.28144	9.59684e-05	6.20453	2.56931	yes	216.878	-1.11289	0.257998	-4.31357	1.60638e-05	0.000163876	9.18546	-1.14075	0.000165501	6.20453	2.82706	yes	NA	NA	10903	MTMR11	protein_coding	1	149928651	149936879	-1	myotubularin related protein 11 [Source:HGNC Symbol;Acc:HGNC:24307]	13.5466	7.85983	2.52311	3.03302	3.92469	3.78525	2.06497	3.42455	15.6277	16.2978	17.31	13.2575	19.9722	17.1915
SEMA6C	ENSG00000143434	623.687	-0.673573	0.187728	-3.58802	0.000333199	0.00535685	26.374	-0.691839	0.00483936	25.8078	15.9948	yes	623.687	-0.949154	0.188965	-5.02291	5.08956e-07	8.30816e-06	26.374	-0.976178	6.04114e-06	25.8078	13.1099	yes	NA	NA	10500	SEMA6C	protein_coding	1	151131685	151146664	-1	semaphorin 6C [Source:HGNC Symbol;Acc:HGNC:10740]	38.9057	28.4749	13.9651	20.3183	22.1876	22.285	13.1102	13.224	45.5207	41.7349	40.5006	39.2574	44.7319	41.8366
IL6R	ENSG00000160712	602.779	1.28813	0.368701	3.49371	0.000476361	0.00691567	25.2583	1.26494	0.00681913	9.29044	22.3803	yes	602.779	2.66844	0.368364	7.24402	4.35567e-13	4.03814e-11	25.2583	2.63303	2.13561e-10	9.29044	57.8034	yes	1.3803	0.00956401	3570	IL6R	protein_coding	1	154405193	154469450	1	interleukin 6 receptor [Source:HGNC Symbol;Acc:HGNC:6019]	14.9554	13.4351	46.4427	14.635	9.99489	8.85003	69.5849	71.2306	14.7573	14.1368	24.3288	14.9113	18.1829	18.1131
HCN3	ENSG00000143630	167.988	-1.15191	0.210288	-5.47776	4.30738e-08	5.91692e-06	7.10364	-1.16839	1.25319e-05	8.12175	3.61775	yes	167.988	-0.989723	0.211871	-4.67134	2.99235e-06	3.82347e-05	7.10364	-1.01399	3.876e-05	8.12175	3.99821	yes	NA	NA	57657	HCN3	protein_coding	1	155277463	155289848	1	hyperpolarization activated cyclic nucleotide gated potassium channel 3 [Source:HGNC Symbol;Acc:HGNC:19183]	8.80527	8.70292	3.60863	3.82808	6.85513	8.10364	4.08193	3.26649	11.0869	11.3454	9.10553	9.19079	11.5578	12.5029
SYT11	ENSG00000132718	760.643	-0.66832	0.118243	-5.65207	1.58522e-08	2.66711e-06	32.0941	-0.685657	2.92557e-06	31.5436	19.65	yes	760.643	-0.725512	0.119261	-6.0834	1.17664e-09	4.05973e-08	32.0941	-0.75346	2.31416e-08	31.5436	18.717	yes	NA	NA	23208	SYT11	protein_coding	1	155859567	155885199	1	synaptotagmin 11 [Source:HGNC Symbol;Acc:HGNC:19239]	37.6324	37.1506	19.8328	18.8754	27.9438	28.576	17.5763	17.5969	32.2391	29.6692	43.0616	37.685	33.6577	37.5487
GPATCH4	ENSG00000160818	1982.9	0.691332	0.192137	3.59813	0.000320517	0.00521867	83.153	0.676385	0.00577922	84.1389	134.379	yes	1982.9	0.846615	0.192186	4.40518	1.05695e-05	0.000114053	83.153	0.819057	0.000151972	84.1389	148.383	yes	NA	NA	54865	GPATCH4	protein_coding	1	156594487	156601496	-1	G-patch domain containing 4 [Source:HGNC Symbol;Acc:HGNC:25982]	53.3464	59.3703	129.471	157.187	77.8136	82.0494	137.633	140.565	49.9101	50.199	35.9479	53.5994	42.7976	38.7509
RRNAD1	ENSG00000143303	789.696	-0.851005	0.14596	-5.8304	5.52935e-09	1.12158e-06	33.3563	-0.867256	1.34323e-06	37.9224	20.7921	yes	789.696	-1.18296	0.147306	-8.03068	9.6936e-16	2.06542e-13	33.3563	-1.20769	2.1523e-13	37.9224	16.3633	yes	NA	NA	51093	RRNAD1	protein_coding	1	156728442	156736960	1	ribosomal RNA adenine dimethylase domain containing 1 [Source:HGNC Symbol;Acc:HGNC:24273]	40.721	37.8033	16.4295	22.5857	30.2986	24.7907	12.1497	13.7509	39.8448	44.9765	44.1049	40.3961	44.6836	37.9094
PBX1	ENSG00000185630	1498.46	-0.750063	0.163795	-4.57928	4.6657e-06	0.000224036	63.314	-0.766206	0.000165862	74.4581	43.8004	yes	1498.46	-1.39685	0.164705	-8.48094	2.23381e-17	7.536e-15	63.314	-1.42241	6.47237e-15	74.4581	27.7198	yes	-0.646787	0.00640289	5087	PBX1	protein_coding	1	164555584	164899296	1	PBX homeobox 1 [Source:HGNC Symbol;Acc:HGNC:8632]	74.3436	88.525	37.3478	38.6636	54.8934	56.3523	23.387	21.3376	87.7495	70.1885	74.4567	74.665	77.1807	87.5602
ILDR2	ENSG00000143195	158.815	0.711134	0.237521	2.99399	0.00275358	0.0240789	6.65473	0.691623	0.0301134	4.57728	7.39377	yes	158.815	1.75206	0.236393	7.41162	1.24762e-13	1.335e-11	6.65473	1.72023	1.05486e-10	4.57728	15.1296	yes	1.04092	0.00151331	387597	ILDR2	protein_coding	1	166895711	166975540	-1	immunoglobulin like domain containing receptor 2 [Source:HGNC Symbol;Acc:HGNC:18131]	4.25362	4.97698	12.9383	6.12492	5.49457	5.11809	18.2006	18.2818	4.31369	3.37661	4.12594	4.31073	4.59409	4.64851
QSOX1	ENSG00000116260	1139.4	0.70286	0.174214	4.03446	5.47273e-05	0.00141405	47.856	0.684538	0.00151385	35.2891	56.7329	yes	1139.4	1.14157	0.174215	6.55266	5.65206e-11	2.84241e-09	47.856	1.11022	4.4135e-09	35.2891	76.2572	yes	NA	NA	5768	QSOX1	protein_coding	1	180154869	180204030	1	quiescin sulfhydryl oxidase 1 [Source:HGNC Symbol;Acc:HGNC:9756]	40.7481	37.7489	73.4048	56.8028	36.3165	38.439	81.2544	93.4639	35.4555	40.8345	44.1523	41.0197	41.3952	33.7017
COLGALT2	ENSG00000198756	380.696	-0.655803	0.191412	-3.42613	0.00061225	0.00815232	16.0912	-0.67337	0.00784926	15.4693	9.72847	yes	380.696	-0.932215	0.193402	-4.82009	1.43494e-06	2.03472e-05	16.0912	-0.959129	1.42804e-05	15.4693	7.94393	yes	NA	NA	23127	COLGALT2	protein_coding	1	183929854	184037729	-1	collagen beta(1-O)galactosyltransferase 2 [Source:HGNC Symbol;Acc:HGNC:16790]	20.1844	20.0983	9.47632	8.6279	16.3267	15.9407	6.19492	7.48132	24.7091	23.1411	23.7597	19.9269	24.9532	24.5249
HMCN1	ENSG00000143341	146.406	-0.815971	0.221211	-3.68865	0.000225443	0.00401725	6.19336	-0.833368	0.00485058	5.63558	3.19133	yes	146.406	-0.778542	0.223798	-3.47876	0.000503736	0.00315598	6.19336	-0.805373	0.00268438	5.63558	3.23728	yes	NA	NA	83872	HMCN1	protein_coding	1	185734391	186190949	1	hemicentin 1 [Source:HGNC Symbol;Acc:HGNC:19194]	7.8841	9.02928	3.40326	3.09191	5.12827	4.90484	2.88136	3.58261	10.8599	7.87877	9.05811	7.91655	7.88249	13.3043
PIK3C2B	ENSG00000133056	134.212	-0.676352	0.15305	-4.41915	9.90882e-06	0.000386106	5.66872	-0.691352	0.000868938	5.51165	3.45348	yes	134.212	-1.01567	0.160538	-6.3267	2.50455e-10	1.07105e-08	5.66872	-1.04306	2.42887e-08	5.51165	2.66596	yes	NA	NA	5287	PIK3C2B	protein_coding	1	204422628	204494724	-1	phosphatidylinositol-4-phosphate 3-kinase catalytic subunit type 2 beta [Source:HGNC Symbol;Acc:HGNC:8972]	7.17968	6.55439	3.40326	2.88578	6.12252	5.59791	3.07345	3.00307	7.56787	7.51859	8.44159	7.26588	6.81859	7.37349
CDK18	ENSG00000117266	396.798	-0.651513	0.216019	-3.01599	0.00256139	0.0228496	16.7839	-0.671169	0.021135	11.4316	7.22181	yes	396.798	-0.979736	0.218612	-4.48163	7.40762e-06	8.365e-05	16.7839	-1.01047	6.13424e-05	11.4316	5.69606	yes	NA	NA	5129	CDK18	protein_coding	1	205504595	205532793	1	cyclin dependent kinase 18 [Source:HGNC Symbol;Acc:HGNC:8751]	22.2164	16.2364	6.80652	7.2439	6.8028	6.98406	6.00283	6.21688	22.8171	27.7333	37.5603	22.3399	31.6267	28.9329
HHAT	ENSG00000054392	201.484	-0.675755	0.148434	-4.55257	5.29939e-06	0.000244719	8.52115	-0.691564	0.000442424	7.09318	4.43352	yes	201.484	-1.05545	0.154889	-6.81424	9.47637e-12	5.78344e-10	8.52115	-1.08203	1.23286e-09	7.09318	3.35213	yes	NA	NA	55733	HHAT	protein_coding	1	210328252	210676296	1	hedgehog acyltransferase [Source:HGNC Symbol;Acc:HGNC:18270]	8.80527	9.79079	3.63797	4.74093	4.91895	5.22472	3.07345	2.47621	13.1681	13.4614	13.0892	8.86546	13.2503	14.3062
BATF3	ENSG00000123685	189.702	1.76578	0.273025	6.46747	9.96542e-11	4.21609e-08	7.95611	1.746	2.17661e-07	3.59161	12.0966	yes	189.702	2.07492	0.273192	7.5951	3.07555e-14	3.9991e-12	7.95611	2.04159	6.78975e-11	3.59161	14.8751	yes	NA	NA	55509	BATF3	protein_coding	1	212686417	212699840	-1	basic leucine zipper ATF-like transcription factor 3 [Source:HGNC Symbol;Acc:HGNC:28915]	4.36199	4.56903	13.4077	14.0167	4.39566	4.47833	15.7514	17.4915	5.94078	6.97834	6.11778	4.50051	6.33501	5.00917
KCNK2	ENSG00000082482	151.175	0.933829	0.152593	6.11972	9.37385e-10	2.74932e-07	6.35977	0.916584	1.59705e-06	4.6376	8.78106	yes	151.175	0.737385	0.154953	4.75877	1.94778e-06	2.65309e-05	6.35977	0.708661	9.51307e-05	4.6376	7.59959	yes	NA	NA	3776	KCNK2	protein_coding	1	215005775	215237093	1	potassium two pore domain channel subfamily K member 2 [Source:HGNC Symbol;Acc:HGNC:6277]	4.22653	5.30334	7.89204	8.71624	5.80855	6.39761	6.43504	8.48235	5.8651	5.71773	4.17337	4.22939	4.98096	5.77056
TMEM63A	ENSG00000196187	620.652	-0.667105	0.171451	-3.89094	9.98566e-05	0.00221378	26.2447	-0.685286	0.00205695	24.1696	15.0663	yes	620.652	-0.780884	0.172498	-4.52692	5.98489e-06	6.94664e-05	26.2447	-0.80821	4.52023e-05	24.1696	13.8049	yes	NA	NA	9725	TMEM63A	protein_coding	1	225845536	225882380	-1	transmembrane protein 63A [Source:HGNC Symbol;Acc:HGNC:29118]	35.2753	27.7678	14.1411	15.5773	20.2514	21.4853	13.3503	14.0143	43.099	38.4484	44.5792	34.784	40.7665	49.0097
STUM	ENSG00000203685	356.423	0.754877	0.258677	2.91823	0.00352028	0.028463	15.0383	0.733435	0.0376403	8.59019	14.3807	yes	356.423	0.842651	0.259109	3.25211	0.00114552	0.00630966	15.0383	0.808036	0.00934092	8.59019	15.1551	yes	NA	NA	375057	STUM	protein_coding	1	226548764	226609230	1	stum, mechanosensory transduction mediator homolog [Source:HGNC Symbol;Acc:HGNC:30491]	16.6894	14.7406	17.3684	13.6633	8.21569	8.63678	18.969	20.0204	23.9523	25.167	22.337	16.538	25.6302	27.7708
PSEN2	ENSG00000143801	308.185	1.14851	0.180243	6.37201	1.86564e-10	6.91954e-08	12.9267	1.13184	1.79266e-07	9.89048	21.6471	yes	308.185	1.20121	0.180701	6.64752	2.98081e-11	1.58433e-09	12.9267	1.1718	5.26608e-09	9.89048	22.2791	yes	NA	NA	5664	PSEN2	protein_coding	1	226870184	226896105	1	presenilin 2 [Source:HGNC Symbol;Acc:HGNC:9509]	7.64026	9.87238	21.7398	22.1734	11.6171	12.8485	21.6582	25.7105	8.02194	7.83374	7.20854	7.80811	6.96367	8.01467
WNT3A	ENSG00000154342	160.763	1.05756	0.269024	3.93112	8.45523e-05	0.00195642	6.76235	1.03706	0.00291739	3.81611	7.89832	yes	160.763	1.27916	0.26947	4.74697	2.06491e-06	2.78185e-05	6.76235	1.24489	5.99896e-05	3.81611	9.14206	yes	NA	NA	89780	WNT3A	protein_coding	1	228006998	228061271	1	Wnt family member 3A [Source:HGNC Symbol;Acc:HGNC:15983]	6.06886	5.54811	9.35896	7.98007	4.39566	3.03887	10.1328	11.1693	5.90294	7.96881	7.06627	6.1272	8.65623	6.97276
PGBD5	ENSG00000177614	348.571	1.71119	0.325938	5.25005	1.52062e-07	1.64196e-05	14.563	1.69182	1.80803e-05	7.11199	22.9962	yes	348.571	2.58357	0.325737	7.93145	2.1661e-15	4.10053e-13	14.563	2.55112	2.39392e-12	7.11199	41.7449	yes	NA	NA	79605	PGBD5	protein_coding	1	230314490	230426332	-1	piggyBac transposable element derived 5 [Source:HGNC Symbol;Acc:HGNC:19405]	7.34224	7.72384	36.9958	18.4042	8.42501	7.35725	49.4634	49.8931	6.62189	8.55409	6.30748	7.15743	6.43172	7.01283
GPR137B	ENSG00000077585	271.227	0.885675	0.13551	6.53587	6.32393e-11	3.09616e-08	11.3974	0.868043	2.17661e-07	8.42934	15.3585	yes	271.227	1.08669	0.136007	7.98996	1.34981e-15	2.73224e-13	11.3974	1.0568	8.41833e-12	8.42934	17.5427	yes	NA	NA	7107	GPR137B	protein_coding	1	236142505	236221865	1	G protein-coupled receptor 137B [Source:HGNC Symbol;Acc:HGNC:11862]	8.88655	7.42468	16.4589	14.3995	9.10529	12.0488	20.7938	18.756	10.4437	9.0043	10.1963	9.13657	10.107	9.33709
KIF26B	ENSG00000162849	132.081	0.880293	0.199904	4.40357	1.06482e-05	0.000408318	5.55397	0.861075	0.000758466	4.06814	7.45145	yes	132.081	0.952203	0.201025	4.73673	2.17198e-06	2.91316e-05	5.55397	0.920186	6.81059e-05	4.06814	7.77753	yes	NA	NA	55083	KIF26B	protein_coding	1	245154985	245709432	1	kinesin family member 26B [Source:HGNC Symbol;Acc:HGNC:25484]	4.93095	5.6841	9.56433	6.62552	3.24441	2.66567	8.50001	9.16726	5.60022	3.96189	5.59611	4.88007	5.7547	5.57019
SH3YL1	ENSG00000035115	518.016	-0.750669	0.150104	-5.001	5.70345e-07	4.42099e-05	21.887	-0.76794	4.8888e-05	22.2381	13.0582	yes	518.016	-0.755502	0.151163	-4.99794	5.79461e-07	9.33362e-06	21.887	-0.780864	6.35955e-06	22.2381	12.9042	yes	NA	NA	26751	SH3YL1	protein_coding	2	217730	266398	-1	SH3 and SYLF domain containing 1 [Source:HGNC Symbol;Acc:HGNC:29546]	25.0611	22.3556	13.2023	14.7823	20.1468	19.5127	10.2288	12.1703	30.0066	28.4986	27.5063	24.5901	32.6906	31.4976
ODC1	ENSG00000115758	5081.88	0.925151	0.174089	5.31425	1.07095e-07	1.20435e-05	213.196	0.909408	1.20898e-05	170.995	321.108	yes	5081.88	1.14612	0.174106	6.58289	4.61397e-11	2.35944e-09	213.196	1.11786	2.99144e-09	170.995	371.058	yes	NA	NA	4953	ODC1	protein_coding	2	10439968	10448327	-1	ornithine decarboxylase 1 [Source:HGNC Symbol;Acc:HGNC:8109]	122.786	151.268	338.39	335.987	176.716	184.038	359.258	375.383	117.605	127.006	117.186	123.357	124.911	119.138
SLC66A3	ENSG00000162976	190.272	-0.668241	0.149619	-4.46629	7.95879e-06	0.000336042	8.03847	-0.684674	0.000479363	7.05674	4.41163	yes	190.272	-0.9311	0.154912	-6.0105	1.84951e-09	6.01401e-08	8.03847	-0.957298	6.62101e-08	7.05674	3.61462	yes	NA	NA	130814	SLC66A3	protein_coding	2	11155198	11178870	1	solute carrier family 66 member 3 [Source:HGNC Symbol;Acc:HGNC:28503]	7.77573	8.81171	3.99003	4.77037	5.02361	5.27803	2.49718	3.63529	9.15712	9.22941	11.1448	7.61833	10.7357	10.6996
DTNB	ENSG00000138101	426.72	-0.823221	0.176413	-4.66645	3.06456e-06	0.000165045	18.0281	-0.838767	0.000158909	19.418	10.8561	yes	426.72	-1.20081	0.178703	-6.7196	1.82224e-11	1.02222e-09	18.0281	-1.22509	7.99446e-10	19.418	8.27287	yes	NA	NA	1838	DTNB	protein_coding	2	25377198	25673647	-1	dystrobrevin beta [Source:HGNC Symbol;Acc:HGNC:3058]	18.3962	19.0648	7.68667	11.4253	12.716	13.3817	7.34747	6.32225	20.6603	25.9324	23.2381	17.7851	25.0982	23.0021
LBH	ENSG00000213626	1206.45	1.81418	0.259067	7.00276	2.50976e-12	2.15254e-09	50.427	1.79107	2.42937e-08	12.7047	44.0977	yes	1206.45	3.49938	0.258773	13.5229	1.14502e-41	2.78124e-37	50.427	3.4661	5.55052e-29	12.7047	140.883	yes	1.68519	4.60044e-07	81606	LBH	protein_coding	2	30231534	30323730	1	LBH regulator of WNT signaling pathway [Source:HGNC Symbol;Acc:HGNC:29532]	23.6794	15.91	90.6558	35.0122	91.2622	94.2581	172.065	180.658	15.8169	20.98	34.3829	23.8581	23.5024	23.8837
CYP1B1	ENSG00000138061	121.001	0.738641	0.239	3.09054	0.0019979	0.0191446	5.06869	0.720862	0.0260911	4.12972	6.78147	yes	121.001	1.42519	0.238436	5.97723	2.2696e-09	7.11335e-08	5.06869	1.39408	2.92053e-07	4.12972	10.8528	yes	NA	NA	1545	CYP1B1	protein_coding	2	38066973	38109902	-1	cytochrome P450 family 1 subfamily B member 1 [Source:HGNC Symbol;Acc:HGNC:2597]	3.63048	3.2364	8.77219	6.65497	6.90746	4.58496	12.4379	13.224	3.44338	3.5567	3.22488	3.49738	3.2884	2.68491
MAP4K3-DT	ENSG00000231312	236.787	-0.663028	0.179588	-3.69193	0.000222559	0.00397565	10.0051	-0.67962	0.0043356	8.14174	5.1082	yes	236.787	-0.593702	0.181408	-3.27275	0.00106507	0.00594318	10.0051	-0.621825	0.00440426	8.14174	5.31537	yes	NA	NA	NA	MAP4K3-DT	lncRNA	2	39436530	39665343	1	MAP4K3 divergent transcript [Source:HGNC Symbol;Acc:HGNC:54056]	10.2954	9.32845	4.8115	4.12254	5.02361	5.27803	4.27402	4.42557	14.0384	11.9307	17.1203	10.2481	16.4904	14.7069
PKDCC	ENSG00000162878	363.588	0.86115	0.215713	3.99211	6.54875e-05	0.00161209	15.2643	0.84184	0.00214899	9.52612	17.1102	yes	363.588	1.5633	0.215451	7.25593	3.98912e-13	3.79756e-11	15.2643	1.53105	1.69844e-10	9.52612	27.6315	yes	0.702151	0.0247477	91461	PKDCC	protein_coding	2	42048021	42058517	1	protein kinase domain containing, cytoplasmic [Source:HGNC Symbol;Acc:HGNC:25123]	12.1648	10.4707	22.8253	16.7846	12.1404	11.3024	35.8249	36.5637	11.768	13.3714	13.9428	12.2002	12.1864	12.0621
PLEKHH2	ENSG00000152527	345.799	-1.01124	0.250855	-4.03115	5.55056e-05	0.00143075	14.638	-1.03089	0.00178573	12.0509	5.91572	yes	345.799	-0.784944	0.251476	-3.12134	0.0018003	0.00921316	14.638	-0.814196	0.00752356	12.0509	6.86646	yes	NA	NA	130271	PLEKHH2	protein_coding	2	43637260	43767987	1	pleckstrin homology, MyTH4 and FERM domain containing H2 [Source:HGNC Symbol;Acc:HGNC:30506]	22.3247	14.1422	7.18792	5.09429	10.5705	9.32985	8.01979	6.53299	30.612	21.7004	30.6363	22.5839	23.8409	30.2954
EPAS1	ENSG00000116016	512.27	1.10854	0.204584	5.41852	6.00937e-08	7.90469e-06	21.5285	1.08824	1.37151e-05	11.9428	25.536	yes	512.27	1.39419	0.20471	6.81057	9.72143e-12	5.91813e-10	21.5285	1.36082	2.04026e-09	11.9428	30.8618	yes	NA	NA	2034	EPAS1	protein_coding	2	46293667	46386697	1	endothelial PAS domain protein 1 [Source:HGNC Symbol;Acc:HGNC:3374]	17.9898	18.7929	32.9764	19.376	17.7919	19.9392	32.9436	36.3529	16.8385	15.9376	24.3288	18.1376	17.5059	18.4337
CHAC2	ENSG00000143942	274.535	0.768075	0.19888	3.86201	0.000112457	0.00239996	11.5074	0.752488	0.00327107	11.161	18.7314	yes	274.535	0.987406	0.199138	4.95841	7.10715e-07	1.11376e-05	11.5074	0.959829	2.10918e-05	11.161	21.6492	yes	NA	NA	494143	CHAC2	protein_coding	2	53767804	53775196	1	ChaC cation transport regulator homolog 2 [Source:HGNC Symbol;Acc:HGNC:32363]	7.34224	8.02301	19.7741	19.8766	11.5124	13.2217	20.1695	19.4936	5.44887	4.68224	4.12594	7.34721	5.46455	4.72865
SPRED2	ENSG00000198369	761.24	1.37272	0.201517	6.81195	9.62842e-12	6.74114e-09	31.9291	1.35412	1.4721e-08	17.9929	46.0779	yes	761.24	1.72143	0.201558	8.54062	1.33505e-17	5.23039e-15	31.9291	1.68927	5.17215e-14	17.9929	58.149	yes	NA	NA	200734	SPRED2	protein_coding	2	65310851	65432637	-1	sprouty related EVH1 domain containing 2 [Source:HGNC Symbol;Acc:HGNC:17722]	23.6794	19.7176	57.3566	35.1889	29.252	27.0299	69.7769	65.0138	19.2224	19.4943	36.0901	23.7226	20.1656	22.5613
PNO1	ENSG00000115946	558.138	0.664396	0.193867	3.42707	0.000610137	0.00813417	23.4016	0.649194	0.00900626	22.612	35.3872	yes	558.138	0.952211	0.193962	4.90927	9.14181e-07	1.37071e-05	23.4016	0.924125	1.8548e-05	22.612	42.8457	yes	NA	NA	56902	PNO1	protein_coding	2	68157888	68176238	1	partner of NOB1 homolog [Source:HGNC Symbol;Acc:HGNC:32790]	14.1968	17.3786	36.7317	34.3349	23.9145	25.1639	38.6102	41.3053	12.6005	12.8762	9.20038	14.5046	11.7028	10.7397
SNRPG	ENSG00000143977	2287.54	0.724638	0.196975	3.67883	0.000234305	0.00415131	96.068	0.710106	0.00468214	90.1874	147.469	yes	2287.54	0.62049	0.197067	3.14862	0.00164043	0.00849958	96.068	0.592949	0.00989032	90.1874	135.991	yes	NA	NA	6637	SNRPG	protein_coding	2	70281362	70293740	-1	small nuclear ribonucleoprotein polypeptide G [Source:HGNC Symbol;Acc:HGNC:11163]	63.1812	62.7154	113.54	171.262	79.0172	74.6388	135.04	133.663	49.1533	71.8543	54.0167	62.7089	54.4037	54.0589
EMX1	ENSG00000135638	136.368	0.776104	0.175142	4.43129	9.36731e-06	0.000373042	5.73787	0.757832	0.000746512	3.59497	6.13413	yes	136.368	1.09859	0.175585	6.25672	3.93155e-10	1.5837e-08	5.73787	1.06774	8.41384e-08	3.59497	7.63395	yes	NA	NA	2016	EMX1	protein_coding	2	72916260	72936071	1	empty spiracles homeobox 1 [Source:HGNC Symbol;Acc:HGNC:3340]	4.52455	3.75314	6.80652	5.09429	4.18634	4.26507	7.39549	9.11457	5.56239	6.43808	4.83731	4.52762	7.15711	6.45181
AC019069.1	ENSG00000272711	180.658	1.02854	0.212667	4.8364	1.3221e-06	8.51479e-05	7.58129	1.01149	0.00016542	6.50733	13.0916	yes	180.658	1.04219	0.213382	4.88416	1.03871e-06	1.52449e-05	7.58129	1.01225	3.49168e-05	6.50733	13.1148	yes	NA	NA	NA	AC019069.1	lncRNA	2	74832655	74833987	-1	novel transcript	5.09351	6.22803	14.5519	13.4572	7.58774	7.09069	14.791	14.0143	6.09214	6.61816	3.36715	5.12407	4.01378	5.24961
HK2	ENSG00000159399	2548.49	0.990403	0.213687	4.63482	3.57247e-06	0.000185495	107.007	0.970878	0.000337877	67.4004	132.174	yes	2548.49	1.58181	0.213667	7.40314	1.33e-13	1.41692e-11	107.007	1.54938	1.48303e-10	67.4004	197.409	yes	NA	NA	3099	HK2	protein_coding	2	74834127	74893359	1	hexokinase 2 [Source:HGNC Symbol;Acc:HGNC:4923]	90.4369	86.5397	187.737	112.339	103.507	107.107	237.664	252.258	102.734	98.8222	115.716	90.2541	91.9785	99.7826
TRABD2A	ENSG00000186854	92.6149	1.43538	0.238563	6.01678	1.77917e-09	4.59704e-07	3.88707	1.41509	1.40088e-06	2.01839	5.46609	yes	92.6149	1.8179	0.238739	7.61461	2.64481e-14	3.52981e-12	3.88707	1.78449	3.61522e-11	2.01839	7.07395	yes	NA	NA	129293	TRABD2A	protein_coding	2	84821650	84907008	-1	TraB domain containing 2A [Source:HGNC Symbol;Acc:HGNC:27013]	2.41129	2.93724	7.21726	3.73974	2.87811	2.93224	8.78815	8.11355	3.17851	3.33159	2.8929	2.27736	3.82035	3.64667
REEP1	ENSG00000068615	247.708	0.655711	0.141655	4.62894	3.67547e-06	0.000189425	10.4094	0.638107	0.000435688	8.68449	13.5083	yes	247.708	0.871058	0.142159	6.12734	8.93605e-10	3.20615e-08	10.4094	0.841532	1.83774e-07	8.68449	15.5859	yes	NA	NA	65055	REEP1	protein_coding	2	86213993	86338083	-1	receptor accessory protein 1 [Source:HGNC Symbol;Acc:HGNC:25786]	8.83236	8.32217	15.4614	12.986	8.26802	9.16991	16.2797	14.2251	7.71923	7.56362	6.44975	9.05524	6.48008	7.53379
ZNF514	ENSG00000144026	920.752	-0.596134	0.201722	-2.95523	0.00312432	0.0262807	38.9474	-0.614859	0.024736	35.5662	23.244	yes	920.752	-0.668657	0.20225	-3.30608	0.000946094	0.00537182	38.9474	-0.69586	0.00386344	35.5662	21.9546	yes	NA	NA	84874	ZNF514	protein_coding	2	95145000	95165413	-1	zinc finger protein 514 [Source:HGNC Symbol;Acc:HGNC:25894]	54.7823	38.6736	23.6174	25.5598	36.8921	38.0125	20.9379	20.9688	76.6247	64.831	61.5572	55.199	66.5901	68.9261
C2orf92	ENSG00000228486	151.399	-0.6413	0.210274	-3.04982	0.00228977	0.0210938	6.39749	-0.657742	0.0228339	7.3269	4.64406	yes	151.399	-0.713067	0.212765	-3.35143	0.000803939	0.00468093	6.39749	-0.73861	0.00388283	7.3269	4.37143	yes	NA	NA	728537	C2orf92	protein_coding	2	97664217	97703064	1	chromosome 2 open reading frame 92 [Source:HGNC Symbol;Acc:HGNC:49272]	8.01957	6.39121	4.37143	4.94705	7.6924	7.25063	5.04238	3.84603	12.4491	8.46405	7.91991	7.72677	8.99474	11.3808
LONRF2	ENSG00000170500	1371.73	1.24664	0.184769	6.74704	1.5089e-11	9.6321e-09	57.5711	1.22733	2.05588e-08	34.5657	81.0488	yes	1371.73	1.55257	0.184807	8.401	4.42679e-17	1.34409e-14	57.5711	1.5207	1.20126e-13	34.5657	99.3497	yes	NA	NA	164832	LONRF2	protein_coding	2	100271875	100322501	-1	LON peptidase N-terminal domain and ring finger 2 [Source:HGNC Symbol;Acc:HGNC:24788]	47.7923	43.3242	106.234	72.174	72.1097	66.9084	120.441	116.013	44.0829	35.9722	51.266	47.7433	40.5731	53.4578
NPAS2	ENSG00000170485	276.531	1.01395	0.207417	4.88848	1.01617e-06	6.85886e-05	11.607	0.994679	0.000115696	7.03404	14.0632	yes	276.531	1.68652	0.20712	8.14273	3.86479e-16	9.29463e-14	11.607	1.6544	9.15042e-13	7.03404	22.2533	yes	0.672571	0.0244534	4862	NPAS2	protein_coding	2	100820139	100996829	1	neuronal PAS domain protein 2 [Source:HGNC Symbol;Acc:HGNC:7895]	8.64271	7.69665	19.4514	11.337	9.52392	8.15696	27.9972	27.7652	11.0113	9.67963	13.5634	8.40456	10.4939	10.0584
SH3RF3	ENSG00000172985	456.903	0.800446	0.127792	6.26365	3.76067e-10	1.25572e-07	19.2166	0.782503	4.45555e-07	14.5917	25.2092	yes	456.903	0.786457	0.128455	6.12242	9.21629e-10	3.28246e-08	19.2166	0.75613	1.55825e-07	14.5917	24.7728	yes	NA	NA	344558	SH3RF3	protein_coding	2	109129205	109504634	1	SH3 domain containing ring finger 3 [Source:HGNC Symbol;Acc:HGNC:24699]	16.7165	18.113	27.2554	25.2064	16.2744	14.9278	28.2854	29.5038	18.7683	16.5229	18.6853	16.8362	17.8928	19.3554
ZC3H6	ENSG00000188177	376.848	-0.908434	0.252568	-3.5968	0.000322158	0.00523362	15.9439	-0.927398	0.00593567	12.9414	6.82178	yes	376.848	-1.11303	0.254455	-4.37416	1.21902e-05	0.000128672	15.9439	-1.14235	0.000135328	12.9414	5.87114	yes	NA	NA	376940	ZC3H6	protein_coding	2	112275597	112340063	1	zinc finger CCCH-type containing 6 [Source:HGNC Symbol;Acc:HGNC:24762]	21.8642	17.3786	6.51313	7.42058	8.68665	11.1958	6.72317	5.95345	26.2605	23.096	32.2488	21.9061	29.5956	27.3701
CXCR4	ENSG00000121966	1267.13	0.693057	0.148849	4.65611	3.22237e-06	0.000171345	53.325	0.675892	0.000208124	41.1345	65.7599	yes	1267.13	0.738591	0.149036	4.95579	7.20385e-07	1.12665e-05	53.325	0.707988	1.79861e-05	41.1345	67.2666	yes	NA	NA	7852	CXCR4	protein_coding	2	136114349	136118149	-1	C-X-C motif chemokine receptor 4 [Source:HGNC Symbol;Acc:HGNC:2561]	45.679	46.751	67.7425	58.3046	38.462	41.2113	71.8419	76.9207	55.6995	63.0301	55.7714	45.6557	52.5177	47.7273
KIF5C	ENSG00000168280	1422.01	0.787856	0.219419	3.59064	0.000329866	0.0053154	59.7394	0.767785	0.00753974	36.8203	62.7422	yes	1422.01	1.56427	0.219332	7.13196	9.89503e-13	8.0499e-11	59.7394	1.53193	6.31938e-10	36.8203	106.597	yes	0.776409	0.0151636	3800	KIF5C	protein_coding	2	148875227	149026759	1	kinesin family member 5C [Source:HGNC Symbol;Acc:HGNC:6325]	53.6715	41.0125	94.5578	56.0961	45.3695	47.3956	142.435	123.653	62.9647	51.2795	69.5719	53.4639	58.0306	60.2302
GALNT13	ENSG00000144278	813.879	0.720971	0.155232	4.64448	3.40942e-06	0.000178739	34.1836	0.703365	0.000218023	25.0345	40.779	yes	813.879	1.19956	0.155208	7.7287	1.08649e-14	1.67031e-12	34.1836	1.16986	4.35089e-12	25.0345	56.3837	yes	NA	NA	114805	GALNT13	protein_coding	2	153871922	154453979	1	polypeptide N-acetylgalactosaminyltransferase 13 [Source:HGNC Symbol;Acc:HGNC:23242]	24.736	25.8096	50.1687	35.8367	28.1531	31.3483	63.6781	56.1626	27.6984	21.8805	29.3559	24.7257	25.6302	26.6488
RAPGEF4	ENSG00000091428	363.252	0.659877	0.136019	4.85135	1.22624e-06	7.9209e-05	15.2882	0.64127	0.000182818	10.5409	16.5426	yes	363.252	0.907942	0.136382	6.65732	2.78869e-11	1.4857e-09	15.2882	0.877263	1.02708e-08	10.5409	19.5152	yes	NA	NA	11069	RAPGEF4	protein_coding	2	172735274	173052893	1	Rap guanine nucleotide exchange factor 4 [Source:HGNC Symbol;Acc:HGNC:16626]	14.0071	12.2385	19.8915	14.4584	10.7798	12.6886	21.082	20.5473	16.0439	14.8121	16.2667	14.1522	15.1363	15.7889
INPP1	ENSG00000151689	565.689	0.802563	0.184706	4.34508	1.39226e-05	0.000499463	23.7643	0.784595	0.000635346	16.6604	28.7177	yes	565.689	1.20952	0.184732	6.54742	5.85381e-11	2.93173e-09	23.7643	1.17839	6.94043e-09	16.6604	37.7683	yes	NA	NA	3628	INPP1	protein_coding	2	190343570	190371665	1	inositol polyphosphate-1-phosphatase [Source:HGNC Symbol;Acc:HGNC:6071]	18.613	18.2489	35.3235	26.4432	17.1117	17.7001	41.4436	41.7795	20.2062	19.8095	24.1391	18.8696	20.0206	18.8745
GLS	ENSG00000115419	3491.73	0.69262	0.150717	4.5955	4.31712e-06	0.000214414	146.506	0.675493	0.000249362	120.814	192.917	yes	3491.73	1.18465	0.15071	7.86045	3.82748e-15	6.78609e-13	146.506	1.15559	1.86361e-12	120.814	269.142	yes	NA	NA	2744	GLS	protein_coding	2	190880821	190965552	1	glutaminase [Source:HGNC Symbol;Acc:HGNC:4331]	117.069	105.795	239.284	190.403	180.484	188.463	283.382	292.14	108.94	89.2327	100.208	117.962	101.554	101.866
BZW1	ENSG00000082153	6248.57	0.702162	0.162245	4.32779	1.50613e-05	0.000534133	261.991	0.686218	0.00052158	236.244	380.045	yes	6248.57	1.11327	0.162247	6.86159	6.80996e-12	4.30766e-10	261.991	1.08504	5.68989e-10	236.244	501.103	yes	NA	NA	9689	BZW1	protein_coding	2	200810594	200827338	1	basic leucine zipper and W2 domains 1 [Source:HGNC Symbol;Acc:HGNC:18380]	171.554	195.326	463.342	351.005	285.404	293.757	473.6	486.339	156.504	131.643	116.617	171.751	134.051	136.971
CARF	ENSG00000138380	172.518	-0.766239	0.190178	-4.02906	5.59999e-05	0.00144007	7.29739	-0.783319	0.0020026	6.78939	3.96926	yes	172.518	-0.830204	0.193314	-4.2946	1.7501e-05	0.000176924	7.29739	-0.856579	0.00017227	6.78939	3.74798	yes	NA	NA	79800	CARF	protein_coding	2	202912214	202988263	1	calcium responsive transcription factor [Source:HGNC Symbol;Acc:HGNC:14435]	9.34713	8.32217	3.75532	3.97531	5.9132	6.07773	3.93786	3.05575	13.9249	8.41902	10.2911	9.35346	10.9775	12.4628
IGFBP5	ENSG00000115461	198.759	-0.710417	0.17828	-3.98483	6.75283e-05	0.00164309	8.39345	-0.727179	0.00212421	9.0048	5.4735	yes	198.759	-0.939894	0.181726	-5.17204	2.31554e-07	4.24487e-06	8.39345	-0.96794	4.57896e-06	9.0048	4.61105	yes	NA	NA	3488	IGFBP5	protein_coding	2	216672105	216695549	-1	insulin like growth factor binding protein 5 [Source:HGNC Symbol;Acc:HGNC:5474]	12.3816	11.2866	5.01687	4.77037	8.52967	7.35725	4.80227	4.10946	9.2328	10.9853	13.2315	12.2815	10.9775	10.9801
TMBIM1	ENSG00000135926	399.351	-0.659513	0.196129	-3.36265	0.000771972	0.00952523	16.8701	-0.677623	0.00858297	12.2111	7.67427	yes	399.351	-0.756434	0.197853	-3.8232	0.000131729	0.000996169	16.8701	-0.78536	0.00059609	12.2111	7.10774	yes	NA	NA	64114	TMBIM1	protein_coding	2	218274197	218292586	-1	transmembrane BAX inhibitor motif containing 1 [Source:HGNC Symbol;Acc:HGNC:23410]	17.3125	17.5962	7.42262	6.65497	9.05296	10.1829	6.24295	6.16419	17.3683	21.5203	28.7393	17.3785	24.3728	21.7999
SPEG	ENSG00000072195	573.672	-0.983112	0.220106	-4.46653	7.94969e-06	0.000336042	24.2877	-1.00222	0.000405127	18.7858	9.398	yes	573.672	-1.28961	0.221997	-5.80913	6.27983e-09	1.79455e-07	24.2877	-1.31725	2.15453e-07	18.7858	7.53431	yes	NA	NA	10290	SPEG	protein_coding	2	219434843	219493629	1	striated muscle enriched protein kinase [Source:HGNC Symbol;Acc:HGNC:16901]	34.8689	22.0565	7.68667	11.602	13.4486	14.5013	7.63561	6.95447	40.4881	47.0025	45.1957	34.54	47.7302	46.3648
SERPINE2	ENSG00000135919	722.317	0.607019	0.152727	3.97454	7.05148e-05	0.00169862	30.3598	0.588851	0.00205695	21.3131	32.0872	yes	722.317	1.08719	0.152695	7.12003	1.07907e-12	8.62193e-11	30.3598	1.05649	1.99393e-10	21.3131	44.4201	yes	NA	NA	5270	SERPINE2	protein_coding	2	223975045	224039318	-1	serpin family E member 2 [Source:HGNC Symbol;Acc:HGNC:8951]	23.0563	24.069	41.2205	28.2689	25.6937	23.298	45.0453	43.8869	23.8766	24.3566	27.7908	23.1803	23.2606	24.4447
PSMD1	ENSG00000173692	3301.42	0.689591	0.14747	4.67613	2.92334e-06	0.000160506	138.47	0.6745	0.000153737	132.486	211.335	yes	3301.42	0.935935	0.147497	6.34543	2.21804e-10	9.65522e-09	138.47	0.908387	1.18838e-08	132.486	248.566	yes	NA	NA	5707	PSMD1	protein_coding	2	231056864	231172827	1	proteasome 26S subunit, non-ATPase 1 [Source:HGNC Symbol;Acc:HGNC:9554]	85.3705	104.245	220.508	201.18	148.615	149.544	242.659	241.826	77.722	74.9608	61.0829	85.0216	68.0409	72.4927
NPPC	ENSG00000163273	141.229	0.936352	0.229893	4.07299	4.64142e-05	0.00125922	5.93212	0.917584	0.00194453	3.63095	6.85908	yes	141.229	1.45467	0.229697	6.333	2.40446e-10	1.03738e-08	5.93212	1.42247	4.16969e-08	3.63095	9.77201	yes	NA	NA	4880	NPPC	protein_coding	2	231921809	231926396	-1	natriuretic peptide C [Source:HGNC Symbol;Acc:HGNC:7941]	4.09106	3.34519	8.18542	7.09667	3.4014	3.51869	10.4689	11.1166	4.46504	5.71773	5.50126	4.14806	5.56127	3.76689
INPP5D	ENSG00000168918	1044.6	-0.894779	0.314414	-2.84586	0.00442911	0.0334363	44.2465	-0.912515	0.0280798	42.1748	22.4224	yes	1044.6	-1.86928	0.315788	-5.9194	3.23122e-09	9.76198e-08	44.2465	-1.89749	9.2148e-08	42.1748	11.3051	yes	-0.974497	0.0366841	3635	INPP5D	protein_coding	2	233059967	233207903	1	inositol polyphosphate-5-phosphatase D [Source:HGNC Symbol;Acc:HGNC:6079]	56.3266	69.705	17.7204	17.0791	25.1704	25.0573	9.26838	7.90281	80.9762	104.18	73.5556	56.0666	91.7851	80.5474
GPC1	ENSG00000063660	1025.58	0.767772	0.191309	4.01326	5.98852e-05	0.0015088	43.0286	0.749758	0.00166248	33.7472	56.7493	yes	1025.58	1.29672	0.191277	6.77929	1.20765e-11	7.11986e-10	43.0286	1.26574	1.35092e-09	33.7472	81.1965	yes	NA	NA	2817	GPC1	protein_coding	2	240435663	240468076	1	glypican 1 [Source:HGNC Symbol;Acc:HGNC:4449]	32.864	37.0962	77.5708	54.2115	34.7989	32.7878	89.1781	94.9391	27.5471	35.4319	32.8178	32.9676	36.1724	32.6197
BOK	ENSG00000176720	158.07	1.54469	0.186022	8.30381	1.00821e-16	3.22514e-13	6.63772	1.52587	5.61038e-12	3.49958	10.1728	yes	158.07	1.57383	0.187025	8.41506	3.92685e-17	1.22286e-14	6.63772	1.5415	2.08626e-13	3.49958	10.3164	yes	NA	NA	666	BOK	protein_coding	2	241551424	241574131	1	BCL2 family apoptosis regulator BOK [Source:HGNC Symbol;Acc:HGNC:1087]	4.28071	4.51464	10.1511	10.5419	6.75047	4.79821	9.12431	12.9606	4.23801	6.25799	4.88474	4.12095	6.23829	5.49005
ITPR1	ENSG00000150995	413.417	-0.596522	0.141215	-4.22421	2.39778e-05	0.00075532	17.4445	-0.613727	0.000837583	19.4434	12.7453	yes	413.417	-0.666815	0.142569	-4.67714	2.90898e-06	3.73266e-05	17.4445	-0.694116	2.61766e-05	19.4434	12.0088	yes	NA	NA	3708	ITPR1	protein_coding	3	4493345	4847840	1	inositol 1,4,5-trisphosphate receptor type 1 [Source:HGNC Symbol;Acc:HGNC:6180]	21.8912	23.3619	13.3783	10.6008	16.9023	19.4594	10.2288	12.0123	20.1305	16.5229	24.566	21.635	18.6181	23.3227
IL17RC	ENSG00000163702	236.904	-0.592311	0.184022	-3.2187	0.00128774	0.0138088	10.0104	-0.608272	0.0135663	10.0687	6.60697	yes	236.904	-0.958769	0.187535	-5.11248	3.1796e-07	5.5523e-06	10.0104	-0.984197	4.59634e-06	10.0687	5.07137	yes	NA	NA	84818	IL17RC	protein_coding	3	9917074	9933630	1	interleukin 17 receptor C [Source:HGNC Symbol;Acc:HGNC:18358]	9.29294	11.5042	5.1929	7.65615	9.00063	9.06328	4.75424	4.37289	13.5087	16.1177	10.2911	9.86858	13.4438	14.0657
HDAC11	ENSG00000163517	293.079	-0.707726	0.176759	-4.0039	6.23059e-05	0.00155614	12.3856	-0.724284	0.00173598	12.0375	7.31215	yes	293.079	-1.29728	0.181344	-7.1537	8.4472e-13	7.12439e-11	12.3856	-1.32324	1.13074e-10	12.0375	4.79561	yes	-0.589555	0.0277851	79885	HDAC11	protein_coding	3	13479724	13506424	1	histone deacetylase 11 [Source:HGNC Symbol;Acc:HGNC:19086]	14.9825	14.6862	5.01687	7.98007	11.4078	9.9163	3.88984	4.05677	14.6438	18.5489	16.077	14.8842	18.4731	15.308
TBC1D5	ENSG00000131374	826.733	-0.756047	0.140093	-5.39676	6.78546e-08	8.66304e-06	34.9184	-0.773369	7.40168e-06	35.0468	20.5578	yes	826.733	-0.944522	0.141188	-6.68983	2.23431e-11	1.22786e-09	34.9184	-0.971967	5.97195e-10	35.0468	17.8594	yes	NA	NA	9779	TBC1D5	protein_coding	3	17157162	18444817	-1	TBC1 domain family member 5 [Source:HGNC Symbol;Acc:HGNC:19166]	41.8047	47.2406	19.7741	17.3441	26.8449	31.6682	16.3277	17.2808	43.3261	40.0241	41.3543	42.0228	43.8131	46.0443
NR1D2	ENSG00000174738	1850.2	-0.631518	0.142902	-4.41924	9.90487e-06	0.000386106	78.0723	-0.648417	0.000281406	91.9387	58.6526	yes	1850.2	-0.796564	0.143263	-5.56014	2.69565e-08	6.42564e-07	78.0723	-0.822035	2.69419e-07	91.9387	51.9507	yes	NA	NA	9975	NR1D2	protein_coding	3	23945286	23980617	1	nuclear receptor subfamily 1 group D member 2 [Source:HGNC Symbol;Acc:HGNC:7963]	96.8038	93.0669	56.1538	62.6627	96.7568	99.9627	43.9888	43.3601	84.0791	73.0249	89.0635	97.3845	85.1599	90.8062
VILL	ENSG00000136059	100.635	-1.05645	0.193335	-5.46439	4.64513e-08	6.34074e-06	4.25412	-1.07187	1.73412e-05	5.25678	2.50281	yes	100.635	-1.44728	0.202246	-7.15601	8.30607e-13	7.05435e-11	4.25412	-1.47099	1.8865e-10	5.25678	1.86706	yes	NA	NA	50853	VILL	protein_coding	3	37988059	38007188	1	villin like [Source:HGNC Symbol;Acc:HGNC:30906]	5.74374	5.57531	1.70163	2.94467	3.4014	3.62531	1.39266	1.84399	5.33535	6.97834	5.83323	5.6663	5.80306	4.84887
CSRNP1	ENSG00000144655	413.803	1.69197	0.284327	5.95079	2.66844e-09	6.22751e-07	17.3244	1.67159	3.34003e-06	7.4664	23.8551	yes	413.803	2.46857	0.284149	8.68759	3.70209e-18	1.76321e-15	17.3244	2.43465	3.09476e-13	7.4664	40.5076	yes	NA	NA	64651	CSRNP1	protein_coding	3	39141855	39154562	-1	cysteine and serine rich nuclear protein 1 [Source:HGNC Symbol;Acc:HGNC:14300]	10.756	9.13807	37.2011	16.5785	10.0472	13.435	49.5594	50.6307	8.96793	9.4095	13.5634	10.953	10.9775	8.85621
HIGD1A	ENSG00000181061	1035.32	0.602544	0.16569	3.63657	0.000276292	0.00468063	43.5018	0.588359	0.00479089	40.0115	60.0461	yes	1035.32	0.671401	0.165862	4.04794	5.16698e-05	0.000446481	43.5018	0.644705	0.000524984	40.0115	62.4693	yes	NA	NA	25994	HIGD1A	protein_coding	3	42784298	42804531	-1	HIG1 hypoxia inducible domain family member 1A [Source:HGNC Symbol;Acc:HGNC:29527]	25.3321	28.1485	48.3204	65.2834	42.1774	44.0902	56.7628	58.9549	31.7094	31.1999	24.8505	25.1323	31.1431	27.1296
TMEM158	ENSG00000249992	269.324	0.771386	0.156378	4.93284	8.10418e-07	5.80712e-05	11.3171	0.754072	0.000109692	9.35038	15.7387	yes	269.324	0.670417	0.157443	4.25816	2.06119e-05	0.000204268	11.3171	0.641047	0.00040322	9.35038	14.5721	yes	NA	NA	25907	TMEM158	protein_coding	3	45224466	45226287	-1	transmembrane protein 158 (gene/pseudogene) [Source:HGNC Symbol;Acc:HGNC:30293]	8.88655	8.9205	16.3122	18.4926	10.3612	12.5287	14.5028	15.1207	8.28682	8.95928	8.01476	8.83834	7.88249	6.45181
CAMKV	ENSG00000164076	233.768	1.11416	0.202728	5.49584	3.88853e-08	5.41004e-06	9.80806	1.09547	1.02022e-05	6.15281	13.1699	yes	233.768	1.56707	0.202708	7.73068	1.06973e-14	1.65502e-12	9.80806	1.53526	1.08815e-11	6.15281	17.8985	yes	NA	NA	79012	CAMKV	protein_coding	3	49857988	49869935	-1	CaM kinase like vesicle associated [Source:HGNC Symbol;Acc:HGNC:28788]	6.36689	6.69037	17.6911	11.8081	7.06445	6.18436	20.6497	20.6	7.34084	6.97834	7.58794	6.31698	7.49562	7.77423
MON1A	ENSG00000164077	370.508	0.645194	0.16666	3.87132	0.000108247	0.00233182	15.5524	0.629494	0.00294203	15.1481	23.3651	yes	370.508	0.630894	0.167211	3.77303	0.000161276	0.0011835	15.5524	0.602971	0.001657	15.1481	22.9659	yes	NA	NA	84315	MON1A	protein_coding	3	49907160	49930173	-1	MON1 homolog A, secretory trafficking associated [Source:HGNC Symbol;Acc:HGNC:28207]	11.5417	11.477	22.0625	26.1782	15.2278	14.0214	22.2825	24.0245	8.1733	9.31945	10.5757	11.6037	8.17264	7.69408
MANF	ENSG00000145050	1536.76	0.625531	0.134428	4.65327	3.26716e-06	0.000172531	64.5601	0.608422	0.000178665	47.2577	71.9879	yes	1536.76	1.04365	0.134438	7.76308	8.28923e-15	1.35131e-12	64.5601	1.01482	1.96593e-12	47.2577	95.4787	yes	NA	NA	7873	MANF	protein_coding	3	51385291	51389397	1	mesencephalic astrocyte derived neurotrophic factor [Source:HGNC Symbol;Acc:HGNC:15461]	46.0583	42.2092	83.1745	78.1222	71.2724	71.3334	106.514	92.3048	45.7478	52.4501	57.8106	45.5473	43.9098	35.4649
PPM1M	ENSG00000164088	435.47	-0.689118	0.147544	-4.6706	3.00321e-06	0.000163773	18.4003	-0.706597	0.000177336	16.1503	9.94601	yes	435.47	-1.01598	0.150272	-6.76094	1.37103e-11	7.98617e-10	18.4003	-1.04311	6.63344e-10	16.1503	7.83968	yes	NA	NA	132160	PPM1M	protein_coding	3	52245759	52250599	1	protein phosphatase, Mg2+/Mn2+ dependent 1M [Source:HGNC Symbol;Acc:HGNC:26506]	22.6228	20.5063	7.80402	10.4241	9.78557	10.6094	8.06781	7.16521	20.3197	26.4276	28.0754	22.8008	26.8391	24.6451
PHF7	ENSG00000010318	182.873	-0.659548	0.161365	-4.0873	4.36413e-05	0.00119746	7.72645	-0.675504	0.00204337	6.72265	4.25519	yes	182.873	-0.595016	0.1638	-3.63258	0.000280601	0.00190866	7.72645	-0.620799	0.00174657	6.72265	4.36703	yes	NA	NA	51533	PHF7	protein_coding	3	52410660	52423641	1	PHD finger protein 7 [Source:HGNC Symbol;Acc:HGNC:18458]	9.34713	7.53347	4.25407	3.35693	5.70389	5.59791	3.93786	3.63529	9.80039	7.87877	10.5757	9.51613	9.96192	11.9018
SEMA3G	ENSG00000010319	284.78	-0.829489	0.159357	-5.20524	1.93746e-07	1.99162e-05	12.034	-0.846507	3.01799e-05	13.247	7.39413	yes	284.78	-1.27437	0.163436	-7.79737	6.32131e-15	1.0813e-12	12.034	-1.30221	2.45423e-12	13.247	5.34639	yes	NA	NA	56920	SEMA3G	protein_coding	3	52433035	52445103	-1	semaphorin 3G [Source:HGNC Symbol;Acc:HGNC:30400]	17.2583	15.6925	7.07056	6.86109	11.3031	12.9019	5.13843	5.42659	16.5358	17.7835	14.2748	17.1887	16.2969	17.3117
PRKCD	ENSG00000163932	1901.9	0.629197	0.13703	4.59168	4.3969e-06	0.000217381	79.9062	0.61274	0.000218872	69.4717	106.212	yes	1901.9	0.805473	0.13711	5.87463	4.23789e-09	1.24472e-07	79.9062	0.776121	1.66598e-07	69.4717	118.978	yes	NA	NA	5580	PRKCD	protein_coding	3	53156009	53192717	1	protein kinase C delta [Source:HGNC Symbol;Acc:HGNC:9399]	62.4768	67.8828	116.415	91.1966	66.9814	64.7225	134.896	125.286	59.4456	63.9306	72.5123	61.9226	66.7835	60.1901
GBE1	ENSG00000114480	1611.81	0.957047	0.217286	4.40455	1.06006e-05	0.000407214	67.6786	0.938816	0.000651317	45.4001	87.0638	yes	1611.81	1.36338	0.217294	6.27434	3.5111e-10	1.45042e-08	67.6786	1.33199	5.54073e-08	45.4001	114.361	yes	NA	NA	2632	GBE1	protein_coding	3	81489703	81761645	-1	1,4-alpha-glucan branching enzyme 1 [Source:HGNC Symbol;Acc:HGNC:4180]	54.6198	53.251	109.374	71.7617	56.7772	55.0195	125.723	122.757	53.2021	54.6561	58.6643	54.8465	54.307	52.1354
BZW1P2	ENSG00000198406	77.8721	0.780782	0.230484	3.38758	0.00070512	0.00892882	3.26396	0.761363	0.0133727	3.25342	5.51893	yes	77.8721	1.04427	0.231068	4.51933	6.20355e-06	7.17202e-05	3.26396	1.01362	0.000166744	3.25342	6.57441	yes	NA	NA	NA	BZW1P2	processed_pseudogene	3	116645902	116646727	-1	basic leucine zipper and W2 domains 1 pseudogene 2 [Source:HGNC Symbol;Acc:HGNC:33954]	3.06152	4.10669	7.62799	6.77275	2.87811	2.98555	4.80227	5.47928	1.55141	1.39567	1.61244	3.79561	1.45076	1.56286
MYLK	ENSG00000065534	301.08	-0.588086	0.13941	-4.21839	2.46048e-05	0.000770595	12.7254	-0.604392	0.00105029	12.016	7.95125	yes	301.08	-1.04811	0.143823	-7.28751	3.15727e-13	3.0902e-11	12.7254	-1.07549	6.44984e-11	12.016	5.68838	yes	NA	NA	4638	MYLK	protein_coding	3	123610049	123884331	-1	myosin light chain kinase [Source:HGNC Symbol;Acc:HGNC:7590]	13.6549	16.1004	6.89453	7.30279	10.3612	8.15696	4.61018	5.69002	18.9954	15.3974	17.3574	13.5015	16.1035	20.3573
SRPRB	ENSG00000144867	2131.51	0.649284	0.149249	4.35035	1.35919e-05	0.000492424	89.4402	0.634107	0.000479363	83.1346	128.901	yes	2131.51	0.895032	0.149292	5.99515	2.03292e-09	6.5317e-08	89.4402	0.867168	7.49728e-08	83.1346	151.556	yes	NA	NA	58477	SRPRB	protein_coding	3	133784023	133825772	1	SRP receptor subunit beta [Source:HGNC Symbol;Acc:HGNC:24085]	57.7626	67.3933	128.942	139.902	101.205	97.6702	141.667	148.362	51.7264	53.8908	50.2227	58.4795	51.4054	49.3303
SLC35G2	ENSG00000168917	399.247	0.972974	0.185644	5.24108	1.59637e-07	1.70678e-05	16.7579	0.954428	2.63166e-05	10.7693	20.8846	yes	399.247	1.57812	0.185482	8.50821	1.76643e-17	6.30979e-15	16.7579	1.54651	5.34276e-14	10.7693	31.5316	yes	0.605144	0.0243634	80723	SLC35G2	protein_coding	3	136818647	136855888	1	solute carrier family 35 member G2 [Source:HGNC Symbol;Acc:HGNC:28480]	11.7855	11.9121	29.2504	18.3453	14.6522	13.1151	29.9661	36.511	15.6655	13.7766	14.6068	11.7664	15.0396	12.3827
PLSCR4	ENSG00000114698	121.592	-0.699009	0.175297	-3.98758	6.67521e-05	0.00162804	5.14001	-0.715699	0.00257701	5.18928	3.16886	yes	121.592	-0.873445	0.180609	-4.83611	1.32406e-06	1.89407e-05	5.14001	-0.899678	2.19757e-05	5.18928	2.75332	yes	NA	NA	57088	PLSCR4	protein_coding	3	146192335	146251179	-1	phospholipid scramblase 4 [Source:HGNC Symbol;Acc:HGNC:16497]	6.15014	6.01046	3.34458	3.53361	6.33184	5.11809	2.113	2.1601	9.08145	7.96881	7.30339	6.10008	8.26936	7.73415
MED12L	ENSG00000144893	208.561	0.815708	0.224317	3.6364	0.000276473	0.00468063	8.75963	0.795892	0.00658063	5.2085	9.0851	yes	208.561	1.58589	0.223733	7.08831	1.35756e-12	1.05017e-10	8.75963	1.55424	7.16357e-10	5.2085	15.3915	yes	0.770185	0.0171095	116931	MED12L	protein_coding	3	151085697	151437072	1	mediator complex subunit 12L [Source:HGNC Symbol;Acc:HGNC:16050]	6.09595	6.85355	14.6399	6.68441	7.32609	9.59642	20.8418	16.8593	8.43818	5.2225	9.29523	6.28987	6.28665	10.0183
TNIK	ENSG00000154310	718.056	0.710879	0.194463	3.65561	0.00025657	0.00443007	30.2275	0.690925	0.00567522	19.1984	31.0959	yes	718.056	0.995979	0.194572	5.11882	3.07453e-07	5.41554e-06	30.2275	0.962991	1.05083e-05	19.1984	37.5673	yes	NA	NA	23043	TNIK	protein_coding	3	171058414	171460408	-1	TRAF2 and NCK interacting kinase [Source:HGNC Symbol;Acc:HGNC:30765]	29.965	25.9456	39.3428	24.4114	23.2865	22.285	44.8052	45.1514	33.8284	25.6172	41.1646	29.7955	33.3676	36.3064
PLD1	ENSG00000075651	228.577	-0.787468	0.185513	-4.24481	2.18775e-05	0.000707644	9.65935	-0.804342	0.000867535	8.36726	4.81968	yes	228.577	-1.23298	0.190877	-6.45954	1.05024e-10	4.97278e-09	9.65935	-1.25939	5.41817e-09	8.36726	3.47327	yes	NA	NA	5337	PLD1	protein_coding	3	171600404	171810950	-1	phospholipase D1 [Source:HGNC Symbol;Acc:HGNC:9067]	10.6205	11.5858	4.40077	4.44646	5.86088	5.81116	2.97741	2.63427	11.3518	10.7601	14.9862	10.7361	13.0085	14.3062
EEF1AKMT4	ENSG00000284753	232.749	0.753191	0.228456	3.29687	0.000977675	0.0113844	9.76594	0.739103	0.0145985	9.87844	16.4198	yes	232.749	0.61997	0.229212	2.70479	0.0068348	0.027776	9.76594	0.593522	0.0333514	9.87844	14.8617	yes	NA	NA	110599564	EEF1AKMT4	protein_coding	3	184249650	184259585	1	EEF1A lysine methyltransferase 4 [Source:HGNC Symbol;Acc:HGNC:53611]	5.49991	6.01046	10.6205	21.1722	10.3612	11.0359	14.1187	15.5949	4.69208	5.80778	3.22488	5.44941	4.98096	3.92719
FAM131A	ENSG00000175182	1230.26	-0.60606	0.121637	-4.98252	6.27617e-07	4.74078e-05	51.939	-0.623947	3.61747e-05	47.0795	30.5998	yes	1230.26	-0.585084	0.122161	-4.78944	1.67245e-06	2.32777e-05	51.939	-0.613205	9.75325e-06	47.0795	30.8062	yes	NA	NA	131408	FAM131A	protein_coding	3	184335926	184348421	1	family with sequence similarity 131 member A [Source:HGNC Symbol;Acc:HGNC:28308]	62.4497	53.3054	30.5413	31.1252	41.1831	38.7056	27.0368	33.3498	58.0834	67.4873	73.6979	62.6275	68.7663	61.5927
ETV5	ENSG00000244405	425.947	4.38365	0.542694	8.07756	6.60743e-16	1.7926e-12	17.7226	4.35526	1.72519e-09	1.77251	36.7035	yes	425.947	5.22514	0.542623	9.62941	6.0075e-22	6.94867e-19	17.7226	5.18243	1.28318e-13	1.77251	65.1536	yes	NA	NA	2119	ETV5	protein_coding	3	186046314	186110318	-1	ETS variant transcription factor 5 [Source:HGNC Symbol;Acc:HGNC:3494]	5.79793	1.16946	54.4815	33.3632	9.10529	8.79672	76.9803	82.3999	0.832466	0.720344	12.283	6.10008	1.11225	0.6011
CPLX1	ENSG00000168993	272.146	3.16987	0.381908	8.30011	1.04018e-16	3.22514e-13	11.349	3.15195	1.19949e-11	3.40038	30.194	yes	272.146	3.17097	0.382088	8.29906	1.04939e-16	2.864e-14	11.349	3.13817	1.02551e-12	3.40038	29.9231	yes	NA	NA	10815	CPLX1	protein_coding	4	784957	826129	-1	complexin 1 [Source:HGNC Symbol;Acc:HGNC:2309]	3.03443	2.36611	30.864	33.5398	6.22718	5.1714	31.791	35.2465	2.83795	2.07099	2.46608	2.81959	2.12779	2.04374
NAT8L	ENSG00000185818	1632.71	0.934007	0.124423	7.50668	6.06476e-14	9.40211e-11	68.6351	0.916324	2.20939e-10	51.7979	97.8548	yes	1632.71	0.779874	0.124667	6.25565	3.95854e-10	1.58902e-08	68.6351	0.749547	4.46408e-08	51.7979	87.2027	yes	NA	NA	339983	NAT8L	protein_coding	4	2059327	2069089	1	N-acetyltransferase 8 like [Source:HGNC Symbol;Acc:HGNC:26742]	61.6369	57.0313	95.1446	107.687	73.4703	69.574	89.2742	98.3636	53.7697	71.7643	64.5449	62.004	60.11	57.385
PPP2R2C	ENSG00000074211	283.695	2.12066	0.26697	7.94345	1.96638e-15	4.05428e-12	11.8923	2.10186	9.96134e-11	4.939	21.2881	yes	283.695	2.13596	0.267321	7.99023	1.34684e-15	2.73224e-13	11.8923	2.10262	8.18595e-12	4.939	21.3103	yes	NA	NA	5522	PPP2R2C	protein_coding	4	6320578	6563600	-1	protein phosphatase 2 regulatory subunit Bgamma [Source:HGNC Symbol;Acc:HGNC:9306]	6.01468	6.36401	23.148	15.9307	6.85513	7.41057	24.3955	24.8675	5.41103	6.88829	11.5716	6.01875	6.96367	7.57386
ARAP2	ENSG00000047365	290.353	0.671382	0.213821	3.13993	0.00168988	0.0168786	12.1834	0.652269	0.0216864	8.95732	14.0863	yes	290.353	1.45239	0.213415	6.80547	1.0072e-11	6.10098e-10	12.1834	1.42175	2.8314e-09	8.95732	24.0471	yes	0.781005	0.0111876	116984	ARAP2	protein_coding	4	35948221	36244514	-1	ArfGAP with RhoGAP domain, ankyrin repeat and PH domain 2 [Source:HGNC Symbol;Acc:HGNC:16924]	10.2412	8.78451	21.0357	12.7504	13.7103	14.9278	28.4774	28.0286	10.368	7.56362	9.29523	10.3566	8.55951	9.49738
FAM114A1	ENSG00000197712	420.95	-0.649905	0.20768	-3.12935	0.00175193	0.0173863	17.7844	-0.667313	0.016014	15.7209	9.92428	yes	420.95	-0.906919	0.209421	-4.33059	1.4871e-05	0.000153317	17.7844	-0.934311	0.000102732	15.7209	8.22238	yes	NA	NA	92689	FAM114A1	protein_coding	4	38867677	38945739	1	family with sequence similarity 114 member A1 [Source:HGNC Symbol;Acc:HGNC:25087]	20.4553	20.4791	9.12425	8.83402	15.2801	14.6079	6.00283	6.90179	22.855	22.6458	25.1351	20.2252	24.7597	24.1642
SMIM14	ENSG00000163683	252.82	-0.715683	0.177224	-4.03829	5.38422e-05	0.00139284	10.6743	-0.731927	0.00147312	10.3777	6.27073	yes	252.82	-1.00174	0.180583	-5.54723	2.90231e-08	6.86438e-07	10.6743	-1.02935	5.86506e-07	10.3777	5.08767	yes	NA	NA	201895	SMIM14	protein_coding	4	39546336	39638902	-1	small integral membrane protein 14 [Source:HGNC Symbol;Acc:HGNC:27321]	12.4087	12.2657	5.22224	5.65378	7.79706	7.83707	4.94634	4.00409	12.5627	9.94976	13.6109	12.4171	13.8306	12.9036
NIPAL1	ENSG00000163293	769.204	0.787986	0.17236	4.57176	4.83656e-06	0.000229198	32.2683	0.76953	0.000274839	25.0407	42.6992	yes	769.204	1.38592	0.172278	8.04466	8.6483e-16	1.8925e-13	32.2683	1.35487	6.39966e-13	25.0407	64.1099	yes	0.597933	0.0172265	152519	NIPAL1	protein_coding	4	47914142	48040173	1	NIPA like domain containing 1 [Source:HGNC Symbol;Acc:HGNC:27194]	29.1522	24.613	61.0533	35.3361	33.9093	35.2402	73.4747	71.4941	26.0335	19.5844	22.1947	28.4942	24.3728	24.044
SCFD2	ENSG00000184178	531.492	0.800209	0.158324	5.05425	4.32097e-07	3.49934e-05	22.2797	0.783822	4.56558e-05	19.2167	33.0098	yes	531.492	1.18889	0.158365	7.50731	6.0353e-14	7.15109e-12	22.2797	1.15975	1.80028e-11	19.2167	42.8777	yes	NA	NA	152579	SCFD2	protein_coding	4	52872982	53366066	-1	sec1 family domain containing 2 [Source:HGNC Symbol;Acc:HGNC:30676]	14.7387	15.2573	41.6899	29.1817	23.5482	23.298	45.0933	46.6792	11.6924	13.0112	11.3819	14.7486	12.67	11.5812
KIT	ENSG00000157404	557.931	-1.01359	0.178773	-5.66969	1.43055e-08	2.46418e-06	23.5691	-1.03051	2.77746e-06	25.2633	12.3786	yes	557.931	-1.03899	0.179767	-5.77963	7.48629e-09	2.08535e-07	23.5691	-1.06253	1.38195e-07	25.2633	12.048	yes	NA	NA	3815	KIT	protein_coding	4	54657918	54740715	1	KIT proto-oncogene, receptor tyrosine kinase [Source:HGNC Symbol;Acc:HGNC:6342]	27.933	29.2092	12.3221	11.9259	24.8564	20.8989	8.50001	8.90383	26.9416	23.8614	32.3436	27.9519	25.4367	28.6925
ABRAXAS1	ENSG00000163322	161.582	-0.89291	0.18678	-4.78054	1.74824e-06	0.000106136	6.82543	-0.908668	0.000174113	6.57251	3.51813	yes	161.582	-0.686454	0.188283	-3.64586	0.000266501	0.00182347	6.82543	-0.712078	0.00146966	6.57251	3.99483	yes	NA	NA	84142	ABRAXAS1	protein_coding	4	83459517	83523348	-1	abraxas 1, BRCA1 A complex subunit [Source:HGNC Symbol;Acc:HGNC:25829]	7.42352	6.5	3.4326	2.73855	5.07594	7.144	3.88984	2.8977	9.2328	7.06838	9.05811	7.37432	10.1554	9.05657
GPAT3	ENSG00000138678	514.591	0.725702	0.138952	5.22267	1.76364e-07	1.84918e-05	21.6206	0.707712	2.93328e-05	14.9821	24.4979	yes	514.591	1.19192	0.138921	8.57982	9.50185e-18	3.97931e-15	21.6206	1.16153	2.48029e-14	14.9821	33.6076	yes	NA	NA	84803	GPAT3	protein_coding	4	83535914	83605875	1	glycerol-3-phosphate acyltransferase 3 [Source:HGNC Symbol;Acc:HGNC:28157]	15.4431	16.1276	31.4508	21.2606	16.1174	18.3931	33.808	35.9314	16.6493	16.3878	19.8235	15.562	17.2641	15.6687
UNC5C	ENSG00000182168	246.45	-0.855458	0.207784	-4.11705	3.83746e-05	0.00108026	10.4204	-0.872282	0.00122274	11.254	6.16333	yes	246.45	-1.60962	0.213508	-7.53892	4.73877e-14	5.84288e-12	10.4204	-1.63366	1.08815e-11	11.254	3.57025	yes	-0.75416	0.0165405	8633	UNC5C	protein_coding	4	95162504	95549206	-1	unc-5 netrin receptor C [Source:HGNC Symbol;Acc:HGNC:12569]	13.3027	14.6318	5.36893	6.3605	7.53541	8.3169	2.44916	1.84399	15.1736	12.8762	12.615	13.3931	13.3954	15.6286
SGMS2	ENSG00000164023	937.447	0.829085	0.1686	4.91747	8.76685e-07	6.17778e-05	39.3217	0.811117	7.13508e-05	28.02	49.1633	yes	937.447	1.4536	0.168516	8.62592	6.35818e-18	2.75786e-15	39.3217	1.42328	9.44793e-15	28.02	75.2038	yes	0.624519	0.0102837	166929	SGMS2	protein_coding	4	107824563	107915047	1	sphingomyelin synthase 2 [Source:HGNC Symbol;Acc:HGNC:28395]	28.6374	28.3117	65.7768	45.7897	45.0555	47.5023	80.438	84.2439	28.2282	22.1056	28.6919	28.2502	25.0982	29.1333
LEF1	ENSG00000138795	1552.47	0.62974	0.122725	5.1313	2.87752e-07	2.64581e-05	65.2535	0.613178	3.58872e-05	53.6433	82.0405	yes	1552.47	0.865142	0.122814	7.04434	1.86338e-12	1.38414e-10	65.2535	0.835793	3.63537e-10	53.6433	95.7681	yes	NA	NA	51176	LEF1	protein_coding	4	108047545	108168956	-1	lymphoid enhancer binding factor 1 [Source:HGNC Symbol;Acc:HGNC:6551]	49.3637	52.7615	89.893	69.1704	56.0446	57.152	104.737	102.578	52.2183	51.0544	60.2767	49.5056	57.1118	52.5361
ALPK1	ENSG00000073331	434.976	-0.64874	0.159115	-4.07717	4.55881e-05	0.00124302	18.3933	-0.666043	0.0013973	16.7561	10.6042	yes	434.976	-1.02018	0.16168	-6.30991	2.79194e-10	1.18353e-08	18.3933	-1.04716	1.25014e-08	16.7561	8.09958	yes	NA	NA	80216	ALPK1	protein_coding	4	112285509	112442621	1	alpha kinase 1 [Source:HGNC Symbol;Acc:HGNC:20917]	23.0292	20.5335	8.56682	10.5419	12.0881	11.8889	7.2034	6.32225	29.8931	26.7878	30.0672	23.099	28.7735	28.8528
KIAA1109	ENSG00000138688	1460.9	-0.672876	0.195657	-3.43906	0.000583736	0.00785943	61.67	-0.691004	0.00723491	68.8885	42.6811	yes	1460.9	-0.591324	0.195854	-3.01921	0.00253432	0.0122383	61.67	-0.617359	0.00814713	68.8885	44.8908	yes	NA	NA	84162	KIAA1109	protein_coding	4	122152333	122362758	1	KIAA1109 [Source:HGNC Symbol;Acc:HGNC:26953]	82.9863	75.7426	47.9977	43.5812	68.7083	73.999	44.1328	43.7289	77.0031	56.6371	80.1002	82.8256	74.2792	86.0375
FAT4	ENSG00000196159	404.915	-0.6672	0.216803	-3.07745	0.00208781	0.0197102	17.1117	-0.684195	0.0193091	18.5846	11.5878	yes	404.915	-1.17771	0.218948	-5.37894	7.49249e-08	1.57569e-06	17.1117	-1.20232	1.51685e-06	18.5846	8.0421	yes	NA	NA	79633	FAT4	protein_coding	4	125316399	125492932	1	FAT atypical cadherin 4 [Source:HGNC Symbol;Acc:HGNC:23109]	23.2459	23.2259	10.1511	10.5125	17.2163	18.2332	5.13843	5.47928	22.7036	16.5229	22.9061	23.2345	21.9065	26.4484
CTSO	ENSG00000256043	122.347	-1.01361	0.205293	-4.93738	7.91778e-07	5.72825e-05	5.16859	-1.02851	9.67087e-05	7.10185	3.48614	yes	122.347	-1.23611	0.209918	-5.88854	3.89625e-09	1.15415e-07	5.16859	-1.2602	1.45986e-07	7.10185	2.93399	yes	NA	NA	1519	CTSO	protein_coding	4	155924118	155953866	-1	cathepsin O [Source:HGNC Symbol;Acc:HGNC:2542]	6.12305	7.96861	3.08054	2.56187	3.97702	4.79821	2.30509	2.42353	6.65973	7.29349	5.50126	6.01875	5.41619	6.73232
DDX60	ENSG00000137628	140.11	-0.738764	0.182566	-4.04655	5.19785e-05	0.00135921	5.92516	-0.755851	0.00179654	5.33981	3.17195	yes	140.11	-0.934864	0.187899	-4.97536	6.51273e-07	1.02924e-05	5.92516	-0.960727	9.50642e-06	5.33981	2.71403	yes	NA	NA	55601	DDX60	protein_coding	4	168216294	168318804	-1	DExD/H-box helicase 60 [Source:HGNC Symbol;Acc:HGNC:25942]	6.12305	7.09832	3.40326	3.6514	4.44799	3.83857	2.20904	1.84399	8.09762	7.42855	7.1137	6.18142	9.09146	10.8198
GPM6A	ENSG00000150625	480.402	-0.635393	0.16611	-3.82514	0.000130699	0.00269624	20.2885	-0.653185	0.00225275	17.7696	11.3313	yes	480.402	-0.624014	0.167169	-3.73283	0.000189339	0.00136227	20.2885	-0.652646	0.000737721	17.7696	11.3196	yes	NA	NA	2823	GPM6A	protein_coding	4	175632934	176002664	-1	glycoprotein M6A [Source:HGNC Symbol;Acc:HGNC:4460]	22.7311	22.41	12.1168	9.74687	14.2336	14.3413	11.7656	9.48337	22.9685	24.6718	27.9331	22.7736	29.3538	28.3719
WDR17	ENSG00000150627	278.355	-0.773023	0.231839	-3.33431	0.000855119	0.0102823	11.7616	-0.789967	0.0110649	13.7487	7.95188	yes	278.355	-0.884238	0.233297	-3.79019	0.000150535	0.00111207	11.7616	-0.907712	0.000963947	13.7487	7.29924	yes	NA	NA	116966	WDR17	protein_coding	4	176065834	176182818	1	WD repeat domain 17 [Source:HGNC Symbol;Acc:HGNC:16661]	15.6056	14.387	7.39329	9.04015	14.2859	14.6612	6.1469	5.26854	19.6765	11.9307	11.5242	15.5078	13.7823	16.4301
TPPP	ENSG00000171368	271.899	-0.730113	0.148878	-4.9041	9.38553e-07	6.48737e-05	11.4863	-0.747066	0.000113249	10.1322	6.06947	yes	271.899	-0.646237	0.150628	-4.29029	1.78437e-05	0.000179794	11.4863	-0.673097	0.000173043	10.1322	6.3705	yes	NA	NA	11076	TPPP	protein_coding	5	659862	693352	-1	tubulin polymerization promoting protein [Source:HGNC Symbol;Acc:HGNC:24164]	13.8717	11.7489	5.5743	6.24271	9.00063	10.3961	6.05086	6.95447	14.4925	16.748	20.6297	14.1522	18.6665	16.4301
ZDHHC11B	ENSG00000206077	172.664	-0.809287	0.228709	-3.53851	0.000402395	0.00609887	7.30289	-0.827442	0.00666264	6.75089	3.80674	yes	172.664	-0.818319	0.231095	-3.54106	0.00039853	0.00258417	7.30289	-0.845041	0.00217492	6.75089	3.75827	yes	NA	NA	653082	ZDHHC11B	protein_coding	5	710355	784729	-1	zinc finger DHHC-type containing 11B [Source:HGNC Symbol;Acc:HGNC:32962]	9.50969	7.56066	3.6673	5.35931	6.22718	6.61087	3.98588	4.47826	12.8654	12.8762	13.6583	9.78725	12.5249	13.9856
NKD2	ENSG00000145506	700.744	0.787355	0.226749	3.47237	0.000515884	0.00727062	29.4495	0.769245	0.00965659	19.8382	33.8221	yes	700.744	1.11568	0.22681	4.91901	8.69833e-07	1.31887e-05	29.4495	1.08543	2.69781e-05	19.8382	42.1435	yes	NA	NA	85409	NKD2	protein_coding	5	1008802	1038943	1	NKD inhibitor of WNT signaling pathway 2 [Source:HGNC Symbol;Acc:HGNC:17046]	23.3001	18.4121	35.3235	44.3468	21.3503	21.0055	48.8391	55.0562	19.2224	24.8069	36.9438	23.5328	24.2761	22.2407
CLPTM1L	ENSG00000049656	4469.34	0.634913	0.123233	5.15211	2.57565e-07	2.40957e-05	187.607	0.619044	3.01799e-05	176.989	271.724	yes	4469.34	0.814488	0.123268	6.60745	3.90995e-11	2.03947e-09	187.607	0.786015	4.26262e-09	176.989	305.114	yes	NA	NA	81037	CLPTM1L	protein_coding	5	1317752	1345099	-1	CLPTM1 like [Source:HGNC Symbol;Acc:HGNC:24308]	140.18	148.33	289.306	265.904	198.066	198.486	301.438	326.281	117.34	122.594	111.4	140.41	110.21	113.648
SELENOP	ENSG00000250722	659.989	-0.610923	0.228912	-2.66881	0.00761207	0.0483219	27.8626	-0.625428	0.0451778	28.9825	18.7776	yes	659.989	-0.744356	0.229573	-3.24235	0.00118548	0.0064913	27.8626	-0.767489	0.00469043	28.9825	16.9987	yes	NA	NA	6414	SELENOP	protein_coding	5	42799880	42887392	-1	selenoprotein P [Source:HGNC Symbol;Acc:HGNC:10751]	21.81	26.0544	13.4077	19.6704	28.5194	30.3887	10.661	12.8025	31.8229	23.7263	19.3018	21.5536	34.1897	26.6888
NDUFAF2	ENSG00000164182	851.985	0.672994	0.167115	4.02714	5.64593e-05	0.00144598	35.8025	0.657959	0.0014926	30.5614	48.1518	yes	851.985	0.698195	0.167356	4.17192	3.0205e-05	0.000281642	35.8025	0.670233	0.000334798	30.5614	48.6001	yes	NA	NA	91942	NDUFAF2	protein_coding	5	60945205	61153026	1	NADH:ubiquinone oxidoreductase complex assembly factor 2 [Source:HGNC Symbol;Acc:HGNC:28086]	23.5981	25.1297	40.047	53.917	25.903	25.3239	44.1328	45.3621	22.4387	27.283	25.4196	22.611	27.8547	23.8036
RGS7BP	ENSG00000186479	167.584	-0.784275	0.220471	-3.55728	0.000374716	0.00582999	7.07973	-0.801857	0.00636621	6.25744	3.61289	yes	167.584	-0.653536	0.222179	-2.94148	0.00326648	0.0150727	7.07973	-0.680577	0.0112888	6.25744	3.91522	yes	NA	NA	401190	RGS7BP	protein_coding	5	64506015	64612319	1	regulator of G protein signaling 7 binding protein [Source:HGNC Symbol;Acc:HGNC:23271]	8.2905	8.9205	3.814	3.12136	8.79131	7.83707	3.36159	3.42455	10.2545	7.15842	11.1448	8.51301	7.3989	11.6613
EDIL3	ENSG00000164176	250.245	0.775336	0.238951	3.24475	0.00117554	0.0129184	10.5392	0.755364	0.0168352	5.82745	9.90686	yes	250.245	0.920186	0.239507	3.842	0.000122036	0.000933921	10.5392	0.886882	0.00145219	5.82745	10.8658	yes	NA	NA	10085	EDIL3	protein_coding	5	83940554	84384880	-1	EGF like repeats and discoidin domains 3 [Source:HGNC Symbol;Acc:HGNC:3173]	9.34713	8.0774	11.266	8.53956	6.4365	7.19731	12.1978	10.8005	10.595	10.7151	14.8913	9.59747	12.5733	12.7032
POLR3G	ENSG00000113356	755.095	0.717158	0.202088	3.54874	0.000387074	0.00595819	31.6797	0.700153	0.00728874	25.1906	40.8941	yes	755.095	1.24925	0.202045	6.18303	6.28839e-10	2.36082e-08	31.6797	1.22041	5.76674e-08	25.1906	58.6808	yes	NA	NA	10622	POLR3G	protein_coding	5	90471748	90514557	1	RNA polymerase III subunit G [Source:HGNC Symbol;Acc:HGNC:30075]	22.3789	19.4728	51.3716	39.7531	26.8449	30.0688	65.3589	57.0583	20.736	16.4329	23.2381	22.1772	20.9877	23.4429
ERAP2	ENSG00000164308	259.424	-0.600602	0.136253	-4.40799	1.04334e-05	0.000401502	10.9633	-0.617229	0.000674724	11.9279	7.78047	yes	259.424	-0.880806	0.139702	-6.3049	2.88372e-10	1.21818e-08	10.9633	-0.90815	2.24603e-08	11.9279	6.32329	yes	NA	NA	64167	ERAP2	protein_coding	5	96875986	96919703	1	endoplasmic reticulum aminopeptidase 2 [Source:HGNC Symbol;Acc:HGNC:29499]	13.1944	11.8033	7.01189	7.89173	9.78557	9.9163	5.33052	5.84808	16.5358	15.5774	12.7572	13.1762	17.1674	16.5503
SLCO4C1	ENSG00000173930	109.906	0.946178	0.182111	5.19561	2.04051e-07	2.05034e-05	4.62813	0.927507	5.78643e-05	2.8246	5.45546	yes	109.906	0.91711	0.184309	4.97593	6.49339e-07	1.02685e-05	4.62813	0.886951	3.26801e-05	2.8246	5.30353	yes	NA	NA	353189	SLCO4C1	protein_coding	5	102233986	102296284	-1	solute carrier organic anion transporter family member 4C1 [Source:HGNC Symbol;Acc:HGNC:23612]	4.14525	3.45397	6.27843	5.03539	3.82003	4.63827	5.18645	5.37391	5.22183	4.72726	4.31564	4.22939	4.69081	6.45181
TCF7	ENSG00000081059	702.215	0.603094	0.212061	2.84396	0.0044556	0.0335564	29.4681	0.5858	0.0382113	22.7288	34.1057	yes	702.215	1.35872	0.211903	6.412	1.43624e-10	6.55758e-09	29.4681	1.32822	1.75183e-08	22.7288	57.0895	yes	0.75563	0.0142246	6932	TCF7	protein_coding	5	134114681	134151865	1	transcription factor 7 [Source:HGNC Symbol;Acc:HGNC:11639]	19.0736	24.6945	49.846	23.8224	23.6005	26.5501	68.8645	60.2194	23.0442	23.051	20.8668	19.1407	22.8254	21.4793
KLHL3	ENSG00000146021	147.997	-0.933472	0.221403	-4.21617	2.48487e-05	0.000777111	6.26471	-0.951234	0.00105029	5.98022	3.1109	yes	147.997	-1.19392	0.22653	-5.27049	1.36057e-07	2.67597e-06	6.26471	-1.22037	2.98241e-06	5.98022	2.5528	yes	NA	NA	26249	KLHL3	protein_coding	5	137617500	137736089	-1	kelch like family member 3 [Source:HGNC Symbol;Acc:HGNC:6354]	9.21166	7.80543	3.28591	3.35693	3.97702	4.63827	3.12147	2.1601	11.3518	11.2554	11.0499	9.40769	12.1864	13.1841
EGR1	ENSG00000120738	1075.17	3.74335	0.483933	7.73527	1.03187e-14	1.72275e-11	44.7412	3.7225	3.46057e-09	7.45142	98.5045	yes	1075.17	4.61479	0.483901	9.53664	1.47531e-21	1.62887e-18	44.7412	4.57954	5.34276e-14	7.45142	178.446	yes	NA	NA	1958	EGR1	protein_coding	5	138465479	138469303	1	early growth response 1 [Source:HGNC Symbol;Acc:HGNC:3238]	13.2214	6.69037	153.733	48.0276	6.64581	6.18436	185.992	206.895	7.18948	7.83374	27.5063	13.5829	7.10875	7.01283
PROB1	ENSG00000228672	219.188	-0.922166	0.164916	-5.59172	2.24827e-08	3.51053e-06	9.25962	-0.939817	6.68519e-06	10.9826	5.72854	yes	219.188	-1.25896	0.169173	-7.44184	9.92933e-14	1.08641e-11	9.25962	-1.28587	2.82756e-11	10.9826	4.48128	yes	NA	NA	389333	PROB1	protein_coding	5	139390592	139395104	-1	proline rich basic protein 1 [Source:HGNC Symbol;Acc:HGNC:41906]	14.6303	11.5314	5.39827	7.33224	9.20995	9.16991	4.37006	4.10946	10.7085	13.2813	13.8954	14.4504	14.3626	11.7014
SPATA24	ENSG00000170469	98.8868	-0.78174	0.146753	-5.3269	9.99058e-08	1.14124e-05	4.17416	-0.798567	3.61747e-05	5.23396	3.00442	yes	98.8868	-0.901022	0.152624	-5.90353	3.55804e-09	1.06173e-07	4.17416	-0.929633	1.76622e-07	5.23396	2.69837	yes	NA	NA	202051	SPATA24	protein_coding	5	139396563	139404088	-1	spermatogenesis associated 24 [Source:HGNC Symbol;Acc:HGNC:27322]	5.44572	4.35146	3.31524	2.85633	3.71538	3.67863	2.113	2.95038	4.69208	4.59219	4.55277	5.09696	4.88424	5.53012
CXXC5	ENSG00000171604	753.934	0.969816	0.168075	5.77015	7.92002e-09	1.49475e-06	31.6513	0.951941	1.90017e-06	20.9751	40.6004	yes	753.934	1.36217	0.168104	8.10318	5.35425e-16	1.22693e-13	31.6513	1.33118	3.1467e-13	20.9751	52.8566	yes	NA	NA	51523	CXXC5	protein_coding	5	139647299	139683882	1	CXXC finger protein 5 [Source:HGNC Symbol;Acc:HGNC:26943]	22.5415	22.0293	49.0832	39.3114	25.9553	25.6438	60.5566	59.0603	22.2874	21.4753	24.5185	22.7194	24.4212	20.0367
FCHSD1	ENSG00000197948	262.39	-0.647766	0.190691	-3.39695	0.000681414	0.00876721	11.0907	-0.665463	0.00913235	10.0486	6.35811	yes	262.39	-0.625052	0.192275	-3.25082	0.00115073	0.00633672	11.0907	-0.652096	0.00462869	10.0486	6.40692	yes	NA	NA	89848	FCHSD1	protein_coding	5	141639302	141651418	-1	FCH and double SH3 domains 1 [Source:HGNC Symbol;Acc:HGNC:25463]	14.7658	10.5795	5.5743	7.15556	8.16336	8.53015	6.09888	7.2179	15.2493	15.4874	19.8235	14.6131	17.4092	17.3117
SYNPO	ENSG00000171992	185.269	-1.15918	0.286256	-4.04945	5.13387e-05	0.00135353	7.83732	-1.17819	0.00177852	5.2908	2.3559	yes	185.269	-1.34506	0.290846	-4.62465	3.75227e-06	4.65013e-05	7.83732	-1.37549	5.27478e-05	5.2908	2.04841	yes	NA	NA	11346	SYNPO	protein_coding	5	150601080	150659207	1	synaptopodin [Source:HGNC Symbol;Acc:HGNC:30672]	9.97027	9.02928	2.90451	2.09072	3.19208	2.82561	1.72882	2.26547	9.91391	12.7411	14.1325	9.89569	15.5715	13.7051
FAXDC2	ENSG00000170271	363.553	-1.52693	0.23678	-6.44872	1.12798e-10	4.45122e-08	15.3976	-1.54397	1.61165e-07	13.7107	4.71462	yes	363.553	-2.23926	0.243021	-9.21429	3.13355e-20	2.5681e-17	15.3976	-2.26437	4.51229e-16	13.7107	2.82083	yes	NA	NA	10826	FAXDC2	protein_coding	5	154818492	154859252	-1	fatty acid hydroxylase domain containing 2 [Source:HGNC Symbol;Acc:HGNC:1334]	19.6154	20.0439	3.84334	4.65259	6.22718	6.82412	2.73729	1.89667	25.8821	24.5817	25.6093	19.8456	28.2416	26.248
SH3PXD2B	ENSG00000174705	446.91	-0.585264	0.172325	-3.39628	0.000683089	0.00876745	18.8718	-0.603566	0.0077323	17.2394	11.3954	yes	446.91	-0.592866	0.173394	-3.41918	0.000628091	0.00379322	18.8718	-0.622549	0.00218792	17.2394	11.2354	yes	NA	NA	285590	SH3PXD2B	protein_coding	5	172325000	172454525	-1	SH3 and PX domains 2B [Source:HGNC Symbol;Acc:HGNC:29242]	22.8666	24.9393	12.1755	9.62909	16.1174	17.4335	12.63	12.4338	25.8821	22.2857	25.5619	22.7736	23.5991	26.6888
CLTB	ENSG00000175416	1457.25	0.665295	0.163056	4.08015	4.50057e-05	0.00123023	61.2633	0.649098	0.00122274	50.7358	79.5251	yes	1457.25	0.694472	0.163205	4.25522	2.0884e-05	0.000206628	61.2633	0.665281	0.000240062	50.7358	80.4677	yes	NA	NA	1212	CLTB	protein_coding	5	176392455	176416569	-1	clathrin light chain B [Source:HGNC Symbol;Acc:HGNC:2091]	43.5928	48.7092	73.6101	95.1719	41.8111	40.1983	85.9606	88.8802	40.4124	62.4448	49.1319	43.541	51.1153	43.2391
GPRIN1	ENSG00000169258	545.604	0.904284	0.184925	4.89001	1.00829e-06	6.83872e-05	22.8699	0.886168	7.93542e-05	16.8669	31.1692	yes	545.604	1.52896	0.184804	8.27341	1.30184e-16	3.47491e-14	22.8699	1.49832	1.27814e-13	16.8669	47.6907	yes	0.624674	0.0202188	114787	GPRIN1	protein_coding	5	176595802	176610156	-1	G protein regulated inducer of neurite outgrowth 1 [Source:HGNC Symbol;Acc:HGNC:24835]	14.8199	19.2008	47.2936	27.2088	23.2342	21.432	46.3899	53.8445	15.8169	13.2813	10.9551	14.6673	15.8133	14.2661
TSPAN17	ENSG00000048140	589.423	0.606903	0.146653	4.13835	3.49805e-05	0.00100426	24.7683	0.589906	0.00131031	21.8705	32.9022	yes	589.423	0.73488	0.146944	5.0011	5.70051e-07	9.20036e-06	24.7683	0.705638	1.61426e-05	21.8705	35.6969	yes	NA	NA	26262	TSPAN17	protein_coding	5	176647387	176659054	1	tetraspanin 17 [Source:HGNC Symbol;Acc:HGNC:13594]	20.9159	20.7782	34.2086	38.2513	24.5424	21.4853	36.017	42.0956	17.9737	18.819	17.1677	20.6318	16.0068	18.2734
PRR7	ENSG00000131188	549.51	0.897416	0.183732	4.88436	1.03764e-06	6.97243e-05	23.0905	0.880009	8.80393e-05	17.4695	32.1581	yes	549.51	0.895758	0.184085	4.866	1.1388e-06	1.6544e-05	23.0905	0.865256	2.42263e-05	17.4695	31.8641	yes	NA	NA	80758	PRR7	protein_coding	5	177446445	177456286	1	proline rich 7, synaptic [Source:HGNC Symbol;Acc:HGNC:28130]	19.48	17.841	30.6	36.9557	20.827	17.9133	34.3842	37.1432	16.725	19.1792	20.44	19.5745	18.1346	15.4282
TMED9	ENSG00000184840	3099.13	0.752516	0.135827	5.54024	3.02054e-08	4.37053e-06	130.147	0.736072	4.79545e-06	109.979	183.133	yes	3099.13	0.78727	0.135903	5.79286	6.9196e-09	1.94759e-07	130.147	0.758146	2.80171e-07	109.979	186.012	yes	NA	NA	54732	TMED9	protein_coding	5	177592203	177597242	1	transmembrane p24 trafficking protein 9 [Source:HGNC Symbol;Acc:HGNC:24878]	103.983	100.845	176.823	212.782	154.842	154.076	182.342	214.482	76.8139	105.756	90.0594	104.135	77.4225	77.9426
N4BP3	ENSG00000145911	144.559	0.641769	0.177593	3.61371	0.000301843	0.00501624	6.07667	0.622331	0.00766209	4.05602	6.26413	yes	144.559	1.13548	0.177393	6.40093	1.54431e-10	6.99838e-09	6.07667	1.10386	3.49037e-08	4.05602	8.805	yes	NA	NA	23138	N4BP3	protein_coding	5	178113532	178126081	1	NEDD4 binding protein 3 [Source:HGNC Symbol;Acc:HGNC:29852]	4.84967	4.73221	8.53749	6.74331	4.86662	5.81116	9.50849	9.64143	4.76776	4.00692	5.26413	4.98851	6.09321	5.24961
TUBB2A	ENSG00000137267	2335.05	0.901209	0.200452	4.49588	6.92817e-06	0.000303776	98.0453	0.884077	0.000398606	80.3953	148.38	yes	2335.05	0.946219	0.200514	4.71897	2.37038e-06	3.13875e-05	98.0453	0.915551	5.00631e-05	80.3953	151.678	yes	NA	NA	7280	TUBB2A	protein_coding	6	3153666	3157544	-1	tubulin beta 2A class IIa [Source:HGNC Symbol;Acc:HGNC:12412]	79.0848	84.0648	155.992	154.33	60.8589	56.3523	178.836	168.277	57.1753	79.553	87.2139	81.8767	66.1065	68.5655
PXDC1	ENSG00000168994	373.112	0.632022	0.185176	3.4131	0.000642291	0.00843893	15.6903	0.613878	0.0103595	10.5524	16.1822	yes	373.112	1.11127	0.185124	6.00286	1.93877e-09	6.26233e-08	15.6903	1.07983	1.3764e-07	10.5524	22.3859	yes	NA	NA	221749	PXDC1	protein_coding	6	3722614	3752026	-1	PX domain containing 1 [Source:HGNC Symbol;Acc:HGNC:21361]	11.7855	12.8096	20.0088	13.3099	11.4078	12.2088	25.7882	26.0793	12.5248	15.8026	16.7883	11.8477	15.1847	16.3098
AL031058.1	ENSG00000261189	217.869	2.39312	0.382622	6.25454	3.98686e-10	1.31107e-07	9.09077	2.37483	3.01757e-07	3.52566	18.2605	yes	217.869	2.95193	0.382557	7.71631	1.19743e-14	1.79541e-12	9.09077	2.91945	1.93437e-11	3.52566	26.6597	yes	NA	NA	NA	AL031058.1	lncRNA	6	7540451	7541338	-1	novel transcript, antisense to DSP	3.08862	2.71966	23.5881	20.3772	4.08168	3.46537	28.2373	30.5575	2.87579	3.19653	3.55685	3.0636	2.70809	2.28418
BMP6	ENSG00000153162	732.305	0.903474	0.184029	4.9094	9.13546e-07	6.4167e-05	30.7623	0.884878	7.59823e-05	20.4102	37.7506	yes	732.305	1.29038	0.184061	7.0106	2.37294e-12	1.71035e-10	30.7623	1.25875	3.63805e-10	20.4102	48.9518	yes	NA	NA	654	BMP6	protein_coding	6	7726099	7881728	1	bone morphogenetic protein 6 [Source:HGNC Symbol;Acc:HGNC:1073]	25.3592	23.5251	45.9733	34.1288	18.5246	19.3528	58.3475	58.5861	22.9685	24.3116	30.9209	25.4577	26.2588	25.687
BTN3A1	ENSG00000026950	297.037	-0.940481	0.18496	-5.08477	3.68078e-07	3.12061e-05	12.57	-0.958483	4.75299e-05	11.9776	6.19159	yes	297.037	-1.29368	0.188606	-6.85916	6.92663e-12	4.34749e-10	12.57	-1.32073	7.37548e-10	11.9776	4.77511	yes	NA	NA	11119	BTN3A1	protein_coding	6	26402237	26415208	1	butyrophilin subfamily 3 member A1 [Source:HGNC Symbol;Acc:HGNC:1138]	19.0736	14.8766	5.83835	6.65497	7.6924	7.83707	3.74577	4.58363	21.7198	19.1341	20.9617	18.9509	21.8098	20.7179
BTN3A3	ENSG00000111801	279.704	-0.642281	0.160046	-4.01311	5.99239e-05	0.0015088	11.8247	-0.659665	0.00198627	11.3411	7.21775	yes	279.704	-0.946769	0.16337	-5.79526	6.82172e-09	1.92731e-07	11.8247	-0.973803	2.3795e-07	11.3411	5.75725	yes	NA	NA	10384	BTN3A3	protein_coding	6	26440472	26453415	1	butyrophilin subfamily 3 member A3 [Source:HGNC Symbol;Acc:HGNC:1140]	15.8224	13.9519	6.51313	7.47947	8.32035	9.00997	5.23447	5.26854	17.1791	17.8735	19.8235	15.6704	17.796	18.3135
IER3	ENSG00000137331	105.036	1.16831	0.297718	3.92422	8.7011e-05	0.00199869	4.40133	1.15003	0.00324125	2.35414	5.22224	yes	105.036	2.15155	0.296541	7.25548	4.00237e-13	3.79756e-11	4.40133	2.11898	6.04385e-10	2.35414	10.2458	yes	0.98324	0.0208634	8870	IER3	protein_coding	6	30743199	30744548	-1	immediate early response 3 [Source:HGNC Symbol;Acc:HGNC:5392]	2.03198	2.14853	7.07056	3.53361	2.5118	3.19881	14.6949	12.9606	3.02715	3.51168	4.03109	2.00625	2.56302	1.64301
RING1	ENSG00000204227	860.452	-0.62366	0.164106	-3.80035	0.000144492	0.00287712	36.2967	-0.638661	0.00225275	44.7801	28.7583	yes	860.452	-0.825434	0.164796	-5.00883	5.47612e-07	8.86767e-06	36.2967	-0.850094	4.22871e-06	44.7801	24.7991	yes	NA	NA	6015	RING1	protein_coding	6	33208500	33212722	1	ring finger protein 1 [Source:HGNC Symbol;Acc:HGNC:10018]	39.5289	38.6464	15.8428	32.2147	35.6362	33.0543	25.5481	19.1248	30.9526	38.7185	41.4491	36.3565	37.2363	36.1061
SYNGAP1	ENSG00000197283	511.362	-0.76628	0.217859	-3.51733	0.000435919	0.00646375	21.6377	-0.785472	0.00678277	17.5033	10.1878	yes	511.362	-0.831529	0.218952	-3.79776	0.000146008	0.0010849	21.6377	-0.859671	0.000866286	17.5033	9.64989	yes	NA	NA	8831	SYNGAP1	protein_coding	6	33419661	33453689	1	synaptic Ras GTPase activating protein 1 [Source:HGNC Symbol;Acc:HGNC:11497]	30.5881	22.2468	10.3565	9.27573	15.8558	15.9407	9.84465	10.379	41.1314	38.5384	46.0019	29.9853	37.4781	42.9185
FKBP5	ENSG00000096060	2344.08	0.650319	0.125996	5.16141	2.45096e-07	2.33219e-05	98.4033	0.633558	2.65471e-05	84.1445	130.527	yes	2344.08	1.01584	0.126015	8.06122	7.55346e-16	1.66794e-13	98.4033	0.986668	3.51713e-13	84.1445	166.758	yes	NA	NA	2289	FKBP5	protein_coding	6	35573585	35728583	-1	FKBP prolyl isomerase 5 [Source:HGNC Symbol;Acc:HGNC:3721]	74.3436	83.9288	159.836	102.946	95.8672	104.121	175.283	161.586	72.7272	60.7791	64.1181	73.9601	66.1065	67.1228
DAAM2	ENSG00000146122	549.443	-0.659477	0.15749	-4.18743	2.82131e-05	0.000851651	23.2156	-0.676905	0.000792506	22.2979	14.0055	yes	549.443	-0.901084	0.159069	-5.66474	1.47243e-08	3.77671e-07	23.2156	-0.929375	2.15453e-07	22.2979	11.7204	yes	NA	NA	23500	DAAM2	protein_coding	6	39792298	39904877	1	dishevelled associated activator of morphogenesis 2 [Source:HGNC Symbol;Acc:HGNC:18143]	27.066	31.3849	13.1143	10.6892	20.3037	19.2461	10.4689	11.8542	31.6715	33.1809	36.8015	26.7861	32.5939	34.1425
TFEB	ENSG00000112561	188.059	1.00416	0.219572	4.57324	4.80236e-06	0.000228075	7.90025	0.985025	0.0003727	4.84594	9.63117	yes	188.059	1.31052	0.219838	5.96132	2.50212e-09	7.78188e-08	7.90025	1.27792	2.30683e-07	4.84594	11.8333	yes	NA	NA	7942	TFEB	protein_coding	6	41683978	41736259	-1	transcription factor EB [Source:HGNC Symbol;Acc:HGNC:11753]	6.20433	5.60251	11.2366	10.1297	6.64581	4.58496	12.1978	13.8036	5.37319	7.38353	8.10961	6.20853	7.01203	6.57203
MED20	ENSG00000124641	415.913	-0.779069	0.196011	-3.97461	7.04938e-05	0.00169862	17.555	-0.79405	0.00164892	23.0957	13.3124	yes	415.913	-1.01698	0.197342	-5.15338	2.55833e-07	4.63054e-06	17.555	-1.0384	3.47501e-06	23.0957	11.1865	yes	NA	NA	9477	MED20	protein_coding	6	41905354	41921139	-1	mediator complex subunit 20 [Source:HGNC Symbol;Acc:HGNC:16840]	18.044	20.8598	10.0924	13.1333	17.2687	16.2606	7.58758	5.95345	19.5251	17.9636	17.7368	18.002	16.9739	16.951
TRERF1	ENSG00000124496	149.522	-0.746336	0.258502	-2.88716	0.0038874	0.0303825	6.32743	-0.763571	0.0330645	5.30723	3.15381	yes	149.522	-1.65616	0.269225	-6.1516	7.67065e-10	2.78505e-08	6.32743	-1.68375	4.48226e-08	5.30723	1.64458	yes	-0.909828	0.0222534	55809	TRERF1	protein_coding	6	42224931	42452051	-1	transcriptional regulating factor 1 [Source:HGNC Symbol;Acc:HGNC:18273]	8.23631	8.59414	2.6698	2.7091	3.66305	3.73194	1.58475	1.63325	10.5572	8.41902	10.9551	8.24189	10.3971	11.461
CUL9	ENSG00000112659	452.036	-0.60255	0.137345	-4.38711	1.14865e-05	0.000432819	19.1032	-0.620453	0.000516464	16.8425	11.0232	yes	452.036	-0.853283	0.13966	-6.1097	9.98189e-10	3.52413e-08	19.1032	-0.881845	3.1075e-08	16.8425	9.14839	yes	NA	NA	23113	CUL9	protein_coding	6	43182184	43224587	1	cullin 9 [Source:HGNC Symbol;Acc:HGNC:15982]	22.9479	22.546	11.706	10.0708	13.0823	14.288	8.88419	9.27263	26.8281	27.5982	27.6486	23.099	29.9825	29.7344
SDHAF4	ENSG00000154079	450.416	-0.65626	0.200871	-3.26708	0.00108664	0.0122818	19.0365	-0.673944	0.0107098	13.9373	8.75954	yes	450.416	-1.11458	0.203692	-5.47188	4.45275e-08	1.00518e-06	19.0365	-1.14266	6.07698e-07	13.9373	6.32005	yes	NA	NA	135154	SDHAF4	protein_coding	6	70566917	70589569	1	succinate dehydrogenase complex assembly factor 4 [Source:HGNC Symbol;Acc:HGNC:20957]	19.1278	19.2552	6.68916	9.98245	7.53541	8.37021	5.28249	5.79539	20.6981	25.7523	25.1351	19.6287	28.5317	23.0422
KCNQ5	ENSG00000185760	661.027	0.850502	0.13987	6.08066	1.1969e-09	3.3737e-07	27.7513	0.833076	5.8173e-07	21.1861	37.7454	yes	661.027	1.22373	0.139922	8.74577	2.21503e-18	1.19563e-15	27.7513	1.19367	6.47237e-15	21.1861	48.503	yes	NA	NA	56479	KCNQ5	protein_coding	6	72621792	73198851	1	potassium voltage-gated channel subfamily Q member 5 [Source:HGNC Symbol;Acc:HGNC:6299]	20.8888	20.5607	47.0882	31.5375	25.3797	29.3224	58.9238	54.0552	22.6658	18.864	18.9699	21.391	21.8098	23.523
ME1	ENSG00000065833	808.229	0.843371	0.123391	6.83494	8.20386e-12	5.93522e-09	33.9913	0.825929	1.30842e-08	24.2137	42.9529	yes	808.229	0.894306	0.12373	7.22787	4.90619e-13	4.48012e-11	33.9913	0.864412	1.70695e-10	24.2137	44.1449	yes	NA	NA	4199	ME1	protein_coding	6	83210402	83431051	-1	malic enzyme 1 [Source:HGNC Symbol;Acc:HGNC:6983]	25.4675	26.7343	45.4452	40.8132	26.7926	30.5486	47.0622	42.6225	29.2877	32.1904	33.8612	25.1866	32.4971	30.8164
GJB7	ENSG00000164411	106.809	-1.1312	0.234801	-4.8177	1.45226e-06	9.0835e-05	4.5109	-1.14565	0.000153437	6.98093	3.1479	yes	106.809	-1.30733	0.238904	-5.47219	4.44517e-08	1.0044e-06	4.5109	-1.3305	1.27246e-06	6.98093	2.74667	yes	NA	NA	375519	GJB7	protein_coding	6	87282980	87329278	-1	gap junction protein beta 7 [Source:HGNC Symbol;Acc:HGNC:16690]	5.55409	6.71757	2.64046	3.26859	8.00637	5.86448	2.49718	2.10742	5.97862	7.51859	2.56093	5.25963	5.31947	4.52829
SRSF12	ENSG00000154548	639.102	0.627638	0.122796	5.11124	3.20055e-07	2.81233e-05	26.8799	0.609959	5.5732e-05	20.2882	30.9868	yes	639.102	0.872078	0.123016	7.08912	1.34968e-12	1.0474e-10	26.8799	0.841975	5.48683e-10	20.2882	36.448	yes	NA	NA	135295	SRSF12	protein_coding	6	89095959	89118071	-1	serine and arginine rich splicing factor 12 [Source:HGNC Symbol;Acc:HGNC:21220]	22.1622	20.8598	34.238	29.9473	24.7517	24.3109	40.3871	39.0926	25.2389	22.0605	25.7516	22.3399	25.4367	24.2444
POPDC3	ENSG00000132429	301.94	0.642264	0.181713	3.53451	0.000408537	0.00618333	12.6924	0.625203	0.00797876	9.03119	13.9286	yes	301.94	1.02975	0.181797	5.66426	1.4766e-08	3.78339e-07	12.6924	0.999826	8.40538e-07	9.03119	18.0913	yes	NA	NA	64208	POPDC3	protein_coding	6	105157900	105180014	-1	popeye domain containing 3 [Source:HGNC Symbol;Acc:HGNC:17649]	8.42596	9.02928	15.1973	13.1627	8.26802	7.09069	21.4181	17.6496	8.58953	8.68915	11.6665	8.45878	11.0258	9.77789
GJA1	ENSG00000152661	2896.94	0.618778	0.122241	5.06197	4.14939e-07	3.4113e-05	121.723	0.601542	4.23911e-05	99.3475	150.735	yes	2896.94	0.912124	0.122275	7.45963	8.67628e-14	9.7568e-12	121.723	0.8832	2.10697e-11	99.3475	183.278	yes	NA	NA	2697	GJA1	protein_coding	6	121435595	121449727	1	gap junction protein alpha 1 [Source:HGNC Symbol;Acc:HGNC:4274]	97.6436	98.6422	175.825	146.792	119.52	117.876	179.701	182.555	99.5553	85.0456	94.5647	97.764	83.9026	92.89
MYB	ENSG00000118513	164.825	1.04924	0.175596	5.9753	2.29674e-09	5.60094e-07	6.92344	1.03085	2.14746e-06	4.25133	8.75025	yes	164.825	1.36959	0.175916	7.78549	6.94448e-15	1.17959e-12	6.92344	1.33874	1.66319e-11	4.25133	10.855	yes	NA	NA	4602	MYB	protein_coding	6	135181308	135219173	1	MYB proto-oncogene, transcription factor [Source:HGNC Symbol;Acc:HGNC:7545]	5.01223	5.35774	9.82838	7.47947	6.48883	5.91779	12.2938	11.0112	5.33535	4.63722	7.01885	5.06985	6.38337	4.92902
ABRACL	ENSG00000146386	730.656	1.09075	0.165507	6.59032	4.38869e-11	2.32322e-08	30.6564	1.07435	2.61729e-08	21.233	44.649	yes	730.656	1.27721	0.165659	7.70987	1.25948e-14	1.8541e-12	30.6564	1.24832	4.11129e-12	21.233	50.4202	yes	NA	NA	58527	ABRACL	protein_coding	6	139028745	139043302	1	ABRA C-terminal like [Source:HGNC Symbol;Acc:HGNC:21230]	18.4233	18.9289	43.9783	53.1219	31.2406	31.135	47.5424	49.4189	16.8764	16.0727	17.8791	18.49	18.0378	15.9492
PPP1R14C	ENSG00000198729	978.024	0.689793	0.113175	6.09492	1.09492e-09	3.12687e-07	41.156	0.672405	7.66776e-07	29.9682	47.799	yes	978.024	0.732936	0.113515	6.45676	1.06971e-10	5.02578e-09	41.156	0.70289	2.08065e-08	29.9682	48.8813	yes	NA	NA	81706	PPP1R14C	protein_coding	6	150143044	150250392	1	protein phosphatase 1 regulatory inhibitor subunit 14C [Source:HGNC Symbol;Acc:HGNC:14952]	33.4871	32.7447	48.2617	51.0312	28.3101	27.0299	50.6159	46.7319	37.6502	35.7471	39.2676	33.2658	37.5265	34.9439
MTHFD1L	ENSG00000120254	2419.27	1.03955	0.114664	9.0661	1.23348e-19	8.92382e-16	101.405	1.02257	1.18585e-15	68.1275	138.307	yes	2419.27	1.52018	0.114654	13.2589	4.00971e-40	4.8698e-36	101.405	1.49101	6.67954e-35	68.1275	191.449	yes	NA	NA	25902	MTHFD1L	protein_coding	6	150865549	151101887	1	methylenetetrahydrofolate dehydrogenase (NADP+ dependent) 1 like [Source:HGNC Symbol;Acc:HGNC:21055]	63.1541	61.0564	174.065	130.655	152.487	143.52	201.551	205.789	46.2397	47.7228	68.2915	63.0613	51.212	45.0024
RPS6KA2	ENSG00000071242	448.84	-0.622194	0.146946	-4.23417	2.29393e-05	0.000734327	18.9406	-0.639404	0.000715107	19.2797	12.4079	yes	448.84	-0.718148	0.148363	-4.84046	1.29536e-06	1.86069e-05	18.9406	-0.745738	1.13981e-05	19.2797	11.492	yes	NA	NA	6196	RPS6KA2	protein_coding	6	166409364	166906451	-1	ribosomal protein S6 kinase A2 [Source:HGNC Symbol;Acc:HGNC:10431]	23.0292	22.1109	12.6155	11.0131	18.1582	18.9796	10.1328	10.1683	20.2441	19.4943	23.2855	22.8821	23.2122	24.3646
PRKAR1B	ENSG00000188191	590.247	0.868368	0.161942	5.36222	8.22071e-08	9.80343e-06	24.7537	0.852255	1.36327e-05	23.4584	42.2907	yes	590.247	0.943198	0.162187	5.8155	6.04519e-09	1.72954e-07	24.7537	0.913662	3.03818e-07	23.4584	44.1703	yes	NA	NA	5575	PRKAR1B	protein_coding	7	549197	727650	-1	protein kinase cAMP-dependent type I regulatory subunit beta [Source:HGNC Symbol;Acc:HGNC:9390]	18.2066	21.5941	43.3916	43.9051	27.8392	27.1899	51.2882	49.2081	16.2709	18.9541	9.2478	18.1647	13.347	14.6668
UNCX	ENSG00000164853	238.179	0.615843	0.192038	3.20688	0.00134185	0.0142622	10.0189	0.597806	0.0188792	7.66707	11.5947	yes	238.179	0.699688	0.192764	3.62976	0.000283689	0.0019275	10.0189	0.669514	0.00290727	7.66707	12.2119	yes	NA	NA	340260	UNCX	protein_coding	7	1232872	1237326	1	UNC homeobox [Source:HGNC Symbol;Acc:HGNC:33194]	8.88655	7.09832	12.5569	13.8105	7.95404	9.64973	13.3023	13.7509	9.2328	7.92379	9.15295	8.81123	9.96192	8.97643
ELFN1	ENSG00000225968	277.586	1.86161	0.47854	3.89018	0.000100169	0.00221617	11.6146	1.83641	0.00300943	3.68193	13.2152	yes	277.586	3.11884	0.478143	6.52282	6.89957e-11	3.42021e-09	11.6146	3.08093	4.08939e-08	3.68193	31.3367	yes	NA	NA	392617	ELFN1	protein_coding	7	1688119	1747954	1	extracellular leucine rich repeat and fibronectin type III domain containing 1 [Source:HGNC Symbol;Acc:HGNC:33154]	7.42352	5.57531	26.6686	10.1591	3.92469	3.35875	39.0424	42.5171	7.41651	10.2199	11.7139	7.18454	9.72012	9.25694
AIMP2	ENSG00000106305	464.857	0.659066	0.179672	3.66817	0.000244295	0.0042992	19.5065	0.644325	0.00497016	19.6611	30.6479	yes	464.857	0.670584	0.180037	3.72469	0.000195553	0.00140118	19.5065	0.643758	0.00182891	19.6611	30.6503	yes	NA	NA	7965	AIMP2	protein_coding	7	6009255	6023834	1	aminoacyl tRNA synthetase complex interacting multifunctional protein 2 [Source:HGNC Symbol;Acc:HGNC:20609]	11.921	12.4833	27.1381	31.3608	21.0887	20.7389	30.3023	29.2404	10.368	10.445	10.3386	11.5766	9.62341	9.73782
VWDE	ENSG00000146530	137.905	-1.07618	0.298612	-3.60394	0.000313429	0.00514574	5.83316	-1.09376	0.00675571	6.27204	2.93763	yes	137.905	-0.948108	0.300189	-3.15837	0.00158654	0.00826618	5.83316	-0.970833	0.00795186	6.27204	3.184	yes	NA	NA	221806	VWDE	protein_coding	7	12330885	12403941	-1	von Willebrand factor D and EGF domains [Source:HGNC Symbol;Acc:HGNC:21897]	9.50969	6.14644	2.75781	4.06365	6.8028	5.01146	2.40113	2.21279	10.7085	7.51859	9.15295	9.24502	9.91356	8.93635
GSDME	ENSG00000105928	243.205	-0.637519	0.16311	-3.90852	9.28637e-05	0.00209304	10.2779	-0.654915	0.00262179	7.63606	4.91692	yes	243.205	-0.609233	0.165438	-3.68256	0.000230907	0.00161635	10.2779	-0.637811	0.00130305	7.63606	4.96948	yes	NA	NA	1687	GSDME	protein_coding	7	24698355	24757940	-1	gasdermin E [Source:HGNC Symbol;Acc:HGNC:2810]	10.9998	12.1841	4.78217	4.5348	5.12827	5.11809	5.23447	5.0578	13.5465	15.1272	16.5038	10.8717	15.233	13.7051
CYCS	ENSG00000172115	6447.4	0.642264	0.169976	3.77855	0.000157747	0.00308445	270.547	0.62659	0.00316348	261.796	404.101	yes	6447.4	0.817962	0.169994	4.81172	1.49634e-06	2.11069e-05	270.547	0.790583	2.44106e-05	261.796	452.779	yes	NA	NA	54205	CYCS	protein_coding	7	25118656	25125260	-1	cytochrome c, somatic [Source:HGNC Symbol;Acc:HGNC:19986]	183.827	204.981	428.136	455.1	288.177	299.888	413.427	432.705	159.114	157.89	119.226	184.087	141.401	140.177
UPP1	ENSG00000183696	574.15	1.37616	0.210143	6.54868	5.80469e-11	2.92988e-08	24.075	1.35824	6.59661e-08	13.1939	33.811	yes	574.15	1.82694	0.210138	8.694	3.49893e-18	1.73548e-15	24.075	1.79551	1.92371e-14	13.1939	45.8261	yes	NA	NA	7378	UPP1	protein_coding	7	48088628	48108736	1	uridine phosphorylase 1 [Source:HGNC Symbol;Acc:HGNC:12576]	14.0071	11.5858	41.3965	35.3067	14.4952	13.4883	45.8136	57.7959	13.887	15.4874	20.3452	13.9353	14.7494	16.2698
GRB10	ENSG00000106070	2106.76	0.838117	0.139006	6.02935	1.64623e-09	4.35729e-07	88.4421	0.820114	5.30141e-07	64.4364	113.835	yes	2106.76	1.30337	0.139	9.37675	6.80371e-21	6.12082e-18	88.4421	1.27228	2.33456e-17	64.4364	155.794	yes	NA	NA	2887	GRB10	protein_coding	7	50590063	50793462	-1	growth factor receptor bound protein 10 [Source:HGNC Symbol;Acc:HGNC:4564]	72.447	73.4853	143.905	95.6725	90.9482	91.1127	175.859	192.249	69.0568	64.2457	75.3577	72.225	64.9459	67.3633
MLXIPL	ENSG00000009950	466.338	-0.623873	0.199818	-3.1222	0.00179504	0.0177169	19.7175	-0.641633	0.0169097	18.658	11.9773	yes	466.338	-0.987074	0.201615	-4.89583	9.78912e-07	1.45163e-05	19.7175	-1.01329	1.22352e-05	18.658	9.23365	yes	NA	NA	51085	MLXIPL	protein_coding	7	73593194	73624543	-1	MLX interacting protein like [Source:HGNC Symbol;Acc:HGNC:12744]	28.2039	18.9833	9.06558	14.5467	17.5303	15.4076	9.22035	9.48337	30.4607	32.9107	33.7663	28.2231	32.3521	30.3355
SSC4D	ENSG00000146700	108.033	1.55776	0.304392	5.11762	3.09423e-07	2.74111e-05	4.52481	1.53837	7.27356e-05	2.52828	7.35657	yes	108.033	1.97815	0.304428	6.49791	8.14436e-11	3.94863e-09	4.52481	1.94473	3.07911e-08	2.52828	9.77056	yes	NA	NA	136853	SSC4D	protein_coding	7	76389334	76409697	-1	scavenger receptor cysteine rich family member with 4 domains [Source:HGNC Symbol;Acc:HGNC:14461]	2.46547	3.15481	9.32962	7.27335	2.82578	3.14549	11.2373	11.8542	3.40554	4.09696	2.84548	2.46715	2.65974	3.68675
PCLO	ENSG00000186472	201.334	-0.822729	0.195862	-4.20056	2.66261e-05	0.000819705	8.50144	-0.839354	0.00100863	10.1746	5.69965	yes	201.334	-1.1004	0.199159	-5.52523	3.29058e-08	7.66331e-07	8.50144	-1.12614	8.60222e-07	10.1746	4.64642	yes	NA	NA	27445	PCLO	protein_coding	7	82754012	83162930	-1	piccolo presynaptic cytomatrix protein [Source:HGNC Symbol;Acc:HGNC:13406]	11.1353	11.8033	5.07555	5.65378	9.47159	10.0229	3.6017	4.42557	11.8816	7.47357	8.82098	11.1428	7.59234	11.7014
RUNDC3B	ENSG00000105784	231.597	0.876053	0.153152	5.72016	1.06423e-08	1.87789e-06	9.7357	0.858123	6.68519e-06	7.1666	13.0087	yes	231.597	0.977784	0.153915	6.35275	2.11494e-10	9.22295e-09	9.7357	0.947244	5.55985e-08	7.1666	13.8623	yes	NA	NA	154661	RUNDC3B	protein_coding	7	87627548	87832296	1	RUN domain containing 3B [Source:HGNC Symbol;Acc:HGNC:30286]	7.99247	7.37029	14.4052	11.602	10.8845	9.5431	14.5509	12.9606	8.58953	8.32898	9.20038	7.94367	8.65623	9.25694
CDK14	ENSG00000058091	908.393	0.908839	0.129727	7.00577	2.45629e-12	2.15254e-09	38.1608	0.89099	4.18664e-09	25.6501	47.6154	yes	908.393	1.26412	0.129784	9.74016	2.03228e-22	3.14725e-19	38.1608	1.23372	1.67909e-18	25.6501	60.4249	yes	NA	NA	5218	CDK14	protein_coding	7	90466424	91210590	1	cyclin dependent kinase 14 [Source:HGNC Symbol;Acc:HGNC:8883]	27.2828	28.1757	59.381	38.6047	41.2878	42.3842	65.0227	65.2772	32.5418	27.5982	32.5807	27.1928	31.4816	32.1388
CASD1	ENSG00000127995	393.07	-0.951598	0.203879	-4.66746	3.04947e-06	0.000165045	16.5911	-0.967105	0.00018646	24.4339	12.4854	yes	393.07	-1.07636	0.204969	-5.25134	1.50997e-07	2.92792e-06	16.5911	-1.09813	2.57761e-06	24.4339	11.3552	yes	NA	NA	64921	CASD1	protein_coding	7	94509219	94557019	1	CAS1 domain containing 1 [Source:HGNC Symbol;Acc:HGNC:16014]	20.076	21.2134	11.5887	13.0155	21.8213	24.2043	8.16385	6.79641	19.9413	16.748	13.6109	20.4421	17.4575	16.5102
PPP1R9A	ENSG00000158528	251.214	0.966093	0.187341	5.15688	2.51098e-07	2.36949e-05	10.5558	0.946729	4.75299e-05	6.77131	13.1174	yes	251.214	1.32808	0.187471	7.0842	1.39846e-12	1.07157e-10	10.5558	1.29665	6.09024e-10	6.77131	16.7436	yes	NA	NA	55607	PPP1R9A	protein_coding	7	94907202	95296415	1	protein phosphatase 1 regulatory subunit 9A [Source:HGNC Symbol;Acc:HGNC:14946]	8.72399	8.15899	17.1336	12.2498	9.89023	11.2491	20.3616	18.8614	9.87607	7.38353	9.48493	8.9739	9.13982	10.6595
NPTX2	ENSG00000106236	340.479	1.16857	0.249007	4.69292	2.69338e-06	0.000150328	14.2423	1.15099	0.00024672	10.5177	23.3335	yes	340.479	1.71042	0.248939	6.87085	6.38202e-12	4.06875e-10	14.2423	1.67974	2.31564e-09	10.5177	33.6907	yes	NA	NA	4885	NPTX2	protein_coding	7	98617285	98629869	1	neuronal pentraxin 2 [Source:HGNC Symbol;Acc:HGNC:7953]	8.88655	8.81171	31.8909	21.6139	11.4078	11.0359	39.4746	38.4076	5.90294	7.02336	6.11778	8.94679	5.22275	5.28968
ACHE	ENSG00000087085	135.55	1.76715	0.293624	6.01842	1.76128e-09	4.59704e-07	5.68145	1.7461	2.14746e-06	2.57675	8.70603	yes	135.55	2.21796	0.293608	7.55416	4.21587e-14	5.27854e-12	5.68145	2.18317	1.20546e-10	2.57675	11.8112	yes	NA	NA	43	ACHE	protein_coding	7	100889994	100896974	-1	acetylcholinesterase (Cartwright blood group) [Source:HGNC Symbol;Acc:HGNC:108]	3.68467	3.12761	11.3246	9.24628	3.97702	4.47833	13.2543	15.4368	4.54072	4.99739	4.64761	3.79561	4.98096	4.60843
FAM3C	ENSG00000196937	1613.12	0.646418	0.110047	5.87401	4.25384e-09	9.23253e-07	67.707	0.629297	1.51138e-06	57.8821	89.4538	yes	1613.12	1.0465	0.110064	9.50809	1.94193e-21	1.9654e-18	67.707	1.01759	1.1768e-17	57.8821	117.163	yes	NA	NA	10447	FAM3C	protein_coding	7	121348878	121396364	-1	family with sequence similarity 3 member C [Source:HGNC Symbol;Acc:HGNC:18664]	53.5089	52.8159	110.577	88.7231	70.3305	78.4241	120.537	120.702	47.4127	46.2371	47.7092	52.9487	44.0065	46.5652
ZNF862	ENSG00000106479	142.52	-0.633134	0.151057	-4.19137	2.77271e-05	0.000840487	6.02182	-0.649373	0.0016085	6.56015	4.21648	yes	142.52	-1.12617	0.158942	-7.0854	1.38643e-12	1.06571e-10	6.02182	-1.15395	3.01211e-10	6.56015	2.9202	yes	NA	NA	643641	ZNF862	protein_coding	7	149838375	149867479	1	zinc finger protein 862 [Source:HGNC Symbol;Acc:HGNC:34519]	8.85945	8.02301	4.13672	4.32867	4.18634	3.94519	2.64125	2.68695	8.58953	6.70821	8.96326	8.86546	10.5422	8.05474
ABCF2	ENSG00000033050	484.932	0.673611	0.163946	4.10875	3.97814e-05	0.00111265	20.3401	0.658831	0.00137774	20.9516	32.9697	yes	484.932	0.695458	0.164307	4.23267	2.30934e-05	0.000225639	20.3401	0.667657	0.000330039	20.9516	33.2118	yes	NA	NA	10061	ABCF2	protein_coding	7	151211484	151227205	-1	ATP binding cassette subfamily F member 2 [Source:HGNC Symbol;Acc:HGNC:71]	13.2756	15.5021	29.1917	36.8084	25.746	28.0962	33.4238	34.0874	10.7842	11.2104	8.01476	12.8508	10.3971	9.45731
RHEB	ENSG00000106615	2662.27	0.64252	0.127391	5.04371	4.56596e-07	3.63003e-05	111.829	0.626689	3.70751e-05	100.87	155.656	yes	2662.27	0.731521	0.127472	5.7387	9.54088e-09	2.58071e-07	111.829	0.703389	3.32077e-07	100.87	164.199	yes	NA	NA	6009	RHEB	protein_coding	7	151466012	151520120	-1	Ras homolog, mTORC1 binding [Source:HGNC Symbol;Acc:HGNC:10011]	81.5503	89.5585	153.264	162.664	103.193	102.575	162.413	153.894	72.4245	76.2214	78.2507	80.3856	75.0045	69.7677
PAXIP1-AS2	ENSG00000214106	162.719	-0.663665	0.166728	-3.98053	6.87619e-05	0.0016675	6.87234	-0.680234	0.00242621	7.80707	4.87923	yes	162.719	-0.665154	0.169216	-3.9308	8.46653e-05	0.000683684	6.87234	-0.691513	0.000611372	7.80707	4.80097	yes	NA	NA	NA	PAXIP1-AS2	lncRNA	7	154928460	154952188	1	PAXIP1 antisense RNA 2 [Source:HGNC Symbol;Acc:HGNC:48958]	8.12794	7.69665	5.04621	4.5348	6.64581	6.55755	4.94634	4.689	10.595	8.55409	8.86841	7.99789	8.55951	9.69775
INSIG1	ENSG00000186480	9642.48	0.998841	0.147905	6.75327	1.44553e-11	9.50722e-09	404.108	0.981455	1.12312e-08	275.125	543.181	yes	9642.48	1.65988	0.147895	11.2234	3.12935e-29	1.52024e-25	404.108	1.63031	9.93531e-25	275.125	851.73	yes	0.661043	0.00149799	3638	INSIG1	protein_coding	7	155297776	155310235	1	insulin induced gene 1 [Source:HGNC Symbol;Acc:HGNC:6083]	256.193	255.213	754.321	471.707	369.026	389.188	907.629	883.587	221.814	209.89	261.879	256.8	221.242	227.416
EN2	ENSG00000164778	1528.58	0.878574	0.186876	4.70138	2.58406e-06	0.000146053	64.0249	0.861681	0.000157041	48.767	88.5744	yes	1528.58	1.55481	0.186823	8.32238	8.62155e-17	2.4071e-14	64.0249	1.52536	9.32715e-14	48.767	140.36	yes	0.676236	0.0127515	2020	EN2	protein_coding	7	155458129	155464831	1	engrailed homeobox 2 [Source:HGNC Symbol;Acc:HGNC:3343]	41.5609	40.9037	119.994	80.4191	71.2201	69.734	160.252	156.581	35.8717	31.7402	34.1932	41.1552	30.7079	33.341
PLCXD1	ENSG00000182378	2471.8	-1.07219	0.224322	-4.77971	1.75544e-06	0.000106136	104.545	-1.09019	0.000168951	117.232	55.0704	yes	2471.8	-1.39745	0.224652	-6.2205	4.95578e-10	1.9322e-08	104.545	-1.42131	4.86069e-08	117.232	43.7343	yes	NA	NA	55344	PLCXD1	protein_coding	X	276322	303356	1	phosphatidylinositol specific phospholipase C X domain containing 1 [Source:HGNC Symbol;Acc:HGNC:23148]	166.541	127.906	49.67	64.2823	97.594	103.481	32.2712	33.0864	156.768	144.159	172.151	167.956	169.885	166.304
GEMIN8	ENSG00000046647	281.774	-0.683505	0.183494	-3.72494	0.000195361	0.00361476	11.8978	-0.698892	0.00364943	14.1574	8.70853	yes	281.774	-1.30173	0.187364	-6.94757	3.71642e-12	2.51454e-10	11.8978	-1.32499	3.4029e-10	14.1574	5.59498	yes	-0.618221	0.024843	54960	GEMIN8	protein_coding	X	14008279	14029893	-1	gem nuclear organelle associated protein 8 [Source:HGNC Symbol;Acc:HGNC:26044]	12.4357	12.7008	5.89703	10.6892	8.84364	8.95666	5.33052	4.42557	12.0329	14.9021	13.516	12.2002	15.0396	13.2242
ASB11	ENSG00000165192	356.994	-1.27197	0.285972	-4.44786	8.67287e-06	0.000355162	15.1008	-1.28878	0.000657826	13.093	5.3707	yes	356.994	-0.875463	0.286087	-3.06012	0.00221245	0.0109422	15.1008	-0.899689	0.0105436	13.093	7.01173	yes	NA	NA	140456	ASB11	protein_coding	X	15281697	15315640	-1	ankyrin repeat and SOCS box containing 11 [Source:HGNC Symbol;Acc:HGNC:17186]	16.5539	20.5879	5.39827	3.79863	21.141	20.1525	6.7712	4.63631	25.8821	22.0155	22.8587	16.2669	27.4678	28.5723
HDAC6	ENSG00000094631	1391.41	-0.659202	0.12929	-5.09862	3.42134e-07	2.97027e-05	58.7637	-0.676173	2.69858e-05	65.2227	40.8446	yes	1391.41	-0.954888	0.13002	-7.34415	2.07076e-13	2.1134e-11	58.7637	-0.98046	1.51968e-11	65.2227	33.0048	yes	NA	NA	10013	HDAC6	protein_coding	X	48801377	48824982	1	histone deacetylase 6 [Source:HGNC Symbol;Acc:HGNC:14064]	74.0184	70.0041	34.0619	42.8156	46.6777	51.874	31.0707	28.7662	69.246	80.8586	81.191	73.7704	73.6989	76.9007
PIM2	ENSG00000102096	625.414	0.652166	0.133653	4.87954	1.06334e-06	7.12306e-05	26.2721	0.635087	0.000103053	23.0452	35.7762	yes	625.414	0.800164	0.133926	5.97468	2.30537e-09	7.20328e-08	26.2721	0.770359	1.70418e-07	23.0452	39.3373	yes	NA	NA	11040	PIM2	protein_coding	X	48913182	48919024	-1	Pim-2 proto-oncogene, serine/threonine kinase [Source:HGNC Symbol;Acc:HGNC:8987]	23.2188	22.5188	38.5214	35.1005	24.8041	24.5242	39.1865	38.0915	18.0872	18.0086	18.1636	23.099	19.0534	17.9529
KLF8	ENSG00000102349	1435.28	-0.836208	0.211971	-3.94491	7.98293e-05	0.00187919	60.6672	-0.853254	0.0021067	72.587	40.1846	yes	1435.28	-1.01053	0.212334	-4.75913	1.94429e-06	2.65021e-05	60.6672	-1.03327	2.78137e-05	72.587	35.4239	yes	NA	NA	11279	KLF8	protein_coding	X	56232356	56291531	1	Kruppel like factor 8 [Source:HGNC Symbol;Acc:HGNC:6351]	81.6316	75.933	36.9958	42.4622	64.8883	61.4171	26.1724	26.5534	96.4525	70.5937	77.5393	82.3105	79.4536	92.7297
EDA	ENSG00000158813	386.274	-0.802861	0.175199	-4.58256	4.5931e-06	0.000221558	16.3164	-0.819749	0.000219571	17.6714	10.0475	yes	386.274	-1.17617	0.177673	-6.61984	3.5958e-11	1.89052e-09	16.3164	-1.20394	1.37978e-09	17.6714	7.6629	yes	NA	NA	1896	EDA	protein_coding	X	69616067	70039472	1	ectodysplasin A [Source:HGNC Symbol;Acc:HGNC:3157]	21.3494	21.7301	9.56433	7.2439	10.9891	11.3024	6.33899	7.48132	20.0549	18.0987	21.3411	21.2012	22.8254	22.4411
ZMYM3	ENSG00000147130	1759.04	-0.607723	0.133257	-4.56055	5.10205e-06	0.000239168	74.3021	-0.625035	0.000199302	74.525	48.3794	yes	1759.04	-0.895541	0.133848	-6.69075	2.22032e-11	1.22294e-09	74.3021	-0.922299	6.82901e-10	74.525	39.2993	yes	NA	NA	9203	ZMYM3	protein_coding	X	71239624	71255146	-1	zinc finger MYM-type containing 3 [Source:HGNC Symbol;Acc:HGNC:13054]	91.0329	90.0481	43.8316	44.2585	62.9521	59.8177	35.2967	35.5626	95.4687	89.998	108.365	91.5555	99.7159	101.706
TSC22D3	ENSG00000157514	170.24	-0.996787	0.36987	-2.69497	0.00703955	0.045813	7.20491	-1.01506	0.0392263	5.12495	2.55397	yes	170.24	-1.36558	0.37446	-3.6468	0.000265531	0.00181836	7.20491	-1.39414	0.0011062	5.12495	1.95583	yes	NA	NA	1831	TSC22D3	protein_coding	X	107713221	107777342	-1	TSC22 domain family member 3 [Source:HGNC Symbol;Acc:HGNC:3051]	9.21166	9.00209	1.84832	1.8257	5.07594	3.99851	2.16102	1.89667	9.30848	14.3168	12.5675	9.16368	14.6044	12.8235
AMOT	ENSG00000126016	198.764	-0.764091	0.18265	-4.18337	2.8722e-05	0.000862217	8.39707	-0.780677	0.00118852	8.56369	5.00944	yes	198.764	-0.822698	0.185218	-4.44178	8.92163e-06	9.83447e-05	8.39707	-0.84841	9.85735e-05	8.56369	4.75187	yes	NA	NA	154796	AMOT	protein_coding	X	112774503	112840815	-1	angiomotin [Source:HGNC Symbol;Acc:HGNC:17810]	11.5688	10.09	4.13672	5.06484	6.38417	8.85003	4.80227	2.79233	9.91391	10.0848	11.3819	11.6308	10.9775	13.4646
ZCCHC12	ENSG00000174460	266.09	2.82144	0.282733	9.9792	1.87984e-23	4.08e-19	11.0961	2.80303	7.43672e-16	3.76744	26.2192	yes	266.09	3.08979	0.282832	10.9244	8.80797e-28	3.56576e-24	11.0961	3.05741	7.92087e-20	3.76744	31.295	yes	NA	NA	170261	ZCCHC12	protein_coding	X	118823824	118826968	1	zinc finger CCHC-type containing 12 [Source:HGNC Symbol;Acc:HGNC:27273]	3.30536	2.66527	32.8297	23.7046	9.00063	7.9437	34.1921	33.9821	1.96765	2.16103	2.98775	3.22627	1.78928	2.04374
LONRF3	ENSG00000175556	269.35	0.778373	0.176987	4.39791	1.093e-05	0.000416914	11.3119	0.759558	0.000660181	7.91857	13.4622	yes	269.35	1.28699	0.176873	7.27638	3.42907e-13	3.33168e-11	11.3119	1.25596	1.66889e-10	7.91857	19.0175	yes	NA	NA	79836	LONRF3	protein_coding	X	118974614	119018355	1	LON peptidase N-terminal domain and ring finger 3 [Source:HGNC Symbol;Acc:HGNC:21152]	9.18457	9.51882	17.9551	10.8659	12.716	9.32985	21.7062	20.758	10.0274	6.34803	9.2478	9.38057	6.96367	10.2187
TMEM255A	ENSG00000125355	258.587	-0.948987	0.23653	-4.01212	6.0177e-05	0.00151342	10.9487	-0.96705	0.001775	8.97786	4.61985	yes	258.587	-1.333	0.240567	-5.5411	3.00584e-08	7.0748e-07	10.9487	-1.36104	7.8232e-07	8.97786	3.50055	yes	NA	NA	55026	TMEM255A	protein_coding	X	120258650	120311556	-1	transmembrane protein 255A [Source:HGNC Symbol;Acc:HGNC:26086]	14.0613	15.3389	3.78466	4.59369	5.86088	6.71749	4.32204	2.8977	19.6386	19.4043	17.4997	14.3962	20.0206	20.3172
SMIM10L2A	ENSG00000178947	231.357	-0.714901	0.200125	-3.57227	0.000353897	0.00560247	9.78788	-0.732701	0.00624048	8.13644	4.94448	yes	231.357	-1.17201	0.20508	-5.7149	1.09767e-08	2.91712e-07	9.78788	-1.19953	3.24164e-07	8.13644	3.55463	yes	NA	NA	399668	SMIM10L2A	protein_coding	X	135421944	135428075	1	small integral membrane protein 10 like 2A [Source:HGNC Symbol;Acc:HGNC:34499]	12.8692	13.2992	3.78466	5.03539	5.38991	5.59791	2.40113	4.05677	12.8654	17.6935	15.6027	12.878	19.8271	15.5885
MAMLD1	ENSG00000013619	250.41	0.606028	0.184481	3.28505	0.00101964	0.0117339	10.5432	0.586763	0.0153466	7.116	10.7726	yes	250.41	0.904748	0.184779	4.89639	9.76131e-07	1.4484e-05	10.5432	0.872315	3.01955e-05	7.116	13.1553	yes	NA	NA	10046	MAMLD1	protein_coding	X	150361422	150514178	1	mastermind like domain containing 1 [Source:HGNC Symbol;Acc:HGNC:2568]	9.15748	10.0356	14.0531	8.86347	7.53541	6.61087	16.2797	15.2261	12.26	11.8857	13.5634	9.19079	12.5733	12.6231
GPR50	ENSG00000102195	221.754	3.75522	0.399938	9.38953	6.02712e-21	6.54063e-17	9.22269	3.73401	1.99623e-14	1.6185	21.5417	yes	221.754	4.51341	0.399804	11.289	1.48645e-29	9.02646e-26	9.22269	4.47729	1.71882e-20	1.6185	36.0832	yes	NA	NA	9248	GPR50	protein_coding	X	151176584	151181465	1	G protein-coupled receptor 50 [Source:HGNC Symbol;Acc:HGNC:4506]	1.62559	1.30544	30.7467	11.6609	4.6573	4.15845	50.6159	45.889	0.945984	0.720344	2.8929	1.76225	1.06389	1.12205
KC877982.1	ENSG00000269993	59.2803	3.55453	0.405584	8.76399	1.88465e-18	1.02261e-14	2.46546	3.52401	5.75959e-12	0.502528	5.8151	yes	59.2803	4.26235	0.405167	10.52	6.98862e-26	1.82767e-22	2.46546	4.21628	1.39332e-17	0.502528	9.42567	yes	NA	NA	NA	KC877982.1	lncRNA	X	151182386	151182855	1	novel transcript	0.541863	0.435146	8.65484	5.59488	1.20357	1.27952	11.0932	11.0639	0.151357	0.270129	0.474246	0.569341	0.677024	0.160293
PDZD4	ENSG00000067840	337.777	0.823286	0.193725	4.24976	2.13997e-05	0.000699485	14.2324	0.804327	0.00105619	9.3613	16.4287	yes	337.777	0.634654	0.194719	3.25934	0.00111674	0.00618457	14.2324	0.602595	0.00861496	9.3613	14.3073	yes	NA	NA	57595	PDZD4	protein_coding	X	153802166	153830565	-1	PDZ domain containing 4 [Source:HGNC Symbol;Acc:HGNC:21167]	14.0613	11.4498	14.6399	19.4643	9.94256	9.38316	17.5283	16.6486	16.4601	21.7004	17.4048	14.0709	19.3435	18.7142
DNASE1L1	ENSG00000013563	181.355	-0.784823	0.139313	-5.63353	1.7656e-08	2.94773e-06	7.66021	-0.799557	1.3017e-05	6.66006	3.86124	yes	181.355	-0.803221	0.14316	-5.61066	2.0156e-08	4.97045e-07	7.66021	-0.82865	1.10186e-06	6.66006	3.75861	yes	NA	NA	1774	DNASE1L1	protein_coding	X	154401236	154412112	-1	deoxyribonuclease 1 like 1 [Source:HGNC Symbol;Acc:HGNC:2957]	7.4777	7.64225	3.19789	3.29804	5.38991	4.63827	3.50566	3.89872	8.55169	10.3549	10.718	7.45566	11.4127	9.65767
PINX1	ENSG00000254093	253.702	0.780801	0.189938	4.11083	3.94243e-05	0.00110408	10.6498	0.765426	0.00163298	10.2706	17.372	yes	253.702	0.677194	0.190741	3.55033	0.000384747	0.00250483	10.6498	0.649293	0.00371032	10.2706	16.056	yes	NA	NA	54984	PINX1	protein_coding	8	10764961	10839884	-1	PIN2 (TERF1) interacting telomerase inhibitor 1 [Source:HGNC Symbol;Acc:HGNC:30046]	6.55654	7.75104	15.3147	22.0262	9.41926	7.83707	15.3673	14.4358	5.48671	6.57314	4.45792	6.66943	5.56127	6.25144
CTSB	ENSG00000164733	5989.87	0.648051	0.232554	2.78667	0.00532523	0.0380707	251.732	0.629386	0.0472704	167.414	259.007	yes	5989.87	1.17657	0.232548	5.05948	4.20391e-07	7.04714e-06	251.732	1.14442	1.83105e-05	167.414	370.152	yes	NA	NA	1508	CTSB	protein_coding	8	11842524	11869448	-1	cathepsin B [Source:HGNC Symbol;Acc:HGNC:2527]	217.585	196.441	340.355	201.269	133.963	141.281	424.713	433.601	177.013	218.129	313.999	217.488	213.601	200.567
TRMT9B	ENSG00000250305	201.59	-0.79723	0.199861	-3.98892	6.63754e-05	0.00162597	8.53539	-0.815123	0.00208708	8.35419	4.77131	yes	201.59	-1.22596	0.204775	-5.98688	2.13909e-09	6.79196e-08	8.53539	-1.25317	8.77989e-08	8.35419	3.4802	yes	NA	NA	57604	TRMT9B	protein_coding	8	12945642	13031503	1	tRNA methyltransferase 9B (putative) [Source:HGNC Symbol;Acc:HGNC:26725]	12.3003	10.9874	5.01687	4.77037	6.8028	6.61087	3.21752	2.47621	18.3521	12.516	10.4334	12.3357	14.3142	17.6323
DLC1	ENSG00000164741	1030.33	-0.664583	0.134655	-4.93544	7.99708e-07	5.7664e-05	43.492	-0.680872	4.96216e-05	54.0555	33.7305	yes	1030.33	-0.926702	0.135455	-6.8414	7.84248e-12	4.89701e-10	43.492	-0.952228	2.80441e-10	54.0555	27.8738	yes	NA	NA	10395	DLC1	protein_coding	8	13083361	13604610	-1	DLC1 Rho GTPase activating protein [Source:HGNC Symbol;Acc:HGNC:2897]	52.3168	60.2677	32.1843	31.4786	46.9917	49.2616	23.195	21.9171	52.7481	46.2371	45.2431	52.1625	49.1809	55.2211
SH2D4A	ENSG00000104611	431.515	0.661918	0.151818	4.35994	1.30095e-05	0.000477446	18.1136	0.644648	0.000678763	15.0541	23.5101	yes	431.515	1.15443	0.15176	7.60694	2.80652e-14	3.72516e-12	18.1136	1.12476	1.48248e-11	15.0541	32.8362	yes	NA	NA	63898	SH2D4A	protein_coding	8	19313693	19396218	1	SH2 domain containing 4A [Source:HGNC Symbol;Acc:HGNC:26102]	12.5712	15.4749	31.1868	19.906	15.9604	15.6208	35.8249	34.4562	13.1303	12.606	10.8128	12.8237	13.1536	13.0639
EGR3	ENSG00000179388	214.696	2.87003	0.441756	6.49687	8.20057e-11	3.78692e-08	8.93596	2.84524	2.17661e-07	1.923	13.9062	yes	214.696	4.26969	0.441297	9.67534	3.83822e-22	4.90686e-19	8.93596	4.23173	2.45271e-15	1.923	36.3888	yes	1.39966	0.027983	1960	EGR3	protein_coding	8	22687659	22693480	-1	early growth response 3 [Source:HGNC Symbol;Acc:HGNC:3240]	2.95315	2.20293	29.0451	7.56781	4.02935	2.61236	44.2289	47.2061	2.15684	2.88138	5.26413	2.87382	2.75645	1.8033
TNFRSF10D	ENSG00000173530	2360.68	0.63781	0.129301	4.93277	8.10706e-07	5.80712e-05	99.1328	0.621583	6.63078e-05	92.3128	141.992	yes	2360.68	0.748901	0.129382	5.78829	7.11054e-09	1.9944e-07	99.1328	0.719639	3.20193e-07	92.3128	152.014	yes	NA	NA	8793	TNFRSF10D	protein_coding	8	23135588	23164027	-1	TNF receptor superfamily member 10d [Source:HGNC Symbol;Acc:HGNC:11907]	85.5059	86.7573	149.186	125.914	97.5417	107.64	160.828	158.109	68.1865	62.85	71.5638	85.4283	66.3483	66.4015
CLU	ENSG00000120885	6036.73	0.766181	0.178887	4.28305	1.84351e-05	0.000627141	253.292	0.748904	0.000641338	179.673	301.918	yes	6036.73	1.27865	0.178882	7.148	8.80518e-13	7.34976e-11	253.292	1.24864	1.27079e-10	179.673	426.956	yes	NA	NA	1191	CLU	protein_coding	8	27596917	27614700	-1	clusterin [Source:HGNC Symbol;Acc:HGNC:2095]	181.389	157.414	366.232	320.763	172.059	174.335	505.679	484.969	128.238	136.28	220.05	181.484	144.641	129.116
SCARA5	ENSG00000168079	1390.22	-0.724427	0.175253	-4.13361	3.57113e-05	0.0010185	58.7213	-0.742683	0.000746061	47.7288	28.5714	yes	1390.22	-1.1968	0.176275	-6.78939	1.12611e-11	6.69341e-10	58.7213	-1.22631	3.0682e-10	47.7288	20.4047	yes	NA	NA	286133	SCARA5	protein_coding	8	27869883	27992673	-1	scavenger receptor class A member 5 [Source:HGNC Symbol;Acc:HGNC:28701]	74.8312	57.82	24.2922	25.442	22.2399	21.6453	20.4577	18.5453	52.7859	69.5132	108.887	75.2073	76.6487	69.928
ZNF395	ENSG00000186918	1679.51	0.614664	0.187789	3.27317	0.00106349	0.0121101	70.6963	0.596438	0.0149817	52.6901	79.7119	yes	1679.51	0.819532	0.187858	4.36252	1.28576e-05	0.000135024	70.6963	0.788156	0.000223256	52.6901	91.0617	yes	NA	NA	55893	ZNF395	protein_coding	8	28345590	28402701	-1	zinc finger protein 395 [Source:HGNC Symbol;Acc:HGNC:18737]	69.9274	58.7991	92.5628	69.406	64.1557	66.0553	106.37	107.057	80.787	86.2612	77.4444	69.3512	83.7575	73.9353
DUSP4	ENSG00000120875	386.557	0.819365	0.178706	4.58498	4.54027e-06	0.000220452	16.2477	0.799768	0.000305438	9.84739	17.2311	yes	386.557	1.25629	0.17871	7.02975	2.06901e-12	1.52468e-10	16.2477	1.22441	4.96e-10	9.84739	23.16	yes	NA	NA	1846	DUSP4	protein_coding	8	29333064	29350684	-1	dual specificity phosphatase 4 [Source:HGNC Symbol;Acc:HGNC:3070]	14.4135	12.1297	21.9158	15.8129	12.7683	11.7823	26.2684	24.0245	12.0329	13.5965	20.7246	14.5046	14.2659	12.1422
MAK16	ENSG00000198042	1001.71	0.682311	0.134838	5.06024	4.18719e-07	3.4184e-05	42.0655	0.666678	4.3518e-05	36.7662	58.2884	yes	1001.71	0.861963	0.134984	6.38565	1.7067e-10	7.64864e-09	42.0655	0.833806	1.45726e-08	36.7662	65.4848	yes	NA	NA	84549	MAK16	protein_coding	8	33485182	33501262	1	MAK16 homolog [Source:HGNC Symbol;Acc:HGNC:13703]	28.9896	31.9017	57.1806	54.6532	45.2125	43.0239	66.6555	60.9043	30.7634	24.6718	29.3084	28.7111	31.1431	26.248
ADGRA2	ENSG00000020181	513.886	-0.864949	0.167959	-5.14975	2.60832e-07	2.42965e-05	21.7288	-0.882798	2.61934e-05	20.8472	11.3414	yes	513.886	-1.19449	0.170086	-7.02289	2.17333e-12	1.58054e-10	21.7288	-1.22146	1.30259e-10	20.8472	8.92043	yes	NA	NA	25960	ADGRA2	protein_coding	8	37784191	37844896	1	adhesion G protein-coupled receptor A2 [Source:HGNC Symbol;Acc:HGNC:17849]	28.3123	26.6255	10.4445	11.0425	15.5418	14.9278	7.2034	8.74577	29.2877	34.6215	34.0983	27.9248	33.7545	36.4667
RGS20	ENSG00000147509	141.362	0.616296	0.165762	3.71795	0.000200846	0.00368795	5.95008	0.59776	0.006867	4.57862	6.93855	yes	141.362	0.742204	0.166963	4.44532	8.77607e-06	9.70278e-05	5.95008	0.711907	0.000265714	4.57862	7.55599	yes	NA	NA	8601	RGS20	protein_coding	8	53851795	53959303	1	regulator of G protein signaling 20 [Source:HGNC Symbol;Acc:HGNC:14600]	5.28316	5.00418	7.04123	8.68679	6.07019	4.7449	8.01979	8.95652	5.37319	7.38353	4.93216	5.25963	6.5768	6.21137
CA8	ENSG00000178538	449.644	0.747879	0.209808	3.56459	0.000364424	0.00572145	18.8668	0.729852	0.00714748	14.1905	23.5261	yes	449.644	1.47025	0.209599	7.0146	2.306e-12	1.67202e-10	18.8668	1.43887	6.63344e-10	14.1905	38.4984	yes	0.722374	0.0179939	767	CA8	protein_coding	8	60185412	60281400	-1	carbonic anhydrase 8 [Source:HGNC Symbol;Acc:HGNC:1382]	14.9554	13.5167	32.771	19.641	13.2916	14.9811	48.5989	47.3115	16.9899	17.6935	15.3656	14.83	15.6199	15.0676
SULF1	ENSG00000137573	636.388	-0.702684	0.198159	-3.54606	0.000391037	0.0059987	26.8801	-0.720134	0.00567522	27.4647	16.688	yes	636.388	-0.795718	0.198943	-3.99972	6.34166e-05	0.00053227	26.8801	-0.822018	0.000373308	27.4647	15.5167	yes	NA	NA	23213	SULF1	protein_coding	8	69466624	69660915	1	sulfatase 1 [Source:HGNC Symbol;Acc:HGNC:20391]	34.0561	30.705	17.3684	14.5467	30.9789	32.5212	14.4548	12.6445	32.6175	32.1003	40.0738	34.2689	38.4936	41.8766
PEX2	ENSG00000164751	506.237	-0.65674	0.126768	-5.18063	2.21133e-07	2.18158e-05	21.3646	-0.672762	2.38362e-05	25.7001	16.0963	yes	506.237	-0.81652	0.128217	-6.36828	1.91161e-10	8.47317e-09	21.3646	-0.842021	5.68073e-09	25.7001	14.2742	yes	NA	NA	5828	PEX2	protein_coding	8	76980258	77001044	-1	peroxisomal biogenesis factor 2 [Source:HGNC Symbol;Acc:HGNC:9717]	21.8912	25.7552	14.4639	17.7564	15.3325	17.2202	10.661	10.9059	25.2389	24.4017	17.7368	21.9874	21.0361	23.7234
FABP5	ENSG00000164687	1068.55	0.901513	0.19725	4.57042	4.86757e-06	0.000230165	44.8499	0.886611	0.000267596	39.052	72.1175	yes	1068.55	0.893792	0.197399	4.52785	5.95869e-06	6.9252e-05	44.8499	0.866032	9.22064e-05	39.052	71.1268	yes	NA	NA	2171	FABP5	protein_coding	8	81280536	81284777	1	fatty acid binding protein 5 [Source:HGNC Symbol;Acc:HGNC:3560]	25.7656	28.4205	60.9066	84.9833	35.3222	33.5341	66.0792	69.7554	26.1092	30.1644	20.3926	26.0813	27.5645	24.565
CA13	ENSG00000185015	189.455	1.01454	0.197869	5.12731	2.93907e-07	2.65317e-05	7.94252	0.995972	5.7752e-05	5.37757	10.7137	yes	189.455	1.73697	0.197381	8.80005	1.3675e-18	8.1016e-16	7.94252	1.70516	2.22185e-14	5.37757	17.5721	yes	0.722428	0.0101131	377677	CA13	protein_coding	8	85220587	85284073	1	carbonic anhydrase 13 [Source:HGNC Symbol;Acc:HGNC:14914]	5.41863	5.76569	14.4932	10.1297	8.26802	6.87743	18.6328	20.5473	5.63806	5.40258	4.26822	5.4223	7.59234	5.77056
RUNX1T1	ENSG00000079102	256.288	-0.78287	0.17848	-4.38631	1.1529e-05	0.000432916	10.8206	-0.799129	0.000540957	13.6659	7.85152	yes	256.288	-0.977449	0.18074	-5.40804	6.37192e-08	1.37333e-06	10.8206	-1.00226	1.31885e-06	13.6659	6.77575	yes	NA	NA	862	RUNX1T1	protein_coding	8	91954967	92103286	-1	RUNX1 partner transcriptional co-repressor 1 [Source:HGNC Symbol;Acc:HGNC:1535]	13.1673	13.8431	7.98006	7.21445	17.5826	15.7275	3.93786	4.53094	16.1196	11.8407	9.6272	12.3628	11.7996	13.5448
TRIQK	ENSG00000205133	498.963	-0.703121	0.162646	-4.32302	1.53907e-05	0.000544038	21.0772	-0.719998	0.00048292	20.2191	12.2884	yes	498.963	-1.00415	0.164578	-6.10137	1.05162e-09	3.67009e-08	21.0772	-1.02957	2.08971e-08	20.2191	9.85878	yes	NA	NA	286144	TRIQK	protein_coding	8	92883532	93017673	-1	triple QxxK/R motif containing [Source:HGNC Symbol;Acc:HGNC:27828]	23.3814	21.6485	11.618	11.4253	17.1117	17.8067	7.87572	6.8491	24.3685	23.5463	29.1187	23.6412	30.7562	25.0458
SPAG1	ENSG00000104450	157.804	0.609241	0.196651	3.09808	0.00194776	0.0188302	6.61908	0.591452	0.0261878	5.04049	7.56629	yes	157.804	1.35324	0.195906	6.90761	4.92893e-12	3.25336e-10	6.61908	1.32305	2.25638e-09	5.04049	12.6016	yes	0.744001	0.0076706	6674	SPAG1	protein_coding	8	100157906	100259278	1	sperm associated antigen 1 [Source:HGNC Symbol;Acc:HGNC:11212]	4.49746	3.86192	10.6792	6.47828	8.42501	6.87743	14.2627	11.9596	4.76776	3.33159	2.84548	4.41917	4.73917	4.2077
ENPP2	ENSG00000136960	333.574	-0.754489	0.129811	-5.81219	6.16604e-09	1.22778e-06	14.088	-0.771018	3.37084e-06	15.1222	8.88339	yes	333.574	-0.689462	0.131272	-5.25217	1.50318e-07	2.91865e-06	14.088	-0.716308	3.47914e-06	15.1222	9.19495	yes	NA	NA	5168	ENPP2	protein_coding	8	119557086	119673453	-1	ectonucleotide pyrophosphatase/phosphodiesterase 2 [Source:HGNC Symbol;Acc:HGNC:3357]	16.879	17.1067	8.80153	8.21564	11.3031	12.0488	8.06781	8.58772	18.5791	19.4043	20.44	16.9176	17.796	19.6359
DEPTOR	ENSG00000155792	155.346	-1.0696	0.212001	-5.04528	4.52857e-07	3.61353e-05	6.56574	-1.08546	6.1699e-05	6.93779	3.29084	yes	155.346	-1.63586	0.220151	-7.43066	1.08057e-13	1.17174e-11	6.56574	-1.6611	2.2028e-11	6.93779	2.17613	yes	NA	NA	64798	DEPTOR	protein_coding	8	119873717	120050918	1	DEP domain containing MTOR interacting protein [Source:HGNC Symbol;Acc:HGNC:22953]	8.58852	9.08368	2.55244	2.79744	3.92469	4.42501	1.82486	2.21279	7.56787	7.56362	11.3345	8.54012	8.36608	8.93635
NDRG1	ENSG00000104419	7861.97	1.02571	0.352638	2.90868	0.00362955	0.029015	330.579	1.00403	0.0316287	161.035	323.029	yes	7861.97	1.72388	0.35263	4.88864	1.01534e-06	1.49418e-05	330.579	1.68889	2.50573e-05	161.035	519.299	yes	NA	NA	10397	NDRG1	protein_coding	8	133237171	133302022	-1	N-myc downstream regulated 1 [Source:HGNC Symbol;Acc:HGNC:7679]	309.593	227.418	472.055	245.733	163.058	165.005	686.82	655.775	315.769	399.071	501.942	309.125	373.185	340.022
ADGRB1	ENSG00000181790	209.151	1.14603	0.300021	3.81983	0.000133546	0.00274218	8.78537	1.12635	0.00461362	4.55022	9.98133	yes	209.151	1.74368	0.299821	5.81576	6.03607e-09	1.72896e-07	8.78537	1.70988	1.00899e-06	4.55022	14.9783	yes	NA	NA	575	ADGRB1	protein_coding	8	142449430	142545009	1	adhesion G protein-coupled receptor B1 [Source:HGNC Symbol;Acc:HGNC:943]	6.7191	5.84728	12.0874	9.45241	4.50031	4.53164	18.969	20.4946	9.38416	9.04933	10.4808	6.85921	8.46279	9.09665
ARC	ENSG00000198576	1012.4	2.74687	0.551212	4.98333	6.24978e-07	4.74078e-05	42.0888	2.72049	0.000177336	7.1358	47.0956	yes	1012.4	4.7578	0.551064	8.63384	5.93242e-18	2.66849e-15	42.0888	4.72206	1.71217e-11	7.1358	188.638	yes	2.01092	0.0118506	23237	ARC	protein_coding	8	142611049	142614479	-1	activity regulated cytoskeleton associated protein [Source:HGNC Symbol;Acc:HGNC:648]	12.8692	7.01673	147.514	23.2629	7.37842	7.09069	219.079	260.687	5.75158	5.98786	19.207	12.878	7.73741	6.81247
GLI4	ENSG00000250571	120.52	-0.711874	0.259477	-2.74349	0.00607893	0.0415419	5.09569	-0.727392	0.0429987	5.74738	3.46138	yes	120.52	-1.33963	0.266401	-5.02863	4.93991e-07	8.10746e-06	5.09569	-1.36242	9.83745e-06	5.74738	2.20627	yes	NA	NA	2738	GLI4	protein_coding	8	143267433	143276931	1	GLI family zinc finger 4 [Source:HGNC Symbol;Acc:HGNC:4320]	5.9334	4.35146	2.08303	5.03539	4.291	4.42501	1.58475	2.00204	7.90843	8.23894	8.48901	6.28987	7.97921	7.45364
FAM83H	ENSG00000180921	219.791	0.621985	0.171818	3.62003	0.000294571	0.00491797	9.22861	0.603232	0.00730304	7.44021	11.3322	yes	219.791	1.15624	0.171627	6.73691	1.61786e-11	9.18171e-10	9.22861	1.12493	4.85527e-09	7.44021	16.3096	yes	NA	NA	286077	FAM83H	protein_coding	8	143723933	143738234	-1	family with sequence similarity 83 member H [Source:HGNC Symbol;Acc:HGNC:24797]	8.15503	8.64853	15.3733	10.0708	10.1519	10.0229	18.4407	19.2829	8.13546	6.75323	6.3549	8.37745	8.221	8.89628
ZNF517	ENSG00000197363	225.012	-0.589581	0.161401	-3.65289	0.000259301	0.00446656	9.50436	-0.606311	0.00533209	10.8892	7.1708	yes	225.012	-1.04312	0.165603	-6.29895	2.99665e-10	1.2615e-08	9.50436	-1.06969	2.22917e-08	10.8892	5.17586	yes	NA	NA	340385	ZNF517	protein_coding	8	144798876	144811169	1	zinc finger protein 517 [Source:HGNC Symbol;Acc:HGNC:27984]	13.6008	11.8849	5.10489	8.42177	10.2042	10.0229	5.04238	4.89974	13.0167	13.8666	11.9984	13.5286	13.2987	11.1003
SLC1A1	ENSG00000106688	202.771	1.00495	0.251965	3.98846	6.65025e-05	0.00162702	8.51259	0.984219	0.00238366	4.43992	8.84627	yes	202.771	1.9378	0.25121	7.71389	1.22043e-14	1.81867e-12	8.51259	1.90397	2.2028e-11	4.43992	16.7698	yes	0.932851	0.00937879	6505	SLC1A1	protein_coding	9	4490468	4587469	1	solute carrier family 1 member 1 [Source:HGNC Symbol;Acc:HGNC:10939]	5.98758	6.71757	13.7011	6.86109	5.44224	4.58496	18.5368	20.758	7.75707	7.02336	8.77356	5.82897	8.17264	6.97276
DNAJA1	ENSG00000086061	5326.06	0.729612	0.143439	5.08655	3.64627e-07	3.10348e-05	223.388	0.714393	3.10321e-05	213.43	350.07	yes	5326.06	0.909342	0.143462	6.33854	2.31958e-10	1.00254e-08	223.388	0.881725	1.32823e-08	213.43	393.16	yes	NA	NA	3301	DNAJA1	protein_coding	9	33025273	33039907	1	DnaJ heat shock protein family (Hsp40) member A1 [Source:HGNC Symbol;Acc:HGNC:5229]	147.116	166.443	350.565	353.125	247.465	246.521	391.769	397.88	125.021	121.423	103.528	146.429	117.705	111.845
TMEM8B	ENSG00000137103	258.895	-0.804999	0.19001	-4.23662	2.26913e-05	0.000727462	10.9445	-0.822881	0.000795074	9.7045	5.5202	yes	258.895	-1.21097	0.194333	-6.23143	4.62192e-10	1.81661e-08	10.9445	-1.23873	1.74926e-08	9.7045	4.11068	yes	NA	NA	51754	TMEM8B	protein_coding	9	35814451	35865518	1	transmembrane protein 8B [Source:HGNC Symbol;Acc:HGNC:21427]	14.4406	13.5983	4.87018	5.77156	7.90172	6.82412	4.08193	3.68798	14.2276	17.2432	20.2977	14.2064	18.4731	18.0731
CNTNAP3	ENSG00000106714	165.029	-0.797817	0.191683	-4.16218	3.15229e-05	0.000925809	6.97473	-0.81643	0.00120856	7.18377	4.09558	yes	165.029	-0.756455	0.193973	-3.8998	9.62709e-05	0.00076419	6.97473	-0.783601	0.000672682	7.18377	4.1749	yes	NA	NA	79937	CNTNAP3	protein_coding	9	39072767	39288315	-1	contactin associated protein like 3 [Source:HGNC Symbol;Acc:HGNC:13834]	11.2436	8.48535	4.78217	4.59369	5.38991	6.23767	3.45763	3.52992	11.5032	7.92379	9.95917	10.4379	9.38161	11.0202
CBWD6	ENSG00000215126	442.659	0.806504	0.266851	3.0223	0.00250864	0.0225176	18.5895	0.787965	0.0310865	17.3585	29.9875	yes	442.659	0.730813	0.267164	2.73545	0.00622953	0.0257514	18.5895	0.700426	0.0337242	17.3585	28.2344	yes	NA	NA	644019	CBWD6	protein_coding	9	41131306	41199261	-1	COBW domain containing 6 [Source:HGNC Symbol;Acc:HGNC:31978]	20.7262	19.5544	33.6805	42.7861	11.6694	18.873	30.4944	31.0317	12.6383	12.651	12.3778	19.7914	12.9118	12.4628
PRUNE2	ENSG00000106772	161.484	-0.649958	0.158734	-4.09463	4.22851e-05	0.00116763	6.81953	-0.666136	0.00183477	6.66871	4.21727	yes	161.484	-0.857664	0.16348	-5.2463	1.55183e-07	3.0059e-06	6.81953	-0.884636	3.63203e-06	6.66871	3.58569	yes	NA	NA	158471	PRUNE2	protein_coding	9	76611376	76906114	-1	prune homolog 2 with BCH domain [Source:HGNC Symbol;Acc:HGNC:25209]	6.88166	7.2343	4.16606	3.53361	7.06445	6.29099	2.73729	3.26649	8.93009	7.42855	7.25597	6.56098	8.89802	9.49738
GABBR2	ENSG00000136928	114.526	2.92472	0.406084	7.20227	5.92188e-13	7.05409e-10	4.77707	2.90122	3.68433e-09	1.32601	9.9802	yes	114.526	3.52176	0.405936	8.67564	4.11237e-18	1.92095e-15	4.77707	3.48373	9.32715e-14	1.32601	14.9618	yes	NA	NA	9568	GABBR2	protein_coding	9	98288109	98708935	-1	gamma-aminobutyric acid type B receptor subunit 2 [Source:HGNC Symbol;Acc:HGNC:4507]	1.59849	1.65899	14.8746	6.8022	2.77345	1.81266	18.2966	17.1754	1.85413	2.20605	1.09077	1.49113	1.98271	2.20403
GALNT12	ENSG00000119514	310.701	-0.601832	0.156005	-3.85778	0.000114423	0.00243475	13.1285	-0.619037	0.00278982	10.9561	7.1887	yes	310.701	-0.744081	0.158531	-4.6936	2.68435e-06	3.48678e-05	13.1285	-0.772044	2.72524e-05	10.9561	6.43886	yes	NA	NA	79695	GALNT12	protein_coding	9	98807670	98850081	1	polypeptide N-acetylgalactosaminyltransferase 12 [Source:HGNC Symbol;Acc:HGNC:19877]	15.0909	14.8222	6.36644	6.50773	10.2565	10.6094	6.96329	5.69002	17.2926	19.4493	20.6297	14.9113	18.4731	19.3554
SEC61B	ENSG00000106803	875.918	0.656226	0.189363	3.46543	0.000529377	0.00736985	36.7854	0.640448	0.0082914	32.3543	50.3763	yes	875.918	0.775825	0.189515	4.09373	4.24486e-05	0.000377684	36.7854	0.748262	0.000476107	32.3543	54.3144	yes	NA	NA	10952	SEC61B	protein_coding	9	99222064	99230615	1	SEC61 translocon beta subunit [Source:HGNC Symbol;Acc:HGNC:16993]	25.5488	24.205	45.9147	61.4259	32.5488	32.0947	52.2967	52.0532	20.963	26.4276	21.1514	25.3764	23.0188	19.4756
SVEP1	ENSG00000165124	360.052	1.01541	0.196616	5.16444	2.41154e-07	2.30573e-05	15.1412	0.995384	3.99292e-05	9.38071	18.8159	yes	360.052	1.33688	0.19675	6.79481	1.08452e-11	6.50443e-10	15.1412	1.30374	2.61966e-09	9.38071	23.3281	yes	NA	NA	79987	SVEP1	protein_coding	9	110365248	110579880	-1	sushi, von Willebrand factor type A, EGF and pentraxin domain containing 1 [Source:HGNC Symbol;Acc:HGNC:15985]	12.9776	13.9791	24.4683	16.7552	10.3612	11.4091	27.469	27.8179	18.1251	16.1627	16.5986	12.9322	16.1518	18.9146
WDR31	ENSG00000148225	155.281	-0.9965	0.190667	-5.2264	1.72846e-07	1.82997e-05	6.57103	-1.01211	3.676e-05	5.73646	2.87946	yes	155.281	-1.41909	0.198983	-7.13171	9.91308e-13	8.0499e-11	6.57103	-1.44497	1.87709e-10	5.73646	2.11576	yes	NA	NA	114987	WDR31	protein_coding	9	113313222	113340298	-1	WD repeat domain 31 [Source:HGNC Symbol;Acc:HGNC:21421]	7.17968	9.21966	2.22972	2.7091	3.34907	3.25212	1.72882	2.26547	12.6383	11.3904	8.82098	7.21166	10.3004	11.2606
WHRN	ENSG00000095397	474.429	-0.694505	0.142889	-4.86045	1.17119e-06	7.67962e-05	20.047	-0.712343	9.80751e-05	19.0785	11.6806	yes	474.429	-0.871381	0.144718	-6.02121	1.73117e-09	5.69784e-08	20.047	-0.899008	5.45357e-08	19.0785	10.227	yes	NA	NA	25861	WHRN	protein_coding	9	114402080	114505473	-1	whirlin [Source:HGNC Symbol;Acc:HGNC:16361]	25.7656	22.6548	11.266	12.5149	17.007	15.141	9.89267	11.3274	27.2822	29.6692	32.4385	26.027	30.998	29.8947
TNC	ENSG00000041982	15220.2	1.05093	0.186637	5.63085	1.79328e-08	2.97109e-06	637.983	1.03245	4.13937e-06	394.625	807.245	yes	15220.2	1.80672	0.18663	9.68074	3.64088e-22	4.90686e-19	637.983	1.77562	7.43646e-18	394.625	1351.24	yes	0.755788	0.00453408	3371	TNC	protein_coding	9	115019575	115118257	-1	tenascin C [Source:HGNC Symbol;Acc:HGNC:5318]	442.62	420.242	1166.14	643.676	605.606	610.226	1786.59	1717.65	380.399	382.953	550.695	442.731	386.145	427.102
PHF19	ENSG00000119403	2078.56	0.681012	0.115551	5.89362	3.77815e-09	8.63168e-07	87.3936	0.663533	1.62914e-06	70.1941	111.252	yes	2078.56	0.740203	0.115688	6.39828	1.57134e-10	7.10761e-09	87.3936	0.709938	2.22917e-08	70.1941	114.933	yes	NA	NA	26147	PHF19	protein_coding	9	120855651	120894896	-1	PHD finger protein 19 [Source:HGNC Symbol;Acc:HGNC:24566]	81.3607	73.3221	115.946	108.128	72.7376	75.4385	120.633	134.032	71.4407	85.9461	92.0038	81.7682	74.521	71.6511
OLFML2A	ENSG00000185585	243.738	-1.04447	0.296497	-3.52269	0.000427196	0.00639438	10.3156	-1.06357	0.00809341	7.54145	3.62911	yes	243.738	-1.56652	0.30155	-5.19489	2.04836e-07	3.8214e-06	10.3156	-1.59621	6.55333e-06	7.54145	2.49136	yes	NA	NA	169611	OLFML2A	protein_coding	9	124777133	124814885	1	olfactomedin like 2A [Source:HGNC Symbol;Acc:HGNC:27270]	13.7633	13.9791	3.84334	3.06246	5.12827	3.73194	2.78532	2.37084	16.006	17.2432	18.4956	13.6913	18.4247	16.6705
ANGPTL2	ENSG00000136859	194.821	-0.887786	0.240233	-3.69551	0.000219443	0.00393945	8.24371	-0.905025	0.0043356	7.76576	4.17364	yes	194.821	-1.572	0.246934	-6.36607	1.93937e-10	8.5494e-09	8.24371	-1.59937	1.09862e-08	7.76576	2.55048	yes	NA	NA	23452	ANGPTL2	protein_coding	9	127087348	127122635	-1	angiopoietin like 2 [Source:HGNC Symbol;Acc:HGNC:490]	9.72643	13.9519	3.814	3.23914	4.81429	4.58496	2.20904	2.1601	11.5032	15.6675	12.5201	9.81436	13.347	12.9838
SLC27A4	ENSG00000167114	1061.61	0.852747	0.186685	4.56783	4.92802e-06	0.000232517	44.4953	0.837253	0.000263318	44.516	79.4681	yes	1061.61	0.870653	0.186819	4.66041	3.15588e-06	3.99459e-05	44.4953	0.842482	5.3666e-05	44.516	79.7747	yes	NA	NA	10999	SLC27A4	protein_coding	9	128340527	128361470	1	solute carrier family 27 member 4 [Source:HGNC Symbol;Acc:HGNC:10998]	31.428	35.5732	80.4753	81.1258	60.1263	58.4315	83.2713	87.6685	21.682	20.7549	14.5119	31.2867	15.1363	20.8782
PHYHD1	ENSG00000175287	125.086	-0.624781	0.174253	-3.58547	0.000336466	0.00538147	5.28358	-0.640159	0.00662807	6.04081	3.86655	yes	125.086	-0.902766	0.179626	-5.02581	5.01308e-07	8.19985e-06	5.28358	-0.927647	8.47353e-06	6.04081	3.13662	yes	NA	NA	254295	PHYHD1	protein_coding	9	128920966	128942041	1	phytanoyl-CoA dioxygenase domain containing 1 [Source:HGNC Symbol;Acc:HGNC:23396]	4.95804	5.43933	2.78715	4.12254	3.92469	3.78525	2.73729	2.58158	6.28133	6.4831	5.50126	5.50363	6.5768	7.33342
NTMT1	ENSG00000148335	478.494	0.732057	0.179794	4.07163	4.66844e-05	0.00126497	20.0902	0.716648	0.00146404	17.913	29.3717	yes	478.494	0.763517	0.180155	4.23811	2.25407e-05	0.000220772	20.0902	0.734846	0.000294926	17.913	29.7824	yes	NA	NA	28989	NTMT1	protein_coding	9	129608884	129636131	1	N-terminal Xaa-Pro-Lys N-methyltransferase 1 [Source:HGNC Symbol;Acc:HGNC:23373]	12.788	15.0397	25.0844	33.4221	17.9489	15.3543	27.6611	35.1938	11.5032	13.7766	13.7057	12.1188	14.5076	10.9801
AIF1L	ENSG00000126878	2673.38	1.12661	0.182606	6.16965	6.84419e-10	2.12209e-07	112.16	1.10942	2.51799e-07	77.6487	167.549	yes	2673.38	1.38748	0.182631	7.59718	3.0266e-14	3.99544e-12	112.16	1.35672	9.76499e-12	77.6487	198.909	yes	NA	NA	83543	AIF1L	protein_coding	9	131096476	131123152	1	allograft inflammatory factor 1 like [Source:HGNC Symbol;Acc:HGNC:28904]	77.1341	86.4853	198.034	142.493	84.4071	79.3837	206.209	214.113	72.0083	82.5695	81.9023	77.8371	78.0511	78.2232
PPP1R26-AS1	ENSG00000225361	119.313	-0.673733	0.189288	-3.55931	0.000371832	0.00579343	5.04288	-0.689907	0.00775442	5.72451	3.56218	yes	119.313	-0.773468	0.193083	-4.00588	6.17874e-05	0.000520213	5.04288	-0.798776	0.000567515	5.72451	3.28303	yes	NA	NA	NA	PPP1R26-AS1	lncRNA	9	135462727	135480777	-1	PPP1R26 antisense RNA 1 [Source:HGNC Symbol;Acc:HGNC:48717]	7.28805	6.17364	2.81649	3.88697	4.91895	6.02442	2.68927	3.42455	8.74089	7.38353	6.3549	6.96765	6.81859	7.45364
UAP1L1	ENSG00000197355	388.428	-0.690835	0.159208	-4.3392	1.43003e-05	0.000511322	16.4246	-0.708935	0.000577043	14.5562	8.94258	yes	388.428	-0.957557	0.161743	-5.92024	3.2147e-09	9.72417e-08	16.4246	-0.985277	8.56069e-08	14.5562	7.34722	yes	NA	NA	91373	UAP1L1	protein_coding	9	137077517	137084539	1	UDP-N-acetylglucosamine pyrophosphorylase 1 like 1 [Source:HGNC Symbol;Acc:HGNC:28082]	21.2139	18.7929	8.44947	9.89411	12.9253	11.8356	7.39549	7.53401	25.5416	27.238	24.7082	21.2283	27.6129	24.6451
GRIN1	ENSG00000176884	188.934	-0.952062	0.272016	-3.50002	0.000465221	0.00677662	8.00576	-0.9705	0.0083032	7.11856	3.644	yes	188.934	-1.39872	0.27691	-5.05118	4.39082e-07	7.31001e-06	8.00576	-1.42353	1.02411e-05	7.11856	2.63095	yes	NA	NA	2902	GRIN1	protein_coding	9	137139154	137168756	1	glutamate ionotropic receptor NMDA type subunit 1 [Source:HGNC Symbol;Acc:HGNC:4584]	13.5195	7.31589	3.10987	4.47591	4.97128	4.21176	1.92091	2.21279	14.9844	18.6839	17.1203	13.3117	17.6993	18.3536
TUBB4B	ENSG00000188229	13766.4	0.712537	0.163214	4.36567	1.26732e-05	0.000466494	578.307	0.696945	0.000506005	533.677	865.074	yes	13766.4	0.62774	0.163232	3.8457	0.000120209	0.000921852	578.307	0.598963	0.00114588	533.677	808.295	yes	NA	NA	10383	TUBB4B	protein_coding	9	137241287	137243707	1	tubulin beta 4B class IVb [Source:HGNC Symbol;Acc:HGNC:20771]	426.039	464.437	803.903	854.132	476.196	468.838	875.838	862.249	375.783	500.819	462.912	425.84	397.461	393.881
TMEM80	ENSG00000177042	303.588	-0.656422	0.1552	-4.22953	2.3418e-05	0.000742762	12.8302	-0.672686	0.00093991	15.2238	9.54835	yes	303.588	-1.08894	0.158396	-6.87477	6.20896e-12	3.96883e-10	12.8302	-1.1145	6.04385e-10	15.2238	6.97119	yes	NA	NA	283232	TMEM80	protein_coding	11	695428	705028	1	transmembrane protein 80 [Source:HGNC Symbol;Acc:HGNC:27453]	14.7387	15.0941	8.18542	10.3358	11.4601	11.8889	6.24295	5.63734	21.8333	18.2337	14.3222	14.3149	20.0689	18.4337
CRACR2B	ENSG00000177685	183.429	-0.656435	0.194702	-3.37149	0.000747614	0.00930403	7.75549	-0.672863	0.010305	7.64637	4.79404	yes	183.429	-1.20991	0.2007	-6.02847	1.65514e-09	5.48478e-08	7.75549	-1.23472	6.6356e-08	7.64637	3.2204	yes	NA	NA	283229	CRACR2B	protein_coding	11	826144	831991	1	calcium release activated channel regulator 2B [Source:HGNC Symbol;Acc:HGNC:28703]	8.88655	7.96861	2.99252	6.3016	5.02361	5.11809	2.113	2.95038	10.0653	11.4805	14.18	9.32635	14.3142	11.8617
PHLDA2	ENSG00000181649	198.62	1.84131	0.28329	6.49974	8.04595e-11	3.78692e-08	8.30899	1.82374	2.17661e-07	4.70968	16.6483	yes	198.62	2.00747	0.283548	7.07981	1.44351e-12	1.10261e-10	8.30899	1.97577	1.42369e-09	4.70968	18.5218	yes	NA	NA	7262	PHLDA2	protein_coding	11	2928273	2929420	-1	pleckstrin homology like domain family A member 2 [Source:HGNC Symbol;Acc:HGNC:12385]	4.03688	3.78033	17.515	18.9637	3.92469	4.15845	20.0255	21.1795	3.3677	3.73679	4.22079	3.44316	3.38512	2.92535
OSBPL5	ENSG00000021762	455.377	-0.705067	0.153047	-4.60686	4.08795e-06	0.000205382	19.2425	-0.722132	0.000218872	19.8705	12.0698	yes	455.377	-1.10471	0.155496	-7.10443	1.20817e-12	9.59035e-11	19.2425	-1.13082	9.70908e-11	19.8705	9.0351	yes	NA	NA	114879	OSBPL5	protein_coding	11	3087107	3166739	-1	oxysterol binding protein like 5 [Source:HGNC Symbol;Acc:HGNC:16392]	22.7582	23.3075	10.5912	12.4854	16.0127	12.7419	7.58758	9.16726	23.9145	28.9038	28.7393	23.4785	28.6284	26.0477
TMEM9B-AS1	ENSG00000254860	166.201	-0.605885	0.184992	-3.27519	0.00105591	0.0120491	7.02276	-0.622785	0.0141988	7.54553	4.92116	yes	166.201	-0.726676	0.18796	-3.86612	0.000110583	0.000858712	7.02276	-0.753715	0.00080871	7.54553	4.47888	yes	NA	NA	NA	TMEM9B-AS1	lncRNA	11	8964510	8977527	1	TMEM9B antisense RNA 1 [Source:HGNC Symbol;Acc:HGNC:19230]	9.83481	7.83263	4.84084	4.56425	7.06445	7.89039	4.0339	4.47826	12.6383	9.18439	9.4375	9.24502	9.91356	12.3025
ADM	ENSG00000148926	375.027	0.638071	0.162107	3.93612	8.2811e-05	0.00192434	15.7723	0.620438	0.00296128	12.87	19.8015	yes	375.027	0.713049	0.162626	4.38458	1.16209e-05	0.000123912	15.7723	0.682408	0.000254155	12.87	20.7031	yes	NA	NA	133	ADM	protein_coding	11	10305073	10307397	1	adrenomedullin [Source:HGNC Symbol;Acc:HGNC:259]	15.1722	12.3745	20.801	19.9649	12.0357	11.1425	21.5142	23.1289	14.0762	12.9662	17.4523	15.0469	13.9273	12.3025
LDHA	ENSG00000134333	26479.9	0.796213	0.2563	3.10657	0.00189272	0.0184379	1113.82	0.778426	0.0251262	778.162	1334.78	yes	26479.9	1.01989	0.256303	3.97923	6.91379e-05	0.000572965	1113.82	0.988408	0.00110057	778.162	1543.91	yes	NA	NA	3939	LDHA	protein_coding	11	18394560	18408425	1	lactate dehydrogenase A [Source:HGNC Symbol;Acc:HGNC:6535]	920.056	983.104	1506.29	1046.07	848.257	859.093	1707.83	1717.81	1062.45	1261.82	1144.07	921.601	1143.73	1034.37
WT1	ENSG00000184937	178.038	1.02188	0.218335	4.68031	2.86447e-06	0.000158195	7.45476	1.00416	0.000259735	5.19685	10.3909	yes	178.038	1.74262	0.217882	7.99799	1.26463e-15	2.62547e-13	7.45476	1.71143	3.12755e-12	5.19685	17.0011	yes	0.720741	0.0217433	7490	WT1	protein_coding	11	32387775	32435564	-1	WT1 transcription factor [Source:HGNC Symbol;Acc:HGNC:12796]	4.19944	4.32426	14.6399	7.89173	5.38991	6.87743	16.952	18.7033	3.7461	4.14198	5.21671	4.22939	3.43348	3.56653
C11orf96	ENSG00000187479	1299.89	1.46526	0.361822	4.04968	5.12869e-05	0.00135353	54.4595	1.44355	0.00157995	17.9201	48.7935	yes	1299.89	2.71659	0.36168	7.51102	5.86706e-14	6.98582e-12	54.4595	2.68184	8.26773e-11	17.9201	115.147	yes	1.25132	0.0179939	387763	C11orf96	protein_coding	11	43925342	43943878	1	chromosome 11 open reading frame 96 [Source:HGNC Symbol;Acc:HGNC:38675]	31.997	19.7176	78.1283	45.9369	22.7109	21.7519	138.882	162.798	21.0765	27.0579	56.3879	31.3138	33.6094	26.248
ACCS	ENSG00000110455	212.636	-1.03633	0.239041	-4.33535	1.45528e-05	0.000518644	9.00508	-1.05396	0.000710687	8.64602	4.17268	yes	212.636	-1.26249	0.242404	-5.20823	1.90653e-07	3.58989e-06	9.00508	-1.28717	4.27193e-06	8.64602	3.52121	yes	NA	NA	84680	ACCS	protein_coding	11	44065925	44084237	1	1-aminocyclopropane-1-carboxylate synthase homolog (inactive) [Source:HGNC Symbol;Acc:HGNC:23989]	12.3816	9.98116	3.72598	5.15318	7.11678	6.61087	2.30509	3.10844	18.2386	16.8831	11.9036	12.4442	16.2002	18.6742
TP53I11	ENSG00000175274	722.202	0.699137	0.174036	4.01719	5.88952e-05	0.00148688	30.4071	0.680674	0.00182451	20.3926	32.7797	yes	722.202	0.784751	0.17432	4.50177	6.73893e-06	7.69575e-05	30.4071	0.752586	0.000116874	20.3926	34.4765	yes	NA	NA	9537	TP53I11	protein_coding	11	44885903	44951306	-1	tumor protein p53 inducible protein 11 [Source:HGNC Symbol;Acc:HGNC:16842]	27.7163	26.2991	34.9421	27.091	21.298	21.7519	35.2486	39.0399	30.0823	35.9722	37.0861	27.6808	32.4004	33.0204
STX3	ENSG00000166900	712.624	0.662193	0.160988	4.11332	3.90013e-05	0.00109506	29.9181	0.64412	0.00128598	21.0707	32.9406	yes	712.624	1.30222	0.160846	8.09607	5.67631e-16	1.28858e-13	29.9181	1.27138	3.82033e-13	21.0707	50.9326	yes	0.640027	0.00501441	6809	STX3	protein_coding	11	59713456	59805882	1	syntaxin 3 [Source:HGNC Symbol;Acc:HGNC:11438]	22.2976	22.1109	45.5626	26.5021	24.1761	26.017	58.1555	59.1657	19.8278	20.1696	24.4711	22.2585	21.7615	22.8819
FABP5P7	ENSG00000234964	209.751	1.28221	0.260081	4.93005	8.22067e-07	5.86912e-05	8.79877	1.26378	0.000122338	7.83236	18.8158	yes	209.751	0.829369	0.261097	3.17647	0.00149077	0.00785142	8.79877	0.798908	0.0105405	7.83236	13.6397	yes	NA	NA	NA	FABP5P7	processed_pseudogene	11	59781318	59781722	-1	fatty acid binding protein 5 pseudogene 7 [Source:HGNC Symbol;Acc:HGNC:31070]	8.45306	9.35564	18.5712	29.594	4.86662	3.99851	12.4859	10.4317	3.78394	5.26752	4.26822	8.64856	4.06214	4.16763
FADS3	ENSG00000221968	390.536	0.928602	0.223186	4.16067	3.1732e-05	0.00093069	16.4165	0.909871	0.0013338	10.1882	19.1868	yes	390.536	1.09437	0.22347	4.89716	9.72339e-07	1.44542e-05	16.4165	1.06242	2.74842e-05	10.1882	21.3556	yes	NA	NA	3995	FADS3	protein_coding	11	61873519	61892051	-1	fatty acid desaturase 3 [Source:HGNC Symbol;Acc:HGNC:3576]	14.251	10.2803	19.5394	21.82	11.0938	8.7434	23.5311	28.0286	12.1464	13.0112	19.3018	14.2606	13.9757	12.7032
FOSL1	ENSG00000175592	192.255	1.30516	0.252702	5.16482	2.40669e-07	2.30573e-05	8.05637	1.28621	4.72927e-05	4.86857	11.8914	yes	192.255	1.9017	0.252504	7.53139	5.02048e-14	6.09738e-12	8.05637	1.86877	7.16303e-11	4.86857	17.8317	yes	NA	NA	8061	FOSL1	protein_coding	11	65892049	65900573	-1	FOS like 1, AP-1 transcription factor subunit [Source:HGNC Symbol;Acc:HGNC:13718]	5.36444	5.27615	16.1361	8.80458	5.96553	5.33134	18.969	21.4956	6.50837	6.66318	5.73838	5.31385	5.94814	5.69041
C11orf80	ENSG00000173715	134.408	-0.702553	0.174857	-4.01787	5.87272e-05	0.00148688	5.68177	-0.71782	0.00238366	5.00783	3.06858	yes	134.408	-0.676721	0.178326	-3.79484	0.000147736	0.00109573	5.68177	-0.702829	0.00105949	5.00783	3.07152	yes	NA	NA	79703	C11orf80	protein_coding	11	66744451	66843328	1	chromosome 11 open reading frame 80 [Source:HGNC Symbol;Acc:HGNC:26197]	5.49991	6.11924	2.81649	2.44408	5.28525	3.73194	2.78532	2.73964	9.2328	10.2199	7.82507	5.09696	8.51115	9.21687
ALDH3B1	ENSG00000006534	149.78	-1.05622	0.182721	-5.78049	7.44833e-09	1.44338e-06	6.33573	-1.07245	3.34003e-06	5.09381	2.441	yes	149.78	-1.02075	0.186732	-5.4664	4.59255e-08	1.03194e-06	6.33573	-1.04701	1.33004e-06	5.09381	2.47739	yes	NA	NA	221	ALDH3B1	protein_coding	11	68008578	68029282	1	aldehyde dehydrogenase 3 family member B1 [Source:HGNC Symbol;Acc:HGNC:410]	6.85456	6.79916	2.40575	2.59131	3.24441	3.14549	2.44916	3.31918	9.68688	11.5705	9.8169	7.29299	9.8652	10.5393
GAL	ENSG00000069482	1311.74	1.2792	0.228957	5.58709	2.30913e-08	3.57981e-06	54.9538	1.26289	7.36647e-06	36.7841	88.2267	yes	1311.74	1.58149	0.228986	6.90648	4.96834e-12	3.26165e-10	54.9538	1.55175	1.51906e-09	36.7841	107.82	yes	NA	NA	51083	GAL	protein_coding	11	68683779	68691175	1	galanin and GMAP prepropeptide [Source:HGNC Symbol;Acc:HGNC:4114]	30.0192	30.7322	92.2401	102.916	37.2061	34.4405	107.427	109.691	23.4226	28.8588	30.494	30.148	24.663	24.3646
TESMIN	ENSG00000132749	153.749	-0.811663	0.203598	-3.98659	6.703e-05	0.00163279	6.49818	-0.8283	0.00205695	5.79234	3.27516	yes	153.749	-1.10214	0.209168	-5.26919	1.37024e-07	2.68846e-06	6.49818	-1.12829	2.7563e-06	5.79234	2.6389	yes	NA	NA	9633	TESMIN	protein_coding	11	68707440	68751520	-1	testis expressed metallothionein like protein [Source:HGNC Symbol;Acc:HGNC:7446]	8.10085	6.4728	2.78715	3.6514	5.07594	4.05182	2.25707	2.21279	8.93009	7.7437	9.91175	7.91655	10.3971	9.57753
CCND1	ENSG00000110092	2738.87	0.646027	0.0988772	6.53363	6.41942e-11	3.09616e-08	115.099	0.629732	1.22913e-07	100.34	155.231	yes	2738.87	0.71305	0.0989893	7.20331	5.877e-13	5.22903e-11	115.099	0.684258	4.51953e-10	100.34	161.238	yes	NA	NA	595	CCND1	protein_coding	11	69641156	69654474	1	cyclin D1 [Source:HGNC Symbol;Acc:HGNC:1582]	96.5599	95.8137	158.457	137.104	121.822	133.71	161.932	161.481	94.4092	85.1807	104.998	96.2187	87.868	88.3216
PPME1	ENSG00000214517	1225.77	0.672114	0.166089	4.04671	5.19415e-05	0.00135921	51.5005	0.655224	0.00146404	41.3423	65.1081	yes	1225.77	0.951804	0.166152	5.7285	1.01322e-08	2.71347e-07	51.5005	0.921578	3.82902e-07	41.3423	78.3356	yes	NA	NA	51400	PPME1	protein_coding	11	74171267	74254703	1	protein phosphatase methylesterase 1 [Source:HGNC Symbol;Acc:HGNC:30178]	40.7752	41.8284	77.6588	49.5294	44.5845	43.5571	80.6301	89.4071	40.6395	42.2302	43.8678	40.5588	42.9426	38.8311
FZD4	ENSG00000174804	236.752	-0.687539	0.152959	-4.49494	6.95897e-06	0.000304511	10.0036	-0.704235	0.000479363	10.83	6.6667	yes	236.752	-0.973734	0.156592	-6.21828	5.02637e-10	1.95345e-08	10.0036	-1.00054	2.97837e-08	10.83	5.36948	yes	NA	NA	8322	FZD4	protein_coding	11	86945679	86955395	-1	frizzled class receptor 4 [Source:HGNC Symbol;Acc:HGNC:4042]	13.7362	11.6946	6.60115	6.21326	9.73324	9.22322	3.84181	3.58261	14.1141	14.4069	14.5119	13.7997	14.3142	15.6687
DCUN1D5	ENSG00000137692	1690.63	0.837322	0.155494	5.38491	7.24807e-08	9.01742e-06	70.9486	0.821518	8.02424e-06	61.5361	108.658	yes	1690.63	0.935435	0.155586	6.01232	1.82889e-09	5.97094e-08	70.9486	0.90679	6.517e-08	61.5361	115.321	yes	NA	NA	84259	DCUN1D5	protein_coding	11	103050686	103092194	-1	defective in cullin neddylation 1 domain containing 5 [Source:HGNC Symbol;Acc:HGNC:28409]	51.3957	49.5523	106.557	123.676	62.6381	61.8436	113.045	121.756	42.7585	44.1661	46.0019	50.7798	45.1188	40.2737
RAB39A	ENSG00000179331	106.483	0.798013	0.213282	3.74158	0.000182864	0.00343031	4.46424	0.778175	0.00533209	3.0764	5.30854	yes	106.483	1.64658	0.212012	7.76645	8.07152e-15	1.34805e-12	4.46424	1.61411	1.67811e-11	3.0764	9.51852	yes	0.848566	0.00388494	54734	RAB39A	protein_coding	11	107928448	107963482	1	RAB39A, member RAS oncogene family [Source:HGNC Symbol;Acc:HGNC:16521]	3.44083	3.94351	7.95072	4.47591	4.23867	5.1714	11.1413	10.7478	3.14067	2.61125	3.50942	3.47027	2.41794	3.6066
NCAM1	ENSG00000149294	1588.1	-0.667703	0.129284	-5.16461	2.40937e-07	2.30573e-05	67.1124	-0.684861	2.22495e-05	65.5458	40.8184	yes	1588.1	-0.7357	0.129749	-5.67019	1.42641e-08	3.66338e-07	67.1124	-0.762513	1.99112e-07	65.5458	38.6326	yes	NA	NA	4684	NCAM1	protein_coding	11	112961247	113278436	1	neural cell adhesion molecule 1 [Source:HGNC Symbol;Acc:HGNC:7656]	79.3829	78.5983	36.585	39.6942	59.2367	66.3219	38.5622	34.3509	98.3445	92.5642	99.1175	79.6536	100.49	103.63
OAF	ENSG00000184232	672.96	0.881793	0.190759	4.62255	3.79053e-06	0.000193576	28.2441	0.863764	0.000219882	19.9222	36.2698	yes	672.96	1.32723	0.190756	6.95774	3.45773e-12	2.35261e-10	28.2441	1.29605	5.01409e-10	19.9222	48.9796	yes	NA	NA	220323	OAF	protein_coding	11	120211032	120230334	1	out at first homolog [Source:HGNC Symbol;Acc:HGNC:28752]	22.1622	19.5	46.12	33.2454	19.3095	19.3528	57.0509	60.4828	17.7088	20.6649	25.6567	22.1772	22.6803	20.197
SORL1	ENSG00000137642	675.41	-0.864472	0.166955	-5.17786	2.24441e-07	2.20036e-05	28.5463	-0.882706	2.11381e-05	27.723	15.068	yes	675.41	-0.994826	0.168069	-5.91917	3.23568e-09	9.76331e-08	28.5463	-1.02213	5.95975e-08	27.723	13.6399	yes	NA	NA	6653	SORL1	protein_coding	11	121452314	121633763	1	sortilin related receptor 1 [Source:HGNC Symbol;Acc:HGNC:11185]	35.8713	38.592	15.7841	14.7528	22.3969	24.7374	14.0706	11.6962	40.9043	32.1454	44.8637	36.2481	39.6059	45.1226
UBASH3B	ENSG00000154127	227.919	1.23504	0.24509	5.03911	4.6769e-07	3.70465e-05	9.57356	1.21428	7.14012e-05	4.92534	11.5305	yes	227.919	1.66001	0.245112	6.77244	1.26628e-11	7.42944e-10	9.57356	1.62606	4.12845e-09	4.92534	15.3585	yes	NA	NA	84959	UBASH3B	protein_coding	11	122655722	122814473	1	ubiquitin associated and SH3 domain containing B [Source:HGNC Symbol;Acc:HGNC:29884]	8.31759	6.85355	15.256	9.77632	8.52967	7.9437	18.8249	16.754	7.75707	6.30301	12.1881	8.37745	7.97921	7.85437
HSPA8	ENSG00000109971	37526.7	0.726466	0.173787	4.18021	2.91244e-05	0.000869484	1573.4	0.711187	0.000896964	1519.13	2486.97	yes	37526.7	0.916119	0.17379	5.27142	1.35371e-07	2.66464e-06	1573.4	0.888118	3.29608e-06	1519.13	2811.48	yes	NA	NA	3312	HSPA8	protein_coding	11	123057489	123063230	-1	heat shock protein family A (Hsp70) member 8 [Source:HGNC Symbol;Acc:HGNC:5241]	1042.38	1226.54	2581.69	2328.47	1601.59	1635.02	3113.79	2787.85	751.036	785.761	798.346	1041.33	788.684	781.109
FAM118B	ENSG00000197798	331.287	0.624539	0.183862	3.39678	0.000681841	0.00876721	13.8907	0.608904	0.011106	13.7014	20.8143	yes	331.287	0.927511	0.184014	5.04044	4.64455e-07	7.66413e-06	13.8907	0.90018	1.39641e-05	13.7014	25.4907	yes	NA	NA	79607	FAM118B	protein_coding	11	126211724	126262984	1	family with sequence similarity 118 member B [Source:HGNC Symbol;Acc:HGNC:26110]	8.34468	10.4707	24.1749	20.0238	15.8034	17.5934	23.5311	25.447	6.62189	6.21297	4.97959	8.45878	6.52844	6.57203
ADAMTS8	ENSG00000134917	229.504	1.03471	0.254581	4.06438	4.81611e-05	0.00129528	9.65561	1.01387	0.00193755	5.16581	10.5309	yes	229.504	1.29976	0.254861	5.0999	3.39825e-07	5.87917e-06	9.65561	1.2655	1.40969e-05	5.16581	12.5575	yes	NA	NA	11095	ADAMTS8	protein_coding	11	130404923	130428609	-1	ADAM metallopeptidase with thrombospondin type 1 motif 8 [Source:HGNC Symbol;Acc:HGNC:224]	9.29294	7.2887	12.5275	10.3653	5.70389	5.01146	14.3108	16.4378	7.49219	11.7056	14.6542	9.24502	11.6545	10.6996
PFKP	ENSG00000067057	3633.93	0.906816	0.201954	4.49021	7.11535e-06	0.000309482	152.808	0.888145	0.00046453	97.406	180.353	yes	3633.93	1.22431	0.201968	6.06191	1.34513e-09	4.54425e-08	152.808	1.19226	1.3764e-07	97.406	222.699	yes	NA	NA	5214	PFKP	protein_coding	10	3066333	3137718	1	phosphofructokinase, platelet [Source:HGNC Symbol;Acc:HGNC:8878]	134.924	112.376	208.919	154.065	97.3324	99.8027	273.489	269.802	145.19	189	195.437	135.069	157.069	150.475
TRDMT1	ENSG00000107614	231.097	-0.7931	0.177646	-4.46449	8.02599e-06	0.000336042	9.75413	-0.808794	0.000416778	12.7649	7.27345	yes	231.097	-0.908268	0.179726	-5.05362	4.33502e-07	7.23199e-06	9.75413	-0.932054	6.56223e-06	12.7649	6.64527	yes	NA	NA	1787	TRDMT1	protein_coding	10	17137336	17202054	-1	tRNA aspartic acid methyltransferase 1 [Source:HGNC Symbol;Acc:HGNC:2977]	10.6205	11.341	5.89703	7.92118	11.8264	13.6482	4.70622	5.32122	11.8437	9.58958	10.8128	10.8717	10.2521	11.1003
DEPP1	ENSG00000165507	535.714	-1.50569	0.280332	-5.3711	7.82591e-08	9.53212e-06	22.6375	-1.52294	2.69858e-05	20.4064	7.10639	yes	535.714	-1.31978	0.280893	-4.6985	2.62077e-06	3.41699e-05	22.6375	-1.34543	5.47752e-05	20.4064	8.02597	yes	NA	NA	11067	DEPP1	protein_coding	10	44970981	44978809	-1	DEPP1 autophagy regulator [Source:HGNC Symbol;Acc:HGNC:23355]	28.5562	25.3201	6.27843	6.65497	15.5941	15.2476	6.33899	6.1115	21.1144	33.8112	37.8923	28.6026	35.3987	28.2116
TIMM23	ENSG00000265354	1867.87	0.720075	0.159421	4.51682	6.27751e-06	0.000279604	78.4296	0.70477	0.000259735	72.6289	118.295	yes	1867.87	0.727202	0.159529	4.55843	5.15381e-06	6.10664e-05	78.4296	0.699609	6.76461e-05	72.6289	117.907	yes	NA	NA	100287932	TIMM23	protein_coding	10	45972489	46003742	1	translocase of inner mitochondrial membrane 23 [Source:HGNC Symbol;Acc:HGNC:17312]	51.8833	61.4644	105.178	138.812	74.2552	70.9069	112.469	116.698	49.5317	54.6111	44.674	51.9727	47.0048	45.8439
PBLD	ENSG00000108187	130.341	-0.664908	0.193699	-3.43269	0.000597628	0.00801168	5.50003	-0.681525	0.00946987	7.55843	4.70379	yes	130.341	-0.819578	0.196882	-4.16278	3.14391e-05	0.000291471	5.50003	-0.844541	0.000258118	7.55843	4.1581	yes	NA	NA	64081	PBLD	protein_coding	10	68282660	68333049	-1	phenazine biosynthesis like protein domain containing [Source:HGNC Symbol;Acc:HGNC:23301]	7.0984	6.82636	4.89952	4.62314	6.59348	8.7434	3.40961	3.58261	7.83275	5.04241	4.50534	7.10321	5.99649	6.97276
AIFM2	ENSG00000042286	268.325	0.772973	0.116613	6.62852	3.39068e-11	1.88696e-08	11.2791	0.755361	2.17661e-07	8.38953	14.1962	yes	268.325	0.938869	0.117332	8.0018	1.22612e-15	2.56746e-13	11.2791	0.909283	1.50233e-11	8.38953	15.8495	yes	NA	NA	84883	AIFM2	protein_coding	10	70098223	70132934	-1	apoptosis inducing factor mitochondria associated 2 [Source:HGNC Symbol;Acc:HGNC:21411]	8.88655	8.8661	14.8746	13.3688	12.1927	9.96961	18.3447	17.0701	9.45984	10.4	8.96326	8.94679	10.784	9.57753
UNC5B	ENSG00000107731	1022.33	0.719668	0.134341	5.35701	8.46123e-08	9.978e-06	42.9316	0.70077	1.52252e-05	28.522	46.4543	yes	1022.33	1.31385	0.134247	9.78679	1.28305e-22	2.22609e-19	42.9316	1.28282	1.4688e-18	28.522	69.6023	yes	NA	NA	219699	UNC5B	protein_coding	10	71212570	71302864	1	unc-5 netrin receptor B [Source:HGNC Symbol;Acc:HGNC:12568]	36.9821	30.1611	62.2268	39.9887	44.8462	46.1694	77.0284	84.1386	26.5632	27.5982	49.9381	37.0343	31.7234	34.7837
ZNF503-AS2	ENSG00000237149	128.358	0.751616	0.161863	4.64352	3.42521e-06	0.000178766	5.39827	0.734212	0.000428812	4.19717	7.02577	yes	128.358	0.765842	0.163582	4.68171	2.84498e-06	3.66045e-05	5.39827	0.735828	0.00010936	4.19717	7.06198	yes	NA	NA	NA	ZNF503-AS2	lncRNA	10	75401519	75408982	1	ZNF503 antisense RNA 2 [Source:HGNC Symbol;Acc:HGNC:23525]	4.49746	4.75941	6.57181	7.2439	4.50031	3.99851	7.53956	7.5867	5.14615	4.68224	5.73838	4.74451	4.35229	4.48821
PRXL2A	ENSG00000122378	834.822	-0.727942	0.173032	-4.20697	2.58813e-05	0.000803615	35.3027	-0.745564	0.000593001	31.82	19.0135	yes	834.822	-1.09649	0.174354	-6.28885	3.19827e-10	1.33024e-08	35.3027	-1.12492	5.80258e-09	31.82	14.5969	yes	NA	NA	84293	PRXL2A	protein_coding	10	80407829	80437115	1	peroxiredoxin like 2A [Source:HGNC Symbol;Acc:HGNC:28651]	41.4254	45.4456	16.0188	19.3171	22.6062	21.6986	13.3983	12.3284	55.0941	57.8527	49.0371	41.101	59.2396	54.9806
ADIRF-AS1	ENSG00000272734	206.066	-0.692857	0.200793	-3.45061	0.000559317	0.00764929	8.71746	-0.711452	0.00870771	6.16952	3.80525	yes	206.066	-0.720086	0.203631	-3.53622	0.000405893	0.0026235	8.71746	-0.749852	0.00214879	6.16952	3.70332	yes	NA	NA	NA	ADIRF-AS1	lncRNA	10	86965345	86971311	-1	ADIRF antisense RNA 1 [Source:HGNC Symbol;Acc:HGNC:45127]	10.9727	7.61506	4.10738	3.44527	5.28525	4.3717	4.61018	3.9514	14.0762	14.4519	18.1636	10.4108	17.7477	15.6286
STAMBPL1	ENSG00000138134	174.813	0.791759	0.185577	4.26647	1.98593e-05	0.000665163	7.3304	0.774086	0.00112304	5.68603	9.69391	yes	174.813	1.32109	0.185381	7.12637	1.03051e-12	8.28845e-11	7.3304	1.29086	6.12686e-10	5.68603	13.903	yes	NA	NA	57559	STAMBPL1	protein_coding	10	88879734	88975153	1	STAM binding protein like 1 [Source:HGNC Symbol;Acc:HGNC:24105]	4.93095	4.94979	12.7916	8.21564	6.4365	6.82412	14.9831	14.5939	5.14615	3.96189	4.97959	4.85296	3.67527	3.96726
RRP12	ENSG00000052749	1662.92	0.664209	0.145536	4.56388	5.02158e-06	0.000235906	69.7933	0.647846	0.000227883	65.8335	103.096	yes	1662.92	0.767124	0.145638	5.26733	1.38426e-07	2.71158e-06	69.7933	0.737974	3.17687e-06	65.8335	109.789	yes	NA	NA	23223	RRP12	protein_coding	10	97356358	97426076	-1	ribosomal RNA processing 12 homolog [Source:HGNC Symbol;Acc:HGNC:29100]	56.733	59.1527	107.965	109.424	65.3592	64.8291	110.548	114.485	39.5043	45.4267	51.5506	56.6901	43.5713	40.3939
PGAM1	ENSG00000171314	11494.6	0.640593	0.123777	5.17536	2.27469e-07	2.2139e-05	483.315	0.623885	3.09073e-05	414.825	639.255	yes	11494.6	0.619113	0.123805	5.0007	5.71222e-07	9.20702e-06	483.315	0.589592	1.79635e-05	414.825	624.274	yes	NA	NA	5223	PGAM1	protein_coding	10	97426191	97433444	1	phosphoglycerate mutase 1 [Source:HGNC Symbol;Acc:HGNC:8888]	415.229	438.546	651.665	635.696	447.729	445.54	600.716	657.566	390.237	454.942	379.113	413.45	395.43	373.604
LOXL4	ENSG00000138131	519.976	-0.718693	0.238322	-3.01564	0.00256439	0.0228667	22.0063	-0.737976	0.0223304	15.9345	9.59417	yes	519.976	-0.969766	0.239878	-4.04274	5.28296e-05	0.000455531	22.0063	-1.00082	0.000364698	15.9345	7.98552	yes	NA	NA	84171	LOXL4	protein_coding	10	98247690	98268194	-1	lysyl oxidase like 4 [Source:HGNC Symbol;Acc:HGNC:17171]	25.5759	29.2092	9.74036	7.80339	9.15762	9.1166	7.53956	7.63938	37.1204	44.7064	38.414	25.295	41.2501	38.7108
SEMA4G	ENSG00000095539	357.552	-0.715021	0.1616	-4.42463	9.66063e-06	0.000380534	15.1075	-0.732026	0.000447415	11.7538	7.12105	yes	357.552	-0.711335	0.163353	-4.35458	1.33323e-05	0.000139287	15.1075	-0.738636	9.95014e-05	11.7538	7.06143	yes	NA	NA	57715	SEMA4G	protein_coding	10	100969518	100985871	1	semaphorin 4G [Source:HGNC Symbol;Acc:HGNC:10735]	16.7436	13.1088	6.07306	6.44884	9.26228	7.9437	7.53956	7.32327	18.617	22.8259	29.0713	16.9718	22.4869	21.1186
INA	ENSG00000148798	163.857	0.971551	0.203466	4.77501	1.79696e-06	0.000107738	6.86816	0.953302	0.000204845	4.94052	9.57402	yes	163.857	1.53177	0.203226	7.53729	4.79833e-14	5.88644e-12	6.86816	1.50086	5.57796e-11	4.94052	14.0172	yes	NA	NA	9118	INA	protein_coding	10	103277138	103290346	1	internexin neuronal intermediate filament protein alpha [Source:HGNC Symbol;Acc:HGNC:6057]	4.7142	4.841	12.2048	7.12611	6.64581	6.3443	15.7514	14.5412	4.20017	4.05194	3.55685	4.79873	4.1105	4.24777
DUSP5	ENSG00000138166	147.978	1.48259	0.241272	6.14487	8.00301e-10	2.37942e-07	6.19242	1.46344	7.54227e-07	3.62848	10.0186	yes	147.978	2.02918	0.241101	8.41629	3.88584e-17	1.22286e-14	6.19242	1.99614	2.85093e-13	3.62848	14.528	yes	NA	NA	1847	DUSP5	protein_coding	10	110497907	110511533	1	dual specificity phosphatase 5 [Source:HGNC Symbol;Acc:HGNC:3071]	3.79304	3.69874	13.613	9.27573	4.81429	3.67863	15.9435	19.2829	3.17851	2.56623	5.59611	3.87694	2.56302	2.52462
EMX2OS	ENSG00000229847	460.161	-0.751947	0.146566	-5.13044	2.89062e-07	2.64581e-05	19.4512	-0.76939	3.58429e-05	16.984	10.0156	yes	460.161	-0.856136	0.148353	-5.77095	7.8824e-09	2.1782e-07	19.4512	-0.883783	1.7878e-07	16.984	9.21397	yes	NA	NA	NA	EMX2OS	lncRNA	10	117473215	117545068	-1	EMX2 opposite strand/antisense RNA [Source:HGNC Symbol;Acc:HGNC:18511]	23.0021	22.0293	9.56433	8.89292	13.3963	11.8889	9.7486	8.95652	28.7958	26.6077	30.6837	22.7465	29.9341	30.7362
HTRA1	ENSG00000166033	240.741	-0.622603	0.220331	-2.82576	0.00471691	0.0350842	10.1743	-0.638795	0.0332241	10.0503	6.47521	yes	240.741	-1.08771	0.223845	-4.85922	1.1785e-06	1.70798e-05	10.1743	-1.11477	1.42496e-05	10.0503	4.64308	yes	NA	NA	5654	HTRA1	protein_coding	10	122458551	122514907	1	HtrA serine peptidase 1 [Source:HGNC Symbol;Acc:HGNC:9476]	10.8102	15.3389	4.5768	6.24271	9.36693	6.82412	4.99436	4.74168	12.26	15.5324	10.9551	10.7361	15.5232	12.2624
DPYSL4	ENSG00000151640	198.378	1.46914	0.250588	5.86278	4.5518e-09	9.78142e-07	8.31584	1.45072	2.92557e-06	5.31191	14.5591	yes	198.378	1.65369	0.250898	6.59109	4.36618e-11	2.25169e-09	8.31584	1.62107	1.2672e-08	5.31191	16.4034	yes	NA	NA	10570	DPYSL4	protein_coding	10	132186948	132205759	1	dihydropyrimidinase like 4 [Source:HGNC Symbol;Acc:HGNC:3016]	5.74374	6.74477	16.0481	13.5161	8.00637	6.98406	20.5537	20.6527	4.91912	8.7792	6.5446	5.80186	5.60962	5.57019
B4GALNT3	ENSG00000139044	2100.56	0.658482	0.117414	5.6082	2.04444e-08	3.28685e-06	88.3122	0.640959	6.76592e-06	76.1055	118.727	yes	2100.56	0.718755	0.11754	6.11498	9.65688e-10	3.42432e-08	88.3122	0.688922	1.19338e-07	76.1055	122.782	yes	NA	NA	283358	B4GALNT3	protein_coding	12	459939	563509	1	beta-1,4-N-acetyl-galactosaminyltransferase 3 [Source:HGNC Symbol;Acc:HGNC:24137]	86.9419	77.6192	125.216	123.735	86.1339	92.2322	138.978	140.565	74.1273	90.1331	85.6015	86.7839	76.9389	82.1904
C1RL	ENSG00000139178	299.067	-0.72683	0.198633	-3.65916	0.000253048	0.0043797	12.659	-0.745401	0.00442883	9.66593	5.8022	yes	299.067	-1.1033	0.202401	-5.45106	5.00693e-08	1.11067e-06	12.659	-1.13204	9.27448e-07	9.66593	4.41009	yes	NA	NA	51279	C1RL	protein_coding	12	7089587	7109238	-1	complement C1r subcomponent like [Source:HGNC Symbol;Acc:HGNC:21265]	15.0909	14.659	6.1024	5.74212	6.33184	8.05033	3.64972	4.3202	22.4766	23.3662	21.6256	14.9384	23.309	25.3664
AC022075.1	ENSG00000245648	325.611	-0.891382	0.151443	-5.88591	3.95864e-09	8.86814e-07	13.7619	-0.906463	1.54267e-06	17.9104	9.54053	yes	325.611	-1.39482	0.155082	-8.9941	2.38169e-19	1.6529e-16	13.7619	-1.41918	3.80767e-16	17.9104	6.62871	yes	NA	NA	NA	AC022075.1	lncRNA	12	10363638	10398506	1	novel transcript, antisense to KLRK1	14.1968	15.7469	7.01189	9.92355	13.03	11.8889	7.15538	4.79437	20.9252	19.9445	16.0295	13.7455	17.5543	18.554
EMP1	ENSG00000134531	171.673	1.11142	0.306543	3.62567	0.000288215	0.00484166	7.18968	1.08915	0.0074112	2.90877	6.21572	yes	171.673	2.54553	0.305023	8.34536	7.09981e-17	2.07776e-14	7.18968	2.51102	2.04544e-12	2.90877	16.6943	yes	1.43411	0.000527194	2012	EMP1	protein_coding	12	13196723	13219941	1	epithelial membrane protein 1 [Source:HGNC Symbol;Acc:HGNC:3333]	4.14525	2.99163	12.8796	4.15199	2.98277	3.572	20.4096	20.1785	2.98931	3.96189	7.30339	4.33784	3.72363	3.92719
RASSF8-AS1	ENSG00000246695	180.404	0.762792	0.111024	6.87053	6.39658e-12	4.95826e-09	7.59083	0.746037	2.17661e-07	5.79265	9.77063	yes	180.404	0.708519	0.113137	6.26246	3.78946e-10	1.5496e-08	7.59083	0.68033	6.2073e-07	5.79265	9.35416	yes	NA	NA	NA	RASSF8-AS1	lncRNA	12	25936683	25959765	-1	RASSF8 antisense RNA 1 [Source:HGNC Symbol;Acc:HGNC:48637]	6.88166	5.87447	9.65235	9.33462	7.37842	8.63678	9.36442	9.27263	8.58953	6.75323	6.1652	7.02188	6.09321	8.65584
BHLHE41	ENSG00000123095	259.609	0.80438	0.247778	3.24638	0.00116884	0.012897	10.921	0.784609	0.0173052	6.63292	11.4804	yes	259.609	1.22404	0.247807	4.93949	7.8326e-07	1.20719e-05	10.921	1.19092	2.79678e-05	6.63292	15.2296	yes	NA	NA	79365	BHLHE41	protein_coding	12	26120030	26125037	-1	basic helix-loop-helix family member e41 [Source:HGNC Symbol;Acc:HGNC:16617]	10.2683	8.0774	14.9039	9.04015	9.47159	11.1425	19.4972	17.3335	10.7842	9.81469	13.0418	10.3024	12.9602	11.6613
TMEM117	ENSG00000139173	330.803	0.641673	0.124152	5.16844	2.36059e-07	2.28725e-05	13.9042	0.625185	7.19174e-05	12.2743	18.8838	yes	330.803	0.680246	0.124939	5.44461	5.19203e-08	1.14338e-06	13.9042	0.651306	6.04875e-06	12.2743	19.2569	yes	NA	NA	84216	TMEM117	protein_coding	12	43835967	44389762	1	transmembrane protein 117 [Source:HGNC Symbol;Acc:HGNC:25308]	10.187	11.2594	18.6006	17.7564	11.8787	12.6353	21.9944	19.6516	10.1788	10.0398	10.3386	10.3837	9.91356	9.57753
C1QL4	ENSG00000186897	191.608	-1.21468	0.23163	-5.24407	1.57071e-07	1.68766e-05	8.10987	-1.2323	2.47275e-05	6.19972	2.65581	yes	191.608	-1.53692	0.238004	-6.45752	1.06434e-10	5.01023e-09	8.10987	-1.56317	6.7115e-09	6.19972	2.1002	yes	NA	NA	338761	C1QL4	protein_coding	12	49332409	49337188	-1	complement C1q like 4 [Source:HGNC Symbol;Acc:HGNC:31416]	10.0786	10.09	2.05369	3.29804	3.4014	4.05182	2.01695	1.7913	9.68688	16.0277	14.4645	10.1939	15.3781	13.3444
PRPF40B	ENSG00000110844	148.236	-0.673439	0.179787	-3.74576	0.000179852	0.0033914	6.26574	-0.689157	0.00497016	5.34001	3.34429	yes	148.236	-0.870232	0.184962	-4.70493	2.53954e-06	3.32178e-05	6.26574	-0.895461	4.19724e-05	5.34001	2.8754	yes	NA	NA	25766	PRPF40B	protein_coding	12	49568218	49644666	1	pre-mRNA processing factor 40 homolog B [Source:HGNC Symbol;Acc:HGNC:25031]	7.45061	6.20083	2.22972	3.53361	4.70963	3.572	2.40113	2.8977	9.04361	7.51859	11.1922	7.18454	9.18818	9.93819
ASIC1	ENSG00000110881	1504.78	-0.656625	0.125842	-5.21787	1.80996e-07	1.87959e-05	63.5883	-0.674466	1.72733e-05	60.4	37.9008	yes	1504.78	-0.931943	0.126621	-7.3601	1.83777e-13	1.89955e-11	63.5883	-0.958912	1.31377e-11	60.4	31.0457	yes	NA	NA	41	ASIC1	protein_coding	12	50057548	50083611	1	acid sensing ion channel subunit 1 [Source:HGNC Symbol;Acc:HGNC:100]	80.1957	73.2949	34.4433	39.1347	42.6483	43.1839	29.1978	28.3974	83.0952	89.0526	98.169	79.9518	90.6244	87.3999
METTL7A	ENSG00000185432	2629.62	-0.62842	0.19247	-3.26503	0.00109452	0.0123405	111.104	-0.644174	0.0107571	115.744	74.071	yes	2629.62	-1.15891	0.192862	-6.00902	1.86653e-09	6.05313e-08	111.104	-1.18524	4.59903e-08	115.744	50.8746	yes	NA	NA	25840	METTL7A	protein_coding	12	50923472	50932510	1	methyltransferase like 7A [Source:HGNC Symbol;Acc:HGNC:24550]	115.525	137.479	58.3248	63.9289	95.8672	93.7783	41.3955	38.8291	165.358	145.825	129.327	115.874	151.895	135.568
GALNT6	ENSG00000139629	404.871	-0.809026	0.237928	-3.4003	0.000673116	0.0087012	17.1261	-0.826915	0.00902885	13.9118	7.86769	yes	404.871	-1.5088	0.241627	-6.24432	4.25653e-10	1.68389e-08	17.1261	-1.53777	2.49004e-08	13.9118	4.78712	yes	NA	NA	11226	GALNT6	protein_coding	12	51351247	51392867	-1	polypeptide N-acetylgalactosaminyltransferase 6 [Source:HGNC Symbol;Acc:HGNC:4128]	19.6154	21.4038	6.74784	7.21445	7.74473	10.0229	4.80227	4.42557	23.6118	23.1861	26.8423	19.8727	28.9186	26.5686
ACVRL1	ENSG00000139567	160.412	-0.712573	0.20323	-3.50623	0.0004545	0.00666246	6.78486	-0.729409	0.00779406	5.09175	3.09446	yes	160.412	-1.32737	0.21277	-6.23854	4.41681e-10	1.74446e-08	6.78486	-1.35271	2.04592e-08	5.09175	1.98283	yes	NA	NA	94	ACVRL1	protein_coding	12	51906908	51923361	1	activin A receptor like type 1 [Source:HGNC Symbol;Acc:HGNC:175]	6.33979	8.43096	2.2884	3.76918	3.71538	4.05182	1.87288	1.89667	9.72471	10.6701	11.2396	6.23564	10.8807	11.2205
KRT18	ENSG00000111057	1476.99	0.717243	0.210687	3.4043	0.000663345	0.00861594	62.1081	0.700721	0.0106819	47.1196	76.5805	yes	1476.99	0.769303	0.210799	3.64946	0.000262793	0.00180318	62.1081	0.739081	0.00247843	47.1196	78.6649	yes	NA	NA	3875	KRT18	protein_coding	12	52948871	52952906	1	keratin 18 [Source:HGNC Symbol;Acc:HGNC:6430]	43.2406	51.7824	75.3118	75.1776	45.7358	47.8755	93.164	81.9258	47.6019	58.3479	61.3675	43.4868	52.421	48.7692
CALCOCO1	ENSG00000012822	1431.77	-0.740204	0.150463	-4.91952	8.67569e-07	6.13346e-05	60.5144	-0.757217	5.71254e-05	62.3658	36.9268	yes	1431.77	-1.08075	0.151212	-7.14723	8.85439e-13	7.35702e-11	60.5144	-1.10577	6.44984e-11	62.3658	28.9295	yes	NA	NA	57658	CALCOCO1	protein_coding	12	53708517	53727745	-1	calcium binding and coiled-coil domain 1 [Source:HGNC Symbol;Acc:HGNC:29306]	75.2376	68.2092	30.1893	37.0735	43.067	44.3035	26.7006	23.4977	78.7815	83.695	96.8885	75.2344	91.1564	89.9246
TMEM198B	ENSG00000182796	249.138	-0.955538	0.179978	-5.3092	1.10107e-07	1.23183e-05	10.5439	-0.97242	2.43861e-05	9.39082	4.81617	yes	249.138	-1.0786	0.183107	-5.89056	3.84898e-09	1.14262e-07	10.5439	-1.10452	1.41937e-07	9.39082	4.34637	yes	NA	NA	NA	TMEM198B	transcribed_unitary_pseudogene	12	55829608	55836246	1	transmembrane protein 198B (pseudogene) [Source:HGNC Symbol;Acc:HGNC:43629]	12.3003	11.5586	4.75283	4.0342	8.68665	8.69009	4.0339	3.58261	19.7143	18.5038	14.7016	12.0646	18.4247	20.0367
PAN2	ENSG00000135473	1382.43	-0.754584	0.146906	-5.13652	2.79866e-07	2.58477e-05	58.4055	-0.771989	2.38396e-05	58.4951	34.2846	yes	1382.43	-0.776749	0.147341	-5.27177	1.35113e-07	2.66172e-06	58.4055	-0.801659	1.44857e-06	58.4951	33.5172	yes	NA	NA	9924	PAN2	protein_coding	12	56316223	56334053	-1	poly(A) specific ribonuclease subunit PAN2 [Source:HGNC Symbol;Acc:HGNC:20074]	69.0333	62.4707	33.0938	32.4209	42.0204	40.7848	27.0368	30.8209	75.603	73.1149	85.0798	68.7276	80.8076	85.4764
STAT2	ENSG00000170581	814.882	-0.72405	0.112275	-6.44888	1.12679e-10	4.45122e-08	34.4217	-0.741758	1.39575e-07	36.2746	21.7332	yes	814.882	-0.853802	0.113414	-7.52816	5.14607e-14	6.21881e-12	34.4217	-0.881251	1.30284e-11	36.2746	19.6694	yes	NA	NA	6773	STAT2	protein_coding	12	56341597	56360167	-1	signal transducer and activator of transcription 2 [Source:HGNC Symbol;Acc:HGNC:11363]	45.0288	42.5899	22.0038	22.5857	29.7753	30.282	20.4577	17.4389	46.9965	43.4007	44.0575	44.8695	46.5696	48.7292
HSD17B6	ENSG00000025423	143.278	-0.803577	0.162336	-4.95008	7.41843e-07	5.4212e-05	6.05461	-0.819561	9.80751e-05	5.97781	3.39476	yes	143.278	-1.15524	0.169682	-6.80829	9.8768e-12	5.99769e-10	6.05461	-1.18116	1.02271e-09	5.97781	2.6174	yes	NA	NA	8630	HSD17B6	protein_coding	12	56752161	56787790	1	hydroxysteroid 17-beta dehydrogenase 6 [Source:HGNC Symbol;Acc:HGNC:23316]	6.77328	6.28242	2.6698	3.68084	2.82578	3.46537	1.87288	2.10742	6.39485	8.68915	8.06219	6.64231	8.41444	7.61393
NAB2	ENSG00000166886	641.444	2.46852	0.310975	7.93799	2.05479e-15	4.05428e-12	26.8143	2.44735	7.63821e-12	8.30851	45.4452	yes	641.444	3.09373	0.310926	9.95005	2.52048e-23	5.10188e-20	26.8143	3.0589	7.23332e-19	8.30851	69.4607	yes	NA	NA	4665	NAB2	protein_coding	12	57089043	57095476	1	NGFI-A binding protein 2 [Source:HGNC Symbol;Acc:HGNC:7627]	13.7091	9.13807	65.0727	37.2207	18.9955	20.3124	82.4549	83.2429	12.0708	15.6675	17.8317	13.6913	14.1691	13.2643
R3HDM2	ENSG00000179912	1211.64	-0.925877	0.160535	-5.76745	8.04785e-09	1.50578e-06	51.2169	-0.942654	1.42149e-06	51.8324	26.9855	yes	1211.64	-1.2425	0.161458	-7.69554	1.40899e-14	2.04937e-12	51.2169	-1.26808	1.42908e-12	51.8324	21.4814	yes	NA	NA	22864	R3HDM2	protein_coding	12	57253762	57431005	-1	R3H domain containing 2 [Source:HGNC Symbol;Acc:HGNC:29167]	60.1468	56.4602	23.8228	25.2064	38.9853	39.8251	19.113	16.7013	72.3489	64.3358	72.7968	59.4826	79.3085	74.0555
MARS1	ENSG00000166986	2921.79	0.73983	0.156381	4.73094	2.23479e-06	0.000128657	122.518	0.723619	0.000129396	99.0867	163.559	yes	2921.79	1.207	0.156377	7.71856	1.17654e-14	1.77893e-12	122.518	1.17894	3.07986e-12	99.0867	224.289	yes	NA	NA	4141	MARS1	protein_coding	12	57475445	57517569	1	methionyl-tRNA synthetase 1 [Source:HGNC Symbol;Acc:HGNC:6898]	82.3631	77.7824	190.172	153.153	169.913	184.305	245.348	254.734	48.9263	58.3929	71.7061	81.7954	55.0323	57.385
B4GALNT1	ENSG00000135454	207.616	0.73416	0.185522	3.95725	7.58161e-05	0.00180231	8.72429	0.715743	0.00266731	6.07106	10.01	yes	207.616	1.1604	0.18555	6.25383	4.00499e-10	1.60002e-08	8.72429	1.1298	5.76029e-08	6.07106	13.3723	yes	NA	NA	2583	B4GALNT1	protein_coding	12	57623409	57633239	-1	beta-1,4-N-acetyl-galactosaminyltransferase 1 [Source:HGNC Symbol;Acc:HGNC:4117]	7.20677	6.30962	11.1193	10.2475	8.11103	6.07773	16.4238	15.8056	7.1138	8.28396	8.82098	7.04899	5.36783	7.2132
WASHC3	ENSG00000120860	220.949	-0.59112	0.175919	-3.36018	0.000778922	0.00958374	9.32164	-0.605201	0.00916618	11.6625	7.64692	yes	220.949	-0.986052	0.179252	-5.50093	3.77789e-08	8.64891e-07	9.32164	-1.00969	6.30018e-07	11.6625	5.74939	yes	NA	NA	51019	WASHC3	protein_coding	12	102012840	102062149	-1	WASH complex subunit 3 [Source:HGNC Symbol;Acc:HGNC:24256]	7.0984	10.6067	4.92886	7.6856	6.75047	6.07773	5.95481	4.21483	8.66521	10.5801	8.77356	6.99476	8.65623	9.13672
C12orf75	ENSG00000235162	1319.98	0.856575	0.145579	5.88391	4.00694e-09	8.86814e-07	55.4499	0.839982	8.26766e-07	41.6159	74.4719	yes	1319.98	1.04081	0.145684	7.14433	9.04336e-13	7.47154e-11	55.4499	1.01109	9.77283e-11	41.6159	83.8962	yes	NA	NA	387882	C12orf75	protein_coding	12	105235290	105396097	1	chromosome 12 open reading frame 75 [Source:HGNC Symbol;Acc:HGNC:35164]	39.6643	41.0669	79.8886	71.5556	44.4799	41.4245	79.9097	86.404	43.1369	45.2916	38.6037	39.5828	41.0566	38.5505
CRY1	ENSG00000008405	1023.98	0.72839	0.16512	4.41126	1.02769e-05	0.000397593	42.8766	0.711339	0.000426981	33.52	54.8158	yes	1023.98	1.56883	0.164965	9.51006	1.90555e-21	1.9654e-18	42.8766	1.53961	7.43646e-18	33.52	97.3918	yes	0.840437	0.000161938	1407	CRY1	protein_coding	12	106991364	107093549	-1	cryptochrome circadian regulator 1 [Source:HGNC Symbol;Acc:HGNC:2384]	27.337	28.2301	79.4192	47.3209	54.7364	55.6592	111.317	118.015	21.19	16.1177	19.207	27.5995	20.9394	17.7525
ACACB	ENSG00000076555	350.116	-0.822285	0.163634	-5.02515	5.0305e-07	3.97025e-05	14.7943	-0.838852	5.82195e-05	17.5868	9.85674	yes	350.116	-1.35204	0.167031	-8.09452	5.74887e-16	1.29296e-13	14.7943	-1.3782	2.99743e-13	17.5868	6.71643	yes	NA	NA	32	ACACB	protein_coding	12	109116595	109268226	1	acetyl-CoA carboxylase beta [Source:HGNC Symbol;Acc:HGNC:85]	20.374	19.7991	8.83087	8.92236	14.5999	11.0359	5.85877	5.58465	20.6981	18.819	20.2977	20.0896	19.8271	20.6778
MSI1	ENSG00000135097	1515.17	0.694661	0.167923	4.13678	3.52207e-05	0.00100848	63.7146	0.676394	0.00112269	43.5231	69.6219	yes	1515.17	0.991657	0.167975	5.90359	3.55674e-09	1.06173e-07	63.7146	0.960207	1.69241e-07	43.5231	84.7917	yes	NA	NA	4440	MSI1	protein_coding	12	120341330	120369164	-1	musashi RNA binding protein 1 [Source:HGNC Symbol;Acc:HGNC:7330]	53.9695	53.3326	81.7369	59.1291	60.3356	63.0165	94.0764	96.1508	57.4401	62.5799	69.9988	53.735	62.4796	55.181
PGAM5	ENSG00000247077	2012.01	0.621898	0.140233	4.43476	9.21729e-06	0.0003691	84.4377	0.60636	0.00034724	80.0156	121.719	yes	2012.01	0.781125	0.140306	5.56729	2.58729e-08	6.21616e-07	84.4377	0.752903	6.77835e-07	80.0156	134.774	yes	NA	NA	192111	PGAM5	protein_coding	12	132710819	132722734	1	PGAM family member 5, mitochondrial serine/threonine protein phosphatase [Source:HGNC Symbol;Acc:HGNC:28763]	59.6862	66.3054	125.246	121.91	92.5181	95.5377	127.692	146.465	51.3102	49.7488	49.4639	60.0519	48.8424	47.6873
GJA3	ENSG00000121743	694.186	1.043	0.174032	5.99313	2.05842e-09	5.19489e-07	29.1442	1.02315	7.42129e-07	17.4151	35.4942	yes	694.186	1.48892	0.174029	8.55562	1.17233e-17	4.746e-15	29.1442	1.45654	1.89344e-14	17.4151	47.966	yes	NA	NA	2700	GJA3	protein_coding	13	20138255	20161052	-1	gap junction protein alpha 3 [Source:HGNC Symbol;Acc:HGNC:4277]	24.5193	20.3159	51.0489	29.8001	26.5309	27.563	52.1526	51.9478	20.8116	21.4753	30.3992	24.8883	21.3262	23.2826
CRYL1	ENSG00000165475	233.261	-0.837092	0.247953	-3.37601	0.000735457	0.00921082	9.85522	-0.853813	0.0097663	8.35497	4.63785	yes	233.261	-1.28483	0.252193	-5.09462	3.49439e-07	6.02368e-06	9.85522	-1.31242	5.92939e-06	8.35497	3.37049	yes	NA	NA	51084	CRYL1	protein_coding	13	20403666	20525873	-1	crystallin lambda 1 [Source:HGNC Symbol;Acc:HGNC:18246]	11.2436	11.5314	3.10987	4.94705	5.1806	4.79821	3.45763	3.10844	9.53552	14.3168	14.2748	11.4139	14.6044	11.8617
TNFRSF19	ENSG00000127863	432.814	-0.747633	0.173457	-4.31018	1.63123e-05	0.000572885	18.2934	-0.763854	0.000556588	21.4957	12.6795	yes	432.814	-1.38514	0.176359	-7.85411	4.02606e-15	7.00776e-13	18.2934	-1.41083	8.74061e-13	21.4957	8.03996	yes	-0.637511	0.0135366	55504	TNFRSF19	protein_coding	13	23570370	23676104	1	TNF receptor superfamily member 19 [Source:HGNC Symbol;Acc:HGNC:11915]	22.1351	27.7678	10.4151	11.5726	16.7977	15.7808	6.24295	6.00613	24.6334	24.3116	19.3493	22.4212	25.1466	27.2098
HSPH1	ENSG00000120694	2598.79	0.995131	0.194131	5.12608	2.95829e-07	2.65317e-05	108.733	0.979167	3.5533e-05	91.8221	180.926	yes	2598.79	1.49093	0.194125	7.68025	1.58779e-14	2.26867e-12	108.733	1.4626	8.43215e-12	91.8221	252.982	yes	NA	NA	10808	HSPH1	protein_coding	13	31134973	31162388	-1	heat shock protein family H (Hsp110) member 1 [Source:HGNC Symbol;Acc:HGNC:16969]	60.7157	64.864	225.466	171.468	124.177	118.089	282.661	270.434	50.9696	40.5194	39.1728	60.5128	41.2501	41.4759
CCNA1	ENSG00000133101	76.3729	3.61009	0.482788	7.47759	7.56993e-14	1.09532e-10	3.1814	3.58388	1.72519e-09	0.6477	7.79933	yes	76.3729	3.92866	0.482924	8.13514	4.11458e-16	9.70323e-14	3.1814	3.88695	4.2211e-12	0.6477	9.63998	yes	NA	NA	8900	CCNA1	protein_coding	13	36431520	36442870	1	cyclin A1 [Source:HGNC Symbol;Acc:HGNC:1577]	0.568956	0.489539	9.3883	7.62671	1.20357	1.81266	12.2938	10.5371	0.643269	0.58528	1.37531	0.596453	0.435229	0.561027
KBTBD7	ENSG00000120696	208.792	-1.06403	0.243512	-4.36953	1.24517e-05	0.000459802	8.82601	-1.07896	0.000615424	11.7256	5.54859	yes	208.792	-1.44677	0.246784	-5.86249	4.55965e-09	1.32958e-07	8.82601	-1.46842	2.05584e-07	11.7256	4.19529	yes	NA	NA	84078	KBTBD7	protein_coding	13	41189834	41194569	-1	kelch repeat and BTB domain containing 7 [Source:HGNC Symbol;Acc:HGNC:25266]	10.8102	11.6946	4.8115	5.35931	10.8322	10.2362	2.30509	2.42353	14.1141	10.7601	7.06627	10.6006	11.0258	11.3007
GUCY1B2	ENSG00000123201	112.792	-1.38633	0.272805	-5.08177	3.73927e-07	3.15787e-05	4.78126	-1.4023	6.62282e-05	5.0078	1.89255	yes	112.792	-1.38123	0.276651	-4.99267	5.95496e-07	9.5792e-06	4.78126	-1.40449	1.36589e-05	5.0078	1.87797	yes	NA	NA	NA	GUCY1B2	transcribed_unitary_pseudogene	13	50994511	51080862	-1	guanylate cyclase 1 soluble subunit beta 2 (pseudogene) [Source:HGNC Symbol;Acc:HGNC:4686]	7.17968	4.75941	1.70163	2.35574	3.50606	4.42501	1.4887	1.89667	11.8437	9.49954	9.20038	7.48277	10.2037	11.9018
PCDH9	ENSG00000184226	327.111	-0.712593	0.198355	-3.59251	0.000327512	0.00529286	13.8147	-0.73035	0.00543029	16.2071	9.77828	yes	327.111	-0.694996	0.199368	-3.486	0.000490304	0.00308296	13.8147	-0.720493	0.00228532	16.2071	9.81444	yes	NA	NA	5101	PCDH9	protein_coding	13	66302834	67230445	-1	protocadherin 9 [Source:HGNC Symbol;Acc:HGNC:8661]	21.0243	16.9163	10.2098	10.0119	15.1232	14.4479	9.22035	7.48132	18.3899	14.0467	19.3967	21.1198	18.7632	21.1988
KLF5	ENSG00000102554	526.711	0.748586	0.160642	4.65996	3.16274e-06	0.000169492	22.0994	0.731758	0.000218872	17.8893	29.6663	yes	526.711	1.19572	0.160637	7.44367	9.79285e-14	1.07633e-11	22.0994	1.16601	3.23906e-11	17.8893	40.1275	yes	NA	NA	688	KLF5	protein_coding	13	73054976	73077541	1	Kruppel like factor 5 [Source:HGNC Symbol;Acc:HGNC:6349]	15.3889	15.6925	36.2623	25.0886	18.7339	21.1121	47.0142	42.0429	15.8169	13.5965	14.8913	15.4807	14.556	15.1076
KCTD12	ENSG00000178695	7356.65	1.41007	0.222096	6.34892	2.16827e-10	7.84335e-08	307.609	1.39103	2.47816e-07	169.721	445.133	yes	7356.65	2.34634	0.222079	10.5653	4.31373e-26	1.30976e-22	307.609	2.31502	7.92087e-20	169.721	844.627	yes	0.936269	0.00296328	115207	KCTD12	protein_coding	13	76880175	76886405	-1	potassium channel tetramerization domain containing 12 [Source:HGNC Symbol;Acc:HGNC:14678]	183.908	174.82	742.204	386.165	271.17	273.605	990.083	1004.24	161.12	138.036	183.249	183.68	157.505	160.013
SPRY2	ENSG00000136158	371.679	0.954053	0.198059	4.81701	1.45727e-06	9.08866e-05	15.5965	0.935534	0.000125884	10.4413	19.9944	yes	371.679	1.46015	0.197994	7.37471	1.64699e-13	1.73937e-11	15.5965	1.42836	6.28262e-11	10.4413	28.1743	yes	NA	NA	10253	SPRY2	protein_coding	13	80335976	80341126	-1	sprouty RTK signaling antagonist 2 [Source:HGNC Symbol;Acc:HGNC:11270]	12.219	11.2866	26.4633	17.5797	11.4078	10.5027	29.63	31.4005	9.6112	10.9853	15.8398	12.2273	11.5578	12.583
CLYBL	ENSG00000125246	210.078	-0.668115	0.147941	-4.5161	6.29896e-06	0.000279604	8.8782	-0.683975	0.000516464	8.37082	5.23411	yes	210.078	-1.18717	0.154737	-7.67217	1.69114e-14	2.38825e-12	8.8782	-1.21399	8.00064e-12	8.37082	3.57578	yes	NA	NA	171425	CLYBL	protein_coding	13	99606669	99897134	1	citrate lyase beta like [Source:HGNC Symbol;Acc:HGNC:18355]	10.0786	9.11087	3.96069	5.56544	5.65156	5.1714	2.78532	2.58158	10.6707	10.9853	12.9944	9.76014	13.9757	12.7433
RAB20	ENSG00000139832	171.445	1.16131	0.263909	4.4004	1.0805e-05	0.000412873	7.18798	1.14083	0.000705004	3.99974	8.85258	yes	171.445	1.97114	0.263347	7.48494	7.15791e-14	8.2012e-12	7.18798	1.93714	1.00674e-10	3.99974	15.4108	yes	0.809829	0.0343124	55647	RAB20	protein_coding	13	110523066	110561722	-1	RAB20, member RAS oncogene family [Source:HGNC Symbol;Acc:HGNC:18260]	5.14769	5.24895	13.3197	8.24509	5.02361	5.1714	17.7684	21.2322	5.25967	5.76275	5.35898	5.12407	5.80306	5.12939
ABHD4	ENSG00000100439	418.209	-0.826664	0.189193	-4.36943	1.24569e-05	0.000459802	17.6685	-0.84282	0.000455449	18.7478	10.4677	yes	418.209	-1.33782	0.191905	-6.97124	3.14155e-12	2.17402e-10	17.6685	-1.36306	1.95899e-10	18.7478	7.25055	yes	NA	NA	63874	ABHD4	protein_coding	14	22598237	22613215	1	abhydrolase domain containing 4 [Source:HGNC Symbol;Acc:HGNC:20154]	20.2928	21.0774	8.68418	9.45241	14.4952	15.141	5.7147	6.00613	21.5684	24.1315	23.2855	20.415	22.6803	22.0403
HAUS4	ENSG00000092036	332.88	-0.590893	0.161418	-3.66064	0.000251583	0.00437042	14.0572	-0.605848	0.00398759	13.1156	8.61153	yes	332.88	-0.824154	0.163868	-5.02937	4.92102e-07	8.08191e-06	14.0572	-0.849834	4.92954e-06	13.1156	7.25451	yes	NA	NA	54930	HAUS4	protein_coding	14	22946228	22957161	-1	HAUS augmin like complex subunit 4 [Source:HGNC Symbol;Acc:HGNC:20163]	10.3496	12.5105	6.07306	8.45122	12.4544	11.6223	5.95481	7.2179	17.3683	17.0181	15.2707	10.2481	19.005	17.6323
NYNRIN	ENSG00000205978	946.743	-0.709453	0.203348	-3.48887	0.000485071	0.00702803	40.0356	-0.728247	0.00615886	36.4665	22.0511	yes	946.743	-1.1181	0.204384	-5.47059	4.48528e-08	1.00982e-06	40.0356	-1.14832	6.87451e-07	36.4665	16.4549	yes	NA	NA	57523	NYNRIN	protein_coding	14	24399003	24419283	1	NYN domain and retroviral integrase containing [Source:HGNC Symbol;Acc:HGNC:20165]	51.6937	59.5878	23.3241	19.6704	32.6011	26.4435	17.3842	16.9647	59.1051	67.3072	53.5898	51.4847	67.3155	70.2085
EGLN3	ENSG00000129521	548.925	0.775173	0.220183	3.52058	0.000430607	0.0064233	23.0837	0.757176	0.00851831	17.1096	28.9464	yes	548.925	0.93235	0.220382	4.23061	2.33054e-05	0.000227529	23.0837	0.901038	0.00038831	17.1096	31.9956	yes	NA	NA	112399	EGLN3	protein_coding	14	33924227	34462774	-1	egl-9 family hypoxia inducible factor 3 [Source:HGNC Symbol;Acc:HGNC:14661]	19.8864	20.9958	34.2086	24.7942	26.1646	26.5501	35.969	32.2435	23.309	23.5463	20.3926	19.9812	25.1949	20.3573
TRIM9	ENSG00000100505	747.531	1.43263	0.220969	6.48341	8.96707e-11	4.05461e-08	31.3237	1.41321	1.34168e-07	16.0434	42.8057	yes	747.531	2.15078	0.220861	9.73814	2.07311e-22	3.14725e-19	31.3237	2.11809	2.31652e-17	16.0434	69.8089	yes	0.718147	0.0254193	114088	TRIM9	protein_coding	14	50975262	51096061	-1	tripartite motif containing 9 [Source:HGNC Symbol;Acc:HGNC:16288]	19.5612	20.615	62.1682	33.746	24.961	22.1784	83.4154	87.247	21.4549	19.4943	23.5226	19.5474	20.4074	23.8036
GCH1	ENSG00000131979	463.014	0.718805	0.184998	3.88548	0.000102129	0.00225036	19.4248	0.701164	0.00269065	14.257	23.1725	yes	463.014	1.38655	0.1848	7.50299	6.23788e-14	7.3547e-12	19.4248	1.35651	2.14813e-11	14.257	36.54	yes	0.667748	0.0123248	2643	GCH1	protein_coding	14	54842008	54902826	-1	GTP cyclohydrolase 1 [Source:HGNC Symbol;Acc:HGNC:4193]	13.6008	14.4142	31.1574	20.4655	18.2106	21.1654	37.5057	38.3023	13.2816	11.1203	10.4808	13.7455	11.7028	12.1021
SPTB	ENSG00000070182	203.302	0.990486	0.184775	5.3605	8.29899e-08	9.8427e-06	8.55452	0.971739	2.29132e-05	5.04208	10.0325	yes	203.302	1.01777	0.185805	5.47764	4.31036e-08	9.76666e-07	8.55452	0.98561	2.80551e-06	5.04208	10.1409	yes	NA	NA	6710	SPTB	protein_coding	14	64746283	64879907	-1	spectrin beta, erythrocytic [Source:HGNC Symbol;Acc:HGNC:11274]	7.55898	7.20711	10.7965	8.33343	7.06445	7.57051	13.0622	11.1693	7.41651	8.01383	11.2396	7.88944	10.6389	8.77606
GALNT16	ENSG00000100626	463.959	0.922682	0.234137	3.94078	8.12176e-05	0.00189951	19.4858	0.902749	0.00268963	11.2255	21.0505	yes	463.959	1.61289	0.233949	6.89419	5.41714e-12	3.52742e-10	19.4858	1.57985	1.88141e-09	11.2255	33.6913	yes	NA	NA	57452	GALNT16	protein_coding	14	69259277	69357033	1	polypeptide N-acetylgalactosaminyltransferase 16 [Source:HGNC Symbol;Acc:HGNC:23233]	16.3913	13.7071	28.8103	19.1404	11.3031	11.0359	43.8447	45.6782	16.1574	17.1532	21.8153	16.4025	17.3608	18.033
SMOC1	ENSG00000198732	1083.5	-0.772404	0.201155	-3.83985	0.000123109	0.00258659	45.7767	-0.788694	0.0023987	56.1222	32.4979	yes	1083.5	-1.52963	0.202303	-7.56109	3.99691e-14	5.05651e-12	45.7767	-1.55497	8.98426e-12	56.1222	19.0591	yes	-0.75723	0.0101042	64093	SMOC1	protein_coding	14	69854131	70032366	1	SPARC related modular calcium binding 1 [Source:HGNC Symbol;Acc:HGNC:20318]	60.9325	65.2175	24.6736	32.1264	48.4569	45.0499	16.2317	12.9079	55.1698	62.0847	61.3675	60.6755	60.9805	57.4652
SIPA1L1	ENSG00000197555	685.694	0.835389	0.140252	5.95636	2.57918e-09	6.08463e-07	28.8359	0.817675	1.34592e-06	20.566	36.3463	yes	685.694	0.922203	0.140568	6.56055	5.36081e-11	2.71279e-09	28.8359	0.891372	9.15108e-09	20.566	38.2712	yes	NA	NA	26037	SIPA1L1	protein_coding	14	71320449	71741229	1	signal induced proliferation associated 1 like 1 [Source:HGNC Symbol;Acc:HGNC:20284]	22.7853	25.5376	40.5751	30.4774	26.5833	24.5775	42.9323	43.6235	25.3902	23.5463	31.3477	23.2074	29.0153	27.4102
FAM161B	ENSG00000156050	106.653	-0.705697	0.162991	-4.32967	1.49333e-05	0.000530462	4.50013	-0.720941	0.000867535	6.00019	3.64519	yes	106.653	-1.10164	0.170362	-6.46646	1.00327e-10	4.75966e-09	4.50013	-1.12845	6.94043e-09	6.00019	2.70591	yes	NA	NA	145483	FAM161B	protein_coding	14	73931501	73950414	-1	FAM161 centrosomal protein B [Source:HGNC Symbol;Acc:HGNC:19854]	5.33735	5.30334	3.13921	2.59131	4.39566	4.63827	3.07345	1.89667	4.95696	4.90735	3.79397	5.25963	5.17439	5.28968
ALDH6A1	ENSG00000119711	410.422	-0.865938	0.180675	-4.7928	1.64467e-06	0.000100836	17.3303	-0.882021	9.80751e-05	19.1378	10.395	yes	410.422	-0.993729	0.182156	-5.45538	4.88679e-08	1.08899e-06	17.3303	-1.0191	6.86523e-07	19.1378	9.41897	yes	NA	NA	4329	ALDH6A1	protein_coding	14	74056847	74084492	-1	aldehyde dehydrogenase 6 family member A1 [Source:HGNC Symbol;Acc:HGNC:7179]	19.6154	21.2134	9.18293	9.33462	15.3325	14.9811	7.87572	7.00716	20.736	19.7644	19.4441	19.2492	19.8755	20.1569
LTBP2	ENSG00000119681	269.741	-0.824945	0.18714	-4.40816	1.04252e-05	0.000401502	11.4074	-0.842605	0.000484029	10.3747	5.81484	yes	269.741	-1.32438	0.19193	-6.90032	5.18842e-12	3.39695e-10	11.4074	-1.3514	4.46108e-10	10.3747	4.04028	yes	NA	NA	4053	LTBP2	protein_coding	14	74498183	74612378	-1	latent transforming growth factor beta binding protein 2 [Source:HGNC Symbol;Acc:HGNC:6715]	15.118	13.8975	5.45695	5.8599	9.31461	7.35725	3.84181	2.5289	15.0979	18.4588	20.8194	15.2367	17.8928	18.594
FOS	ENSG00000170345	142.741	1.10885	0.371501	2.98478	0.00283787	0.0245587	6.00181	1.08597	0.0234487	3.22758	6.91507	yes	142.741	1.73827	0.371223	4.68254	2.8334e-06	3.6511e-05	6.00181	1.70142	4.12617e-05	3.22758	10.6065	yes	NA	NA	2353	FOS	protein_coding	14	75278826	75282230	1	Fos proto-oncogene, AP-1 transcription factor subunit [Source:HGNC Symbol;Acc:HGNC:3796]	5.9334	4.97698	9.59367	5.00595	2.72112	3.03887	14.5028	13.6982	6.96244	7.06838	8.48901	5.96453	7.73741	7.13305
PRIMA1	ENSG00000175785	118.591	0.998874	0.166208	6.0098	1.85756e-09	4.74311e-07	4.98285	0.980543	2.17848e-06	3.84717	7.62225	yes	118.591	0.938564	0.168075	5.58421	2.34763e-08	5.69102e-07	4.98285	0.907621	2.84122e-06	3.84717	7.25532	yes	NA	NA	145270	PRIMA1	protein_coding	14	93718298	93788485	-1	proline rich membrane anchor 1 [Source:HGNC Symbol;Acc:HGNC:18319]	3.68467	4.65062	9.24161	6.65497	4.50031	6.02442	7.34747	7.69207	4.84344	4.59219	4.12594	3.7685	3.67527	4.2077
AL138976.2	ENSG00000259775	104.214	0.833783	0.216757	3.84662	0.000119759	0.00252846	4.38528	0.815506	0.00384421	2.86476	5.08499	yes	104.214	0.958993	0.218025	4.39853	1.08984e-05	0.00011703	4.38528	0.927626	0.000236458	2.86476	5.50614	yes	NA	NA	NA	AL138976.2	lncRNA	14	103331674	103332367	-1	novel transcript, antisense to EIF5	3.33246	3.94351	5.42761	4.18144	2.66879	3.73194	5.95481	5.42659	3.25418	4.50215	3.98367	3.49738	4.98096	4.48821
AL133367.1	ENSG00000260285	114.166	-0.658816	0.135449	-4.86394	1.15074e-06	7.56839e-05	4.82278	-0.674525	0.000250586	5.16473	3.26192	yes	114.166	-0.718669	0.140523	-5.11423	3.15015e-07	5.50889e-06	4.82278	-0.744986	1.30568e-05	5.16473	3.09527	yes	NA	NA	NA	AL133367.1	lncRNA	14	103525010	103529072	-1	novel transcript, antisense to TRMT61A	6.77328	5.6569	3.49127	3.53361	3.34907	3.62531	2.97741	3.31918	6.65973	7.7437	5.54868	6.96765	7.35054	7.85437
CEP170B	ENSG00000099814	2054.72	0.803664	0.194016	4.14226	3.43896e-05	0.000989789	86.2207	0.785072	0.00132273	62.7971	108.246	yes	2054.72	1.39799	0.193988	7.20661	5.73615e-13	5.14137e-11	86.2207	1.36666	2.04087e-10	62.7971	162.032	yes	NA	NA	283638	CEP170B	protein_coding	14	104865268	104896770	1	centrosomal protein 170B [Source:HGNC Symbol;Acc:HGNC:20362]	73.5308	69.2698	146.399	100.119	90.2156	89.3533	204.144	217.275	70.4947	77.0768	73.0814	74.0415	68.7663	72.8533
AHNAK2	ENSG00000185567	155.538	-0.957379	0.204008	-4.69284	2.69432e-06	0.000150328	6.57328	-0.97513	0.000208124	6.72671	3.45254	yes	155.538	-1.05222	0.207617	-5.06808	4.0185e-07	6.77372e-06	6.57328	-1.08175	6.9395e-06	6.72671	3.20429	yes	NA	NA	113146	AHNAK2	protein_coding	14	104937244	104978374	-1	AHNAK nucleoprotein 2 [Source:HGNC Symbol;Acc:HGNC:20125]	9.34713	10.4435	3.90201	2.97412	4.60497	5.01146	3.55368	4.16215	9.422	9.72465	9.76948	9.32635	9.33325	10.6996
NUDT14	ENSG00000183828	227.511	-0.636349	0.22632	-2.81172	0.00492769	0.036071	9.615	-0.652939	0.0352682	10.1147	6.4239	yes	227.511	-1.27375	0.230687	-5.52156	3.36005e-08	7.80264e-07	9.615	-1.29667	8.50854e-07	10.1147	4.07641	yes	NA	NA	256281	NUDT14	protein_coding	14	105172938	105181323	-1	nudix hydrolase 14 [Source:HGNC Symbol;Acc:HGNC:20141]	11.5417	8.53974	4.40077	8.80458	8.9483	8.37021	2.83334	2.73964	12.1464	15.3073	15.8873	11.3055	12.9118	13.0238
OCA2	ENSG00000104044	147.726	-0.739724	0.129414	-5.71594	1.09099e-08	1.90959e-06	6.24058	-0.755367	1.07428e-05	7.71944	4.58859	yes	147.726	-1.16621	0.137014	-8.51165	1.71482e-17	6.21687e-15	6.24058	-1.19478	6.91195e-14	7.71944	3.32139	yes	NA	NA	4948	OCA2	protein_coding	15	27754875	28099315	-1	OCA2 melanosomal transmembrane protein [Source:HGNC Symbol;Acc:HGNC:8101]	8.23631	8.26778	4.16606	4.62314	6.17485	4.7449	3.31356	3.05575	7.90843	8.64413	5.92808	8.18767	8.51115	7.13305
GOLGA8O	ENSG00000206127	223.982	-0.718553	0.21437	-3.35193	0.000802508	0.00984047	9.46967	-0.737597	0.010305	8.89629	5.34609	yes	223.982	-0.680513	0.215974	-3.1509	0.00162767	0.00844069	9.46967	-0.708751	0.00652468	8.89629	5.46112	yes	NA	NA	728047	GOLGA8O	protein_coding	15	32441914	32455634	-1	golgin A8 family member O [Source:HGNC Symbol;Acc:HGNC:44406]	14.7658	9.81798	5.92636	6.53718	9.41926	8.15696	6.43504	5.74271	16.6493	13.0562	16.5512	16.2669	16.4904	15.5084
GOLGA8N	ENSG00000232653	203.958	-0.802974	0.256545	-3.12996	0.00174832	0.0173664	8.62628	-0.821982	0.0184219	9.34265	5.29249	yes	203.958	-1.05491	0.259149	-4.07065	4.68824e-05	0.000411704	8.62628	-1.0829	0.000395396	9.34265	4.40146	yes	NA	NA	643699	GOLGA8N	protein_coding	15	32593456	32607310	1	golgin A8 family member N [Source:HGNC Symbol;Acc:HGNC:44405]	16.5539	10.6611	5.01687	7.33224	8.0587	7.73045	4.17797	4.00409	13.8492	12.606	16.5986	18.3816	13.0085	15.1477
SPRED1	ENSG00000166068	538.649	1.19928	0.171351	6.99896	2.57861e-12	2.15254e-09	22.5876	1.18063	4.45432e-09	14.8338	33.6474	yes	538.649	1.57475	0.171397	9.18774	4.01172e-20	3.14338e-17	22.5876	1.54349	2.04388e-16	14.8338	43.3132	yes	NA	NA	161742	SPRED1	protein_coding	15	38252836	38357249	1	sprouty related EVH1 domain containing 1 [Source:HGNC Symbol;Acc:HGNC:20249]	17.8815	14.0607	45.2399	32.3031	22.2399	21.6986	43.9888	46.2051	15.7033	13.6865	18.8276	17.6496	15.3297	15.9091
SRP14-AS1	ENSG00000248508	161.961	-0.631781	0.159895	-3.95124	7.77489e-05	0.00184221	6.84723	-0.647976	0.00279505	6.48828	4.15365	yes	161.961	-0.750741	0.163875	-4.58119	4.6233e-06	5.5402e-05	6.84723	-0.776453	7.04545e-05	6.48828	3.7859	yes	NA	NA	NA	SRP14-AS1	lncRNA	15	40039242	40076539	1	SRP14 antisense RNA1 (head to head) [Source:HGNC Symbol;Acc:HGNC:48619]	6.99003	8.0774	3.28591	5.18263	5.23292	4.53164	3.84181	2.79233	11.6167	8.50907	8.29931	7.45566	12.0413	10.0584
BMF	ENSG00000104081	728.771	-1.23614	0.228032	-5.42088	5.93054e-08	7.84856e-06	30.8183	-1.25274	1.41792e-05	35.46	14.8912	yes	728.771	-1.59281	0.229292	-6.94664	3.74101e-12	2.52414e-10	30.8183	-1.6179	7.00195e-10	35.46	11.5254	yes	NA	NA	90427	BMF	protein_coding	15	40087890	40108892	-1	Bcl2 modifying factor [Source:HGNC Symbol;Acc:HGNC:24132]	39.2579	47.1862	13.437	13.1333	33.4907	35.0802	8.45199	10.0102	47.0343	45.6518	35.0468	39.0677	47.3917	46.445
LYSMD2	ENSG00000140280	146.98	1.4079	0.212301	6.63165	3.31964e-11	1.88696e-08	6.15425	1.38935	7.50439e-08	4.00607	10.445	yes	146.98	1.75154	0.212481	8.24327	1.67566e-16	4.4241e-14	6.15425	1.72009	7.28081e-13	4.00607	13.1737	yes	NA	NA	256586	LYSMD2	protein_coding	15	51723011	51751585	-1	LysM domain containing 2 [Source:HGNC Symbol;Acc:HGNC:28571]	3.79304	3.61715	13.0556	11.5726	5.80855	5.33134	14.0706	14.1197	3.10283	2.70129	2.8929	3.7685	2.85317	2.32425
ZNF280D	ENSG00000137871	386.671	-0.678528	0.1914	-3.54508	0.000392493	0.00600752	16.3422	-0.695337	0.00602201	18.1863	11.2309	yes	386.671	-0.95919	0.193138	-4.96634	6.82271e-07	1.07265e-05	16.3422	-0.983564	8.96607e-06	18.1863	9.14952	yes	NA	NA	54816	ZNF280D	protein_coding	15	56630181	56734086	-1	zinc finger protein 280D [Source:HGNC Symbol;Acc:HGNC:25953]	20.1302	17.6506	10.3858	11.8081	18.2106	17.007	6.7712	5.90076	24.255	21.6103	20.5349	20.415	25.7269	21.2789
CGNL1	ENSG00000128849	272.438	-1.16832	0.217778	-5.3647	8.10835e-08	9.77687e-06	11.5247	-1.18652	1.60195e-05	9.84419	4.35523	yes	272.438	-1.29899	0.220706	-5.88564	3.96507e-09	1.16883e-07	11.5247	-1.32743	1.33356e-07	9.84419	3.93076	yes	NA	NA	84952	CGNL1	protein_coding	15	57375967	57550727	1	cingulin like 1 [Source:HGNC Symbol;Acc:HGNC:25931]	16.0933	14.7406	4.28341	3.6514	8.00637	6.07773	3.88984	3.89872	16.4223	18.5489	20.0606	15.9687	18.9567	19.3955
TLN2	ENSG00000171914	256.342	-0.759861	0.146129	-5.19992	1.99377e-07	2.01269e-05	10.8294	-0.776178	3.5533e-05	12.9835	7.61895	yes	256.342	-1.16257	0.150166	-7.74187	9.79641e-15	1.53519e-12	10.8294	-1.19044	3.94422e-12	12.9835	5.66906	yes	NA	NA	83660	TLN2	protein_coding	15	62390526	62844631	1	talin 2 [Source:HGNC Symbol;Acc:HGNC:15447]	13.5737	17.569	7.8627	6.12492	8.16336	7.67713	5.61865	5.90076	15.3249	14.1368	12.2356	13.6642	14.1691	15.9492
RBPMS2	ENSG00000166831	302.455	1.28096	0.258133	4.96238	6.96342e-07	5.17582e-05	12.6836	1.26047	9.80751e-05	6.18664	14.8922	yes	302.455	2.10224	0.257782	8.1551	3.48891e-16	8.60762e-14	12.6836	2.06831	2.07975e-12	6.18664	26.103	yes	0.821286	0.0280328	348093	RBPMS2	protein_coding	15	64739891	64775589	-1	RNA binding protein, mRNA processing factor 2 [Source:HGNC Symbol;Acc:HGNC:19098]	8.39887	8.70292	22.4146	12.2204	7.74473	8.53015	33.904	29.978	8.77873	10.0848	12.3304	8.32323	10.3004	9.45731
IGDCC3	ENSG00000174498	259.252	-0.677011	0.140203	-4.82879	1.37366e-06	8.76882e-05	10.9583	-0.693622	0.000172548	9.31698	5.80827	yes	259.252	-0.643562	0.142448	-4.51787	6.24658e-06	7.21834e-05	10.9583	-0.670783	8.1397e-05	9.31698	5.88792	yes	NA	NA	9543	IGDCC3	protein_coding	15	65327127	65378002	-1	immunoglobulin superfamily DCC subclass member 3 [Source:HGNC Symbol;Acc:HGNC:9700]	12.7338	11.5314	5.86769	5.77156	8.32035	8.90334	5.7147	4.95243	16.498	17.9636	15.3656	12.878	18.6665	16.39
MEGF11	ENSG00000157890	214.516	0.930945	0.194077	4.79677	1.61241e-06	9.91384e-05	9.01634	0.912027	0.000174113	6.16293	11.6635	yes	214.516	1.12979	0.194542	5.80744	6.34356e-09	1.80851e-07	9.01634	1.09773	5.65701e-07	6.16293	13.2938	yes	NA	NA	84465	MEGF11	protein_coding	15	65895079	66253747	-1	multiple EGF like domains 11 [Source:HGNC Symbol;Acc:HGNC:29635]	7.82991	7.39748	13.5544	11.1014	3.50606	6.82412	17.1921	15.7529	8.58953	8.374	8.67871	8.29612	8.80131	8.45547
ARID3B	ENSG00000179361	755.148	0.799074	0.226188	3.53278	0.000411207	0.00621507	31.6884	0.778396	0.00836398	18.4711	31.7338	yes	755.148	1.77445	0.225937	7.85371	4.03905e-15	7.00776e-13	31.6884	1.74144	8.41833e-12	18.4711	61.9066	yes	0.975373	0.00211757	10620	ARID3B	protein_coding	15	74541177	74598131	1	AT-rich interaction domain 3B [Source:HGNC Symbol;Acc:HGNC:14350]	27.8517	21.1046	52.9265	26.0898	20.1991	21.0055	78.7092	78.2905	23.9902	23.051	35.2839	27.4639	27.5645	25.3664
TMEM266	ENSG00000169758	247.904	-0.858067	0.153918	-5.57483	2.47767e-08	3.70865e-06	10.4837	-0.873555	9.21282e-06	9.5505	5.25171	yes	247.904	-1.21629	0.159069	-7.64634	2.06787e-14	2.82183e-12	10.4837	-1.24253	8.00064e-12	9.5505	4.03593	yes	NA	NA	123591	TMEM266	protein_coding	15	76059958	76229121	1	transmembrane protein 266 [Source:HGNC Symbol;Acc:HGNC:26763]	10.5934	12.4289	3.75532	4.5348	6.75047	6.07773	3.45763	4.10946	14.3033	16.4329	14.9862	10.1126	16.2969	15.2279
ARNT2	ENSG00000172379	388.808	0.717726	0.166783	4.30336	1.6823e-05	0.000587995	16.341	0.698602	0.00082575	12.0031	19.5534	yes	388.808	1.13748	0.166808	6.81912	9.15993e-12	5.61855e-10	16.341	1.10572	1.85671e-09	12.0031	25.9614	yes	NA	NA	9915	ARNT2	protein_coding	15	80404350	80597933	1	aryl hydrocarbon receptor nuclear translocator 2 [Source:HGNC Symbol;Acc:HGNC:16876]	13.6549	16.6171	27.05	15.8129	14.9138	12.9552	27.469	30.8209	16.006	16.0727	13.516	13.7726	15.9101	14.8672
ANPEP	ENSG00000166825	209.518	-0.877658	0.219589	-3.99683	6.41972e-05	0.00158694	8.86966	-0.895408	0.00197427	7.58617	4.10414	yes	209.518	-1.35336	0.225177	-6.01022	1.85272e-09	6.01639e-08	8.86966	-1.38126	7.88175e-08	7.58617	2.9062	yes	NA	NA	290	ANPEP	protein_coding	15	89784895	89815401	-1	alanyl aminopeptidase, membrane [Source:HGNC Symbol;Acc:HGNC:500]	11.1895	10.4979	3.84334	3.85752	5.12827	6.07773	2.88136	2.68695	15.8925	16.2077	17.0729	11.197	16.2969	16.9109
NPRL3	ENSG00000103148	408.191	-0.647324	0.155485	-4.16326	3.13736e-05	0.000925181	17.2341	-0.663089	0.000876874	19.818	12.5204	yes	408.191	-1.16927	0.158276	-7.38755	1.49559e-13	1.58637e-11	17.2341	-1.19475	1.45068e-11	19.818	8.62283	yes	NA	NA	8131	NPRL3	protein_coding	16	84271	138860	-1	NPR3 like, GATOR1 complex subunit [Source:HGNC Symbol;Acc:HGNC:14124]	18.2608	21.023	8.80153	13.1333	15.7511	14.8744	8.2599	6.90179	18.3142	20.1696	23.1432	18.734	22.1483	20.3573
LMF1	ENSG00000103227	147.792	-0.870915	0.17481	-4.98207	6.29075e-07	4.74078e-05	6.24281	-0.887055	9.19468e-05	6.97788	3.79437	yes	147.792	-1.10317	0.179845	-6.13402	8.56871e-10	3.08347e-08	6.24281	-1.13016	4.49669e-08	6.97788	3.16144	yes	NA	NA	64788	LMF1	protein_coding	16	853634	981318	-1	lipase maturation factor 1 [Source:HGNC Symbol;Acc:HGNC:14154]	8.45306	7.45188	3.96069	3.00357	6.27951	5.49128	3.1695	2.8977	7.79491	7.69868	9.53235	8.32323	9.72012	7.61393
CEROX1	ENSG00000260807	224.264	1.64981	0.485329	3.39937	0.00067541	0.00872046	9.41562	1.62746	0.0106884	4.12842	12.8022	yes	224.264	1.82202	0.485521	3.75272	0.000174928	0.00127254	9.41562	1.78597	0.00165326	4.12842	14.3021	yes	NA	NA	NA	CEROX1	lncRNA	16	975761	981596	-1	cytoplasmic endogenous regulator of oxidative phosphorylation 1 [Source:HGNC Symbol;Acc:HGNC:53928]	8.23631	4.26987	12.8209	20.3183	4.60497	3.73194	19.9774	21.4956	8.3625	9.63461	11.0499	8.16056	9.62341	9.85804
SOX8	ENSG00000005513	455.409	1.60707	0.38788	4.14321	3.42472e-05	0.000987119	19.075	1.58559	0.00123171	8.11752	24.4137	yes	455.409	2.39384	0.387749	6.17368	6.67175e-10	2.48554e-08	19.075	2.35884	8.87656e-08	8.11752	41.7511	yes	NA	NA	30812	SOX8	protein_coding	16	981770	986979	1	SRY-box transcription factor 8 [Source:HGNC Symbol;Acc:HGNC:11203]	12.517	11.1778	35.7049	26.6199	8.84364	9.1166	51.6244	59.956	13.0546	13.3714	16.5512	12.634	16.7322	13.665
SYNGR3	ENSG00000127561	332.2	-0.609623	0.181483	-3.35913	0.000781891	0.00961482	14.0333	-0.627974	0.00892339	11.2176	7.29337	yes	332.2	-0.845748	0.184065	-4.59484	4.33089e-06	5.24152e-05	14.0333	-0.874389	3.6102e-05	11.2176	6.14493	yes	NA	NA	9143	SYNGR3	protein_coding	16	1989660	1994275	1	synaptogyrin 3 [Source:HGNC Symbol;Acc:HGNC:11501]	17.6376	14.523	5.89703	8.98126	7.95404	7.83707	5.7147	6.8491	14.6438	19.8545	26.7001	17.8394	19.4402	17.2315
NTHL1	ENSG00000065057	381.768	-1.05401	0.262844	-4.01001	6.07149e-05	0.00152518	16.1293	-1.06921	0.0020396	20.4818	9.75168	yes	381.768	-1.91509	0.26614	-7.19581	6.20898e-13	5.50424e-11	16.1293	-1.936	3.46867e-10	20.4818	5.32136	yes	-0.861085	0.027983	4913	NTHL1	protein_coding	16	2039815	2047866	-1	nth like DNA glycosylase 1 [Source:HGNC Symbol;Acc:HGNC:8028]	19.8864	20.3159	4.45944	14.7234	13.6579	12.9552	3.21752	3.26649	15.2114	22.916	19.9183	19.7372	17.5059	16.4301
PGP	ENSG00000184207	689.817	1.17738	0.28586	4.11873	3.80973e-05	0.00107385	28.9072	1.16183	0.00223349	24.3864	54.5299	yes	689.817	1.07727	0.28603	3.76627	0.000165706	0.00121344	28.9072	1.0488	0.00237378	24.3864	50.436	yes	NA	NA	283871	PGP	protein_coding	16	2211593	2214840	-1	phosphoglycolate phosphatase [Source:HGNC Symbol;Acc:HGNC:8909]	16.7436	17.3243	45.856	74.1469	29.1997	25.1106	52.873	55.5831	12.3735	12.561	8.67871	17.0802	10.6873	10.8999
AC106820.4	ENSG00000260293	203.053	-1.02425	0.21674	-4.72569	2.29335e-06	0.000131332	8.59743	-1.04213	0.000192309	9.12504	4.44407	yes	203.053	-1.50343	0.221992	-6.77249	1.26588e-11	7.42944e-10	8.59743	-1.52932	1.37757e-09	9.12504	3.13179	yes	NA	NA	NA	AC106820.4	lncRNA	16	2476558	2482173	1	novel transcript, intronic to TBC1D24	13.3027	12.5376	4.4301	5.00595	8.42501	8.37021	1.92091	2.5289	15.5141	15.8926	12.8521	13.3117	17.8444	17.3117
TNFRSF12A	ENSG00000006327	453.062	2.54732	0.419453	6.07296	1.25572e-09	3.49411e-07	18.8847	2.5265	1.46355e-06	4.98993	28.7979	yes	453.062	3.64387	0.419277	8.69083	3.59798e-18	1.7479e-15	18.8847	3.60968	4.34268e-13	4.98993	61.0423	yes	NA	NA	51330	TNFRSF12A	protein_coding	16	3018445	3022383	1	TNF receptor superfamily member 12A [Source:HGNC Symbol;Acc:HGNC:18152]	6.93584	4.59623	47.0882	25.2359	9.62858	9.59642	75.3956	81.8204	3.89745	3.69176	10.1963	6.75076	5.17439	4.60843
TMEM159	ENSG00000011638	264.553	-0.677967	0.18847	-3.59721	0.000321654	0.00522935	11.168	-0.694965	0.00458269	10.3388	6.39613	yes	264.553	-0.62107	0.189915	-3.27024	0.00107455	0.00597959	11.168	-0.649756	0.00378785	10.3388	6.61578	yes	NA	NA	57146	TMEM159	protein_coding	16	21158377	21180616	1	transmembrane protein 159 [Source:HGNC Symbol;Acc:HGNC:30136]	12.1919	12.8368	6.01438	6.86109	7.6924	8.42352	5.33052	6.63836	12.5248	13.7766	13.1366	12.4442	16.0551	12.2624
IL4R	ENSG00000077238	177.648	0.931031	0.248855	3.74125	0.000183104	0.00343186	7.45312	0.91076	0.00463567	4.05707	7.67515	yes	177.648	1.95274	0.247844	7.87888	3.30319e-15	6.03268e-13	7.45312	1.91904	7.92609e-12	4.05707	15.4755	yes	1.02171	0.00323021	3566	IL4R	protein_coding	16	27313668	27364778	1	interleukin 4 receptor [Source:HGNC Symbol;Acc:HGNC:6015]	4.63293	5.95606	12.3221	5.59488	6.12252	5.1714	20.4096	20.3366	5.63806	7.38353	6.3549	4.7174	7.68905	6.49188
QPRT	ENSG00000103485	1969.45	-0.687967	0.187206	-3.67492	0.000237928	0.00420177	83.2642	-0.705589	0.00342116	75.7094	46.4548	yes	1969.45	-1.33255	0.187956	-7.08971	1.34397e-12	1.04631e-10	83.2642	-1.36112	9.03686e-11	75.7094	29.462	yes	-0.644583	0.0192885	23475	QPRT	protein_coding	16	29663279	29698699	1	quinolinate phosphoribosyltransferase [Source:HGNC Symbol;Acc:HGNC:9755]	101.328	102.586	36.321	46.5848	49.9221	52.1939	29.3419	27.291	107.464	131.778	130.655	101.804	124.185	117.615
MVP	ENSG00000013364	258.218	-1.02769	0.360168	-2.85336	0.004326	0.0328636	10.9134	-1.04925	0.0265568	6.59235	3.19842	yes	258.218	-1.42008	0.364068	-3.90058	9.59618e-05	0.000762234	10.9134	-1.45316	0.000468817	6.59235	2.42262	yes	NA	NA	9961	MVP	protein_coding	16	29820394	29848039	1	major vault protein [Source:HGNC Symbol;Acc:HGNC:7531]	17.9086	8.0502	2.17104	4.71148	3.71538	3.41206	2.113	3.47724	9.2328	14.677	28.8816	17.3785	19.6337	14.8271
KCTD13	ENSG00000174943	795.966	0.954289	0.159552	5.98105	2.21707e-09	5.53096e-07	33.3967	0.937121	7.57665e-07	27.0369	51.7749	yes	795.966	1.10073	0.159712	6.892	5.50148e-12	3.56349e-10	33.3967	1.07062	7.22963e-10	27.0369	56.8257	yes	NA	NA	253980	KCTD13	protein_coding	16	29905012	29926236	-1	potassium channel tetramerization domain containing 13 [Source:HGNC Symbol;Acc:HGNC:22234]	27.8517	24.8577	55.9191	51.2373	37.7294	30.0155	70.7854	65.2772	22.0225	21.9255	22.2422	28.0875	23.7442	20.8381
YPEL3	ENSG00000090238	1655.12	-0.795325	0.184197	-4.31781	1.57586e-05	0.000555236	69.9603	-0.812464	0.000451448	63.6048	36.2363	yes	1655.12	-1.21635	0.184908	-6.57814	4.76366e-11	2.43023e-09	69.9603	-1.24375	1.52976e-09	63.6048	26.8449	yes	NA	NA	83719	YPEL3	protein_coding	16	30092314	30096915	-1	yippee like 3 [Source:HGNC Symbol;Acc:HGNC:18327]	80.5479	73.4309	29.1037	36.0428	50.1314	45.583	27.7571	22.5493	87.9765	112.824	111.78	80.8193	102.859	91.0867
CORO1A	ENSG00000102879	139.085	0.937855	0.195831	4.78909	1.67536e-06	0.000102428	5.84306	0.919075	0.000221381	3.70876	7.02464	yes	139.085	1.11241	0.196672	5.65615	1.54808e-08	3.93153e-07	5.84306	1.0814	1.42194e-06	3.70876	7.89725	yes	NA	NA	11151	CORO1A	protein_coding	16	30182827	30189076	1	coronin 1A [Source:HGNC Symbol;Acc:HGNC:2252]	4.49746	3.48117	7.0999	8.45122	4.291	4.69158	9.07629	9.48337	3.3677	4.63722	6.21263	4.41917	4.15886	4.88895
PHKB	ENSG00000102893	873.191	-0.726409	0.146207	-4.96836	6.75216e-07	5.03604e-05	36.8825	-0.742198	4.58311e-05	41.9915	25.1015	yes	873.191	-0.980517	0.147182	-6.66195	2.70209e-11	1.45207e-09	36.8825	-1.0046	9.22746e-10	41.9915	20.8636	yes	NA	NA	5257	PHKB	protein_coding	16	47461123	47701523	1	phosphorylase kinase regulatory subunit beta [Source:HGNC Symbol;Acc:HGNC:8927]	36.2777	45.1192	20.5369	25.3831	35.0083	37.586	17.1921	15.1207	50.8183	43.7609	41.8285	36.7361	45.6991	46.7255
RBL2	ENSG00000103479	1182.35	-0.680579	0.163602	-4.15996	3.18309e-05	0.000932331	49.9288	-0.697463	0.000781971	57.0239	35.1806	yes	1182.35	-0.815832	0.164097	-4.97163	6.63909e-07	1.04853e-05	49.9288	-0.840263	5.90999e-06	57.0239	31.8013	yes	NA	NA	5934	RBL2	protein_coding	16	53433977	53491648	1	RB transcriptional corepressor like 2 [Source:HGNC Symbol;Acc:HGNC:9894]	63.6147	56.8954	33.6805	32.2736	51.9106	49.7947	25.404	25.1309	67.7703	51.5947	59.4231	63.0342	60.787	67.0427
BBS2	ENSG00000125124	738.438	-0.710628	0.142811	-4.97601	6.49086e-07	4.87466e-05	31.2004	-0.727188	4.95585e-05	32.5972	19.7173	yes	738.438	-1.17944	0.144606	-8.15625	3.45587e-16	8.60762e-14	31.2004	-1.20485	1.10101e-13	32.5972	14.092	yes	NA	NA	583	BBS2	protein_coding	16	56466836	56520087	-1	Bardet-Biedl syndrome 2 [Source:HGNC Symbol;Acc:HGNC:967]	36.4944	37.8849	15.1093	20.3477	20.1468	24.0977	11.5735	11.2747	37.6123	42.7704	42.8719	36.3565	42.0238	43.5998
CBFB	ENSG00000067955	2143.17	0.778447	0.100609	7.73732	1.01534e-14	1.72275e-11	89.9798	0.761861	4.94988e-11	76.3946	129.482	yes	2143.17	0.948082	0.100702	9.41476	4.74168e-21	4.42982e-18	89.9798	0.919094	4.42037e-17	76.3946	144.451	yes	NA	NA	865	CBFB	protein_coding	16	67028984	67101058	1	core-binding factor subunit beta [Source:HGNC Symbol;Acc:HGNC:1539]	68.7624	76.5313	144.404	121.939	106.699	108.12	143.06	137.193	66.8243	60.1037	53.2579	68.2667	58.7076	59.4688
TRADD	ENSG00000102871	117.863	-0.794547	0.272249	-2.91846	0.00351767	0.028456	4.97806	-0.809106	0.0303693	6.17476	3.51691	yes	117.863	-1.47704	0.279247	-5.28935	1.22749e-07	2.43992e-06	4.97806	-1.49673	3.29608e-06	6.17476	2.15986	yes	NA	NA	8717	TRADD	protein_coding	16	67154185	67159909	-1	TNFRSF1A associated via death domain [Source:HGNC Symbol;Acc:HGNC:12030]	5.63537	5.76569	1.61361	5.03539	4.76196	4.69158	0.816385	1.63325	5.07047	6.79825	5.40641	5.55785	5.12604	4.72865
ZFP90	ENSG00000184939	636.065	-0.619719	0.128496	-4.82285	1.41521e-06	8.98119e-05	26.8592	-0.636837	9.26777e-05	27.4029	17.6581	yes	636.065	-0.626787	0.129418	-4.84312	1.27816e-06	1.83816e-05	26.8592	-0.65426	1.09527e-05	27.4029	17.4149	yes	NA	NA	146198	ZFP90	protein_coding	16	68530090	68576072	1	ZFP90 zinc finger protein [Source:HGNC Symbol;Acc:HGNC:23329]	30.4527	33.2887	17.3684	16.1957	21.8736	21.0055	16.5678	15.2788	36.4393	31.1099	33.2447	30.6631	35.3503	32.9002
CDH3	ENSG00000062038	171.844	-0.705444	0.223021	-3.16312	0.00156087	0.0159328	7.27171	-0.723628	0.0169387	5.38612	3.29993	yes	171.844	-1.20519	0.230061	-5.2386	1.618e-07	3.10437e-06	7.27171	-1.23346	3.02276e-06	5.38612	2.30258	yes	NA	NA	1001	CDH3	protein_coding	16	68636189	68722616	1	cadherin 3 [Source:HGNC Symbol;Acc:HGNC:1762]	8.77817	9.21966	2.87517	3.5925	3.34907	3.572	2.68927	2.05473	10.4437	12.0658	13.1366	8.78412	13.5405	12.8635
JPH3	ENSG00000154118	475.271	0.979582	0.176602	5.54683	2.90902e-08	4.2374e-06	19.9882	0.960985	6.72963e-06	12.4902	24.4134	yes	475.271	1.13352	0.176898	6.40775	1.4768e-10	6.73012e-09	19.9882	1.10116	1.60723e-08	12.4902	26.9311	yes	NA	NA	57338	JPH3	protein_coding	16	87601835	87698156	1	junctophilin 3 [Source:HGNC Symbol;Acc:HGNC:14203]	16.9603	15.4477	26.7567	20.3772	14.5999	16.7937	30.3984	32.3488	19.6765	21.6103	19.8709	17.4327	21.0361	19.5558
SLC7A5	ENSG00000103257	2620.73	1.02539	0.164348	6.23915	4.39954e-10	1.42519e-07	109.73	1.00803	1.52081e-07	78.4338	157.712	yes	2620.73	1.61784	0.164325	9.84533	7.18033e-23	1.34162e-19	109.73	1.58802	4.65891e-19	78.4338	235.811	yes	NA	NA	8140	SLC7A5	protein_coding	16	87830023	87869507	-1	solute carrier family 7 member 5 [Source:HGNC Symbol;Acc:HGNC:11063]	72.5825	70.1673	209.476	145.909	154.267	154.076	258.026	291.034	43.2125	47.4077	63.7387	71.9539	47.3917	48.649
ZFPM1	ENSG00000179588	138.844	0.723946	0.207041	3.49663	0.000471175	0.00684955	5.82972	0.705434	0.00996613	4.59931	7.50401	yes	138.844	1.08619	0.207244	5.24113	1.59598e-07	3.07182e-06	5.82972	1.0552	8.65747e-06	4.59931	9.59168	yes	NA	NA	161882	ZFPM1	protein_coding	16	88453280	88537031	1	zinc finger protein, FOG family member 1 [Source:HGNC Symbol;Acc:HGNC:19762]	4.79548	4.32426	9.56433	7.33224	6.12252	5.01146	10.8051	13.2767	3.82178	4.99739	4.74246	5.01563	4.15886	4.60843
TLCD3A	ENSG00000167695	1484.47	0.962089	0.146634	6.56114	5.33982e-11	2.75941e-08	62.2664	0.945486	2.33534e-08	50.0398	96.3204	yes	1484.47	1.15362	0.146712	7.86313	3.74663e-15	6.69159e-13	62.2664	1.12401	1.02551e-12	50.0398	109.051	yes	NA	NA	79850	TLCD3A	protein_coding	17	732412	742968	1	TLC domain containing 3A [Source:HGNC Symbol;Acc:HGNC:29646]	44.3515	47.0774	107.555	93.2284	67.714	65.309	121.786	124.127	40.6395	41.5549	38.3665	44.5171	35.0602	36.5068
CLUH	ENSG00000132361	3585.35	0.686261	0.130001	5.27889	1.29967e-07	1.41749e-05	150.524	0.669431	1.78895e-05	136.996	217.867	yes	3585.35	0.752322	0.130062	5.78434	7.27981e-09	2.03483e-07	150.524	0.722957	3.52998e-07	136.996	226.139	yes	NA	NA	23277	CLUH	protein_coding	17	2689386	2712663	-1	clustered mitochondria homolog [Source:HGNC Symbol;Acc:HGNC:29094]	132.648	127.933	233.681	220.438	159.029	162.126	242.995	265.271	89.7928	103.73	125.011	132.765	99.8126	99.7826
ATP2A3	ENSG00000074370	368.244	-0.993017	0.20809	-4.77205	1.82364e-06	0.000108737	15.5742	-1.01102	0.000121612	13.8076	6.8829	yes	368.244	-1.55138	0.212081	-7.31503	2.57333e-13	2.56173e-11	15.5742	-1.58012	4.06486e-11	13.8076	4.62029	yes	NA	NA	489	ATP2A3	protein_coding	17	3923870	3964464	-1	ATPase sarcoplasmic/endoplasmic reticulum Ca2+ transporting 3 [Source:HGNC Symbol;Acc:HGNC:813]	22.108	19.1736	5.31026	6.56663	8.42501	8.63678	4.56215	4.47826	19.9792	27.5081	26.6526	21.9603	25.6785	21.84
CXCL16	ENSG00000161921	468.616	0.643836	0.212029	3.03655	0.00239304	0.0217225	19.7318	0.625619	0.0262271	13.1669	20.371	yes	468.616	0.743224	0.212388	3.49937	0.000466357	0.00295303	19.7318	0.711593	0.00404996	13.1669	21.6348	yes	NA	NA	58191	CXCL16	protein_coding	17	4733533	4739928	-1	C-X-C motif chemokine ligand 16 [Source:HGNC Symbol;Acc:HGNC:16642]	15.3347	19.2824	22.0332	16.6374	15.9604	12.422	25.8362	22.2859	19.2981	21.6103	21.4359	15.562	23.5024	21.2389
TXNDC17	ENSG00000129235	380.873	0.860594	0.233755	3.6816	0.000231772	0.00411541	15.9956	0.845212	0.00537486	14.2584	25.5704	yes	380.873	0.654349	0.234305	2.79272	0.00522673	0.0223202	15.9956	0.626968	0.0264995	14.2584	21.998	yes	NA	NA	84817	TXNDC17	protein_coding	17	6640985	6644541	1	thioredoxin domain containing 17 [Source:HGNC Symbol;Acc:HGNC:28218]	10.3496	10.3619	18.3659	35.13	12.6113	13.5949	21.274	20.1258	6.73541	12.516	8.34674	10.5193	8.51115	8.21503
EIF5A	ENSG00000132507	14707.3	0.603037	0.182105	3.31148	0.000928043	0.0109409	617.733	0.589375	0.0112264	570.604	858.446	yes	14707.3	0.712657	0.182115	3.91323	9.10706e-05	0.000731033	617.733	0.685097	0.000832611	570.604	917.364	yes	NA	NA	1984	EIF5A	protein_coding	17	7306999	7312463	1	eukaryotic translation initiation factor 5A [Source:HGNC Symbol;Acc:HGNC:3300]	351.479	383.745	656.242	762.818	616.543	597.537	808.99	941.066	442.948	489.879	354.689	353.154	415.354	384.223
FAM83G	ENSG00000188522	806.204	0.790141	0.199874	3.9532	7.71122e-05	0.00183112	33.8409	0.771043	0.00224816	22.5114	38.4555	yes	806.204	1.43541	0.199774	7.18517	6.71233e-13	5.84382e-11	33.8409	1.40351	1.91428e-10	22.5114	59.6505	yes	0.645267	0.0270851	644815	FAM83G	protein_coding	17	18968789	19004764	-1	family with sequence similarity 83 member G [Source:HGNC Symbol;Acc:HGNC:32554]	27.8788	25.728	55.9777	31.243	27.4205	28.1495	71.6979	68.3856	24.6334	24.9419	34.7148	28.2231	27.9998	26.248
ANKRD13B	ENSG00000198720	1398.19	0.834822	0.161943	5.15505	2.53569e-07	2.38245e-05	58.7751	0.817105	2.8438e-05	43.8259	77.2686	yes	1398.19	0.906162	0.162079	5.59088	2.25916e-08	5.50953e-07	58.7751	0.875168	8.40538e-07	43.8259	80.478	yes	NA	NA	124930	ANKRD13B	protein_coding	17	29589769	29614761	1	ankyrin repeat domain 13B [Source:HGNC Symbol;Acc:HGNC:26363]	51.6937	47.159	78.539	78.6228	47.201	43.1306	94.3165	98.4163	47.0343	59.8336	64.8295	51.4576	60.9321	51.6946
CORO6	ENSG00000167549	317.994	-1.29723	0.423	-3.06675	0.00216402	0.0202972	13.4764	-1.31698	0.0191217	10.4029	4.17426	yes	317.994	-1.5018	0.424848	-3.53491	0.000407921	0.00263521	13.4764	-1.52334	0.00219764	10.4029	3.60504	yes	NA	NA	84940	CORO6	protein_coding	17	29614756	29622907	-1	coronin 6 [Source:HGNC Symbol;Acc:HGNC:21356]	21.3765	10.1171	3.16855	6.83165	5.70389	5.27803	2.49718	2.47621	22.7415	25.8424	27.4589	21.7705	31.2398	29.1333
AK4P1	ENSG00000263535	114.807	0.944568	0.242782	3.89061	9.99939e-05	0.00221456	4.82226	0.923305	0.0034243	3.91	7.49254	yes	114.807	1.00184	0.243745	4.11019	3.95326e-05	0.000355121	4.82226	0.969388	0.000620483	3.91	7.72962	yes	NA	NA	NA	AK4P1	processed_pseudogene	17	31345519	31346190	1	adenylate kinase 4 pseudogene 1 [Source:HGNC Symbol;Acc:HGNC:364]	5.63537	6.06485	12.4395	6.50773	4.13401	2.98555	8.40397	7.63938	4.01097	3.42164	4.41049	6.58809	3.09497	4.00733
COPRS	ENSG00000172301	1212.42	1.04597	0.169886	6.15689	7.4187e-10	2.23633e-07	50.859	1.03047	2.17661e-07	44.3618	90.5196	yes	1212.42	0.890006	0.17008	5.23286	1.66905e-07	3.18721e-06	50.859	0.861331	3.64922e-06	44.3618	80.5389	yes	NA	NA	55352	COPRS	protein_coding	17	31851871	31859291	-1	coordinator of PRMT5 and differentiation stimulator [Source:HGNC Symbol;Acc:HGNC:28848]	34.3541	34.7845	80.7687	107.363	42.439	40.5715	80.9182	77.869	25.1253	31.425	29.9724	34.4045	27.3227	26.0877
RHBDL3	ENSG00000141314	375.694	0.628953	0.151707	4.14583	3.38585e-05	0.000978515	15.8073	0.610781	0.00161209	13.3198	20.4099	yes	375.694	0.675612	0.152293	4.43626	9.15349e-06	0.000100621	15.8073	0.644264	0.000221545	13.3198	20.9198	yes	NA	NA	162494	RHBDL3	protein_coding	17	32265832	32324659	1	rhomboid like 3 [Source:HGNC Symbol;Acc:HGNC:16502]	16.6352	16.3452	23.0307	18.9048	17.8443	16.2606	22.5707	25.9739	16.1574	19.2692	13.0892	16.4838	16.7805	19.1551
EPOP	ENSG00000273604	932.329	0.685611	0.148169	4.62722	3.70601e-06	0.000189706	39.1241	0.668755	0.000219001	36.259	57.5923	yes	932.329	0.87521	0.148298	5.90168	3.59812e-09	1.07237e-07	39.1241	0.845618	1.75735e-07	36.259	65.1585	yes	NA	NA	100170841	EPOP	protein_coding	17	38671703	38674957	-1	elongin BC and polycomb repressive complex 2 associated protein [Source:HGNC Symbol;Acc:HGNC:34493]	33.1349	34.5125	64.8379	63.2811	50.55	45.8496	63.8221	70.335	27.1308	28.0484	22.005	33.2116	25.6785	23.3227
PSMB3	ENSG00000277791	1687.38	1.06662	0.188447	5.66006	1.51323e-08	2.56588e-06	70.9212	1.05014	3.42019e-06	52.6922	109.131	yes	1687.38	0.73867	0.188647	3.91563	9.01696e-05	0.000724279	70.9212	0.70957	0.000913422	52.6922	86.2011	yes	NA	NA	5691	PSMB3	protein_coding	17	38752741	38764225	1	proteasome 20S subunit beta 3 [Source:HGNC Symbol;Acc:HGNC:9540]	55.2429	59.5878	87.5752	137.104	70.3828	66.1087	82.3589	85.0342	41.8503	57.0873	49.5587	55.2532	47.1015	43.5597
KRT17	ENSG00000128422	334.198	1.19578	0.395092	3.0266	0.00247324	0.0222905	14.0376	1.17322	0.0235195	5.89778	13.3554	yes	334.198	1.76395	0.394999	4.4657	7.98062e-06	8.92492e-05	14.0376	1.72716	0.00012631	5.89778	19.6207	yes	NA	NA	3872	KRT17	protein_coding	17	41619442	41624842	-1	keratin 17 [Source:HGNC Symbol;Acc:HGNC:6427]	12.6525	7.77824	17.5737	11.337	6.12252	6.77081	27.0848	28.977	5.56239	8.73417	23.0009	12.8508	11.0742	8.4154
JUP	ENSG00000173801	1268.28	-0.59644	0.166793	-3.57592	0.000348992	0.00553693	53.5484	-0.613114	0.00407268	54.6316	35.7417	yes	1268.28	-1.20945	0.167839	-7.20602	5.76116e-13	5.1448e-11	53.5484	-1.23596	2.2782e-11	54.6316	23.1641	yes	-0.613014	0.0121388	3728	JUP	protein_coding	17	41754604	41786931	-1	junction plakoglobin [Source:HGNC Symbol;Acc:HGNC:6207]	62.1245	64.3744	26.9914	36.4551	39.6656	41.4245	20.3136	19.9678	52.2562	66.1816	83.2777	62.4378	62.4312	58.7475
C17orf113	ENSG00000267221	154.704	-0.738812	0.160866	-4.59271	4.37518e-06	0.000216801	6.5398	-0.754775	0.000412329	6.43982	3.84788	yes	154.704	-1.27525	0.169514	-7.52297	5.35449e-14	6.40692e-12	6.5398	-1.30236	2.09351e-11	6.43982	2.59068	yes	NA	NA	110806298	C17orf113	protein_coding	17	42038232	42050601	-1	chromosome 17 open reading frame 113 [Source:HGNC Symbol;Acc:HGNC:53437]	8.85945	7.88702	3.46194	3.91642	4.91895	4.31839	2.40113	1.84399	9.15712	10.2199	8.91583	8.75701	10.6389	8.85621
CAVIN1	ENSG00000177469	1969.39	1.57471	0.259899	6.05894	1.37022e-09	3.71741e-07	82.611	1.55513	2.35258e-06	39.7637	116.938	yes	1969.39	1.99276	0.259903	7.66733	1.75608e-14	2.45145e-12	82.611	1.9595	1.02112e-10	39.7637	154.79	yes	NA	NA	284119	CAVIN1	protein_coding	17	42402449	42423256	-1	caveolae associated protein 1 [Source:HGNC Symbol;Acc:HGNC:9688]	55.1345	57.5209	153.616	97.1154	54.2131	54.0065	172.257	174.02	59.3321	67.9375	76.8279	55.2261	69.8785	63.5162
ETV4	ENSG00000175832	97.4869	4.3598	0.83769	5.20455	1.94469e-07	1.99162e-05	4.06062	4.31379	0.000186999	0.360762	7.47652	yes	97.4869	5.17702	0.837477	6.18169	6.34189e-10	2.37723e-08	4.06062	5.11433	1.88651e-06	0.360762	13.0505	yes	NA	NA	2118	ETV4	protein_coding	17	43527844	43579620	-1	ETS variant transcription factor 4 [Source:HGNC Symbol;Acc:HGNC:3493]	1.86943	0	10.6205	7.30279	1.09891	1.54609	15.6074	17.2281	0.0378394	0	3.79397	1.87069	0.0483588	0.0801467
DLX4	ENSG00000108813	286.426	-0.942	0.155291	-6.06602	1.31116e-09	3.60219e-07	12.1091	-0.95779	9.70074e-07	12.0168	6.21121	yes	286.426	-1.42955	0.160569	-8.90305	5.43314e-19	3.56678e-16	12.1091	-1.45508	1.59661e-15	12.0168	4.33586	yes	NA	NA	1748	DLX4	protein_coding	17	49968970	49974959	1	distal-less homeobox 4 [Source:HGNC Symbol;Acc:HGNC:2917]	13.1944	13.8975	4.89952	5.8599	9.20995	7.41057	3.40961	3.37186	16.6493	17.1082	18.4956	13.5829	18.5214	14.7871
ACSF2	ENSG00000167107	415.081	-0.780783	0.182545	-4.2772	1.89259e-05	0.000638744	17.5431	-0.797936	0.000601702	15.9068	9.17125	yes	415.081	-1.19995	0.185336	-6.47446	9.51511e-11	4.54071e-09	17.5431	-1.22766	3.31833e-09	15.9068	6.78433	yes	NA	NA	80221	ACSF2	protein_coding	17	50426158	50474845	1	acyl-CoA synthetase family member 2 [Source:HGNC Symbol;Acc:HGNC:26101]	20.6179	18.8473	7.36395	9.65853	11.4078	11.8356	7.2034	8.27161	21.5306	27.6432	29.5455	20.7945	27.4678	24.3646
NME1	ENSG00000239672	1700.28	0.811813	0.258006	3.14649	0.00165241	0.0166114	71.3937	0.79882	0.0229761	64.8697	112.797	yes	1700.28	0.75466	0.258088	2.92404	0.00345525	0.0157908	71.3937	0.72809	0.0215499	64.8697	107.413	yes	NA	NA	4830	NME1	protein_coding	17	51153536	51162428	1	NME/NM23 nucleoside diphosphate kinase 1 [Source:HGNC Symbol;Acc:HGNC:7849]	30.0734	35.9268	68.5639	108.953	38.7236	36.6263	127.596	106.161	37.4231	53.3055	49.0845	27.3284	41.6853	39.7527
PPM1E	ENSG00000175175	667.477	0.676173	0.146089	4.62851	3.68307e-06	0.000189425	28.0252	0.658377	0.000257484	22.0947	34.9023	yes	667.477	1.14915	0.146063	7.86749	3.61827e-15	6.51021e-13	28.0252	1.11865	2.62816e-12	22.0947	48.0577	yes	NA	NA	22843	PPM1E	protein_coding	17	58755854	58985179	1	protein phosphatase, Mg2+/Mn2+ dependent 1E [Source:HGNC Symbol;Acc:HGNC:19322]	23.4085	23.0899	44.3304	27.091	24.6994	33.1076	55.3221	52.3693	21.8711	19.2692	23.3803	23.0177	18.7149	22.8017
RNFT1	ENSG00000189050	380.049	0.726383	0.15617	4.65124	3.29953e-06	0.000173818	15.9655	0.709852	0.00028834	13.5361	22.0807	yes	380.049	0.944308	0.15645	6.03585	1.58126e-09	5.25428e-08	15.9655	0.915705	1.66926e-07	13.5361	25.4946	yes	NA	NA	51136	RNFT1	protein_coding	17	59952240	59964761	-1	ring finger protein, transmembrane 1 [Source:HGNC Symbol;Acc:HGNC:30206]	10.8102	12.3201	24.3216	21.7023	15.6464	14.7678	23.8192	23.9192	15.4385	11.9307	9.2478	10.953	12.0413	12.4628
TBX2	ENSG00000121068	432.618	0.672683	0.148027	4.54433	5.51094e-06	0.000252621	18.1736	0.654984	0.000396313	14.7667	23.257	yes	432.618	0.927876	0.148257	6.25857	3.88519e-10	1.57285e-08	18.1736	0.89784	4.59903e-08	14.7667	27.5638	yes	NA	NA	6909	TBX2	protein_coding	17	61399843	61409466	1	T-box transcription factor 2 [Source:HGNC Symbol;Acc:HGNC:11597]	15.7953	14.4686	26.4633	23.8224	14.9662	17.007	31.0707	32.7703	12.8654	14.7671	16.978	15.6976	14.3142	14.5867
AMZ2P1	ENSG00000214174	199.739	-0.93612	0.130648	-7.16523	7.76548e-13	8.4271e-10	8.44362	-0.952103	1.4218e-08	8.85578	4.58637	yes	199.739	-1.15907	0.136015	-8.5216	1.57368e-17	5.9726e-15	8.44362	-1.18583	1.17748e-13	8.85578	3.85811	yes	NA	NA	NA	AMZ2P1	transcribed_unprocessed_pseudogene	17	64966550	64975576	-1	archaelysin family metallopeptidase 2 pseudogene 1 [Source:HGNC Symbol;Acc:HGNC:26491]	9.78062	8.94769	4.13672	4.91761	5.70389	7.03737	3.36159	2.84501	11.1248	11.7056	11.5716	9.59747	12.9118	11.3007
KPNA2	ENSG00000182481	6913.74	0.784389	0.154174	5.08768	3.62468e-07	3.09725e-05	289.91	0.768916	3.01799e-05	270.721	461.194	yes	6913.74	0.967766	0.15419	6.27645	3.46394e-10	1.43582e-08	289.91	0.939754	1.75429e-08	270.721	519.21	yes	NA	NA	3838	KPNA2	protein_coding	17	68035708	68046854	1	karyopherin subunit alpha 2 [Source:HGNC Symbol;Acc:HGNC:6395]	188.379	212.542	489.981	476.124	293.148	297.062	520.71	523.64	158.623	159.016	135.919	188.262	136.904	139.495
MAP2K6	ENSG00000108984	212.49	-1.31107	0.243163	-5.39173	6.97815e-08	8.85695e-06	8.98988	-1.32733	1.73412e-05	11.0156	4.39535	yes	212.49	-2.22013	0.251375	-8.83196	1.02854e-18	6.24584e-16	8.98988	-2.24349	6.42879e-15	11.0156	2.28232	yes	-0.909061	0.0142246	5608	MAP2K6	protein_coding	17	69414697	69553865	1	mitogen-activated protein kinase kinase 6 [Source:HGNC Symbol;Acc:HGNC:6846]	12.8963	13.3807	3.57929	4.35812	6.4365	7.19731	1.0565	1.31713	13.7357	11.7506	8.82098	13.0406	11.1225	12.8235
SDK2	ENSG00000069188	622.185	0.682106	0.220592	3.09217	0.00198701	0.0190572	26.2078	0.662761	0.0240129	18.0484	28.6551	yes	622.185	0.746282	0.220866	3.37889	0.000727797	0.00429912	26.2078	0.713103	0.00605923	18.0484	29.6867	yes	NA	NA	54549	SDK2	protein_coding	17	73334384	73644445	-1	sidekick cell adhesion molecule 2 [Source:HGNC Symbol;Acc:HGNC:19308]	26.5242	26.1632	33.3871	24.5291	16.3267	17.3802	36.6413	39.514	32.8824	29.7592	33.055	26.759	31.8201	34.8638
GPRC5C	ENSG00000170412	278.306	1.00504	0.192431	5.22284	1.76198e-07	1.84918e-05	11.6935	0.985403	2.99425e-05	6.97843	13.8673	yes	278.306	1.30919	0.192645	6.79589	1.07648e-11	6.4722e-10	11.6935	1.27651	2.10322e-09	6.97843	17.0023	yes	NA	NA	55890	GPRC5C	protein_coding	17	74424851	74451653	1	G protein-coupled receptor class C group 5 member C [Source:HGNC Symbol;Acc:HGNC:13309]	9.61806	7.61506	18.0725	13.6044	9.52392	8.42352	17.8644	20.7054	7.87059	10.4	11.951	9.6788	9.72012	9.73782
TMEM104	ENSG00000109066	350.786	0.765595	0.197727	3.87199	0.000107952	0.00233133	14.6953	0.748966	0.00301055	13.843	23.2368	yes	350.786	1.10001	0.197823	5.56058	2.68874e-08	6.41546e-07	14.6953	1.07073	1.29562e-06	13.843	29.0655	yes	NA	NA	54868	TMEM104	protein_coding	17	74776499	74839753	1	transmembrane protein 104 [Source:HGNC Symbol;Acc:HGNC:25984]	11.1895	12.2385	27.7542	20.9072	20.0944	17.4335	29.63	31.2424	6.12998	6.88829	5.12186	11.1157	5.41619	6.53195
UBALD2	ENSG00000185262	1477.14	0.666582	0.148477	4.48946	7.14036e-06	0.000309593	62.0814	0.650443	0.000307722	54.7241	85.8325	yes	1477.14	0.627064	0.148657	4.21818	2.46283e-05	0.000237295	62.0814	0.597906	0.000288684	54.7241	82.8073	yes	NA	NA	283991	UBALD2	protein_coding	17	76265348	76271298	1	UBA like domain containing 2 [Source:HGNC Symbol;Acc:HGNC:28438]	49.7701	47.2134	82.265	97.9988	52.8002	49.4749	79.5736	84.5074	46.8073	50.4691	48.5628	49.5056	50.3415	39.7928
SPHK1	ENSG00000176170	384.803	0.90078	0.201877	4.46204	8.11845e-06	0.000338852	16.1564	0.881809	0.00046453	10.1637	18.743	yes	384.803	1.45117	0.201764	7.19241	6.36585e-13	5.61601e-11	16.1564	1.41941	1.99393e-10	10.1637	27.2567	yes	NA	NA	8877	SPHK1	protein_coding	17	76376584	76387860	1	sphingosine kinase 1 [Source:HGNC Symbol;Acc:HGNC:11240]	12.4899	10.09	24.3509	20.4066	11.1985	10.3961	27.0368	35.3519	10.368	14.542	14.3222	12.4442	10.9775	12.9838
RNF213	ENSG00000173821	1093.17	-0.587788	0.186258	-3.15578	0.0016007	0.0162041	46.2092	-0.606554	0.0138531	40.2268	26.4656	yes	1093.17	-0.834606	0.186976	-4.4637	8.05566e-06	9.00055e-05	46.2092	-0.86371	5.42051e-05	40.2268	22.1183	yes	NA	NA	57674	RNF213	protein_coding	17	80260866	80398786	1	ring finger protein 213 [Source:HGNC Symbol;Acc:HGNC:14539]	60.9595	55.1276	26.4633	24.4702	36.4735	36.3064	19.9294	21.601	66.7108	58.8431	74.1247	60.5671	69.8785	82.4309
NPTX1	ENSG00000171246	1397.55	0.717212	0.103067	6.95869	3.43444e-12	2.76078e-09	58.734	0.70013	1.19471e-08	47.3545	76.9536	yes	1397.55	0.906529	0.103206	8.78366	1.5824e-18	9.15156e-16	58.734	0.876701	1.60841e-14	47.3545	87.0277	yes	NA	NA	4884	NPTX1	protein_coding	17	80466834	80477843	-1	neuronal pentraxin 1 [Source:HGNC Symbol;Acc:HGNC:7952]	46.1938	51.592	85.8443	67.9042	61.4869	57.0454	89.8024	99.7861	52.521	45.1116	45.907	46.3606	49.6162	51.2137
BAIAP2	ENSG00000175866	361.157	0.633308	0.192123	3.29637	0.000979442	0.0113983	15.1504	0.615995	0.0135874	12.2256	18.7212	yes	361.157	1.23248	0.191954	6.42071	1.35637e-10	6.25167e-09	15.1504	1.20223	1.47612e-08	12.2256	28.1452	yes	0.599176	0.0329722	10458	BAIAP2	protein_coding	17	81035122	81117432	1	BAR/IMD domain containing adaptor protein 2 [Source:HGNC Symbol;Acc:HGNC:947]	10.8914	10.1171	24.7616	15.5773	11.4601	13.9148	29.9661	34.5616	10.4437	12.1108	11.1448	10.6548	11.461	8.77606
MAFG	ENSG00000197063	947.583	0.635573	0.130582	4.86721	1.13182e-06	7.5353e-05	39.8052	0.619153	9.89756e-05	34.7297	53.3066	yes	947.583	0.810037	0.130752	6.19524	5.81956e-10	2.21563e-08	39.8052	0.780833	4.77169e-08	34.7297	59.6698	yes	NA	NA	4097	MAFG	protein_coding	17	81918270	81927735	-1	MAF bZIP transcription factor G [Source:HGNC Symbol;Acc:HGNC:6781]	32.1595	29.9435	57.1219	48.8816	38.3573	41.9577	59.7402	68.491	30.6499	28.7688	32.1539	31.2595	28.9669	28.7727
METRNL	ENSG00000176845	334.648	0.939133	0.212069	4.42843	9.49227e-06	0.000376637	14.051	0.920708	0.000540335	9.58825	18.1582	yes	334.648	1.29089	0.212165	6.08439	1.16938e-09	4.04042e-08	14.051	1.25929	1.07645e-07	9.58825	22.9966	yes	NA	NA	284207	METRNL	protein_coding	17	83079609	83095122	1	meteorin like, glial cell differentiation regulator [Source:HGNC Symbol;Acc:HGNC:27584]	10.2412	10.5523	22.2679	19.1109	10.1519	10.0229	26.9887	25.9739	10.1788	13.0112	15.4604	10.0584	9.8652	9.85804
EMILIN2	ENSG00000132205	567.078	0.613764	0.143268	4.28404	1.83534e-05	0.00062534	23.8605	0.595033	0.000886535	17.5731	26.6424	yes	567.078	0.810071	0.143547	5.64324	1.6688e-08	4.20925e-07	23.8605	0.778372	9.99033e-07	17.5731	30.3074	yes	NA	NA	84034	EMILIN2	protein_coding	18	2847006	2916003	1	elastin microfibril interfacer 2 [Source:HGNC Symbol;Acc:HGNC:19881]	22.3789	22.3012	30.0719	28.5928	22.3446	18.4464	37.1215	35.0358	21.9468	23.9965	23.4752	22.5025	24.2278	21.7999
GNAL	ENSG00000141404	497.446	0.657362	0.140589	4.67577	2.92851e-06	0.000160506	20.939	0.639641	0.000258287	15.0538	23.5495	yes	497.446	0.718219	0.141115	5.08961	3.58792e-07	6.15905e-06	20.939	0.687432	1.49024e-05	15.0538	24.3712	yes	NA	NA	2774	GNAL	protein_coding	18	11689264	11885685	1	G protein subunit alpha L [Source:HGNC Symbol;Acc:HGNC:4388]	17.448	19.1192	22.9427	21.1722	17.164	15.9407	27.2289	27.9233	18.844	18.909	25.8939	17.9478	21.2779	23.8837
TUBB6	ENSG00000176014	2742.41	0.986686	0.145483	6.78211	1.1843e-11	8.03248e-09	115.167	0.970458	9.64423e-09	91.0537	178.369	yes	2742.41	0.976652	0.145566	6.70935	1.95494e-11	1.09162e-09	115.167	0.947191	1.68488e-09	91.0537	175.547	yes	NA	NA	84617	TUBB6	protein_coding	18	12307669	12344320	1	tubulin beta 6 class V [Source:HGNC Symbol;Acc:HGNC:20776]	78.7868	87.1924	181.018	172.263	89.0644	87.1141	193.627	194.936	79.9167	93.1495	89.4429	79.2469	82.8387	79.7459
LAMA3	ENSG00000053747	449.481	-0.640344	0.185673	-3.44877	0.000563138	0.00768217	19.0004	-0.659191	0.00728874	17.8222	11.3151	yes	449.481	-0.776383	0.18702	-4.15134	3.30535e-05	0.000304463	19.0004	-0.804742	0.000208094	17.8222	10.2071	yes	NA	NA	3909	LAMA3	protein_coding	18	23689443	23956222	1	laminin subunit alpha 3 [Source:HGNC Symbol;Acc:HGNC:6483]	26.0907	22.4916	12.3808	11.9554	17.7919	15.7808	10.8051	9.7468	31.2553	23.9965	31.4425	26.1626	28.1448	34.1024
CHST9	ENSG00000154080	98.0448	1.3057	0.211718	6.16717	6.9522e-10	2.12522e-07	4.12062	1.28573	7.42129e-07	2.40677	5.96165	yes	98.0448	1.33198	0.213227	6.24679	4.18973e-10	1.66561e-08	4.12062	1.29889	6.92221e-08	2.40677	6.03199	yes	NA	NA	83539	CHST9	protein_coding	18	26906481	27185308	-1	carbohydrate sulfotransferase 9 [Source:HGNC Symbol;Acc:HGNC:19898]	3.68467	2.85565	6.86519	5.38876	3.50606	3.14549	7.15538	6.53299	4.20017	3.10648	3.2723	3.74139	4.15886	4.60843
CCBE1	ENSG00000183287	149.145	-0.793391	0.207928	-3.8157	0.000135797	0.00277514	6.30628	-0.810874	0.0032866	5.36718	3.09577	yes	149.145	-1.01194	0.213012	-4.75061	2.02803e-06	2.74128e-05	6.30628	-1.04063	2.39596e-05	5.36718	2.61727	yes	NA	NA	147372	CCBE1	protein_coding	18	59430939	59697662	-1	collagen and calcium binding EGF domains 1 [Source:HGNC Symbol;Acc:HGNC:29426]	7.58608	7.96861	3.60863	2.06127	2.98277	3.89188	2.73729	2.84501	9.64904	8.64413	9.34265	7.40144	10.3488	10.3389
BCL2	ENSG00000171791	353.43	0.702279	0.156435	4.48928	7.14643e-06	0.000309593	14.8576	0.683628	0.00052583	11.2323	18.1082	yes	353.43	0.963715	0.156704	6.14993	7.75184e-10	2.80614e-08	14.8576	0.932338	1.0688e-07	11.2323	21.551	yes	NA	NA	596	BCL2	protein_coding	18	63123346	63320128	-1	BCL2 apoptosis regulator [Source:HGNC Symbol;Acc:HGNC:990]	15.118	12.4561	22.2972	16.8141	13.2393	16.2073	22.9068	24.8148	14.0006	11.3454	15.3182	14.9655	12.0413	13.8253
LZTS3	ENSG00000088899	475.532	-0.86788	0.150855	-5.75308	8.76299e-09	1.6118e-06	20.1058	-0.885696	2.51468e-06	20.4839	11.1078	yes	475.532	-1.07727	0.152797	-7.05038	1.78429e-12	1.32946e-10	20.1058	-1.10421	1.54662e-10	20.4839	9.51227	yes	NA	NA	9762	LZTS3	protein_coding	20	3162617	3173592	-1	leucine zipper tumor suppressor family member 3 [Source:HGNC Symbol;Acc:HGNC:30139]	27.5266	23.7427	10.4738	12.9566	16.693	12.8485	9.3164	9.32531	27.8498	30.7947	31.6797	27.3013	30.2243	29.5741
RNF24	ENSG00000101236	413.78	0.721723	0.164359	4.39112	1.12766e-05	0.000427133	17.3683	0.703394	0.000611026	13.9251	22.7064	yes	413.78	1.17965	0.16434	7.17806	7.07055e-13	6.1337e-11	17.3683	1.14816	2.23291e-10	13.9251	30.9625	yes	NA	NA	11237	RNF24	protein_coding	20	3927309	4015558	-1	ring finger protein 24 [Source:HGNC Symbol;Acc:HGNC:13779]	16.2288	14.8766	28.8397	22.409	17.8966	16.7937	36.5933	38.513	15.6277	11.9757	14.2748	16.05	12.6217	12.583
NDUFAF5	ENSG00000101247	210.025	0.673524	0.141217	4.76942	1.84754e-06	0.000109861	8.82218	0.656528	0.000342497	7.88024	12.3336	yes	210.025	0.765784	0.142113	5.38855	7.10301e-08	1.50815e-06	8.82218	0.737167	8.43196e-06	7.88024	13.075	yes	NA	NA	79133	NDUFAF5	protein_coding	20	13785007	13821580	1	NADH:ubiquinone oxidoreductase complex assembly factor 5 [Source:HGNC Symbol;Acc:HGNC:15899]	6.15014	6.17364	11.706	13.5455	8.68665	9.06328	13.0622	12.8025	6.73541	5.49263	7.01885	6.18142	6.67352	5.69041
ID1	ENSG00000125968	99.5181	0.890694	0.235442	3.78308	0.000154901	0.00304003	4.18053	0.872119	0.00468544	2.90593	5.3092	yes	99.5181	1.19275	0.2359	5.05616	4.27791e-07	7.14652e-06	4.18053	1.16134	1.89809e-05	2.90593	6.52249	yes	NA	NA	3397	ID1	protein_coding	20	31605283	31606515	1	inhibitor of DNA binding 1, HLH protein [Source:HGNC Symbol;Acc:HGNC:5360]	2.73641	2.88284	5.42761	6.47828	3.24441	1.9726	6.05086	6.8491	2.95147	3.19653	3.13003	2.71115	3.33676	2.68491
OSER1-DT	ENSG00000223891	167.231	-0.592648	0.15511	-3.82083	0.000133005	0.00273365	7.06257	-0.609327	0.00327107	7.13547	4.67151	yes	167.231	-0.80875	0.159558	-5.06868	4.0059e-07	6.75717e-06	7.06257	-0.83518	6.30153e-06	7.13547	3.95966	yes	NA	NA	NA	OSER1-DT	lncRNA	20	44210907	44226027	1	OSER1 divergent transcript [Source:HGNC Symbol;Acc:HGNC:48585]	6.85456	8.18619	4.31275	5.03539	5.59923	5.59791	3.50566	3.21381	8.85441	9.58958	7.30339	6.66943	9.8652	8.05474
SDC4	ENSG00000124145	706.707	0.623932	0.164928	3.78306	0.000154915	0.00304003	29.6825	0.605455	0.00354643	20.6516	31.4437	yes	706.707	1.37212	0.164713	8.33038	8.05822e-17	2.30275e-14	29.6825	1.34088	9.32715e-14	20.6516	52.4098	yes	0.748187	0.00110453	6385	SDC4	protein_coding	20	45325288	45348424	-1	syndecan 4 [Source:HGNC Symbol;Acc:HGNC:10661]	24.0045	21.6485	43.6849	25.8542	22.9725	22.9781	52.2006	55.267	26.147	23.8614	23.7597	24.1292	25.34	21.84
EYA2	ENSG00000064655	311.099	0.769497	0.17701	4.3472	1.37885e-05	0.000495475	13.0895	0.752641	0.000729977	10.0317	16.9272	yes	311.099	0.71372	0.177803	4.0141	5.96722e-05	0.000505031	13.0895	0.683495	0.000818117	10.0317	16.1438	yes	NA	NA	2139	EYA2	protein_coding	20	46894624	47188844	1	EYA transcriptional coactivator and phosphatase 2 [Source:HGNC Symbol;Acc:HGNC:3520]	10.0516	11.3954	16.8109	13.1333	9.73324	7.03737	18.5368	17.0174	12.7897	13.5065	12.1407	9.86858	13.3954	14.226
CEBPB	ENSG00000172216	425.002	0.626005	0.227978	2.7459	0.00603452	0.0414048	17.8649	0.609454	0.0480489	14.3543	21.8859	yes	425.002	0.739355	0.228275	3.23888	0.00119999	0.00655597	17.8649	0.71061	0.00825483	14.3543	23.4967	yes	NA	NA	1051	CEBPB	protein_coding	20	50190830	50192668	1	CCAAT enhancer binding protein beta [Source:HGNC Symbol;Acc:HGNC:1834]	13.4382	12.1569	21.0063	26.7965	13.8672	12.9552	21.3221	23.6557	11.8437	11.3904	12.8995	13.5015	14.8945	10.1386
RBM38	ENSG00000132819	1132.6	0.631986	0.152093	4.15527	3.24907e-05	0.000942751	47.5558	0.615886	0.000959616	45.322	69.394	yes	1132.6	0.685007	0.152263	4.49885	6.83221e-06	7.78763e-05	47.5558	0.656286	9.34856e-05	45.322	71.4034	yes	NA	NA	55544	RBM38	protein_coding	20	57391396	57409333	1	RNA binding motif protein 38 [Source:HGNC Symbol;Acc:HGNC:15818]	36.2777	41.6108	71.8792	75.7959	51.492	48.7285	68.0481	76.3411	32.5797	34.7566	25.6567	36.0312	33.3676	28.2918
SLCO4A1	ENSG00000101187	649.001	0.764883	0.135981	5.62493	1.85581e-08	3.05141e-06	27.2709	0.747732	4.96806e-06	21.0864	35.4234	yes	649.001	0.839039	0.136329	6.15452	7.53031e-10	2.7423e-08	27.2709	0.809547	6.90252e-08	21.0864	37.0003	yes	NA	NA	28231	SLCO4A1	protein_coding	20	62642503	62685785	1	solute carrier organic anion transporter family member 4A1 [Source:HGNC Symbol;Acc:HGNC:10953]	23.4085	17.7594	35.0594	34.5999	27.6298	24.5775	41.2995	43.0966	18.5791	19.5393	28.8816	23.9394	17.2157	20.6778
HELZ2	ENSG00000130589	881.827	-0.84652	0.155727	-5.43593	5.45108e-08	7.34846e-06	37.2792	-0.864525	6.1703e-06	37.7921	20.7886	yes	881.827	-1.24955	0.157143	-7.95167	1.84011e-15	3.5194e-13	37.2792	-1.2768	2.77731e-13	37.7921	15.5693	yes	NA	NA	85441	HELZ2	protein_coding	20	63558086	63574239	-1	helicase with zinc finger 2 [Source:HGNC Symbol;Acc:HGNC:30021]	51.6124	45.4728	19.1287	22.7918	23.3912	23.8311	12.8701	13.8036	49.3425	50.0639	50.6021	51.8101	51.3087	52.1755
CBARP	ENSG00000099625	319.018	0.668482	0.199311	3.35397	0.000796606	0.00977915	13.4318	0.648942	0.0122913	8.60691	13.5685	yes	319.018	0.858558	0.199716	4.2989	1.71651e-05	0.000174015	13.4318	0.826334	0.000278971	8.60691	15.3699	yes	NA	NA	255057	CBARP	protein_coding	19	1228287	1238027	-1	CACN subunit beta associated regulatory protein [Source:HGNC Symbol;Acc:HGNC:28617]	13.2485	10.3347	15.4907	14.2522	9.52392	10.6627	17.6243	19.8624	12.9789	16.5679	15.2233	13.0135	16.3936	14.1058
PWWP3A	ENSG00000160953	1122.46	-0.724111	0.152653	-4.74352	2.10034e-06	0.000122542	47.4293	-0.740832	0.000106009	50.7398	30.3687	yes	1122.46	-1.05689	0.153539	-6.88358	5.83683e-12	3.75071e-10	47.4293	-1.08154	2.79867e-10	50.7398	23.927	yes	NA	NA	84939	PWWP3A	protein_coding	19	1354711	1378431	1	PWWP domain containing 3A, DNA repair factor [Source:HGNC Symbol;Acc:HGNC:29641]	58.7921	50.4226	24.3509	34.8061	43.5903	44.2501	16.6639	20.2312	65.3864	62.3998	58.5694	60.1604	62.3829	67.8041
GADD45B	ENSG00000099860	401.956	1.04775	0.23598	4.44001	8.99564e-06	0.000364937	16.8378	1.03028	0.000540714	11.5406	23.5441	yes	401.956	1.71848	0.235826	7.28706	3.16781e-13	3.0902e-11	16.8378	1.68777	1.91818e-10	11.5406	37.1727	yes	NA	NA	4616	GADD45B	protein_coding	19	2476122	2478259	1	growth arrest and DNA damage inducible beta [Source:HGNC Symbol;Acc:HGNC:4096]	9.91609	9.38284	30.3653	22.2912	9.94256	9.38316	42.308	42.0956	8.43818	9.90473	14.9388	10.1939	9.0431	8.01467
GNG7	ENSG00000176533	330.573	-0.586572	0.134893	-4.34843	1.37115e-05	0.000494343	13.9558	-0.603872	0.000581281	14.3529	9.47377	yes	330.573	-0.711143	0.137024	-5.18993	2.10375e-07	3.90973e-06	13.9558	-0.739299	3.17026e-06	14.3529	8.61064	yes	NA	NA	2788	GNG7	protein_coding	19	2511219	2702694	-1	G protein subunit gamma 7 [Source:HGNC Symbol;Acc:HGNC:4410]	16.6623	17.433	10.0337	9.18739	14.2336	13.5416	7.44351	8.6404	18.3521	17.3333	16.646	16.5651	19.2952	16.7507
MFSD12	ENSG00000161091	1362.98	0.694921	0.140657	4.94052	7.79129e-07	5.65559e-05	57.1807	0.678828	6.59032e-05	51.9664	83.1107	yes	1362.98	0.949874	0.140726	6.74982	1.48027e-11	8.5105e-10	57.1807	0.921442	1.52852e-09	51.9664	98.3779	yes	NA	NA	126321	MFSD12	protein_coding	19	3538261	3574290	-1	major facilitator superfamily domain containing 12 [Source:HGNC Symbol;Acc:HGNC:28299]	42.3466	42.9163	88.6021	86.0434	65.7779	68.0279	105.122	113.8	34.9257	36.2423	33.6241	42.6464	31.3365	32.219
SNAPC2	ENSG00000104976	267.263	0.745458	0.175455	4.2487	2.15013e-05	0.000701751	11.234	0.727012	0.00100934	8.30076	13.7646	yes	267.263	0.76703	0.17626	4.35169	1.35089e-05	0.00014095	11.234	0.735616	0.000244557	8.30076	13.8786	yes	NA	NA	6618	SNAPC2	protein_coding	19	7920338	7923250	1	small nuclear RNA activating complex polypeptide 2 [Source:HGNC Symbol;Acc:HGNC:11135]	9.83481	9.02928	14.9626	14.9589	8.79131	9.00997	14.0706	15.911	6.81108	8.55409	10.7654	9.86858	9.8652	8.13489
CTXN1	ENSG00000178531	505.318	1.03817	0.211569	4.90701	9.24731e-07	6.45349e-05	21.2315	1.02164	9.16167e-05	14.4923	29.4135	yes	505.318	0.977467	0.211957	4.61163	3.99521e-06	4.88147e-05	21.2315	0.94742	7.56883e-05	14.4923	27.9698	yes	NA	NA	404217	CTXN1	protein_coding	19	7924491	7926135	-1	cortexin 1 [Source:HGNC Symbol;Acc:HGNC:31108]	13.086	14.4414	23.9108	35.395	14.8615	15.5142	32.9916	32.4015	14.4546	19.5844	18.4482	13.0406	14.2659	13.4646
KANK3	ENSG00000186994	165.661	-0.605043	0.172159	-3.51445	0.000440672	0.00651967	7.00492	-0.621435	0.0082149	5.60939	3.67886	yes	165.661	-0.983471	0.178889	-5.49765	3.84882e-08	8.78645e-07	7.00492	-1.01028	1.15627e-06	5.60939	2.80119	yes	NA	NA	256949	KANK3	protein_coding	19	8322584	8343262	-1	KN motif and ankyrin repeat domains 3 [Source:HGNC Symbol;Acc:HGNC:24796]	8.23631	6.52719	2.90451	3.79863	4.13401	3.78525	3.45763	2.79233	10.368	12.4259	10.1963	8.05211	11.7028	9.29701
PDE4A	ENSG00000065989	349.242	0.815957	0.157498	5.18076	2.20983e-07	2.18158e-05	14.6744	0.797929	4.28583e-05	11.1945	19.5195	yes	349.242	0.9592	0.157928	6.07366	1.25029e-09	4.26539e-08	14.6744	0.928255	1.5251e-07	11.1945	21.3882	yes	NA	NA	5141	PDE4A	protein_coding	19	10416773	10469630	1	phosphodiesterase 4A [Source:HGNC Symbol;Acc:HGNC:8780]	12.4357	13.1904	22.3266	17.0202	15.2801	15.7808	23.8673	23.9192	13.8492	12.471	13.3737	12.4171	12.5733	14.2661
EPOR	ENSG00000187266	222.84	-0.637505	0.162976	-3.91165	9.16689e-05	0.00208333	9.4171	-0.654363	0.00265407	7.47047	4.79539	yes	222.84	-0.771487	0.166505	-4.63343	3.5966e-06	4.48008e-05	9.4171	-0.798358	4.4872e-05	7.47047	4.33269	yes	NA	NA	2057	EPOR	protein_coding	19	11377207	11384342	-1	erythropoietin receptor [Source:HGNC Symbol;Acc:HGNC:3416]	11.2166	9.60041	3.54995	4.91761	5.38991	6.13104	4.226	4.689	11.1248	14.2718	13.848	11.1157	15.5715	12.7834
JUNB	ENSG00000171223	520.896	1.09609	0.219904	4.9844	6.21545e-07	4.74052e-05	21.812	1.07719	7.36621e-05	13.2613	27.9881	yes	520.896	2.04798	0.219622	9.32501	1.10971e-20	9.62676e-18	21.812	2.01657	3.10678e-16	13.2613	53.7203	yes	0.951891	0.00194456	3726	JUNB	protein_coding	19	12791486	12793315	1	JunB proto-oncogene, AP-1 transcription factor subunit [Source:HGNC Symbol;Acc:HGNC:6205]	13.8988	12.2929	43.3916	23.3513	15.9604	16.847	70.4493	64.2762	11.3896	15.3073	19.1596	13.854	12.7184	10.4591
IL27RA	ENSG00000104998	451.562	1.18681	0.202941	5.84803	4.97428e-09	1.03737e-06	18.9642	1.16773	1.88562e-06	10.7657	24.2588	yes	451.562	1.5133	0.203039	7.45324	9.10744e-14	1.01129e-11	18.9642	1.48061	4.03727e-11	10.7657	30.1629	yes	NA	NA	9466	IL27RA	protein_coding	19	14031762	14053218	1	interleukin 27 receptor subunit alpha [Source:HGNC Symbol;Acc:HGNC:17290]	14.1697	13.136	29.6612	20.7894	12.6113	13.9148	31.9351	35.0885	15.3249	15.1272	17.4997	14.5046	18.5214	15.9893
PALM3	ENSG00000187867	233.674	0.667271	0.190679	3.49944	0.000466243	0.00678694	9.84366	0.647982	0.00958639	6.17372	9.75391	yes	233.674	0.693283	0.191709	3.61633	0.00029881	0.00201334	9.84366	0.660698	0.00321907	6.17372	9.87792	yes	NA	NA	342979	PALM3	protein_coding	19	14053363	14062076	-1	paralemmin 3 [Source:HGNC Symbol;Acc:HGNC:33274]	9.91609	7.85983	9.41764	11.5137	6.8028	5.01146	10.9972	11.1166	11.1626	12.516	11.5716	9.70591	11.7512	11.1003
TMEM38A	ENSG00000072954	188.155	0.742714	0.20259	3.66609	0.000246285	0.00431078	7.91576	0.724391	0.00602201	5.32295	8.84603	yes	188.155	0.853077	0.203417	4.19373	2.74402e-05	0.000259893	7.91576	0.821209	0.000472363	5.32295	9.47721	yes	NA	NA	79041	TMEM38A	protein_coding	19	16661139	16690023	1	transmembrane protein 38A [Source:HGNC Symbol;Acc:HGNC:28462]	6.82747	6.93514	9.44698	7.71505	5.9132	6.23767	9.60453	11.1166	6.69757	7.20344	9.86432	6.91343	7.20547	8.65584
PGPEP1	ENSG00000130517	253.546	-0.86543	0.172538	-5.01587	5.27941e-07	4.12174e-05	10.7103	-0.883882	5.69768e-05	9.03976	4.92878	yes	253.546	-0.89136	0.175074	-5.09132	3.55573e-07	6.11243e-06	10.7103	-0.920448	5.46748e-06	9.03976	4.80336	yes	NA	NA	54858	PGPEP1	protein_coding	19	18340598	18369950	1	pyroglutamyl-peptidase I [Source:HGNC Symbol;Acc:HGNC:13568]	13.8446	11.8849	5.69166	4.91761	10.4658	8.53015	4.85029	4.26752	13.8114	13.8216	14.7016	13.8811	14.556	14.9073
SLC25A42	ENSG00000181035	433.228	-0.706699	0.128586	-5.49592	3.88686e-08	5.41004e-06	18.2935	-0.723493	8.38009e-06	18.9179	11.4759	yes	433.228	-1.00902	0.13118	-7.69184	1.45031e-14	2.09691e-12	18.2935	-1.03668	3.13191e-12	18.9179	9.20365	yes	NA	NA	284439	SLC25A42	protein_coding	19	19063994	19113030	1	solute carrier family 25 member 42 [Source:HGNC Symbol;Acc:HGNC:28380]	21.9725	20.6694	10.5325	11.7787	16.693	12.9019	9.84465	8.27161	21.909	27.8683	24.8979	21.7976	21.7615	21.4392
CILP2	ENSG00000160161	470.52	0.805812	0.1822	4.42267	9.74879e-06	0.000382992	19.7757	0.786194	0.000483491	14.1593	24.4962	yes	470.52	0.928472	0.182521	5.08694	3.63884e-07	6.23411e-06	19.7757	0.895885	9.92979e-06	14.1593	26.4575	yes	NA	NA	148113	CILP2	protein_coding	19	19538248	19546659	1	cartilage intermediate layer protein 2 [Source:HGNC Symbol;Acc:HGNC:24213]	20.2115	17.0795	30.776	24.5586	17.8443	15.6208	26.1724	32.0854	13.66	18.9541	20.108	20.2252	18.7632	16.5102
WTIP	ENSG00000142279	265.681	0.814839	0.167795	4.85615	1.1969e-06	7.7777e-05	11.1686	0.796024	0.000146154	7.45823	13.0198	yes	265.681	1.10262	0.168089	6.55973	5.39057e-11	2.72218e-09	11.1686	1.07104	1.14616e-08	7.45823	15.7993	yes	NA	NA	126374	WTIP	protein_coding	19	34481758	34512304	1	WT1 interacting protein [Source:HGNC Symbol;Acc:HGNC:20964]	10.7018	8.0774	13.6424	14.1933	10.3612	8.95666	21.226	19.0721	9.45984	11.8407	11.9984	10.6277	9.57505	10.0183
ARHGAP33	ENSG00000004777	312.492	-0.944083	0.330582	-2.85582	0.00429254	0.0327126	13.2236	-0.962982	0.0268853	11.8491	6.08223	yes	312.492	-0.889643	0.331466	-2.68397	0.00727541	0.0292582	13.2236	-0.913145	0.0194142	11.8491	6.28211	yes	NA	NA	115703	ARHGAP33	protein_coding	19	35774532	35788822	1	Rho GTPase activating protein 33 [Source:HGNC Symbol;Acc:HGNC:23085]	20.0218	11.9937	5.28092	8.33343	11.8264	13.0085	5.23447	5.37391	24.6713	26.6978	25.1825	19.6287	26.3072	22.7216
WDR62	ENSG00000075702	746.633	0.753159	0.164466	4.57941	4.66283e-06	0.000224036	31.3275	0.736311	0.000272559	26.9558	44.8842	yes	746.633	1.02375	0.164565	6.22093	4.94212e-10	1.92997e-08	31.3275	0.994533	3.70497e-08	26.9558	53.718	yes	NA	NA	284403	WDR62	protein_coding	19	36054881	36105108	1	WD repeat domain 62 [Source:HGNC Symbol;Acc:HGNC:24502]	24.9799	23.8243	48.2324	46.2019	30.351	33.9073	63.486	64.2235	21.2279	20.3947	23.3329	25.1052	20.5525	19.3153
ZFP14	ENSG00000142065	143.038	-1.24705	0.251662	-4.95527	7.22316e-07	5.32114e-05	6.04738	-1.26269	9.80751e-05	7.9678	3.31792	yes	143.038	-1.62022	0.256827	-6.30859	2.81585e-10	1.19158e-08	6.04738	-1.64103	2.44563e-08	7.9678	2.51218	yes	NA	NA	57677	ZFP14	protein_coding	19	36334453	36379201	-1	ZFP14 zinc finger protein [Source:HGNC Symbol;Acc:HGNC:29312]	8.34468	8.13179	2.72847	3.62195	7.43075	6.45093	1.20057	1.36982	8.1733	7.56362	7.01885	8.29612	8.89802	8.29518
RYR1	ENSG00000196218	112.676	1.32276	0.224173	5.9006	3.62174e-09	8.36238e-07	4.73898	1.3032	2.15336e-06	2.49492	6.26436	yes	112.676	1.09486	0.226582	4.83204	1.35138e-06	1.92862e-05	4.73898	1.0618	3.86637e-05	2.49492	5.3114	yes	NA	NA	6261	RYR1	protein_coding	19	38433691	38587564	1	ryanodine receptor 1 [Source:HGNC Symbol;Acc:HGNC:10483]	3.76595	3.64435	5.51563	6.50773	2.19783	3.51869	6.7712	5.79539	3.25418	3.69176	5.88065	4.03961	4.64245	3.76689
PSMC4	ENSG00000013275	1773.33	0.649869	0.15824	4.10686	4.01069e-05	0.00112031	74.4241	0.63455	0.00107986	74.6194	115.75	yes	1773.33	0.697484	0.158339	4.405	1.05785e-05	0.0001141	74.4241	0.669405	0.000130402	74.6194	118.614	yes	NA	NA	5704	PSMC4	protein_coding	19	39971165	39981764	1	proteasome 26S subunit, ATPase 4 [Source:HGNC Symbol;Acc:HGNC:9551]	52.2626	59.0983	112.777	121.91	72.5283	74.8521	118.04	121.967	43.9315	49.8838	37.1809	52.0269	38.7838	38.6708
SERTAD1	ENSG00000197019	99.8284	0.857528	0.29536	2.90333	0.00369213	0.0293102	4.17765	0.839884	0.0389005	3.84484	6.8441	yes	99.8284	1.37043	0.295218	4.6421	3.44883e-06	4.32707e-05	4.17765	1.33961	0.000103914	3.84484	9.70304	yes	NA	NA	29950	SERTAD1	protein_coding	19	40421589	40425992	-1	SERTA domain containing 1 [Source:HGNC Symbol;Acc:HGNC:17932]	2.54675	3.18201	9.24161	7.74449	3.50606	2.7723	9.07629	11.9069	1.51357	2.20605	1.32789	2.49426	1.88599	1.72315
TGFB1	ENSG00000105329	877.229	1.93326	0.360524	5.36236	8.21436e-08	9.80343e-06	36.7946	1.91317	1.78895e-05	15.3747	57.9824	yes	877.229	2.12198	0.360577	5.88497	3.98136e-09	1.17206e-07	36.7946	2.08746	3.00389e-07	15.3747	65.4407	yes	NA	NA	7040	TGFB1	protein_coding	19	41301587	41353922	-1	transforming growth factor beta 1 [Source:HGNC Symbol;Acc:HGNC:11766]	24.9528	20.615	67.1557	54.2115	20.984	19.1928	79.1894	77.0787	22.7036	27.8233	39.2202	24.9968	28.2416	27.1296
DACT3	ENSG00000197380	140.788	-0.782686	0.145363	-5.38435	7.27077e-08	9.01742e-06	5.94735	-0.798076	2.8438e-05	5.42835	3.15957	yes	140.788	-0.890905	0.150865	-5.90532	3.51965e-09	1.05416e-07	5.94735	-0.916845	2.26424e-07	5.42835	2.8902	yes	NA	NA	147906	DACT3	protein_coding	19	46647551	46661182	-1	dishevelled binding antagonist of beta catenin 3 [Source:HGNC Symbol;Acc:HGNC:30745]	7.42352	6.93514	3.19789	3.32748	3.71538	3.89188	2.73729	2.05473	7.49219	7.1134	10.0066	7.37432	8.02757	6.49188
NPAS1	ENSG00000130751	1090.72	0.852329	0.185685	4.5902	4.42827e-06	0.000217754	45.8845	0.833472	0.000259735	32.0354	57.1502	yes	1090.72	0.887231	0.185863	4.77359	1.80974e-06	2.48776e-05	45.8845	0.855035	3.66546e-05	32.0354	58.051	yes	NA	NA	4861	NPAS1	protein_coding	19	47019837	47045775	1	neuronal PAS domain protein 1 [Source:HGNC Symbol;Acc:HGNC:7894]	44.2973	37.9665	58.5302	70.2894	34.014	32.7344	58.8758	77.6056	43.3639	48.5782	53.5424	44.3273	47.4884	40.5542
TMEM143	ENSG00000161558	222.751	-1.01977	0.174275	-5.85147	4.87242e-09	1.03677e-06	9.4223	-1.03613	2.62694e-06	9.46048	4.63629	yes	222.751	-1.5552	0.180991	-8.59268	8.49609e-18	3.62053e-15	9.4223	-1.58065	1.6108e-14	9.46048	3.13469	yes	NA	NA	55260	TMEM143	protein_coding	19	48332356	48364059	-1	transmembrane protein 143 [Source:HGNC Symbol;Acc:HGNC:25603]	11.352	12.3745	3.60863	4.85871	5.9132	5.27803	1.87288	3.37186	13.0167	12.9212	17.642	11.4953	16.1518	14.8271
TRPM4	ENSG00000130529	200.289	-0.679303	0.153055	-4.43829	9.0678e-06	0.000366495	8.46166	-0.696432	0.000608574	7.11854	4.42314	yes	200.289	-1.04978	0.159234	-6.59265	4.3203e-11	2.23277e-09	8.46166	-1.07746	3.96554e-09	7.11854	3.36639	yes	NA	NA	54795	TRPM4	protein_coding	19	49157741	49211836	1	transient receptor potential cation channel subfamily M member 4 [Source:HGNC Symbol;Acc:HGNC:17993]	10.3496	8.51255	4.10738	5.30041	5.96553	5.9711	3.12147	3.16112	9.11929	10.6251	13.848	10.4108	11.3643	11.9419
RRAS	ENSG00000126458	200.327	-0.734987	0.219252	-3.35224	0.000801591	0.00983479	8.46321	-0.752083	0.0101404	6.07588	3.63465	yes	200.327	-0.84835	0.222598	-3.81114	0.000138328	0.00103639	8.46321	-0.876952	0.000754376	6.07588	3.32967	yes	NA	NA	6237	RRAS	protein_coding	19	49635292	49640143	-1	RAS related [Source:HGNC Symbol;Acc:HGNC:10447]	8.91364	8.0502	3.0512	3.29804	2.87811	4.47833	3.6017	3.89872	8.70305	12.2008	15.5553	8.86546	13.2503	9.69775
KCNC3	ENSG00000131398	128.548	0.632539	0.205967	3.07106	0.002133	0.0200757	5.39365	0.614948	0.0284471	5.46001	8.37311	yes	128.548	0.756106	0.206788	3.65644	0.000255746	0.00176129	5.39365	0.726361	0.00318667	5.46001	9.05249	yes	NA	NA	3748	KCNC3	protein_coding	19	50311937	50333515	-1	potassium voltage-gated channel subfamily C member 3 [Source:HGNC Symbol;Acc:HGNC:6235]	5.527	5.24895	9.7697	7.27335	7.74473	6.45093	11.6215	10.9059	4.20017	3.51168	3.462	5.47652	3.43348	4.40807
SDF2L1	ENSG00000128228	467.087	0.86909	0.209503	4.14834	3.349e-05	0.000969156	19.5806	0.851922	0.00126739	13.6161	24.5227	yes	467.087	1.42257	0.209418	6.79295	1.0986e-11	6.56946e-10	19.5806	1.39414	1.90935e-09	13.6161	35.7571	yes	NA	NA	23753	SDF2L1	protein_coding	22	21642302	21644299	1	stromal cell derived factor 2 like 1 [Source:HGNC Symbol;Acc:HGNC:10676]	10.9185	10.9874	29.3971	31.4491	27.9438	28.8959	34.5763	38.7764	8.66521	11.1203	10.8602	10.9802	7.06039	7.8143
MMP11	ENSG00000099953	136.046	-1.12171	0.235034	-4.77252	1.81934e-06	0.000108737	5.7496	-1.13891	0.000146383	5.64522	2.57393	yes	136.046	-1.20207	0.239093	-5.02764	4.96554e-07	8.13304e-06	5.7496	-1.22861	7.14213e-06	5.64522	2.40455	yes	NA	NA	4320	MMP11	protein_coding	22	23768226	23784316	1	matrix metallopeptidase 11 [Source:HGNC Symbol;Acc:HGNC:7157]	7.42352	7.91422	2.61112	2.79744	5.75622	4.26507	2.97741	2.21279	5.82726	10.8502	5.59611	7.45566	10.7357	7.33342
MN1	ENSG00000169184	132.407	-0.920484	0.19838	-4.64	3.4841e-06	0.00018134	5.59879	-0.937408	0.000292791	5.72787	3.01477	yes	132.407	-1.27572	0.205268	-6.21488	5.13635e-10	1.98666e-08	5.59879	-1.30264	2.43573e-08	5.72787	2.29983	yes	NA	NA	4330	MN1	protein_coding	22	27748277	27801756	-1	MN1 proto-oncogene, transcriptional regulator [Source:HGNC Symbol;Acc:HGNC:7180]	7.85701	7.69665	3.49127	2.56187	6.33184	4.79821	2.06497	1.47519	8.93009	8.86924	9.39008	7.88944	8.80131	7.61393
TTC28-AS1	ENSG00000235954	446.234	-0.681212	0.12272	-5.55094	2.8413e-08	4.16672e-06	18.8426	-0.697461	9.2255e-06	21.1713	13.0372	yes	446.234	-0.777906	0.124328	-6.25689	3.92721e-10	1.5837e-08	18.8426	-0.803535	2.26448e-08	21.1713	12.06	yes	NA	NA	NA	TTC28-AS1	lncRNA	22	27919376	28008581	1	TTC28 antisense RNA 1 [Source:HGNC Symbol;Acc:HGNC:29336]	19.6967	19.1464	11.8527	13.4572	17.635	17.5401	10.1328	10.6424	24.2929	22.916	22.3844	19.7643	24.7114	22.8017
C1QTNF6	ENSG00000133466	245.753	-0.722337	0.185473	-3.89456	9.83765e-05	0.00219141	10.4002	-0.739796	0.0026408	9.57961	5.76296	yes	245.753	-1.06233	0.189292	-5.61212	1.99865e-08	4.93365e-07	10.4002	-1.08859	5.65701e-07	9.57961	4.48379	yes	NA	NA	114904	C1QTNF6	protein_coding	22	37180166	37199385	-1	C1q and TNF related 6 [Source:HGNC Symbol;Acc:HGNC:14343]	12.7067	11.3954	5.16357	5.9188	7.43075	8.05033	4.0339	4.26752	18.4656	17.9636	15.2707	13.0677	20.3591	20.5576
CARD10	ENSG00000100065	555.13	0.747248	0.175984	4.24611	2.17511e-05	0.000704606	23.3184	0.729101	0.000851746	16.8787	28.0054	yes	555.13	1.12094	0.17604	6.36755	1.92069e-10	8.4979e-09	23.3184	1.09017	1.64688e-08	16.8787	36.0142	yes	NA	NA	29775	CARD10	protein_coding	22	37490362	37519542	-1	caspase recruitment domain family member 10 [Source:HGNC Symbol;Acc:HGNC:16422]	18.2066	18.5481	33.5925	29.8296	21.9783	20.0459	41.0114	44.1504	17.9737	18.819	20.2977	18.3816	19.0534	19.115
MAFF	ENSG00000185022	146.777	1.3067	0.309526	4.22162	2.42553e-05	0.000761849	6.15772	1.28564	0.00144092	2.81939	6.92368	yes	146.777	2.22034	0.308766	7.191	6.4317e-13	5.63992e-11	6.15772	2.18528	1.1208e-09	2.81939	12.9387	yes	NA	NA	23764	MAFF	protein_coding	22	38200767	38216507	1	MAF bZIP transcription factor F [Source:HGNC Symbol;Acc:HGNC:6780]	4.30781	3.31799	10.5618	4.71148	2.25016	3.25212	15.6554	17.9657	4.50288	5.98786	8.29931	4.33784	4.88424	5.49005
KDELR3	ENSG00000100196	255.357	-0.77049	0.184277	-4.18116	2.90031e-05	0.000868254	10.7886	-0.786459	0.000906462	9.95797	5.78787	yes	255.357	-1.12056	0.188172	-5.95501	2.60051e-09	8.05693e-08	10.7886	-1.14599	7.21831e-08	9.95797	4.4842	yes	NA	NA	11015	KDELR3	protein_coding	22	38468078	38483447	1	KDEL endoplasmic reticulum protein retention receptor 3 [Source:HGNC Symbol;Acc:HGNC:6306]	10.6476	12.1025	4.28341	5.9188	5.70389	5.43797	3.1695	4.16215	10.7464	11.3454	14.1325	10.6006	12.9118	10.4992
DNAL4	ENSG00000100246	300.131	-0.616315	0.156327	-3.94246	8.06499e-05	0.00189031	12.6715	-0.631923	0.0019995	15.4976	9.99501	yes	300.131	-1.25206	0.160364	-7.80761	5.82826e-15	1.00403e-12	12.6715	-1.27696	1.37669e-12	15.4976	6.34239	yes	-0.635744	0.00596526	10126	DNAL4	protein_coding	22	38778508	38794198	-1	dynein axonemal light chain 4 [Source:HGNC Symbol;Acc:HGNC:2955]	14.4948	14.7406	6.95321	11.1898	8.73898	9.43648	4.41809	4.79437	11.7302	16.2528	14.7016	14.342	15.5232	13.3845
APOBEC3F	ENSG00000128394	170.374	-0.834174	0.170077	-4.90468	9.35791e-07	6.48737e-05	7.20555	-0.850544	0.000128389	6.21397	3.48744	yes	170.374	-1.13144	0.176347	-6.41597	1.3993e-10	6.41582e-09	7.20555	-1.1582	1.09134e-08	6.21397	2.78592	yes	NA	NA	200316	APOBEC3F	protein_coding	22	39040604	39055972	1	apolipoprotein B mRNA editing enzyme catalytic subunit 3F [Source:HGNC Symbol;Acc:HGNC:17356]	8.99492	9.21966	3.4326	3.29804	5.5469	4.58496	2.06497	2.26547	10.8977	10.1298	10.6231	9.05524	13.0085	10.8198
ADSL	ENSG00000239900	215.172	0.627152	0.159296	3.93702	8.24989e-05	0.00192113	9.03268	0.61102	0.00341672	8.81322	13.3819	yes	215.172	0.785389	0.159879	4.91239	8.99724e-07	1.35405e-05	9.03268	0.757316	3.95939e-05	8.81322	14.8331	yes	NA	NA	158	ADSL	protein_coding	22	40346500	40390463	1	adenylosuccinate lyase [Source:HGNC Symbol;Acc:HGNC:291]	5.527	7.42468	13.4663	13.3688	7.90172	10.2362	13.0622	14.5939	6.20565	5.76275	5.02701	5.82897	5.65798	5.77056
TEF	ENSG00000167074	244.919	-0.873341	0.200767	-4.35001	1.36129e-05	0.000492424	10.344	-0.890892	0.000536245	8.80981	4.78667	yes	244.919	-1.09585	0.204229	-5.36578	8.06008e-08	1.68202e-06	10.344	-1.12492	1.4693e-06	8.80981	4.0689	yes	NA	NA	7008	TEF	protein_coding	22	41367333	41399326	1	TEF transcription factor, PAR bZIP family member [Source:HGNC Symbol;Acc:HGNC:11722]	14.0884	11.9665	3.87267	4.41701	7.58774	7.89039	3.64972	4.95243	10.4058	11.5255	17.4997	14.1522	14.556	13.7452
PRR5	ENSG00000186654	337.598	0.738698	0.182246	4.0533	5.05005e-05	0.00133829	14.1868	0.722574	0.00177852	12.555	20.6852	yes	337.598	0.63162	0.182956	3.45231	0.000555814	0.00343617	14.1868	0.602265	0.00463057	12.555	19.0667	yes	NA	NA	55615	PRR5	protein_coding	22	44668547	44737681	1	proline rich 5 [Source:HGNC Symbol;Acc:HGNC:31682]	10.8373	11.6674	16.1068	25.8837	10.5705	12.3687	21.082	23.445	10.7085	12.8311	9.86432	10.1668	11.8479	10.3389
CRELD2	ENSG00000184164	707.58	0.84244	0.152672	5.51797	3.4294e-08	4.86482e-06	29.6698	0.825925	7.48981e-06	21.2537	37.5682	yes	707.58	1.37495	0.15261	9.00962	2.06764e-19	1.47715e-16	29.6698	1.34727	7.77955e-16	21.2537	53.9844	yes	NA	NA	79174	CRELD2	protein_coding	22	49918167	49927540	1	cysteine rich with EGF like domains 2 [Source:HGNC Symbol;Acc:HGNC:28150]	16.7706	15.774	44.3304	43.6695	39.7702	41.3179	57.2911	55.6884	14.8709	16.3878	16.8832	16.782	14.3626	13.2643
FP565260.3	ENSG00000277117	198.9	0.9925	0.204361	4.8566	1.1942e-06	7.7777e-05	8.34103	0.97256	0.000129016	5.69755	11.2668	yes	198.9	1.48201	0.204276	7.25493	4.01855e-13	3.79808e-11	8.34103	1.44919	2.13561e-10	5.69755	15.7059	yes	NA	NA	102723996	FP565260.3	protein_coding	21	5022493	5040666	1	ICOS ligand [Source:NCBI gene;Acc:102723996]	7.5048	7.96861	15.8721	9.62909	9.26228	8.10364	17.9605	21.0215	4.84344	5.53765	6.82915	7.42855	4.98096	5.61027
ADAMTS1	ENSG00000154734	5235.11	0.727026	0.198661	3.65963	0.000252584	0.00437516	219.665	0.70717	0.00573202	141.743	231.458	yes	5235.11	1.67909	0.198624	8.45364	2.8237e-17	9.26861e-15	219.665	1.64685	1.35847e-13	141.743	444.011	yes	0.952065	0.000523524	9510	ADAMTS1	protein_coding	21	26835755	26845409	-1	ADAM metallopeptidase with thrombospondin type 1 motif 1 [Source:HGNC Symbol;Acc:HGNC:217]	190.736	163.588	377.762	182.305	196.863	211.974	572.19	581.014	156.239	158.746	247.936	190.431	172.351	180.13
OLIG2	ENSG00000205927	137.587	0.793148	0.237526	3.33921	0.000840171	0.0101588	5.78004	0.772998	0.0131816	3.56426	6.12434	yes	137.587	1.42404	0.237029	6.00789	1.87955e-09	6.07914e-08	5.78004	1.39059	1.79909e-07	3.56426	9.42893	yes	NA	NA	10215	OLIG2	protein_coding	21	33025935	33029196	1	oligodendrocyte transcription factor 2 [Source:HGNC Symbol;Acc:HGNC:9398]	4.14525	4.67782	9.12425	5.30041	3.0351	3.67863	11.0932	10.5371	4.01097	4.68224	7.16112	4.20228	5.27111	4.28785
TMEM50B	ENSG00000142188	549.277	-0.697588	0.154622	-4.51156	6.43519e-06	0.000285039	23.1614	-0.713219	0.000258287	28.5946	17.4235	yes	549.277	-0.6692	0.155331	-4.30821	1.64578e-05	0.000167474	23.1614	-0.692591	9.79979e-05	28.5946	17.6248	yes	NA	NA	757	TMEM50B	protein_coding	21	33432485	33479974	-1	transmembrane protein 50B [Source:HGNC Symbol;Acc:HGNC:1280]	23.4627	25.7824	15.52	17.3147	31.3975	29.7489	12.63	12.1176	23.6118	20.3047	20.44	23.5057	19.8755	20.3973
DOP1B	ENSG00000142197	345.142	1.01691	0.161514	6.29607	3.05294e-10	1.05176e-07	14.4819	0.999095	2.51799e-07	10.7067	21.4621	yes	345.142	1.15009	0.161911	7.10323	1.21877e-12	9.61163e-11	14.4819	1.11908	4.38917e-10	10.7067	23.3364	yes	NA	NA	9980	DOP1B	protein_coding	21	36156782	36294274	1	DOP1 leucine zipper like protein B [Source:HGNC Symbol;Acc:HGNC:1291]	11.3249	12.592	25.3484	15.8424	16.9547	17.5401	24.7317	27.1857	8.40034	6.70821	12.0933	11.1699	9.13982	10.2588
ICOSLG	ENSG00000160223	369.729	1.06945	0.184844	5.78567	7.2224e-09	1.41221e-06	15.5072	1.05018	2.62694e-06	11.0042	22.857	yes	369.729	1.38229	0.184971	7.47301	7.838e-14	8.85512e-12	15.5072	1.35005	3.78885e-11	11.0042	28.1702	yes	NA	NA	23308	ICOSLG	protein_coding	21	44217014	44240966	-1	inducible T cell costimulator ligand [Source:HGNC Symbol;Acc:HGNC:17087]	14.1697	13.4079	29.8079	21.7611	15.9081	15.3543	33.6159	34.7197	9.30848	11.4355	11.3819	14.7486	10.0103	10.0584
LINC01694	ENSG00000233922	238.02	-0.974757	0.227515	-4.28436	1.8327e-05	0.00062534	10.0759	-0.992889	0.000792355	7.58397	3.84859	yes	238.02	-0.852674	0.229128	-3.72139	0.000198126	0.00141717	10.0759	-0.881954	0.00117887	7.58397	4.14654	yes	NA	NA	NA	LINC01694	lncRNA	21	45593654	45603088	1	long intergenic non-protein coding RNA 1694 [Source:HGNC Symbol;Acc:HGNC:52481]	12.9505	11.341	3.63797	2.79744	3.08743	4.79821	5.47458	3.37186	16.5358	18.3688	16.077	12.7424	20.0206	20.5576
AP001469.3	ENSG00000239415	335.437	-0.605433	0.170777	-3.54518	0.000392352	0.00600752	14.1874	-0.621856	0.00636621	14.2223	9.24913	yes	335.437	-1.04294	0.173809	-6.00049	1.96721e-09	6.33735e-08	14.1874	-1.06878	7.03913e-08	14.2223	6.75927	yes	NA	NA	NA	AP001469.3	lncRNA	21	46251549	46254133	-1	novel transcript, antisense to MCM3APAS	16.9332	14.9038	6.01438	10.9542	11.6171	10.8226	5.81074	6.26956	24.0658	24.6718	19.1121	16.9447	24.2761	22.8017
PRMT2	ENSG00000160310	2477.08	-0.622383	0.1308	-4.75829	1.95243e-06	0.000114839	104.551	-0.637948	9.4963e-05	135.184	86.8617	yes	2477.08	-0.941031	0.131154	-7.17499	7.23141e-13	6.20675e-11	104.551	-0.9656	4.0457e-11	135.184	69.1457	yes	NA	NA	3275	PRMT2	protein_coding	21	46635595	46665124	1	protein arginine methyltransferase 2 [Source:HGNC Symbol;Acc:HGNC:5186]	117.801	126.546	69.5028	88.4875	101.205	92.4455	56.9549	63.8547	118.816	128.807	109.598	118.559	115.142	124.909
[truncated: 34 more columns]

## Sheet: O - gprofiler - all
source	term_name	term_id	adjusted_p_value	negative_log10_of_adjusted_p_value	term_size	query_size	intersection_size	effective_domain_size	enrichment	intersections
GO:BP	regulation of developmental process	GO:0050793	5.96917e-05	4.22409	2802	512	129	17916	1.61099	ENSG00000178585,ENSG00000142627,ENSG00000133216,ENSG00000168389,ENSG00000084073,ENSG00000117525,ENSG00000116455,ENSG00000270882,ENSG00000203811,ENSG00000203852,ENSG00000270276,ENSG00000143434,ENSG00000160712,ENSG00000185630,ENSG00000082482,ENSG00000154342,ENSG00000077585,ENSG00000213626,ENSG00000138061,ENSG00000162878,ENSG00000135638,ENSG00000159399,ENSG00000121966,ENSG00000115461,ENSG00000135926…
GO:BP	regulation of multicellular organismal development	GO:2000026	0.000109226	3.96168	2230	512	106	17916	1.66331	ENSG00000178585,ENSG00000142627,ENSG00000133216,ENSG00000168389,ENSG00000084073,ENSG00000117525,ENSG00000116455,ENSG00000270882,ENSG00000203811,ENSG00000203852,ENSG00000270276,ENSG00000143434,ENSG00000160712,ENSG00000185630,ENSG00000082482,ENSG00000154342,ENSG00000077585,ENSG00000213626,ENSG00000138061,ENSG00000162878,ENSG00000135638,ENSG00000159399,ENSG00000121966,ENSG00000135919,ENSG00000173692…
GO:BP	tissue development	GO:0009888	0.000262975	3.58009	2124	512	100	17916	1.64747	ENSG00000178585,ENSG00000142627,ENSG00000142661,ENSG00000168389,ENSG00000084073,ENSG00000116133,ENSG00000055732,ENSG00000116455,ENSG00000265972,ENSG00000143434,ENSG00000160712,ENSG00000185630,ENSG00000082482,ENSG00000154342,ENSG00000162849,ENSG00000213626,ENSG00000138061,ENSG00000162878,ENSG00000135638,ENSG00000121966,ENSG00000115461,ENSG00000135919,ENSG00000173692,ENSG00000163273,ENSG00000063660…
GO:BP	animal organ development	GO:0048513	0.000262975	3.58009	3680	512	153	17916	1.45484	ENSG00000069424,ENSG00000178585,ENSG00000142627,ENSG00000133216,ENSG00000142661,ENSG00000168389,ENSG00000084073,ENSG00000117394,ENSG00000116133,ENSG00000162433,ENSG00000055732,ENSG00000116455,ENSG00000134198,ENSG00000265972,ENSG00000270882,ENSG00000203811,ENSG00000203852,ENSG00000270276,ENSG00000143434,ENSG00000160712,ENSG00000185630,ENSG00000143195,ENSG00000123685,ENSG00000082482,ENSG00000154342…
GO:BP	regulation of multicellular organismal process	GO:0051239	0.000283948	3.54676	3393	512	143	17916	1.47477	ENSG00000178585,ENSG00000142627,ENSG00000133216,ENSG00000181773,ENSG00000116329,ENSG00000168389,ENSG00000084073,ENSG00000164010,ENSG00000081985,ENSG00000117525,ENSG00000116455,ENSG00000121851,ENSG00000270882,ENSG00000203811,ENSG00000203852,ENSG00000270276,ENSG00000143434,ENSG00000160712,ENSG00000132718,ENSG00000185630,ENSG00000082482,ENSG00000154342,ENSG00000077585,ENSG00000213626,ENSG00000138061…
GO:BP	anatomical structure morphogenesis	GO:0009653	0.000394043	3.40446	2827	512	123	17916	1.52248	ENSG00000178585,ENSG00000142627,ENSG00000133216,ENSG00000142661,ENSG00000168389,ENSG00000084073,ENSG00000117525,ENSG00000143434,ENSG00000185630,ENSG00000154342,ENSG00000162849,ENSG00000138061,ENSG00000162878,ENSG00000116016,ENSG00000135638,ENSG00000159399,ENSG00000121966,ENSG00000168280,ENSG00000115461,ENSG00000135926,ENSG00000135919,ENSG00000173692,ENSG00000163273,ENSG00000063660,ENSG00000144655…
GO:BP	regulation of cell differentiation	GO:0045595	0.000597178	3.2239	1943	512	91	17916	1.63885	ENSG00000178585,ENSG00000133216,ENSG00000168389,ENSG00000270882,ENSG00000203811,ENSG00000203852,ENSG00000270276,ENSG00000143434,ENSG00000160712,ENSG00000185630,ENSG00000154342,ENSG00000077585,ENSG00000213626,ENSG00000162878,ENSG00000135638,ENSG00000121966,ENSG00000115461,ENSG00000135919,ENSG00000173692,ENSG00000163273,ENSG00000168918,ENSG00000063660,ENSG00000174738,ENSG00000010319,ENSG00000154310…
GO:BP	tube morphogenesis	GO:0035239	0.000597178	3.2239	952	512	54	17916	1.98485	ENSG00000178585,ENSG00000142627,ENSG00000133216,ENSG00000117525,ENSG00000185630,ENSG00000154342,ENSG00000162849,ENSG00000138061,ENSG00000116016,ENSG00000159399,ENSG00000121966,ENSG00000065534,ENSG00000244405,ENSG00000138795,ENSG00000196159,ENSG00000081059,ENSG00000146021,ENSG00000120254,ENSG00000158813,ENSG00000126016,ENSG00000164741,ENSG00000179388,ENSG00000020181,ENSG00000137573,ENSG00000136960…
GO:BP	regulation of cell population proliferation	GO:0042127	0.00136377	2.86526	1760	512	83	17916	1.6502	ENSG00000178585,ENSG00000084073,ENSG00000116133,ENSG00000081985,ENSG00000117525,ENSG00000116455,ENSG00000265972,ENSG00000160712,ENSG00000185630,ENSG00000082482,ENSG00000154342,ENSG00000115758,ENSG00000213626,ENSG00000138061,ENSG00000135638,ENSG00000115461,ENSG00000072195,ENSG00000135919,ENSG00000163273,ENSG00000168918,ENSG00000176720,ENSG00000244405,ENSG00000157404,ENSG00000138795,ENSG00000081059…
GO:BP	tube development	GO:0035295	0.00171384	2.76603	1149	512	60	17916	1.82727	ENSG00000178585,ENSG00000142627,ENSG00000133216,ENSG00000117525,ENSG00000185630,ENSG00000154342,ENSG00000162849,ENSG00000138061,ENSG00000162878,ENSG00000116016,ENSG00000159399,ENSG00000121966,ENSG00000115461,ENSG00000135919,ENSG00000065534,ENSG00000244405,ENSG00000157404,ENSG00000138795,ENSG00000196159,ENSG00000081059,ENSG00000146021,ENSG00000152661,ENSG00000120254,ENSG00000106305,ENSG00000158813…
GO:BP	regulation of hormone metabolic process	GO:0032350	0.00188135	2.72553	35	512	8	17916	7.99821	ENSG00000049239,ENSG00000084073,ENSG00000120738,ENSG00000153162,ENSG00000124496,ENSG00000167114,ENSG00000148926,ENSG00000069482
GO:BP	response to hypoxia	GO:0001666	0.0022034	2.65691	363	512	27	17916	2.60272	ENSG00000116329,ENSG00000117394,ENSG00000162433,ENSG00000082482,ENSG00000143801,ENSG00000116016,ENSG00000159399,ENSG00000121966,ENSG00000173692,ENSG00000163273,ENSG00000150995,ENSG00000181061,ENSG00000120738,ENSG00000118513,ENSG00000104419,ENSG00000148926,ENSG00000134333,ENSG00000139567,ENSG00000129521,ENSG00000172379,ENSG00000277791,ENSG00000171791,ENSG00000142279,ENSG00000196218,ENSG00000013275…
GO:BP	multicellular organismal homeostasis	GO:0048871	0.00318042	2.49752	505	512	33	17916	2.28662	ENSG00000058453,ENSG00000181773,ENSG00000168389,ENSG00000143195,ENSG00000077585,ENSG00000116016,ENSG00000121966,ENSG00000168918,ENSG00000174738,ENSG00000120738,ENSG00000153162,ENSG00000152661,ENSG00000188191,ENSG00000106070,ENSG00000009950,ENSG00000087085,ENSG00000106615,ENSG00000164687,ENSG00000106688,ENSG00000095397,ENSG00000154127,ENSG00000108187,ENSG00000076555,ENSG00000247077,ENSG00000077238…
GO:BP	cellular developmental process	GO:0048869	0.00331745	2.4792	4422	512	169	17916	1.33733	ENSG00000069424,ENSG00000178585,ENSG00000142627,ENSG00000133216,ENSG00000142661,ENSG00000168389,ENSG00000084073,ENSG00000134709,ENSG00000055732,ENSG00000116455,ENSG00000134198,ENSG00000265972,ENSG00000270882,ENSG00000203811,ENSG00000203852,ENSG00000270276,ENSG00000143434,ENSG00000160712,ENSG00000185630,ENSG00000143195,ENSG00000123685,ENSG00000154342,ENSG00000077585,ENSG00000213626,ENSG00000162878…
GO:BP	response to decreased oxygen levels	GO:0036293	0.00355293	2.44941	376	512	27	17916	2.51274	ENSG00000116329,ENSG00000117394,ENSG00000162433,ENSG00000082482,ENSG00000143801,ENSG00000116016,ENSG00000159399,ENSG00000121966,ENSG00000173692,ENSG00000163273,ENSG00000150995,ENSG00000181061,ENSG00000120738,ENSG00000118513,ENSG00000104419,ENSG00000148926,ENSG00000134333,ENSG00000139567,ENSG00000129521,ENSG00000172379,ENSG00000277791,ENSG00000171791,ENSG00000142279,ENSG00000196218,ENSG00000013275…
GO:BP	cell differentiation	GO:0030154	0.00381595	2.4184	4344	512	166	17916	1.33718	ENSG00000069424,ENSG00000178585,ENSG00000142627,ENSG00000133216,ENSG00000142661,ENSG00000168389,ENSG00000084073,ENSG00000134709,ENSG00000055732,ENSG00000116455,ENSG00000134198,ENSG00000265972,ENSG00000270882,ENSG00000203811,ENSG00000203852,ENSG00000270276,ENSG00000143434,ENSG00000160712,ENSG00000185630,ENSG00000143195,ENSG00000123685,ENSG00000154342,ENSG00000077585,ENSG00000213626,ENSG00000162878…
GO:BP	ossification	GO:0001503	0.00513336	2.2896	409	512	28	17916	2.39555	ENSG00000178585,ENSG00000142627,ENSG00000084073,ENSG00000160712,ENSG00000185630,ENSG00000154342,ENSG00000162878,ENSG00000115461,ENSG00000163273,ENSG00000164023,ENSG00000138795,ENSG00000196159,ENSG00000174705,ENSG00000153162,ENSG00000087085,ENSG00000041982,ENSG00000166886,ENSG00000198732,ENSG00000005513,ENSG00000067955,ENSG00000171791,ENSG00000125968,ENSG00000172216,ENSG00000171223,ENSG00000196218…
GO:BP	cell population proliferation	GO:0008283	0.00513336	2.2896	2048	512	90	17916	1.53774	ENSG00000178585,ENSG00000142627,ENSG00000084073,ENSG00000116133,ENSG00000081985,ENSG00000117525,ENSG00000116455,ENSG00000265972,ENSG00000160712,ENSG00000185630,ENSG00000082482,ENSG00000154342,ENSG00000115758,ENSG00000213626,ENSG00000138061,ENSG00000135638,ENSG00000115461,ENSG00000072195,ENSG00000135919,ENSG00000163273,ENSG00000168918,ENSG00000176720,ENSG00000163932,ENSG00000244405,ENSG00000157404…
GO:BP	animal organ morphogenesis	GO:0009887	0.00783162	2.10615	1093	512	55	17916	1.76081	ENSG00000178585,ENSG00000142627,ENSG00000133216,ENSG00000142661,ENSG00000168389,ENSG00000084073,ENSG00000185630,ENSG00000154342,ENSG00000162849,ENSG00000135638,ENSG00000115461,ENSG00000173692,ENSG00000163273,ENSG00000144655,ENSG00000065534,ENSG00000244405,ENSG00000138795,ENSG00000196159,ENSG00000081059,ENSG00000146021,ENSG00000174705,ENSG00000153162,ENSG00000204227,ENSG00000120254,ENSG00000164853…
GO:BP	response to oxygen levels	GO:0070482	0.00847853	2.07168	400	512	27	17916	2.36197	ENSG00000116329,ENSG00000117394,ENSG00000162433,ENSG00000082482,ENSG00000143801,ENSG00000116016,ENSG00000159399,ENSG00000121966,ENSG00000173692,ENSG00000163273,ENSG00000150995,ENSG00000181061,ENSG00000120738,ENSG00000118513,ENSG00000104419,ENSG00000148926,ENSG00000134333,ENSG00000139567,ENSG00000129521,ENSG00000172379,ENSG00000277791,ENSG00000171791,ENSG00000142279,ENSG00000196218,ENSG00000013275…
GO:BP	circulatory system development	GO:0072359	0.0139595	1.85513	1203	512	58	17916	1.68707	ENSG00000142627,ENSG00000133216,ENSG00000142661,ENSG00000084073,ENSG00000117525,ENSG00000160712,ENSG00000082482,ENSG00000154342,ENSG00000138061,ENSG00000116016,ENSG00000159399,ENSG00000121966,ENSG00000072195,ENSG00000065534,ENSG00000157404,ENSG00000138795,ENSG00000196159,ENSG00000120738,ENSG00000174705,ENSG00000132429,ENSG00000152661,ENSG00000071242,ENSG00000126016,ENSG00000164741,ENSG00000179388…
GO:BP	reproductive structure development	GO:0048608	0.0168739	1.77279	443	512	28	17916	2.2117	ENSG00000116133,ENSG00000116455,ENSG00000116016,ENSG00000135919,ENSG00000176720,ENSG00000157404,ENSG00000138795,ENSG00000081059,ENSG00000153162,ENSG00000112561,ENSG00000152661,ENSG00000013619,ENSG00000164733,ENSG00000137573,ENSG00000041982,ENSG00000181649,ENSG00000148926,ENSG00000184937,ENSG00000175592,ENSG00000110092,ENSG00000174804,ENSG00000166033,ENSG00000005513,ENSG00000171791,ENSG00000172216…
GO:BP	cardiovascular system development	GO:0072358	0.0168739	1.77279	840	512	44	17916	1.83292	ENSG00000142627,ENSG00000133216,ENSG00000117525,ENSG00000160712,ENSG00000138061,ENSG00000116016,ENSG00000159399,ENSG00000121966,ENSG00000072195,ENSG00000065534,ENSG00000157404,ENSG00000138795,ENSG00000120738,ENSG00000126016,ENSG00000179388,ENSG00000020181,ENSG00000137573,ENSG00000136960,ENSG00000181790,ENSG00000106688,ENSG00000165124,ENSG00000148926,ENSG00000184937,ENSG00000175592,ENSG00000174804…
GO:BP	reproductive system development	GO:0061458	0.0170592	1.76804	447	512	28	17916	2.1919	ENSG00000116133,ENSG00000116455,ENSG00000116016,ENSG00000135919,ENSG00000176720,ENSG00000157404,ENSG00000138795,ENSG00000081059,ENSG00000153162,ENSG00000112561,ENSG00000152661,ENSG00000013619,ENSG00000164733,ENSG00000137573,ENSG00000041982,ENSG00000181649,ENSG00000148926,ENSG00000184937,ENSG00000175592,ENSG00000110092,ENSG00000174804,ENSG00000166033,ENSG00000005513,ENSG00000171791,ENSG00000172216…
GO:BP	negative regulation of developmental process	GO:0051093	0.0170592	1.76804	1083	512	53	17916	1.71245	ENSG00000142627,ENSG00000133216,ENSG00000116455,ENSG00000270882,ENSG00000270276,ENSG00000143434,ENSG00000185630,ENSG00000082482,ENSG00000154342,ENSG00000077585,ENSG00000213626,ENSG00000115461,ENSG00000163273,ENSG00000168918,ENSG00000010319,ENSG00000138795,ENSG00000197283,ENSG00000146122,ENSG00000152661,ENSG00000186480,ENSG00000126016,ENSG00000137573,ENSG00000079102,ENSG00000181790,ENSG00000184937…
GO:BP	osteoblast differentiation	GO:0001649	0.0170592	1.76804	226	512	18	17916	2.78699	ENSG00000178585,ENSG00000142627,ENSG00000160712,ENSG00000154342,ENSG00000115461,ENSG00000163273,ENSG00000138795,ENSG00000174705,ENSG00000153162,ENSG00000087085,ENSG00000041982,ENSG00000198732,ENSG00000005513,ENSG00000067955,ENSG00000125968,ENSG00000172216,ENSG00000171223,ENSG00000130529
GO:BP	cellular response to chemical stimulus	GO:0070887	0.0177501	1.7508	3421	512	132	17916	1.35018	ENSG00000130762,ENSG00000116649,ENSG00000142627,ENSG00000116329,ENSG00000117394,ENSG00000162433,ENSG00000081985,ENSG00000117525,ENSG00000203811,ENSG00000203852,ENSG00000160712,ENSG00000143630,ENSG00000132718,ENSG00000082482,ENSG00000154342,ENSG00000213626,ENSG00000138061,ENSG00000116016,ENSG00000198369,ENSG00000159399,ENSG00000121966,ENSG00000138380,ENSG00000115461,ENSG00000173692,ENSG00000168918…
GO:BP	positive regulation of cell death	GO:0010942	0.0187207	1.72768	750	512	40	17916	1.86625	ENSG00000130762,ENSG00000117525,ENSG00000265972,ENSG00000082482,ENSG00000143801,ENSG00000154342,ENSG00000138061,ENSG00000168918,ENSG00000176720,ENSG00000163932,ENSG00000182168,ENSG00000120738,ENSG00000131188,ENSG00000118513,ENSG00000071242,ENSG00000106305,ENSG00000105928,ENSG00000172115,ENSG00000094631,ENSG00000164741,ENSG00000120885,ENSG00000086061,ENSG00000176884,ENSG00000181649,ENSG00000148926…
GO:BP	neurogenesis	GO:0022008	0.0187207	1.72768	1683	512	74	17916	1.53858	ENSG00000142627,ENSG00000133216,ENSG00000168389,ENSG00000055732,ENSG00000134198,ENSG00000143434,ENSG00000185630,ENSG00000154342,ENSG00000135638,ENSG00000121966,ENSG00000168280,ENSG00000135919,ENSG00000063660,ENSG00000176720,ENSG00000163517,ENSG00000145050,ENSG00000010319,ENSG00000154310,ENSG00000244405,ENSG00000157404,ENSG00000182168,ENSG00000138795,ENSG00000196159,ENSG00000150625,ENSG00000171368…
GO:BP	cell junction organization	GO:0034330	0.0187207	1.72768	699	512	38	17916	1.90229	ENSG00000142627,ENSG00000133216,ENSG00000154342,ENSG00000164076,ENSG00000244405,ENSG00000150625,ENSG00000171992,ENSG00000153162,ENSG00000197283,ENSG00000152661,ENSG00000225968,ENSG00000186472,ENSG00000158528,ENSG00000087085,ENSG00000094631,ENSG00000164741,ENSG00000104419,ENSG00000181790,ENSG00000198576,ENSG00000165124,ENSG00000095397,ENSG00000041982,ENSG00000176884,ENSG00000109971,ENSG00000148798…
GO:BP	regulation of anatomical structure morphogenesis	GO:0022603	0.0187207	1.72768	1201	512	57	17916	1.66074	ENSG00000142627,ENSG00000133216,ENSG00000168389,ENSG00000084073,ENSG00000117525,ENSG00000143434,ENSG00000154342,ENSG00000138061,ENSG00000159399,ENSG00000121966,ENSG00000135926,ENSG00000173692,ENSG00000010319,ENSG00000154310,ENSG00000244405,ENSG00000157404,ENSG00000197283,ENSG00000152661,ENSG00000158528,ENSG00000147130,ENSG00000126016,ENSG00000164741,ENSG00000020181,ENSG00000137573,ENSG00000136960…
GO:BP	vasculature development	GO:0001944	0.0198415	1.70243	831	512	43	17916	1.81067	ENSG00000142627,ENSG00000133216,ENSG00000117525,ENSG00000160712,ENSG00000138061,ENSG00000116016,ENSG00000159399,ENSG00000121966,ENSG00000065534,ENSG00000157404,ENSG00000138795,ENSG00000120738,ENSG00000126016,ENSG00000179388,ENSG00000020181,ENSG00000137573,ENSG00000136960,ENSG00000181790,ENSG00000106688,ENSG00000165124,ENSG00000148926,ENSG00000184937,ENSG00000175592,ENSG00000174804,ENSG00000107731…
GO:BP	adaptive thermogenesis	GO:1990845	0.0210776	1.67618	155	512	14	17916	3.16058	ENSG00000181773,ENSG00000116016,ENSG00000121966,ENSG00000152661,ENSG00000106070,ENSG00000087085,ENSG00000106615,ENSG00000164687,ENSG00000137642,ENSG00000247077,ENSG00000077238,ENSG00000108984,ENSG00000125968,ENSG00000172216
GO:BP	blood vessel morphogenesis	GO:0048514	0.0210776	1.67618	706	512	38	17916	1.88343	ENSG00000142627,ENSG00000133216,ENSG00000117525,ENSG00000138061,ENSG00000116016,ENSG00000159399,ENSG00000121966,ENSG00000065534,ENSG00000138795,ENSG00000126016,ENSG00000179388,ENSG00000020181,ENSG00000137573,ENSG00000136960,ENSG00000181790,ENSG00000106688,ENSG00000148926,ENSG00000184937,ENSG00000174804,ENSG00000107731,ENSG00000139567,ENSG00000102554,ENSG00000136158,ENSG00000166068,ENSG00000166825…
GO:BP	regulation of biological quality	GO:0065008	0.0241161	1.61769	4100	512	152	17916	1.29727	ENSG00000049239,ENSG00000178585,ENSG00000058453,ENSG00000133216,ENSG00000181773,ENSG00000116329,ENSG00000196449,ENSG00000168389,ENSG00000084073,ENSG00000117394,ENSG00000055732,ENSG00000117525,ENSG00000270882,ENSG00000203811,ENSG00000203852,ENSG00000270276,ENSG00000143434,ENSG00000143630,ENSG00000132718,ENSG00000143195,ENSG00000116260,ENSG00000082482,ENSG00000154342,ENSG00000077585,ENSG00000138061…
GO:BP	oligodendrocyte differentiation	GO:0048709	0.0241161	1.61769	103	512	11	17916	3.73703	ENSG00000134198,ENSG00000121966,ENSG00000176720,ENSG00000163517,ENSG00000171368,ENSG00000146122,ENSG00000106615,ENSG00000120885,ENSG00000005513,ENSG00000105329,ENSG00000205927
GO:BP	blood vessel development	GO:0001568	0.0245645	1.60969	793	512	41	17916	1.80918	ENSG00000142627,ENSG00000133216,ENSG00000117525,ENSG00000160712,ENSG00000138061,ENSG00000116016,ENSG00000159399,ENSG00000121966,ENSG00000065534,ENSG00000138795,ENSG00000120738,ENSG00000126016,ENSG00000179388,ENSG00000020181,ENSG00000137573,ENSG00000136960,ENSG00000181790,ENSG00000106688,ENSG00000148926,ENSG00000184937,ENSG00000175592,ENSG00000174804,ENSG00000107731,ENSG00000139567,ENSG00000102554…
GO:BP	regulation of hormone biosynthetic process	GO:0046885	0.0258959	1.58677	20	512	5	17916	8.74805	ENSG00000049239,ENSG00000120738,ENSG00000153162,ENSG00000124496,ENSG00000148926
GO:BP	positive regulation of multicellular organismal process	GO:0051240	0.0263376	1.57942	1861	512	79	17916	1.48543	ENSG00000178585,ENSG00000133216,ENSG00000181773,ENSG00000081985,ENSG00000117525,ENSG00000121851,ENSG00000160712,ENSG00000154342,ENSG00000213626,ENSG00000138061,ENSG00000162878,ENSG00000116016,ENSG00000159399,ENSG00000170485,ENSG00000121966,ENSG00000135926,ENSG00000135919,ENSG00000163273,ENSG00000168918,ENSG00000063660,ENSG00000163702,ENSG00000244405,ENSG00000157404,ENSG00000138795,ENSG00000137628…
GO:BP	epithelium development	GO:0060429	0.0281601	1.55037	1324	512	60	17916	1.58575	ENSG00000178585,ENSG00000142627,ENSG00000168389,ENSG00000084073,ENSG00000055732,ENSG00000116455,ENSG00000265972,ENSG00000185630,ENSG00000154342,ENSG00000162849,ENSG00000213626,ENSG00000135638,ENSG00000121966,ENSG00000115461,ENSG00000135919,ENSG00000173692,ENSG00000244405,ENSG00000138795,ENSG00000138688,ENSG00000196159,ENSG00000081059,ENSG00000146021,ENSG00000153162,ENSG00000152661,ENSG00000120254…
GO:BP	nephron tubule morphogenesis	GO:0072078	0.0281601	1.55037	74	512	9	17916	4.25581	ENSG00000178585,ENSG00000185630,ENSG00000162849,ENSG00000196159,ENSG00000146021,ENSG00000184937,ENSG00000005513,ENSG00000171791,ENSG00000105329
GO:BP	cell death	GO:0008219	0.0281601	1.55037	2283	512	93	17916	1.42544	ENSG00000130762,ENSG00000142627,ENSG00000084073,ENSG00000116133,ENSG00000117525,ENSG00000265972,ENSG00000160712,ENSG00000082482,ENSG00000143801,ENSG00000154342,ENSG00000138061,ENSG00000159399,ENSG00000170485,ENSG00000172985,ENSG00000121966,ENSG00000135926,ENSG00000168918,ENSG00000176720,ENSG00000150995,ENSG00000144655,ENSG00000181061,ENSG00000163932,ENSG00000157404,ENSG00000182168,ENSG00000138795…
GO:BP	regulation of cold-induced thermogenesis	GO:0120161	0.0281601	1.55037	144	512	13	17916	3.15902	ENSG00000181773,ENSG00000116016,ENSG00000121966,ENSG00000152661,ENSG00000106070,ENSG00000087085,ENSG00000106615,ENSG00000164687,ENSG00000247077,ENSG00000077238,ENSG00000108984,ENSG00000125968,ENSG00000172216
GO:BP	cold-induced thermogenesis	GO:0106106	0.0281601	1.55037	144	512	13	17916	3.15902	ENSG00000181773,ENSG00000116016,ENSG00000121966,ENSG00000152661,ENSG00000106070,ENSG00000087085,ENSG00000106615,ENSG00000164687,ENSG00000247077,ENSG00000077238,ENSG00000108984,ENSG00000125968,ENSG00000172216
GO:BP	epithelial tube morphogenesis	GO:0060562	0.0295471	1.52948	335	512	22	17916	2.29799	ENSG00000178585,ENSG00000142627,ENSG00000185630,ENSG00000154342,ENSG00000162849,ENSG00000121966,ENSG00000244405,ENSG00000138795,ENSG00000196159,ENSG00000146021,ENSG00000120254,ENSG00000164741,ENSG00000041982,ENSG00000148926,ENSG00000184937,ENSG00000139567,ENSG00000136158,ENSG00000005513,ENSG00000121068,ENSG00000171791,ENSG00000124145,ENSG00000105329
GO:BP	nervous system development	GO:0007399	0.0306193	1.514	2448	512	98	17916	1.40083	ENSG00000142627,ENSG00000133216,ENSG00000168389,ENSG00000117394,ENSG00000162433,ENSG00000055732,ENSG00000134198,ENSG00000143434,ENSG00000185630,ENSG00000154342,ENSG00000135638,ENSG00000170485,ENSG00000121966,ENSG00000168280,ENSG00000135919,ENSG00000063660,ENSG00000176720,ENSG00000163517,ENSG00000145050,ENSG00000010319,ENSG00000154310,ENSG00000244405,ENSG00000157404,ENSG00000182168,ENSG00000138795…
GO:BP	nephron epithelium morphogenesis	GO:0072088	0.0324246	1.48913	76	512	9	17916	4.14381	ENSG00000178585,ENSG00000185630,ENSG00000162849,ENSG00000196159,ENSG00000146021,ENSG00000184937,ENSG00000005513,ENSG00000171791,ENSG00000105329
GO:BP	dendritic spine morphogenesis	GO:0060997	0.0332988	1.47757	61	512	8	17916	4.58914	ENSG00000133216,ENSG00000158528,ENSG00000094631,ENSG00000198576,ENSG00000197555,ENSG00000175866,ENSG00000088899,ENSG00000004777
GO:BP	glial cell differentiation	GO:0010001	0.0345824	1.46115	230	512	17	17916	2.58638	ENSG00000134198,ENSG00000135638,ENSG00000121966,ENSG00000135919,ENSG00000063660,ENSG00000176720,ENSG00000163517,ENSG00000138795,ENSG00000171368,ENSG00000146122,ENSG00000106615,ENSG00000120885,ENSG00000104419,ENSG00000166886,ENSG00000005513,ENSG00000105329,ENSG00000205927
GO:BP	renal tubule morphogenesis	GO:0061333	0.0348476	1.45783	78	512	9	17916	4.03756	ENSG00000178585,ENSG00000185630,ENSG00000162849,ENSG00000196159,ENSG00000146021,ENSG00000184937,ENSG00000005513,ENSG00000171791,ENSG00000105329
GO:BP	positive regulation of metabolic process	GO:0009893	0.0348476	1.45783	3911	512	144	17916	1.28839	ENSG00000142627,ENSG00000133216,ENSG00000181773,ENSG00000116329,ENSG00000168389,ENSG00000084073,ENSG00000081985,ENSG00000117525,ENSG00000116455,ENSG00000121851,ENSG00000160712,ENSG00000185630,ENSG00000154342,ENSG00000213626,ENSG00000138061,ENSG00000116016,ENSG00000159399,ENSG00000186854,ENSG00000170485,ENSG00000172985,ENSG00000121966,ENSG00000138380,ENSG00000176720,ENSG00000163702,ENSG00000131374…
GO:BP	morphogenesis of an epithelium	GO:0002009	0.0348476	1.45783	560	512	31	17916	1.93707	ENSG00000178585,ENSG00000142627,ENSG00000185630,ENSG00000154342,ENSG00000162849,ENSG00000121966,ENSG00000115461,ENSG00000173692,ENSG00000244405,ENSG00000138795,ENSG00000196159,ENSG00000146021,ENSG00000152661,ENSG00000120254,ENSG00000164741,ENSG00000137573,ENSG00000041982,ENSG00000148926,ENSG00000184937,ENSG00000174804,ENSG00000139567,ENSG00000136158,ENSG00000005513,ENSG00000277791,ENSG00000128422…
GO:BP	kidney morphogenesis	GO:0060993	0.0348476	1.45783	95	512	10	17916	3.68339	ENSG00000178585,ENSG00000084073,ENSG00000185630,ENSG00000162849,ENSG00000196159,ENSG00000146021,ENSG00000184937,ENSG00000005513,ENSG00000171791,ENSG00000105329
GO:BP	myeloid leukocyte differentiation	GO:0002573	0.0348476	1.45783	212	512	16	17916	2.64092	ENSG00000178585,ENSG00000142627,ENSG00000134198,ENSG00000123685,ENSG00000077585,ENSG00000168918,ENSG00000157404,ENSG00000138795,ENSG00000154127,ENSG00000122378,ENSG00000170345,ENSG00000179588,ENSG00000239672,ENSG00000172216,ENSG00000171223,ENSG00000105329
GO:BP	plasma membrane bounded cell projection morphogenesis	GO:0120039	0.0348476	1.45783	688	512	36	17916	1.83099	ENSG00000142627,ENSG00000133216,ENSG00000168389,ENSG00000143434,ENSG00000154342,ENSG00000135638,ENSG00000121966,ENSG00000168280,ENSG00000063660,ENSG00000010319,ENSG00000154310,ENSG00000182168,ENSG00000150625,ENSG00000197283,ENSG00000152661,ENSG00000106070,ENSG00000158528,ENSG00000094631,ENSG00000136960,ENSG00000181790,ENSG00000198576,ENSG00000176884,ENSG00000174804,ENSG00000149294,ENSG00000107731…
GO:BP	regulation of cell death	GO:0010941	0.0348476	1.45783	1753	512	74	17916	1.47714	ENSG00000130762,ENSG00000116133,ENSG00000117525,ENSG00000265972,ENSG00000082482,ENSG00000143801,ENSG00000154342,ENSG00000138061,ENSG00000170485,ENSG00000121966,ENSG00000135926,ENSG00000168918,ENSG00000176720,ENSG00000181061,ENSG00000163932,ENSG00000157404,ENSG00000182168,ENSG00000138795,ENSG00000081059,ENSG00000120738,ENSG00000131188,ENSG00000137331,ENSG00000197283,ENSG00000152661,ENSG00000118513…
GO:BP	cell projection morphogenesis	GO:0048858	0.0348476	1.45783	691	512	36	17916	1.82304	ENSG00000142627,ENSG00000133216,ENSG00000168389,ENSG00000143434,ENSG00000154342,ENSG00000135638,ENSG00000121966,ENSG00000168280,ENSG00000063660,ENSG00000010319,ENSG00000154310,ENSG00000182168,ENSG00000150625,ENSG00000197283,ENSG00000152661,ENSG00000106070,ENSG00000158528,ENSG00000094631,ENSG00000136960,ENSG00000181790,ENSG00000198576,ENSG00000176884,ENSG00000174804,ENSG00000149294,ENSG00000107731…
GO:BP	regulation of tau-protein kinase activity	GO:1902947	0.0348476	1.45783	13	512	4	17916	10.7668	ENSG00000120738,ENSG00000120885,ENSG00000137642,ENSG00000166886
GO:BP	nephron morphogenesis	GO:0072028	0.0348476	1.45783	78	512	9	17916	4.03756	ENSG00000178585,ENSG00000185630,ENSG00000162849,ENSG00000196159,ENSG00000146021,ENSG00000184937,ENSG00000005513,ENSG00000171791,ENSG00000105329
GO:BP	positive regulation of adipose tissue development	GO:1904179	0.0362417	1.44079	6	512	3	17916	17.4961	ENSG00000174705,ENSG00000137642,ENSG00000130529
GO:BP	secretion by cell	GO:0032940	0.0362417	1.44079	1583	512	68	17916	1.50314	ENSG00000160072,ENSG00000069424,ENSG00000132881,ENSG00000142765,ENSG00000117394,ENSG00000132718,ENSG00000143195,ENSG00000116260,ENSG00000196187,ENSG00000091428,ENSG00000115419,ENSG00000135926,ENSG00000135919,ENSG00000173692,ENSG00000150995,ENSG00000163702,ENSG00000164077,ENSG00000145050,ENSG00000163932,ENSG00000075651,ENSG00000168993,ENSG00000184178,ENSG00000157404,ENSG00000145506,ENSG00000250722…
GO:BP	anatomical structure formation involved in morphogenesis	GO:0048646	0.0362417	1.44079	1211	512	55	17916	1.58924	ENSG00000142627,ENSG00000133216,ENSG00000142661,ENSG00000117525,ENSG00000154342,ENSG00000162849,ENSG00000138061,ENSG00000116016,ENSG00000159399,ENSG00000121966,ENSG00000063660,ENSG00000138795,ENSG00000171368,ENSG00000152661,ENSG00000120254,ENSG00000158813,ENSG00000126016,ENSG00000164741,ENSG00000179388,ENSG00000120875,ENSG00000020181,ENSG00000137573,ENSG00000136960,ENSG00000181790,ENSG00000095397…
GO:BP	temperature homeostasis	GO:0001659	0.0389759	1.4092	174	512	14	17916	2.81546	ENSG00000181773,ENSG00000116016,ENSG00000121966,ENSG00000120738,ENSG00000152661,ENSG00000106070,ENSG00000087085,ENSG00000106615,ENSG00000164687,ENSG00000247077,ENSG00000077238,ENSG00000108984,ENSG00000125968,ENSG00000172216
GO:BP	positive regulation of programmed cell death	GO:0043068	0.0389759	1.4092	698	512	36	17916	1.80475	ENSG00000130762,ENSG00000117525,ENSG00000265972,ENSG00000143801,ENSG00000154342,ENSG00000138061,ENSG00000168918,ENSG00000176720,ENSG00000163932,ENSG00000182168,ENSG00000131188,ENSG00000118513,ENSG00000071242,ENSG00000105928,ENSG00000172115,ENSG00000094631,ENSG00000164741,ENSG00000120885,ENSG00000086061,ENSG00000176884,ENSG00000181649,ENSG00000148926,ENSG00000134333,ENSG00000175592,ENSG00000069482…
GO:BP	regulation of vasculature development	GO:1901342	0.0395789	1.40254	446	512	26	17916	2.0399	ENSG00000142627,ENSG00000117525,ENSG00000160712,ENSG00000138061,ENSG00000159399,ENSG00000121966,ENSG00000157404,ENSG00000120738,ENSG00000126016,ENSG00000020181,ENSG00000137573,ENSG00000136960,ENSG00000181790,ENSG00000148926,ENSG00000184937,ENSG00000139567,ENSG00000136158,ENSG00000166068,ENSG00000006327,ENSG00000173801,ENSG00000176170,ENSG00000183287,ENSG00000125968,ENSG00000126458,ENSG00000100065…
GO:BP	neuron projection morphogenesis	GO:0048812	0.0398094	1.40001	674	512	35	17916	1.8171	ENSG00000142627,ENSG00000133216,ENSG00000168389,ENSG00000143434,ENSG00000154342,ENSG00000135638,ENSG00000121966,ENSG00000168280,ENSG00000063660,ENSG00000010319,ENSG00000154310,ENSG00000182168,ENSG00000150625,ENSG00000197283,ENSG00000152661,ENSG00000106070,ENSG00000158528,ENSG00000094631,ENSG00000181790,ENSG00000198576,ENSG00000176884,ENSG00000174804,ENSG00000149294,ENSG00000107731,ENSG00000095539…
GO:BP	ureteric bud morphogenesis	GO:0060675	0.0433759	1.36275	66	512	8	17916	4.24148	ENSG00000178585,ENSG00000185630,ENSG00000162849,ENSG00000196159,ENSG00000184937,ENSG00000005513,ENSG00000171791,ENSG00000105329
GO:BP	regulation of programmed cell death	GO:0043067	0.0446241	1.35043	1629	512	69	17916	1.48217	ENSG00000130762,ENSG00000116133,ENSG00000117525,ENSG00000265972,ENSG00000143801,ENSG00000154342,ENSG00000138061,ENSG00000121966,ENSG00000135926,ENSG00000168918,ENSG00000176720,ENSG00000181061,ENSG00000163932,ENSG00000157404,ENSG00000182168,ENSG00000138795,ENSG00000081059,ENSG00000120738,ENSG00000131188,ENSG00000137331,ENSG00000197283,ENSG00000152661,ENSG00000118513,ENSG00000071242,ENSG00000105928…
GO:BP	vasculogenesis	GO:0001570	0.044698	1.34971	83	512	9	17916	3.79433	ENSG00000142627,ENSG00000126016,ENSG00000148926,ENSG00000184937,ENSG00000174804,ENSG00000166068,ENSG00000171223,ENSG00000105329,ENSG00000126458
GO:BP	mesonephric tubule morphogenesis	GO:0072171	0.0451531	1.34531	67	512	8	17916	4.17817	ENSG00000178585,ENSG00000185630,ENSG00000162849,ENSG00000196159,ENSG00000184937,ENSG00000005513,ENSG00000171791,ENSG00000105329
GO:BP	regulation of long-term neuronal synaptic plasticity	GO:0048169	0.0451531	1.34531	25	512	5	17916	6.99844	ENSG00000133216,ENSG00000157404,ENSG00000171992,ENSG00000197283,ENSG00000176884
GO:BP	response to organic substance	GO:0010033	0.0451531	1.34531	3438	512	128	17916	1.30279	ENSG00000116649,ENSG00000142627,ENSG00000116329,ENSG00000117394,ENSG00000116133,ENSG00000081985,ENSG00000117525,ENSG00000265972,ENSG00000203811,ENSG00000203852,ENSG00000160712,ENSG00000143630,ENSG00000143195,ENSG00000154342,ENSG00000213626,ENSG00000138061,ENSG00000198369,ENSG00000159399,ENSG00000121966,ENSG00000115461,ENSG00000173692,ENSG00000163273,ENSG00000168918,ENSG00000063660,ENSG00000176720…
GO:BP	regulation of localization	GO:0032879	0.045759	1.33952	2970	512	113	17916	1.33135	ENSG00000130762,ENSG00000069424,ENSG00000142627,ENSG00000132881,ENSG00000058453,ENSG00000133216,ENSG00000116329,ENSG00000142920,ENSG00000196449,ENSG00000084073,ENSG00000117394,ENSG00000055732,ENSG00000117525,ENSG00000143434,ENSG00000160712,ENSG00000143630,ENSG00000132718,ENSG00000143801,ENSG00000154342,ENSG00000077585,ENSG00000138061,ENSG00000162878,ENSG00000159399,ENSG00000068615,ENSG00000121966…
GO:BP	cell part morphogenesis	GO:0032990	0.0466531	1.33112	711	512	36	17916	1.77176	ENSG00000142627,ENSG00000133216,ENSG00000168389,ENSG00000143434,ENSG00000154342,ENSG00000135638,ENSG00000121966,ENSG00000168280,ENSG00000063660,ENSG00000010319,ENSG00000154310,ENSG00000182168,ENSG00000150625,ENSG00000197283,ENSG00000152661,ENSG00000106070,ENSG00000158528,ENSG00000094631,ENSG00000136960,ENSG00000181790,ENSG00000198576,ENSG00000176884,ENSG00000174804,ENSG00000149294,ENSG00000107731…
GO:BP	generation of neurons	GO:0048699	0.0466531	1.33112	1578	512	67	17916	1.48573	ENSG00000142627,ENSG00000133216,ENSG00000168389,ENSG00000055732,ENSG00000134198,ENSG00000143434,ENSG00000185630,ENSG00000154342,ENSG00000135638,ENSG00000121966,ENSG00000168280,ENSG00000135919,ENSG00000063660,ENSG00000145050,ENSG00000010319,ENSG00000154310,ENSG00000244405,ENSG00000157404,ENSG00000182168,ENSG00000138795,ENSG00000196159,ENSG00000150625,ENSG00000169258,ENSG00000137267,ENSG00000153162…
GO:BP	regulation of neuronal synaptic plasticity	GO:0048168	0.0484196	1.31498	53	512	7	17916	4.62161	ENSG00000133216,ENSG00000157404,ENSG00000171992,ENSG00000197283,ENSG00000198576,ENSG00000176884,ENSG00000154118
GO:BP	positive regulation of apoptotic process	GO:0043065	0.0484196	1.31498	689	512	35	17916	1.77754	ENSG00000130762,ENSG00000117525,ENSG00000265972,ENSG00000143801,ENSG00000154342,ENSG00000138061,ENSG00000168918,ENSG00000176720,ENSG00000163932,ENSG00000182168,ENSG00000131188,ENSG00000118513,ENSG00000071242,ENSG00000105928,ENSG00000172115,ENSG00000164741,ENSG00000120885,ENSG00000086061,ENSG00000176884,ENSG00000181649,ENSG00000148926,ENSG00000134333,ENSG00000175592,ENSG00000069482,ENSG00000042286…
GO:BP	regulation of myeloid leukocyte differentiation	GO:0002761	0.0484196	1.31498	123	512	11	17916	3.12938	ENSG00000178585,ENSG00000077585,ENSG00000168918,ENSG00000138795,ENSG00000154127,ENSG00000122378,ENSG00000170345,ENSG00000179588,ENSG00000239672,ENSG00000172216,ENSG00000105329
GO:BP	tissue morphogenesis	GO:0048729	0.0484196	1.31498	689	512	35	17916	1.77754	ENSG00000178585,ENSG00000142627,ENSG00000142661,ENSG00000185630,ENSG00000154342,ENSG00000162849,ENSG00000121966,ENSG00000115461,ENSG00000173692,ENSG00000065534,ENSG00000244405,ENSG00000138795,ENSG00000196159,ENSG00000146021,ENSG00000152661,ENSG00000120254,ENSG00000164741,ENSG00000137573,ENSG00000041982,ENSG00000148926,ENSG00000184937,ENSG00000174804,ENSG00000139567,ENSG00000136158,ENSG00000005513…
GO:BP	apoptotic process	GO:0006915	0.0484196	1.31498	2004	512	81	17916	1.41435	ENSG00000130762,ENSG00000142627,ENSG00000084073,ENSG00000116133,ENSG00000117525,ENSG00000265972,ENSG00000160712,ENSG00000143801,ENSG00000154342,ENSG00000138061,ENSG00000159399,ENSG00000172985,ENSG00000121966,ENSG00000135926,ENSG00000168918,ENSG00000176720,ENSG00000150995,ENSG00000144655,ENSG00000181061,ENSG00000163932,ENSG00000182168,ENSG00000138795,ENSG00000049656,ENSG00000081059,ENSG00000120738…
GO:BP	regulation of fat cell differentiation	GO:0045598	0.0484196	1.31498	141	512	12	17916	2.97806	ENSG00000154342,ENSG00000174705,ENSG00000186480,ENSG00000094631,ENSG00000079102,ENSG00000186897,ENSG00000102554,ENSG00000179588,ENSG00000176845,ENSG00000172216,ENSG00000130529,ENSG00000099953
GO:BP	muscle organ development	GO:0007517	0.0484196	1.31498	409	512	24	17916	2.05333	ENSG00000142661,ENSG00000082482,ENSG00000154342,ENSG00000072195,ENSG00000063660,ENSG00000174738,ENSG00000065534,ENSG00000138795,ENSG00000120738,ENSG00000132429,ENSG00000152661,ENSG00000179388,ENSG00000181790,ENSG00000184937,ENSG00000102554,ENSG00000170345,ENSG00000005513,ENSG00000179588,ENSG00000172301,ENSG00000121068,ENSG00000171791,ENSG00000196218,ENSG00000105329,ENSG00000185022
GO:BP	programmed cell death	GO:0012501	0.0484196	1.31498	2150	512	86	17916	1.39969	ENSG00000130762,ENSG00000142627,ENSG00000084073,ENSG00000116133,ENSG00000117525,ENSG00000265972,ENSG00000160712,ENSG00000143801,ENSG00000154342,ENSG00000138061,ENSG00000159399,ENSG00000172985,ENSG00000121966,ENSG00000135926,ENSG00000168918,ENSG00000176720,ENSG00000150995,ENSG00000144655,ENSG00000181061,ENSG00000163932,ENSG00000157404,ENSG00000182168,ENSG00000138795,ENSG00000049656,ENSG00000081059…
GO:BP	vesicle fusion	GO:0006906	0.049781	1.30294	105	512	10	17916	3.33259	ENSG00000132881,ENSG00000132718,ENSG00000168993,ENSG00000145506,ENSG00000166900,ENSG00000179331,ENSG00000139832,ENSG00000100505,ENSG00000102879,ENSG00000176170
GO:CC	synapse	GO:0045202	0.000209438	3.67894	1356	532	71	18856	1.85582	ENSG00000069424,ENSG00000189410,ENSG00000133216,ENSG00000116329,ENSG00000117394,ENSG00000143630,ENSG00000132718,ENSG00000082482,ENSG00000143801,ENSG00000154342,ENSG00000091428,ENSG00000115419,ENSG00000135919,ENSG00000063660,ENSG00000150995,ENSG00000164076,ENSG00000154310,ENSG00000075651,ENSG00000244405,ENSG00000168993,ENSG00000182168,ENSG00000138688,ENSG00000150625,ENSG00000171368,ENSG00000186479…
GO:CC	cell junction	GO:0030054	0.00145309	2.83771	2099	532	93	18856	1.57039	ENSG00000069424,ENSG00000142627,ENSG00000189410,ENSG00000133216,ENSG00000116329,ENSG00000117394,ENSG00000143630,ENSG00000132718,ENSG00000143341,ENSG00000082482,ENSG00000143801,ENSG00000154342,ENSG00000121966,ENSG00000091428,ENSG00000115419,ENSG00000135919,ENSG00000063660,ENSG00000150995,ENSG00000164076,ENSG00000163932,ENSG00000154310,ENSG00000075651,ENSG00000244405,ENSG00000168993,ENSG00000157404…
GO:CC	endomembrane system	GO:0012505	0.0219008	1.65954	4561	532	165	18856	1.28222	ENSG00000160072,ENSG00000189339,ENSG00000069424,ENSG00000049239,ENSG00000142765,ENSG00000116329,ENSG00000142920,ENSG00000185090,ENSG00000168389,ENSG00000084073,ENSG00000164010,ENSG00000117394,ENSG00000186377,ENSG00000215883,ENSG00000116133,ENSG00000055732,ENSG00000197147,ENSG00000116455,ENSG00000132718,ENSG00000143195,ENSG00000116260,ENSG00000198756,ENSG00000133056,ENSG00000054392,ENSG00000082482…
GO:CC	dendrite	GO:0030425	0.0219008	1.65954	624	532	34	18856	1.93122	ENSG00000117245,ENSG00000133216,ENSG00000116329,ENSG00000142920,ENSG00000143630,ENSG00000132718,ENSG00000143801,ENSG00000168280,ENSG00000168993,ENSG00000182168,ENSG00000150625,ENSG00000171992,ENSG00000131188,ENSG00000145911,ENSG00000197283,ENSG00000225968,ENSG00000158528,ENSG00000094631,ENSG00000120885,ENSG00000181790,ENSG00000198576,ENSG00000106688,ENSG00000176884,ENSG00000166900,ENSG00000174804…
GO:CC	dendritic tree	GO:0097447	0.0219008	1.65954	626	532	34	18856	1.92505	ENSG00000117245,ENSG00000133216,ENSG00000116329,ENSG00000142920,ENSG00000143630,ENSG00000132718,ENSG00000143801,ENSG00000168280,ENSG00000168993,ENSG00000182168,ENSG00000150625,ENSG00000171992,ENSG00000131188,ENSG00000145911,ENSG00000197283,ENSG00000225968,ENSG00000158528,ENSG00000094631,ENSG00000120885,ENSG00000181790,ENSG00000198576,ENSG00000106688,ENSG00000176884,ENSG00000166900,ENSG00000174804…
GO:CC	glutamatergic synapse	GO:0098978	0.0243072	1.61427	363	532	23	18856	2.24574	ENSG00000133216,ENSG00000154342,ENSG00000164076,ENSG00000154310,ENSG00000168993,ENSG00000150625,ENSG00000186479,ENSG00000171992,ENSG00000131188,ENSG00000197283,ENSG00000188191,ENSG00000158528,ENSG00000106236,ENSG00000104419,ENSG00000198576,ENSG00000176884,ENSG00000166900,ENSG00000174804,ENSG00000109971,ENSG00000102879,ENSG00000182481,ENSG00000171246,ENSG00000175866
GO:CC	postsynapse	GO:0098794	0.0270172	1.56836	642	532	34	18856	1.87708	ENSG00000069424,ENSG00000189410,ENSG00000133216,ENSG00000116329,ENSG00000132718,ENSG00000150995,ENSG00000154310,ENSG00000168993,ENSG00000150625,ENSG00000171368,ENSG00000186479,ENSG00000171992,ENSG00000175416,ENSG00000131188,ENSG00000197283,ENSG00000186472,ENSG00000158528,ENSG00000106615,ENSG00000164687,ENSG00000181790,ENSG00000198576,ENSG00000106688,ENSG00000136928,ENSG00000176884,ENSG00000166900…
GO:CC	neuron to neuron synapse	GO:0098984	0.027495	1.56075	372	532	23	18856	2.19141	ENSG00000069424,ENSG00000189410,ENSG00000116329,ENSG00000132718,ENSG00000091428,ENSG00000150995,ENSG00000154310,ENSG00000186479,ENSG00000171992,ENSG00000131188,ENSG00000197283,ENSG00000188191,ENSG00000186472,ENSG00000158528,ENSG00000106615,ENSG00000164687,ENSG00000181790,ENSG00000198576,ENSG00000106688,ENSG00000176884,ENSG00000197555,ENSG00000175866,ENSG00000088899
GO:CC	presynapse	GO:0098793	0.0411302	1.38584	535	532	29	18856	1.92124	ENSG00000069424,ENSG00000133216,ENSG00000116329,ENSG00000117394,ENSG00000143630,ENSG00000132718,ENSG00000082482,ENSG00000143801,ENSG00000154342,ENSG00000154310,ENSG00000168993,ENSG00000138688,ENSG00000150625,ENSG00000186479,ENSG00000175416,ENSG00000184840,ENSG00000186472,ENSG00000106688,ENSG00000176884,ENSG00000166900,ENSG00000175592,ENSG00000109971,ENSG00000178695,ENSG00000100505,ENSG00000127561…
GO:CC	postsynaptic specialization	GO:0099572	0.0492506	1.30759	369	532	22	18856	2.11317	ENSG00000069424,ENSG00000189410,ENSG00000116329,ENSG00000132718,ENSG00000150995,ENSG00000154310,ENSG00000186479,ENSG00000171992,ENSG00000131188,ENSG00000197283,ENSG00000186472,ENSG00000158528,ENSG00000106615,ENSG00000164687,ENSG00000181790,ENSG00000198576,ENSG00000176884,ENSG00000109971,ENSG00000197555,ENSG00000182481,ENSG00000175866,ENSG00000088899
REAC	Transcriptional regulation of granulopoiesis	REAC:R-HSA-9616222	0.036554	1.43707	89	298	11	10588	4.39137	ENSG00000270882,ENSG00000203811,ENSG00000203852,ENSG00000270276,ENSG00000184678,ENSG00000160712,ENSG00000138795,ENSG00000118513,ENSG00000102554,ENSG00000067955,ENSG00000172216
WP	Pathways in clear cell renal cell carcinoma	WP:WP4018	0.00949922	2.02231	85	235	12	6954	4.17762	ENSG00000117394,ENSG00000177614,ENSG00000159399,ENSG00000065833,ENSG00000106070,ENSG00000106615,ENSG00000155792,ENSG00000134333,ENSG00000067057,ENSG00000123095,ENSG00000076555,ENSG00000105329
WP	Amplification and Expansion of Oncogenic Pathways as Metastatic Traits	WP:WP3678	0.0359627	1.44415	17	235	5	6954	8.70338	ENSG00000116016,ENSG00000121966,ENSG00000138795,ENSG00000081059,ENSG00000041982
TF	Factor: WT1; motif: CGCCCCCNCN; match class: 1	TF:M02036_1	1.08288e-26	25.9654	5283	554	272	19940	1.85312	ENSG00000160072,ENSG00000189339,ENSG00000130762,ENSG00000049239,ENSG00000053372,ENSG00000117245,ENSG00000189410,ENSG00000133216,ENSG00000181773,ENSG00000116329,ENSG00000185090,ENSG00000117394,ENSG00000134709,ENSG00000162433,ENSG00000174021,ENSG00000055732,ENSG00000117525,ENSG00000134198,ENSG00000143630,ENSG00000143303,ENSG00000185630,ENSG00000143195,ENSG00000116260,ENSG00000123685,ENSG00000082482…
TF	Factor: MOVO-B; motif: GNGGGGG; match class: 1	TF:M01104_1	8.47632e-26	25.0718	5613	554	280	19940	1.79547	ENSG00000160072,ENSG00000189339,ENSG00000049239,ENSG00000116649,ENSG00000058453,ENSG00000053372,ENSG00000117245,ENSG00000189410,ENSG00000133216,ENSG00000142661,ENSG00000116329,ENSG00000185090,ENSG00000117394,ENSG00000117395,ENSG00000116133,ENSG00000134709,ENSG00000162433,ENSG00000174021,ENSG00000055732,ENSG00000117525,ENSG00000203811,ENSG00000203852,ENSG00000143434,ENSG00000143630,ENSG00000143303…
TF	Factor: MAZ; motif: GGGMGGGGSSGGGGGGGGGGGG; match class: 1	TF:M09636_1	4.87685e-24	23.3119	14174	554	498	19940	1.2646	ENSG00000160072,ENSG00000189339,ENSG00000130762,ENSG00000069424,ENSG00000049239,ENSG00000116649,ENSG00000142627,ENSG00000132881,ENSG00000058453,ENSG00000053372,ENSG00000117245,ENSG00000189410,ENSG00000133216,ENSG00000142661,ENSG00000142765,ENSG00000181773,ENSG00000116329,ENSG00000142920,ENSG00000185090,ENSG00000196449,ENSG00000168389,ENSG00000084073,ENSG00000117394,ENSG00000117395,ENSG00000132768…
TF	Factor: Egr-1; motif: GCGGGGGCGG; match class: 0	TF:M01873_0	7.97855e-24	23.0981	6757	554	310	19940	1.65129	ENSG00000160072,ENSG00000189339,ENSG00000130762,ENSG00000049239,ENSG00000116649,ENSG00000053372,ENSG00000189410,ENSG00000133216,ENSG00000142765,ENSG00000181773,ENSG00000116329,ENSG00000185090,ENSG00000117394,ENSG00000116133,ENSG00000134709,ENSG00000162433,ENSG00000174021,ENSG00000055732,ENSG00000117525,ENSG00000134198,ENSG00000184678,ENSG00000143630,ENSG00000143303,ENSG00000185630,ENSG00000143195…
TF	Factor: Egr-1; motif: GCGGGGGCGG	TF:M01873	7.97855e-24	23.0981	6757	554	310	19940	1.65129	ENSG00000160072,ENSG00000189339,ENSG00000130762,ENSG00000049239,ENSG00000116649,ENSG00000053372,ENSG00000189410,ENSG00000133216,ENSG00000142765,ENSG00000181773,ENSG00000116329,ENSG00000185090,ENSG00000117394,ENSG00000116133,ENSG00000134709,ENSG00000162433,ENSG00000174021,ENSG00000055732,ENSG00000117525,ENSG00000134198,ENSG00000184678,ENSG00000143630,ENSG00000143303,ENSG00000185630,ENSG00000143195…
TF	Factor: TIEG1; motif: NCCCNSNCCCCGCCCCC; match class: 1	TF:M12351_1	2.65931e-23	22.5752	8212	554	351	19940	1.53842	ENSG00000160072,ENSG00000189339,ENSG00000130762,ENSG00000069424,ENSG00000049239,ENSG00000116649,ENSG00000058453,ENSG00000117245,ENSG00000189410,ENSG00000133216,ENSG00000181773,ENSG00000185090,ENSG00000196449,ENSG00000168389,ENSG00000117394,ENSG00000117395,ENSG00000116133,ENSG00000134709,ENSG00000162433,ENSG00000081985,ENSG00000174021,ENSG00000055732,ENSG00000197147,ENSG00000117525,ENSG00000134198…
TF	Factor: Egr-1; motif: GCGGGGGCGG	TF:M07354	3.70345e-23	22.4314	7814	554	339	19940	1.5615	ENSG00000160072,ENSG00000189339,ENSG00000130762,ENSG00000049239,ENSG00000116649,ENSG00000053372,ENSG00000189410,ENSG00000133216,ENSG00000142765,ENSG00000181773,ENSG00000116329,ENSG00000185090,ENSG00000196449,ENSG00000168389,ENSG00000117394,ENSG00000117395,ENSG00000116133,ENSG00000134709,ENSG00000162433,ENSG00000174021,ENSG00000055732,ENSG00000117525,ENSG00000134198,ENSG00000184678,ENSG00000143630…
TF	Factor: Egr-1; motif: GCGGGGGCGG; match class: 0	TF:M07354_0	3.70345e-23	22.4314	7814	554	339	19940	1.5615	ENSG00000160072,ENSG00000189339,ENSG00000130762,ENSG00000049239,ENSG00000116649,ENSG00000053372,ENSG00000189410,ENSG00000133216,ENSG00000142765,ENSG00000181773,ENSG00000116329,ENSG00000185090,ENSG00000196449,ENSG00000168389,ENSG00000117394,ENSG00000117395,ENSG00000116133,ENSG00000134709,ENSG00000162433,ENSG00000174021,ENSG00000055732,ENSG00000117525,ENSG00000134198,ENSG00000184678,ENSG00000143630…
TF	Factor: ZF5; motif: NRNGNGCGCGCWN; match class: 1	TF:M00333_1	4.36141e-23	22.3604	12481	554	459	19940	1.32367	ENSG00000160072,ENSG00000189339,ENSG00000130762,ENSG00000069424,ENSG00000049239,ENSG00000116649,ENSG00000142627,ENSG00000132881,ENSG00000058453,ENSG00000117245,ENSG00000189410,ENSG00000133216,ENSG00000142661,ENSG00000181773,ENSG00000116329,ENSG00000142920,ENSG00000185090,ENSG00000196449,ENSG00000168389,ENSG00000084073,ENSG00000117394,ENSG00000132768,ENSG00000186377,ENSG00000116133,ENSG00000134709…
TF	Factor: KROX; motif: CCCGCCCCCRCCCC	TF:M00982	6.62665e-23	22.1787	7848	554	339	19940	1.55473	ENSG00000189339,ENSG00000130762,ENSG00000049239,ENSG00000116649,ENSG00000053372,ENSG00000189410,ENSG00000133216,ENSG00000142661,ENSG00000142765,ENSG00000181773,ENSG00000116329,ENSG00000142920,ENSG00000185090,ENSG00000196449,ENSG00000168389,ENSG00000084073,ENSG00000117394,ENSG00000117395,ENSG00000116133,ENSG00000134709,ENSG00000162433,ENSG00000174021,ENSG00000055732,ENSG00000197147,ENSG00000117525…
TF	Factor: KROX; motif: CCCGCCCCCRCCCC; match class: 0	TF:M00982_0	6.62665e-23	22.1787	7848	554	339	19940	1.55473	ENSG00000189339,ENSG00000130762,ENSG00000049239,ENSG00000116649,ENSG00000053372,ENSG00000189410,ENSG00000133216,ENSG00000142661,ENSG00000142765,ENSG00000181773,ENSG00000116329,ENSG00000142920,ENSG00000185090,ENSG00000196449,ENSG00000168389,ENSG00000084073,ENSG00000117394,ENSG00000117395,ENSG00000116133,ENSG00000134709,ENSG00000162433,ENSG00000174021,ENSG00000055732,ENSG00000197147,ENSG00000117525…
TF	Factor: TIEG1; motif: NCCCNSNCCCCGCCCCC; match class: 0	TF:M12351_0	4.45949e-22	21.3507	12376	554	454	19940	1.32036	ENSG00000160072,ENSG00000189339,ENSG00000130762,ENSG00000069424,ENSG00000049239,ENSG00000116649,ENSG00000058453,ENSG00000053372,ENSG00000117245,ENSG00000189410,ENSG00000133216,ENSG00000142765,ENSG00000181773,ENSG00000116329,ENSG00000142920,ENSG00000185090,ENSG00000196449,ENSG00000168389,ENSG00000084073,ENSG00000117394,ENSG00000117395,ENSG00000132768,ENSG00000186377,ENSG00000116133,ENSG00000134709…
TF	Factor: Egr-1; motif: GCGGGGGCGG; match class: 1	TF:M07354_1	4.45949e-22	21.3507	3549	554	199	19940	2.01819	ENSG00000130762,ENSG00000049239,ENSG00000116649,ENSG00000053372,ENSG00000189410,ENSG00000133216,ENSG00000181773,ENSG00000116329,ENSG00000185090,ENSG00000134709,ENSG00000162433,ENSG00000174021,ENSG00000055732,ENSG00000117525,ENSG00000134198,ENSG00000143303,ENSG00000185630,ENSG00000123685,ENSG00000082482,ENSG00000196187,ENSG00000143801,ENSG00000177614,ENSG00000077585,ENSG00000115758,ENSG00000138101…
TF	Factor: TIEG1; motif: NCCCNSNCCCCGCCCCC	TF:M12351	4.45949e-22	21.3507	12376	554	454	19940	1.32036	ENSG00000160072,ENSG00000189339,ENSG00000130762,ENSG00000069424,ENSG00000049239,ENSG00000116649,ENSG00000058453,ENSG00000053372,ENSG00000117245,ENSG00000189410,ENSG00000133216,ENSG00000142765,ENSG00000181773,ENSG00000116329,ENSG00000142920,ENSG00000185090,ENSG00000196449,ENSG00000168389,ENSG00000084073,ENSG00000117394,ENSG00000117395,ENSG00000132768,ENSG00000186377,ENSG00000116133,ENSG00000134709…
TF	Factor: EGR1; motif: NACGCCCACGCANW; match class: 0	TF:M03896_0	5.03979e-22	21.2976	6130	554	285	19940	1.6734	ENSG00000160072,ENSG00000189339,ENSG00000130762,ENSG00000049239,ENSG00000116649,ENSG00000053372,ENSG00000117245,ENSG00000142765,ENSG00000181773,ENSG00000185090,ENSG00000117394,ENSG00000116133,ENSG00000134709,ENSG00000162433,ENSG00000174021,ENSG00000055732,ENSG00000197147,ENSG00000117525,ENSG00000143630,ENSG00000143303,ENSG00000143195,ENSG00000116260,ENSG00000198756,ENSG00000123685,ENSG00000082482…
TF	Factor: EGR1; motif: NACGCCCACGCANW	TF:M03896	5.03979e-22	21.2976	6130	554	285	19940	1.6734	ENSG00000160072,ENSG00000189339,ENSG00000130762,ENSG00000049239,ENSG00000116649,ENSG00000053372,ENSG00000117245,ENSG00000142765,ENSG00000181773,ENSG00000185090,ENSG00000117394,ENSG00000116133,ENSG00000134709,ENSG00000162433,ENSG00000174021,ENSG00000055732,ENSG00000197147,ENSG00000117525,ENSG00000143630,ENSG00000143303,ENSG00000143195,ENSG00000116260,ENSG00000198756,ENSG00000123685,ENSG00000082482…
TF	Factor: WT1; motif: CGCCCCCNCN	TF:M02036	7.77464e-22	21.1093	9783	554	389	19940	1.43118	ENSG00000160072,ENSG00000189339,ENSG00000130762,ENSG00000049239,ENSG00000116649,ENSG00000142627,ENSG00000053372,ENSG00000117245,ENSG00000189410,ENSG00000133216,ENSG00000142765,ENSG00000181773,ENSG00000116329,ENSG00000142920,ENSG00000185090,ENSG00000196449,ENSG00000168389,ENSG00000117394,ENSG00000117395,ENSG00000116133,ENSG00000134709,ENSG00000162433,ENSG00000174021,ENSG00000055732,ENSG00000117525…
TF	Factor: WT1; motif: CGCCCCCNCN; match class: 0	TF:M02036_0	7.77464e-22	21.1093	9783	554	389	19940	1.43118	ENSG00000160072,ENSG00000189339,ENSG00000130762,ENSG00000049239,ENSG00000116649,ENSG00000142627,ENSG00000053372,ENSG00000117245,ENSG00000189410,ENSG00000133216,ENSG00000142765,ENSG00000181773,ENSG00000116329,ENSG00000142920,ENSG00000185090,ENSG00000196449,ENSG00000168389,ENSG00000117394,ENSG00000117395,ENSG00000116133,ENSG00000134709,ENSG00000162433,ENSG00000174021,ENSG00000055732,ENSG00000117525…
TF	Factor: WT1; motif: GNGGGGGCGGGG; match class: 1	TF:M03893_1	1.54067e-21	20.8123	3988	554	213	19940	1.92238	ENSG00000130762,ENSG00000049239,ENSG00000117245,ENSG00000133216,ENSG00000181773,ENSG00000185090,ENSG00000117394,ENSG00000116133,ENSG00000134709,ENSG00000174021,ENSG00000055732,ENSG00000117525,ENSG00000134198,ENSG00000203811,ENSG00000203852,ENSG00000143630,ENSG00000143303,ENSG00000116260,ENSG00000123685,ENSG00000082482,ENSG00000196187,ENSG00000177614,ENSG00000077585,ENSG00000162849,ENSG00000115758…
TF	Factor: Kaiso; motif: GCMGGGRGCRGS; match class: 1	TF:M03876_1	2.79777e-21	20.5532	9130	554	370	19940	1.45863	ENSG00000160072,ENSG00000130762,ENSG00000069424,ENSG00000049239,ENSG00000116649,ENSG00000053372,ENSG00000117245,ENSG00000189410,ENSG00000133216,ENSG00000142661,ENSG00000181773,ENSG00000116329,ENSG00000142920,ENSG00000185090,ENSG00000196449,ENSG00000168389,ENSG00000117395,ENSG00000116133,ENSG00000134709,ENSG00000162433,ENSG00000081985,ENSG00000174021,ENSG00000055732,ENSG00000197147,ENSG00000172031…
TF	Factor: MOVO-B; motif: GNGGGGG	TF:M01104	2.79777e-21	20.5532	10305	554	401	19940	1.40059	ENSG00000160072,ENSG00000189339,ENSG00000130762,ENSG00000049239,ENSG00000116649,ENSG00000142627,ENSG00000058453,ENSG00000053372,ENSG00000117245,ENSG00000189410,ENSG00000133216,ENSG00000142661,ENSG00000142765,ENSG00000181773,ENSG00000116329,ENSG00000142920,ENSG00000185090,ENSG00000168389,ENSG00000117394,ENSG00000117395,ENSG00000116133,ENSG00000134709,ENSG00000162433,ENSG00000081985,ENSG00000174021…
TF	Factor: MOVO-B; motif: GNGGGGG; match class: 0	TF:M01104_0	2.79777e-21	20.5532	10305	554	401	19940	1.40059	ENSG00000160072,ENSG00000189339,ENSG00000130762,ENSG00000049239,ENSG00000116649,ENSG00000142627,ENSG00000058453,ENSG00000053372,ENSG00000117245,ENSG00000189410,ENSG00000133216,ENSG00000142661,ENSG00000142765,ENSG00000181773,ENSG00000116329,ENSG00000142920,ENSG00000185090,ENSG00000168389,ENSG00000117394,ENSG00000117395,ENSG00000116133,ENSG00000134709,ENSG00000162433,ENSG00000081985,ENSG00000174021…
TF	Factor: Egr-1; motif: NNCRCCCMCGCNN	TF:M12140	2.80082e-21	20.5527	5384	554	259	19940	1.73145	ENSG00000189339,ENSG00000130762,ENSG00000049239,ENSG00000116649,ENSG00000132881,ENSG00000142920,ENSG00000185090,ENSG00000117394,ENSG00000117395,ENSG00000116133,ENSG00000134709,ENSG00000162433,ENSG00000174021,ENSG00000055732,ENSG00000197147,ENSG00000117525,ENSG00000203811,ENSG00000203852,ENSG00000143434,ENSG00000143630,ENSG00000143303,ENSG00000185630,ENSG00000116260,ENSG00000198756,ENSG00000117266…
TF	Factor: Egr-1; motif: NNCRCCCMCGCNN; match class: 0	TF:M12140_0	2.80082e-21	20.5527	5384	554	259	19940	1.73145	ENSG00000189339,ENSG00000130762,ENSG00000049239,ENSG00000116649,ENSG00000132881,ENSG00000142920,ENSG00000185090,ENSG00000117394,ENSG00000117395,ENSG00000116133,ENSG00000134709,ENSG00000162433,ENSG00000174021,ENSG00000055732,ENSG00000197147,ENSG00000117525,ENSG00000203811,ENSG00000203852,ENSG00000143434,ENSG00000143630,ENSG00000143303,ENSG00000185630,ENSG00000116260,ENSG00000198756,ENSG00000117266…
TF	Factor: CPBP; motif: GNNRGGGHGGGGNNGGGRN; match class: 0	TF:M09973_0	2.86272e-21	20.5432	10903	554	416	19940	1.37329	ENSG00000160072,ENSG00000189339,ENSG00000130762,ENSG00000049239,ENSG00000116649,ENSG00000058453,ENSG00000117245,ENSG00000189410,ENSG00000133216,ENSG00000142661,ENSG00000142765,ENSG00000181773,ENSG00000116329,ENSG00000142920,ENSG00000185090,ENSG00000196449,ENSG00000117394,ENSG00000117395,ENSG00000186377,ENSG00000116133,ENSG00000134709,ENSG00000162433,ENSG00000081985,ENSG00000174021,ENSG00000055732…
TF	Factor: CPBP; motif: GNNRGGGHGGGGNNGGGRN	TF:M09973	2.86272e-21	20.5432	10903	554	416	19940	1.37329	ENSG00000160072,ENSG00000189339,ENSG00000130762,ENSG00000049239,ENSG00000116649,ENSG00000058453,ENSG00000117245,ENSG00000189410,ENSG00000133216,ENSG00000142661,ENSG00000142765,ENSG00000181773,ENSG00000116329,ENSG00000142920,ENSG00000185090,ENSG00000196449,ENSG00000117394,ENSG00000117395,ENSG00000186377,ENSG00000116133,ENSG00000134709,ENSG00000162433,ENSG00000081985,ENSG00000174021,ENSG00000055732…
TF	Factor: E2F-2; motif: GCGCGCGCGYW; match class: 1	TF:M11531_1	3.55739e-21	20.4489	12404	554	452	19940	1.31157	ENSG00000160072,ENSG00000189339,ENSG00000130762,ENSG00000069424,ENSG00000049239,ENSG00000116649,ENSG00000142627,ENSG00000132881,ENSG00000058453,ENSG00000053372,ENSG00000117245,ENSG00000189410,ENSG00000133216,ENSG00000181773,ENSG00000116329,ENSG00000185090,ENSG00000196449,ENSG00000168389,ENSG00000084073,ENSG00000117394,ENSG00000186377,ENSG00000116133,ENSG00000134709,ENSG00000162433,ENSG00000081985…
TF	Factor: AP-2beta; motif: GCNNNGGSCNGVGGGN; match class: 0	TF:M01858_0	4.83371e-21	20.3157	7430	554	321	19940	1.555	ENSG00000160072,ENSG00000130762,ENSG00000069424,ENSG00000049239,ENSG00000116649,ENSG00000142627,ENSG00000117245,ENSG00000189410,ENSG00000133216,ENSG00000185090,ENSG00000168389,ENSG00000117394,ENSG00000186377,ENSG00000134709,ENSG00000162433,ENSG00000055732,ENSG00000197147,ENSG00000172031,ENSG00000117525,ENSG00000134198,ENSG00000265972,ENSG00000143434,ENSG00000160712,ENSG00000143630,ENSG00000185630…
TF	Factor: AP-2beta; motif: GCNNNGGSCNGVGGGN	TF:M01858	4.83371e-21	20.3157	7430	554	321	19940	1.555	ENSG00000160072,ENSG00000130762,ENSG00000069424,ENSG00000049239,ENSG00000116649,ENSG00000142627,ENSG00000117245,ENSG00000189410,ENSG00000133216,ENSG00000185090,ENSG00000168389,ENSG00000117394,ENSG00000186377,ENSG00000134709,ENSG00000162433,ENSG00000055732,ENSG00000197147,ENSG00000172031,ENSG00000117525,ENSG00000134198,ENSG00000265972,ENSG00000143434,ENSG00000160712,ENSG00000143630,ENSG00000185630…
TF	Factor: WT1; motif: GNGGGGGCGGGG	TF:M03893	6.34657e-21	20.1975	8314	554	346	19940	1.4979	ENSG00000189339,ENSG00000130762,ENSG00000049239,ENSG00000116649,ENSG00000053372,ENSG00000117245,ENSG00000189410,ENSG00000133216,ENSG00000181773,ENSG00000116329,ENSG00000185090,ENSG00000117394,ENSG00000117395,ENSG00000116133,ENSG00000134709,ENSG00000162433,ENSG00000174021,ENSG00000055732,ENSG00000117525,ENSG00000134198,ENSG00000270882,ENSG00000203811,ENSG00000203852,ENSG00000270276,ENSG00000184678…
TF	Factor: WT1; motif: GNGGGGGCGGGG; match class: 0	TF:M03893_0	6.34657e-21	20.1975	8314	554	346	19940	1.4979	ENSG00000189339,ENSG00000130762,ENSG00000049239,ENSG00000116649,ENSG00000053372,ENSG00000117245,ENSG00000189410,ENSG00000133216,ENSG00000181773,ENSG00000116329,ENSG00000185090,ENSG00000117394,ENSG00000117395,ENSG00000116133,ENSG00000134709,ENSG00000162433,ENSG00000174021,ENSG00000055732,ENSG00000117525,ENSG00000134198,ENSG00000270882,ENSG00000203811,ENSG00000203852,ENSG00000270276,ENSG00000184678…
TF	Factor: E2F-3; motif: GGCGGGN; match class: 1	TF:M02089_1	9.0196e-21	20.0448	9383	554	375	19940	1.43848	ENSG00000160072,ENSG00000189339,ENSG00000130762,ENSG00000049239,ENSG00000116649,ENSG00000058453,ENSG00000117245,ENSG00000133216,ENSG00000181773,ENSG00000142920,ENSG00000185090,ENSG00000196449,ENSG00000168389,ENSG00000117394,ENSG00000117395,ENSG00000116133,ENSG00000134709,ENSG00000162433,ENSG00000174021,ENSG00000055732,ENSG00000172031,ENSG00000117525,ENSG00000116455,ENSG00000134198,ENSG00000270882…
TF	Factor: EGR-1; motif: TGCGTGGGCGK	TF:M01972	9.90141e-21	20.0043	5378	554	257	19940	1.72	ENSG00000160072,ENSG00000189339,ENSG00000130762,ENSG00000049239,ENSG00000116649,ENSG00000142920,ENSG00000185090,ENSG00000117394,ENSG00000117395,ENSG00000116133,ENSG00000134709,ENSG00000162433,ENSG00000174021,ENSG00000055732,ENSG00000197147,ENSG00000117525,ENSG00000143434,ENSG00000143630,ENSG00000143303,ENSG00000116260,ENSG00000198756,ENSG00000054392,ENSG00000123685,ENSG00000082482,ENSG00000196187…
TF	Factor: EGR-1; motif: TGCGTGGGCGK; match class: 0	TF:M01972_0	9.90141e-21	20.0043	5378	554	257	19940	1.72	ENSG00000160072,ENSG00000189339,ENSG00000130762,ENSG00000049239,ENSG00000116649,ENSG00000142920,ENSG00000185090,ENSG00000117394,ENSG00000117395,ENSG00000116133,ENSG00000134709,ENSG00000162433,ENSG00000174021,ENSG00000055732,ENSG00000197147,ENSG00000117525,ENSG00000143434,ENSG00000143630,ENSG00000143303,ENSG00000116260,ENSG00000198756,ENSG00000054392,ENSG00000123685,ENSG00000082482,ENSG00000196187…
TF	Factor: Churchill; motif: CGGGNN; match class: 1	TF:M00986_1	1.21676e-20	19.9148	10387	554	401	19940	1.38954	ENSG00000160072,ENSG00000189339,ENSG00000130762,ENSG00000069424,ENSG00000049239,ENSG00000116649,ENSG00000142627,ENSG00000132881,ENSG00000058453,ENSG00000053372,ENSG00000117245,ENSG00000189410,ENSG00000133216,ENSG00000142661,ENSG00000142765,ENSG00000181773,ENSG00000116329,ENSG00000142920,ENSG00000185090,ENSG00000196449,ENSG00000168389,ENSG00000117394,ENSG00000117395,ENSG00000116133,ENSG00000134709…
TF	Factor: TCF-1; motif: ACATCGRGRCGCTGW; match class: 1	TF:M11603_1	1.75973e-20	19.7546	13277	554	470	19940	1.27413	ENSG00000160072,ENSG00000189339,ENSG00000130762,ENSG00000049239,ENSG00000116649,ENSG00000142627,ENSG00000132881,ENSG00000058453,ENSG00000053372,ENSG00000117245,ENSG00000189410,ENSG00000133216,ENSG00000142765,ENSG00000181773,ENSG00000116329,ENSG00000142920,ENSG00000185090,ENSG00000196449,ENSG00000168389,ENSG00000084073,ENSG00000117394,ENSG00000117395,ENSG00000132768,ENSG00000116133,ENSG00000134709…
TF	Factor: Egr-1; motif: CCGCCCMCG	TF:M04797	2.72342e-20	19.5649	5109	554	247	19940	1.74011	ENSG00000189339,ENSG00000049239,ENSG00000116649,ENSG00000053372,ENSG00000189410,ENSG00000133216,ENSG00000181773,ENSG00000116329,ENSG00000185090,ENSG00000117394,ENSG00000117395,ENSG00000116133,ENSG00000134709,ENSG00000162433,ENSG00000174021,ENSG00000055732,ENSG00000117525,ENSG00000143630,ENSG00000143303,ENSG00000116260,ENSG00000198756,ENSG00000117266,ENSG00000082482,ENSG00000196187,ENSG00000143801…
TF	Factor: Egr-1; motif: CCGCCCMCG; match class: 0	TF:M04797_0	2.72342e-20	19.5649	5109	554	247	19940	1.74011	ENSG00000189339,ENSG00000049239,ENSG00000116649,ENSG00000053372,ENSG00000189410,ENSG00000133216,ENSG00000181773,ENSG00000116329,ENSG00000185090,ENSG00000117394,ENSG00000117395,ENSG00000116133,ENSG00000134709,ENSG00000162433,ENSG00000174021,ENSG00000055732,ENSG00000117525,ENSG00000143630,ENSG00000143303,ENSG00000116260,ENSG00000198756,ENSG00000117266,ENSG00000082482,ENSG00000196187,ENSG00000143801…
TF	Factor: E2F; motif: GGCGSG; match class: 1	TF:M00803_1	9.02111e-20	19.0447	10247	554	395	19940	1.38744	ENSG00000160072,ENSG00000189339,ENSG00000130762,ENSG00000069424,ENSG00000049239,ENSG00000116649,ENSG00000058453,ENSG00000053372,ENSG00000117245,ENSG00000189410,ENSG00000133216,ENSG00000181773,ENSG00000116329,ENSG00000185090,ENSG00000196449,ENSG00000084073,ENSG00000117394,ENSG00000132768,ENSG00000186377,ENSG00000116133,ENSG00000162433,ENSG00000081985,ENSG00000174021,ENSG00000055732,ENSG00000197147…
TF	Factor: BTEB3; motif: CCNNSCCNSCCCCKCCCCC; match class: 1	TF:M09826_1	9.02111e-20	19.0447	7663	554	324	19940	1.52181	ENSG00000160072,ENSG00000189339,ENSG00000130762,ENSG00000049239,ENSG00000116649,ENSG00000058453,ENSG00000117245,ENSG00000189410,ENSG00000133216,ENSG00000181773,ENSG00000185090,ENSG00000117394,ENSG00000117395,ENSG00000186377,ENSG00000134709,ENSG00000162433,ENSG00000081985,ENSG00000174021,ENSG00000116455,ENSG00000134198,ENSG00000203811,ENSG00000203852,ENSG00000160712,ENSG00000143630,ENSG00000143303…
TF	Factor: E2F-4; motif: SNGGGCGGGAANN; match class: 1	TF:M09894_1	1.10494e-19	18.9567	14005	554	484	19940	1.24388	ENSG00000160072,ENSG00000189339,ENSG00000130762,ENSG00000049239,ENSG00000116649,ENSG00000142627,ENSG00000132881,ENSG00000058453,ENSG00000053372,ENSG00000117245,ENSG00000189410,ENSG00000133216,ENSG00000142661,ENSG00000181773,ENSG00000116329,ENSG00000142920,ENSG00000185090,ENSG00000196449,ENSG00000168389,ENSG00000084073,ENSG00000117394,ENSG00000117395,ENSG00000132768,ENSG00000186377,ENSG00000116133…
TF	Factor: Churchill; motif: CGGGNN	TF:M00986	2.51944e-19	18.5987	14279	554	489	19940	1.23261	ENSG00000160072,ENSG00000189339,ENSG00000130762,ENSG00000069424,ENSG00000049239,ENSG00000116649,ENSG00000142627,ENSG00000132881,ENSG00000058453,ENSG00000053372,ENSG00000117245,ENSG00000189410,ENSG00000133216,ENSG00000142661,ENSG00000142765,ENSG00000181773,ENSG00000116329,ENSG00000142920,ENSG00000185090,ENSG00000196449,ENSG00000168389,ENSG00000117394,ENSG00000117395,ENSG00000116133,ENSG00000134709…
TF	Factor: Churchill; motif: CGGGNN; match class: 0	TF:M00986_0	2.51944e-19	18.5987	14279	554	489	19940	1.23261	ENSG00000160072,ENSG00000189339,ENSG00000130762,ENSG00000069424,ENSG00000049239,ENSG00000116649,ENSG00000142627,ENSG00000132881,ENSG00000058453,ENSG00000053372,ENSG00000117245,ENSG00000189410,ENSG00000133216,ENSG00000142661,ENSG00000142765,ENSG00000181773,ENSG00000116329,ENSG00000142920,ENSG00000185090,ENSG00000196449,ENSG00000168389,ENSG00000117394,ENSG00000117395,ENSG00000116133,ENSG00000134709…
TF	Factor: EGR1; motif: NCNCCGCCCCCGCN; match class: 0	TF:M07208_0	2.89008e-19	18.5391	6210	554	279	19940	1.61707	ENSG00000130762,ENSG00000049239,ENSG00000116649,ENSG00000133216,ENSG00000181773,ENSG00000116329,ENSG00000185090,ENSG00000117394,ENSG00000117395,ENSG00000116133,ENSG00000134709,ENSG00000162433,ENSG00000081985,ENSG00000174021,ENSG00000055732,ENSG00000117525,ENSG00000134198,ENSG00000160712,ENSG00000143630,ENSG00000132718,ENSG00000143303,ENSG00000185630,ENSG00000143195,ENSG00000116260,ENSG00000198756…
TF	Factor: EGR1; motif: NCNCCGCCCCCGCN	TF:M07208	2.89008e-19	18.5391	6210	554	279	19940	1.61707	ENSG00000130762,ENSG00000049239,ENSG00000116649,ENSG00000133216,ENSG00000181773,ENSG00000116329,ENSG00000185090,ENSG00000117394,ENSG00000117395,ENSG00000116133,ENSG00000134709,ENSG00000162433,ENSG00000081985,ENSG00000174021,ENSG00000055732,ENSG00000117525,ENSG00000134198,ENSG00000160712,ENSG00000143630,ENSG00000132718,ENSG00000143303,ENSG00000185630,ENSG00000143195,ENSG00000116260,ENSG00000198756…
TF	Factor: ZF5; motif: GSGCGCGR; match class: 1	TF:M00716_1	3.05434e-19	18.5151	14195	554	487	19940	1.23484	ENSG00000160072,ENSG00000189339,ENSG00000130762,ENSG00000049239,ENSG00000116649,ENSG00000142627,ENSG00000132881,ENSG00000058453,ENSG00000053372,ENSG00000117245,ENSG00000189410,ENSG00000133216,ENSG00000142661,ENSG00000181773,ENSG00000116329,ENSG00000142920,ENSG00000185090,ENSG00000196449,ENSG00000168389,ENSG00000084073,ENSG00000117394,ENSG00000132768,ENSG00000186377,ENSG00000116133,ENSG00000134709…
TF	Factor: BTEB3; motif: CCNNSCCNSCCCCKCCCCC	TF:M09826	3.28224e-19	18.4838	11661	554	429	19940	1.32415	ENSG00000160072,ENSG00000189339,ENSG00000130762,ENSG00000069424,ENSG00000049239,ENSG00000116649,ENSG00000058453,ENSG00000053372,ENSG00000117245,ENSG00000189410,ENSG00000133216,ENSG00000181773,ENSG00000142920,ENSG00000185090,ENSG00000196449,ENSG00000117394,ENSG00000117395,ENSG00000186377,ENSG00000134709,ENSG00000162433,ENSG00000081985,ENSG00000174021,ENSG00000055732,ENSG00000197147,ENSG00000117525…
TF	Factor: BTEB3; motif: CCNNSCCNSCCCCKCCCCC; match class: 0	TF:M09826_0	3.28224e-19	18.4838	11661	554	429	19940	1.32415	ENSG00000160072,ENSG00000189339,ENSG00000130762,ENSG00000069424,ENSG00000049239,ENSG00000116649,ENSG00000058453,ENSG00000053372,ENSG00000117245,ENSG00000189410,ENSG00000133216,ENSG00000181773,ENSG00000142920,ENSG00000185090,ENSG00000196449,ENSG00000117394,ENSG00000117395,ENSG00000186377,ENSG00000134709,ENSG00000162433,ENSG00000081985,ENSG00000174021,ENSG00000055732,ENSG00000197147,ENSG00000117525…
TF	Factor: MAZ; motif: GGGGGAGGGGGNGRGRRRGNRG; match class: 0	TF:M09984_0	3.79075e-19	18.4213	9600	554	376	19940	1.40972	ENSG00000160072,ENSG00000189339,ENSG00000130762,ENSG00000069424,ENSG00000049239,ENSG00000116649,ENSG00000142627,ENSG00000058453,ENSG00000117245,ENSG00000133216,ENSG00000142765,ENSG00000181773,ENSG00000116329,ENSG00000185090,ENSG00000196449,ENSG00000168389,ENSG00000117394,ENSG00000117395,ENSG00000186377,ENSG00000134709,ENSG00000162433,ENSG00000081985,ENSG00000174021,ENSG00000055732,ENSG00000197147…
TF	Factor: MAZ; motif: GGGGGAGGGGGNGRGRRRGNRG	TF:M09984	3.79075e-19	18.4213	9600	554	376	19940	1.40972	ENSG00000160072,ENSG00000189339,ENSG00000130762,ENSG00000069424,ENSG00000049239,ENSG00000116649,ENSG00000142627,ENSG00000058453,ENSG00000117245,ENSG00000133216,ENSG00000142765,ENSG00000181773,ENSG00000116329,ENSG00000185090,ENSG00000196449,ENSG00000168389,ENSG00000117394,ENSG00000117395,ENSG00000186377,ENSG00000134709,ENSG00000162433,ENSG00000081985,ENSG00000174021,ENSG00000055732,ENSG00000197147…
TF	Factor: sp4; motif: NNGNARGRGGCGGRGCNNRR	TF:M10072	7.65283e-19	18.1162	10547	554	400	19940	1.36504	ENSG00000160072,ENSG00000189339,ENSG00000130762,ENSG00000049239,ENSG00000116649,ENSG00000058453,ENSG00000117245,ENSG00000189410,ENSG00000133216,ENSG00000181773,ENSG00000142920,ENSG00000185090,ENSG00000196449,ENSG00000168389,ENSG00000117394,ENSG00000117395,ENSG00000132768,ENSG00000186377,ENSG00000116133,ENSG00000134709,ENSG00000162433,ENSG00000081985,ENSG00000174021,ENSG00000055732,ENSG00000197147…
TF	Factor: sp4; motif: NNGNARGRGGCGGRGCNNRR; match class: 0	TF:M10072_0	7.65283e-19	18.1162	10547	554	400	19940	1.36504	ENSG00000160072,ENSG00000189339,ENSG00000130762,ENSG00000049239,ENSG00000116649,ENSG00000058453,ENSG00000117245,ENSG00000189410,ENSG00000133216,ENSG00000181773,ENSG00000142920,ENSG00000185090,ENSG00000196449,ENSG00000168389,ENSG00000117394,ENSG00000117395,ENSG00000132768,ENSG00000186377,ENSG00000116133,ENSG00000134709,ENSG00000162433,ENSG00000081985,ENSG00000174021,ENSG00000055732,ENSG00000197147…
TF	Factor: KLF3; motif: NNNNNNGGGCGGGGCNNGN; match class: 1	TF:M09970_1	1.13865e-18	17.9436	3795	554	198	19940	1.87788	ENSG00000160072,ENSG00000189339,ENSG00000130762,ENSG00000049239,ENSG00000117245,ENSG00000133216,ENSG00000181773,ENSG00000185090,ENSG00000134709,ENSG00000162433,ENSG00000134198,ENSG00000203811,ENSG00000203852,ENSG00000160712,ENSG00000143630,ENSG00000116260,ENSG00000123685,ENSG00000203685,ENSG00000154342,ENSG00000177614,ENSG00000077585,ENSG00000035115,ENSG00000115758,ENSG00000162976,ENSG00000213626…
TF	Factor: KROX; motif: CCCGCCCCCRCCCC; match class: 1	TF:M00982_1	1.2585e-18	17.9001	3516	554	188	19940	1.92453	ENSG00000130762,ENSG00000049239,ENSG00000133216,ENSG00000185090,ENSG00000196449,ENSG00000116133,ENSG00000134709,ENSG00000162433,ENSG00000174021,ENSG00000055732,ENSG00000117525,ENSG00000134198,ENSG00000143303,ENSG00000185630,ENSG00000116260,ENSG00000117266,ENSG00000123685,ENSG00000082482,ENSG00000177614,ENSG00000077585,ENSG00000115758,ENSG00000162976,ENSG00000138101,ENSG00000213626,ENSG00000162878…
TF	Factor: EGR; motif: CGCCCCCGCNN; match class: 0	TF:M08878_0	1.29849e-18	17.8866	7515	554	316	19940	1.51347	ENSG00000189339,ENSG00000130762,ENSG00000049239,ENSG00000116649,ENSG00000053372,ENSG00000189410,ENSG00000133216,ENSG00000142765,ENSG00000181773,ENSG00000116329,ENSG00000185090,ENSG00000196449,ENSG00000168389,ENSG00000117394,ENSG00000116133,ENSG00000134709,ENSG00000162433,ENSG00000174021,ENSG00000055732,ENSG00000117525,ENSG00000134198,ENSG00000184678,ENSG00000143630,ENSG00000143303,ENSG00000185630…
TF	Factor: ETF; motif: GVGGMGG; match class: 0	TF:M00695_0	1.29849e-18	17.8866	10461	554	397	19940	1.36594	ENSG00000160072,ENSG00000189339,ENSG00000130762,ENSG00000049239,ENSG00000116649,ENSG00000142627,ENSG00000132881,ENSG00000058453,ENSG00000053372,ENSG00000117245,ENSG00000189410,ENSG00000133216,ENSG00000142661,ENSG00000181773,ENSG00000116329,ENSG00000142920,ENSG00000185090,ENSG00000196449,ENSG00000168389,ENSG00000117394,ENSG00000116133,ENSG00000134709,ENSG00000162433,ENSG00000174021,ENSG00000055732…
TF	Factor: EGR; motif: CGCCCCCGCNN	TF:M08878	1.29849e-18	17.8866	7515	554	316	19940	1.51347	ENSG00000189339,ENSG00000130762,ENSG00000049239,ENSG00000116649,ENSG00000053372,ENSG00000189410,ENSG00000133216,ENSG00000142765,ENSG00000181773,ENSG00000116329,ENSG00000185090,ENSG00000196449,ENSG00000168389,ENSG00000117394,ENSG00000116133,ENSG00000134709,ENSG00000162433,ENSG00000174021,ENSG00000055732,ENSG00000117525,ENSG00000134198,ENSG00000184678,ENSG00000143630,ENSG00000143303,ENSG00000185630…
TF	Factor: E2F-2; motif: GCGCGCGCGYW	TF:M11531	1.29849e-18	17.8866	13350	554	467	19940	1.25907	ENSG00000160072,ENSG00000189339,ENSG00000130762,ENSG00000069424,ENSG00000049239,ENSG00000116649,ENSG00000142627,ENSG00000132881,ENSG00000058453,ENSG00000053372,ENSG00000117245,ENSG00000189410,ENSG00000133216,ENSG00000181773,ENSG00000116329,ENSG00000185090,ENSG00000196449,ENSG00000168389,ENSG00000084073,ENSG00000117394,ENSG00000186377,ENSG00000116133,ENSG00000134709,ENSG00000162433,ENSG00000081985…
TF	Factor: ETF; motif: GVGGMGG	TF:M00695	1.29849e-18	17.8866	10461	554	397	19940	1.36594	ENSG00000160072,ENSG00000189339,ENSG00000130762,ENSG00000049239,ENSG00000116649,ENSG00000142627,ENSG00000132881,ENSG00000058453,ENSG00000053372,ENSG00000117245,ENSG00000189410,ENSG00000133216,ENSG00000142661,ENSG00000181773,ENSG00000116329,ENSG00000142920,ENSG00000185090,ENSG00000196449,ENSG00000168389,ENSG00000117394,ENSG00000116133,ENSG00000134709,ENSG00000162433,ENSG00000174021,ENSG00000055732…
TF	Factor: E2F-2; motif: GCGCGCGCGYW; match class: 0	TF:M11531_0	1.29849e-18	17.8866	13350	554	467	19940	1.25907	ENSG00000160072,ENSG00000189339,ENSG00000130762,ENSG00000069424,ENSG00000049239,ENSG00000116649,ENSG00000142627,ENSG00000132881,ENSG00000058453,ENSG00000053372,ENSG00000117245,ENSG00000189410,ENSG00000133216,ENSG00000181773,ENSG00000116329,ENSG00000185090,ENSG00000196449,ENSG00000168389,ENSG00000084073,ENSG00000117394,ENSG00000186377,ENSG00000116133,ENSG00000134709,ENSG00000162433,ENSG00000081985…
TF	Factor: AP-2alpha; motif: NGCCYSNNGSN; match class: 1	TF:M01857_1	2.6045e-18	17.5843	4588	554	224	19940	1.75728	ENSG00000160072,ENSG00000130762,ENSG00000049239,ENSG00000116649,ENSG00000142627,ENSG00000117245,ENSG00000189410,ENSG00000133216,ENSG00000196449,ENSG00000117394,ENSG00000116133,ENSG00000197147,ENSG00000117525,ENSG00000134198,ENSG00000143434,ENSG00000160712,ENSG00000143195,ENSG00000123685,ENSG00000154342,ENSG00000177614,ENSG00000077585,ENSG00000162849,ENSG00000115758,ENSG00000162976,ENSG00000138101…
TF	Factor: Sp1; motif: NNGGGGCGGGGNN	TF:M00932	2.65365e-18	17.5762	10457	554	396	19940	1.36302	ENSG00000160072,ENSG00000189339,ENSG00000130762,ENSG00000049239,ENSG00000116649,ENSG00000058453,ENSG00000117245,ENSG00000189410,ENSG00000133216,ENSG00000142661,ENSG00000181773,ENSG00000142920,ENSG00000185090,ENSG00000196449,ENSG00000084073,ENSG00000117394,ENSG00000117395,ENSG00000186377,ENSG00000116133,ENSG00000134709,ENSG00000162433,ENSG00000081985,ENSG00000174021,ENSG00000197147,ENSG00000117525…
TF	Factor: Sp1; motif: NNGGGGCGGGGNN; match class: 0	TF:M00932_0	2.65365e-18	17.5762	10457	554	396	19940	1.36302	ENSG00000160072,ENSG00000189339,ENSG00000130762,ENSG00000049239,ENSG00000116649,ENSG00000058453,ENSG00000117245,ENSG00000189410,ENSG00000133216,ENSG00000142661,ENSG00000181773,ENSG00000142920,ENSG00000185090,ENSG00000196449,ENSG00000084073,ENSG00000117394,ENSG00000117395,ENSG00000186377,ENSG00000116133,ENSG00000134709,ENSG00000162433,ENSG00000081985,ENSG00000174021,ENSG00000197147,ENSG00000117525…
TF	Factor: KLF3; motif: NNNNNNGGGCGGGGCNNGN; match class: 0	TF:M09970_0	2.67167e-18	17.5732	7756	554	322	19940	1.49429	ENSG00000160072,ENSG00000189339,ENSG00000130762,ENSG00000049239,ENSG00000116649,ENSG00000058453,ENSG00000117245,ENSG00000133216,ENSG00000181773,ENSG00000142920,ENSG00000185090,ENSG00000196449,ENSG00000117394,ENSG00000117395,ENSG00000134709,ENSG00000162433,ENSG00000081985,ENSG00000174021,ENSG00000197147,ENSG00000116455,ENSG00000134198,ENSG00000203811,ENSG00000203852,ENSG00000143434,ENSG00000160712…
TF	Factor: KLF3; motif: NNNNNNGGGCGGGGCNNGN	TF:M09970	2.67167e-18	17.5732	7756	554	322	19940	1.49429	ENSG00000160072,ENSG00000189339,ENSG00000130762,ENSG00000049239,ENSG00000116649,ENSG00000058453,ENSG00000117245,ENSG00000133216,ENSG00000181773,ENSG00000142920,ENSG00000185090,ENSG00000196449,ENSG00000117394,ENSG00000117395,ENSG00000134709,ENSG00000162433,ENSG00000081985,ENSG00000174021,ENSG00000197147,ENSG00000116455,ENSG00000134198,ENSG00000203811,ENSG00000203852,ENSG00000143434,ENSG00000160712…
TF	Factor: ETF; motif: CCCCGCCCCYN; match class: 1	TF:M07039_1	2.77886e-18	17.5561	13705	554	474	19940	1.24484	ENSG00000160072,ENSG00000189339,ENSG00000130762,ENSG00000069424,ENSG00000049239,ENSG00000116649,ENSG00000142627,ENSG00000058453,ENSG00000053372,ENSG00000117245,ENSG00000189410,ENSG00000133216,ENSG00000142661,ENSG00000142765,ENSG00000181773,ENSG00000116329,ENSG00000142920,ENSG00000185090,ENSG00000196449,ENSG00000168389,ENSG00000117394,ENSG00000117395,ENSG00000186377,ENSG00000116133,ENSG00000134709…
TF	Factor: Sp1; motif: GGGGCGGGGC; match class: 0	TF:M00931_0	2.86331e-18	17.5431	10310	554	392	19940	1.36849	ENSG00000160072,ENSG00000189339,ENSG00000130762,ENSG00000049239,ENSG00000116649,ENSG00000058453,ENSG00000117245,ENSG00000189410,ENSG00000133216,ENSG00000142661,ENSG00000181773,ENSG00000142920,ENSG00000185090,ENSG00000196449,ENSG00000084073,ENSG00000117394,ENSG00000117395,ENSG00000186377,ENSG00000116133,ENSG00000134709,ENSG00000162433,ENSG00000081985,ENSG00000174021,ENSG00000055732,ENSG00000197147…
TF	Factor: Sp1; motif: GGGGCGGGGC	TF:M00931	2.86331e-18	17.5431	10310	554	392	19940	1.36849	ENSG00000160072,ENSG00000189339,ENSG00000130762,ENSG00000049239,ENSG00000116649,ENSG00000058453,ENSG00000117245,ENSG00000189410,ENSG00000133216,ENSG00000142661,ENSG00000181773,ENSG00000142920,ENSG00000185090,ENSG00000196449,ENSG00000084073,ENSG00000117394,ENSG00000117395,ENSG00000186377,ENSG00000116133,ENSG00000134709,ENSG00000162433,ENSG00000081985,ENSG00000174021,ENSG00000055732,ENSG00000197147…
TF	Factor: E2F-2; motif: GCGCGCGCNCS; match class: 1	TF:M11529_1	3.86609e-18	17.4127	14561	554	492	19940	1.21616	ENSG00000160072,ENSG00000189339,ENSG00000130762,ENSG00000049239,ENSG00000116649,ENSG00000142627,ENSG00000132881,ENSG00000058453,ENSG00000053372,ENSG00000117245,ENSG00000189410,ENSG00000133216,ENSG00000142661,ENSG00000142765,ENSG00000181773,ENSG00000116329,ENSG00000142920,ENSG00000185090,ENSG00000196449,ENSG00000168389,ENSG00000117394,ENSG00000117395,ENSG00000132768,ENSG00000186377,ENSG00000116133…
TF	Factor: Sp1; motif: NGGGGCGGGGN	TF:M07395	4.54964e-18	17.342	10681	554	401	19940	1.35129	ENSG00000160072,ENSG00000189339,ENSG00000130762,ENSG00000049239,ENSG00000116649,ENSG00000058453,ENSG00000117245,ENSG00000189410,ENSG00000133216,ENSG00000142661,ENSG00000181773,ENSG00000116329,ENSG00000142920,ENSG00000185090,ENSG00000196449,ENSG00000084073,ENSG00000117394,ENSG00000117395,ENSG00000116133,ENSG00000134709,ENSG00000162433,ENSG00000081985,ENSG00000174021,ENSG00000055732,ENSG00000197147…
TF	Factor: Sp1; motif: NGGGGCGGGGN; match class: 0	TF:M07395_0	4.54964e-18	17.342	10681	554	401	19940	1.35129	ENSG00000160072,ENSG00000189339,ENSG00000130762,ENSG00000049239,ENSG00000116649,ENSG00000058453,ENSG00000117245,ENSG00000189410,ENSG00000133216,ENSG00000142661,ENSG00000181773,ENSG00000116329,ENSG00000142920,ENSG00000185090,ENSG00000196449,ENSG00000084073,ENSG00000117394,ENSG00000117395,ENSG00000116133,ENSG00000134709,ENSG00000162433,ENSG00000081985,ENSG00000174021,ENSG00000055732,ENSG00000197147…
TF	Factor: E2F; motif: GGCGSG	TF:M00803	4.63293e-18	17.3341	13241	554	463	19940	1.25856	ENSG00000160072,ENSG00000189339,ENSG00000130762,ENSG00000069424,ENSG00000049239,ENSG00000178585,ENSG00000116649,ENSG00000142627,ENSG00000058453,ENSG00000053372,ENSG00000117245,ENSG00000189410,ENSG00000133216,ENSG00000181773,ENSG00000116329,ENSG00000142920,ENSG00000185090,ENSG00000196449,ENSG00000168389,ENSG00000084073,ENSG00000117394,ENSG00000117395,ENSG00000132768,ENSG00000186377,ENSG00000116133…
TF	Factor: E2F; motif: GGCGSG; match class: 0	TF:M00803_0	4.63293e-18	17.3341	13241	554	463	19940	1.25856	ENSG00000160072,ENSG00000189339,ENSG00000130762,ENSG00000069424,ENSG00000049239,ENSG00000178585,ENSG00000116649,ENSG00000142627,ENSG00000058453,ENSG00000053372,ENSG00000117245,ENSG00000189410,ENSG00000133216,ENSG00000181773,ENSG00000116329,ENSG00000142920,ENSG00000185090,ENSG00000196449,ENSG00000168389,ENSG00000084073,ENSG00000117394,ENSG00000117395,ENSG00000132768,ENSG00000186377,ENSG00000116133…
TF	Factor: GKLF; motif: NNNRGGNGNGGSN; match class: 0	TF:M07289_0	5.5617e-18	17.2548	14774	554	496	19940	1.20837	ENSG00000160072,ENSG00000189339,ENSG00000130762,ENSG00000069424,ENSG00000049239,ENSG00000116649,ENSG00000142627,ENSG00000132881,ENSG00000058453,ENSG00000117245,ENSG00000189410,ENSG00000133216,ENSG00000142661,ENSG00000142765,ENSG00000181773,ENSG00000116329,ENSG00000142920,ENSG00000185090,ENSG00000196449,ENSG00000168389,ENSG00000117394,ENSG00000117395,ENSG00000132768,ENSG00000186377,ENSG00000215883…
TF	Factor: GKLF; motif: NNNRGGNGNGGSN	TF:M07289	5.5617e-18	17.2548	14774	554	496	19940	1.20837	ENSG00000160072,ENSG00000189339,ENSG00000130762,ENSG00000069424,ENSG00000049239,ENSG00000116649,ENSG00000142627,ENSG00000132881,ENSG00000058453,ENSG00000117245,ENSG00000189410,ENSG00000133216,ENSG00000142661,ENSG00000142765,ENSG00000181773,ENSG00000116329,ENSG00000142920,ENSG00000185090,ENSG00000196449,ENSG00000168389,ENSG00000117394,ENSG00000117395,ENSG00000132768,ENSG00000186377,ENSG00000215883…
TF	Factor: AP-2alpha; motif: NGCCYSNNGSN	TF:M01857	6.60901e-18	17.1799	9192	554	361	19940	1.41355	ENSG00000160072,ENSG00000189339,ENSG00000130762,ENSG00000069424,ENSG00000049239,ENSG00000116649,ENSG00000142627,ENSG00000058453,ENSG00000053372,ENSG00000117245,ENSG00000189410,ENSG00000133216,ENSG00000181773,ENSG00000116329,ENSG00000142920,ENSG00000196449,ENSG00000168389,ENSG00000117394,ENSG00000117395,ENSG00000116133,ENSG00000162433,ENSG00000197147,ENSG00000172031,ENSG00000117525,ENSG00000116455…
TF	Factor: AP-2alpha; motif: NGCCYSNNGSN; match class: 0	TF:M01857_0	6.60901e-18	17.1799	9192	554	361	19940	1.41355	ENSG00000160072,ENSG00000189339,ENSG00000130762,ENSG00000069424,ENSG00000049239,ENSG00000116649,ENSG00000142627,ENSG00000058453,ENSG00000053372,ENSG00000117245,ENSG00000189410,ENSG00000133216,ENSG00000181773,ENSG00000116329,ENSG00000142920,ENSG00000196449,ENSG00000168389,ENSG00000117394,ENSG00000117395,ENSG00000116133,ENSG00000162433,ENSG00000197147,ENSG00000172031,ENSG00000117525,ENSG00000116455…
TF	Factor: Sp1; motif: RGGGMGGRGSNGGGG	TF:M10529	8.37855e-18	17.0768	6928	554	296	19940	1.5378	ENSG00000130762,ENSG00000069424,ENSG00000049239,ENSG00000116649,ENSG00000189410,ENSG00000133216,ENSG00000142765,ENSG00000181773,ENSG00000142920,ENSG00000185090,ENSG00000196449,ENSG00000117394,ENSG00000117395,ENSG00000132768,ENSG00000134709,ENSG00000162433,ENSG00000081985,ENSG00000174021,ENSG00000197147,ENSG00000117525,ENSG00000134198,ENSG00000184678,ENSG00000014914,ENSG00000160712,ENSG00000143303…
TF	Factor: Sp1; motif: RGGGMGGRGSNGGGG; match class: 0	TF:M10529_0	8.37855e-18	17.0768	6928	554	296	19940	1.5378	ENSG00000130762,ENSG00000069424,ENSG00000049239,ENSG00000116649,ENSG00000189410,ENSG00000133216,ENSG00000142765,ENSG00000181773,ENSG00000142920,ENSG00000185090,ENSG00000196449,ENSG00000117394,ENSG00000117395,ENSG00000132768,ENSG00000134709,ENSG00000162433,ENSG00000081985,ENSG00000174021,ENSG00000197147,ENSG00000117525,ENSG00000134198,ENSG00000184678,ENSG00000014914,ENSG00000160712,ENSG00000143303…
TF	Factor: E2F-1; motif: NGGGCGGGARV; match class: 0	TF:M07206_0	1.12101e-17	16.9504	14711	554	494	19940	1.20865	ENSG00000160072,ENSG00000189339,ENSG00000130762,ENSG00000069424,ENSG00000049239,ENSG00000116649,ENSG00000142627,ENSG00000132881,ENSG00000058453,ENSG00000053372,ENSG00000117245,ENSG00000189410,ENSG00000133216,ENSG00000142661,ENSG00000181773,ENSG00000116329,ENSG00000142920,ENSG00000185090,ENSG00000196449,ENSG00000168389,ENSG00000084073,ENSG00000164010,ENSG00000117394,ENSG00000117395,ENSG00000132768…
TF	Factor: E2F-1; motif: NGGGCGGGARV	TF:M07206	1.12101e-17	16.9504	14711	554	494	19940	1.20865	ENSG00000160072,ENSG00000189339,ENSG00000130762,ENSG00000069424,ENSG00000049239,ENSG00000116649,ENSG00000142627,ENSG00000132881,ENSG00000058453,ENSG00000053372,ENSG00000117245,ENSG00000189410,ENSG00000133216,ENSG00000142661,ENSG00000181773,ENSG00000116329,ENSG00000142920,ENSG00000185090,ENSG00000196449,ENSG00000168389,ENSG00000084073,ENSG00000164010,ENSG00000117394,ENSG00000117395,ENSG00000132768…
TF	Factor: TCF-1; motif: ACATCGRGRCGCTGW; match class: 1	TF:M11601_1	1.51016e-17	16.821	11136	554	411	19940	1.3284	ENSG00000160072,ENSG00000189339,ENSG00000130762,ENSG00000049239,ENSG00000116649,ENSG00000142627,ENSG00000132881,ENSG00000058453,ENSG00000053372,ENSG00000117245,ENSG00000189410,ENSG00000133216,ENSG00000181773,ENSG00000116329,ENSG00000142920,ENSG00000185090,ENSG00000196449,ENSG00000168389,ENSG00000084073,ENSG00000117394,ENSG00000132768,ENSG00000186377,ENSG00000116133,ENSG00000134709,ENSG00000162433…
TF	Factor: KLF15; motif: RCCMCRCCCMCN; match class: 0	TF:M12160_0	1.96377e-17	16.7069	12965	554	455	19940	1.26315	ENSG00000160072,ENSG00000189339,ENSG00000130762,ENSG00000069424,ENSG00000049239,ENSG00000142627,ENSG00000058453,ENSG00000117245,ENSG00000189410,ENSG00000133216,ENSG00000142765,ENSG00000181773,ENSG00000116329,ENSG00000142920,ENSG00000185090,ENSG00000196449,ENSG00000168389,ENSG00000117394,ENSG00000117395,ENSG00000186377,ENSG00000116133,ENSG00000134709,ENSG00000162433,ENSG00000081985,ENSG00000174021…
TF	Factor: KLF15; motif: RCCMCRCCCMCN	TF:M12160	1.96377e-17	16.7069	12965	554	455	19940	1.26315	ENSG00000160072,ENSG00000189339,ENSG00000130762,ENSG00000069424,ENSG00000049239,ENSG00000142627,ENSG00000058453,ENSG00000117245,ENSG00000189410,ENSG00000133216,ENSG00000142765,ENSG00000181773,ENSG00000116329,ENSG00000142920,ENSG00000185090,ENSG00000196449,ENSG00000168389,ENSG00000117394,ENSG00000117395,ENSG00000186377,ENSG00000116133,ENSG00000134709,ENSG00000162433,ENSG00000081985,ENSG00000174021…
TF	Factor: BTEB1; motif: GGGGGCGGGGCNGSGGGNGS; match class: 1	TF:M09723_1	1.97071e-17	16.7054	5982	554	266	19940	1.60048	ENSG00000160072,ENSG00000189339,ENSG00000130762,ENSG00000049239,ENSG00000117245,ENSG00000133216,ENSG00000181773,ENSG00000185090,ENSG00000117394,ENSG00000117395,ENSG00000134709,ENSG00000081985,ENSG00000174021,ENSG00000134198,ENSG00000203811,ENSG00000203852,ENSG00000143434,ENSG00000160712,ENSG00000143303,ENSG00000185630,ENSG00000143195,ENSG00000116260,ENSG00000123685,ENSG00000082482,ENSG00000203685…
TF	Factor: EGR-1; motif: TGCGTGGGCGK; match class: 1	TF:M01972_1	2.11492e-17	16.6747	1473	554	105	19940	2.56568	ENSG00000189339,ENSG00000049239,ENSG00000185090,ENSG00000117395,ENSG00000134709,ENSG00000162433,ENSG00000174021,ENSG00000055732,ENSG00000143303,ENSG00000082482,ENSG00000143801,ENSG00000154342,ENSG00000177614,ENSG00000077585,ENSG00000213626,ENSG00000162878,ENSG00000116016,ENSG00000170500,ENSG00000170485,ENSG00000172985,ENSG00000121966,ENSG00000151689,ENSG00000115419,ENSG00000082153,ENSG00000163273…
TF	Factor: PATZ; motif: GGGGNGGGGGMKGGRRNGGNRN; match class: 0	TF:M10026_0	2.35302e-17	16.6284	8427	554	338	19940	1.44364	ENSG00000160072,ENSG00000130762,ENSG00000049239,ENSG00000116649,ENSG00000132881,ENSG00000117245,ENSG00000189410,ENSG00000133216,ENSG00000142765,ENSG00000181773,ENSG00000116329,ENSG00000185090,ENSG00000168389,ENSG00000117394,ENSG00000117395,ENSG00000132768,ENSG00000186377,ENSG00000134709,ENSG00000162433,ENSG00000081985,ENSG00000174021,ENSG00000197147,ENSG00000117525,ENSG00000116455,ENSG00000134198…
TF	Factor: Sp1; motif: NGGGGGCGGGGYN; match class: 0	TF:M00196_0	2.35302e-17	16.6284	10267	554	388	19940	1.3602	ENSG00000160072,ENSG00000189339,ENSG00000130762,ENSG00000049239,ENSG00000116649,ENSG00000058453,ENSG00000117245,ENSG00000189410,ENSG00000133216,ENSG00000181773,ENSG00000142920,ENSG00000185090,ENSG00000196449,ENSG00000084073,ENSG00000117394,ENSG00000117395,ENSG00000116133,ENSG00000134709,ENSG00000162433,ENSG00000081985,ENSG00000174021,ENSG00000197147,ENSG00000117525,ENSG00000134198,ENSG00000270882…
TF	Factor: PATZ; motif: GGGGNGGGGGMKGGRRNGGNRN	TF:M10026	2.35302e-17	16.6284	8427	554	338	19940	1.44364	ENSG00000160072,ENSG00000130762,ENSG00000049239,ENSG00000116649,ENSG00000132881,ENSG00000117245,ENSG00000189410,ENSG00000133216,ENSG00000142765,ENSG00000181773,ENSG00000116329,ENSG00000185090,ENSG00000168389,ENSG00000117394,ENSG00000117395,ENSG00000132768,ENSG00000186377,ENSG00000134709,ENSG00000162433,ENSG00000081985,ENSG00000174021,ENSG00000197147,ENSG00000117525,ENSG00000116455,ENSG00000134198…
TF	Factor: Sp1; motif: NGGGGGCGGGGYN	TF:M00196	2.35302e-17	16.6284	10267	554	388	19940	1.3602	ENSG00000160072,ENSG00000189339,ENSG00000130762,ENSG00000049239,ENSG00000116649,ENSG00000058453,ENSG00000117245,ENSG00000189410,ENSG00000133216,ENSG00000181773,ENSG00000142920,ENSG00000185090,ENSG00000196449,ENSG00000084073,ENSG00000117394,ENSG00000117395,ENSG00000116133,ENSG00000134709,ENSG00000162433,ENSG00000081985,ENSG00000174021,ENSG00000197147,ENSG00000117525,ENSG00000134198,ENSG00000270882…
TF	Factor: ZF5; motif: GGSGCGCGS; match class: 1	TF:M10438_1	4.31946e-17	16.3646	14970	554	498	19940	1.19735	ENSG00000160072,ENSG00000189339,ENSG00000130762,ENSG00000069424,ENSG00000049239,ENSG00000116649,ENSG00000142627,ENSG00000132881,ENSG00000058453,ENSG00000053372,ENSG00000117245,ENSG00000189410,ENSG00000133216,ENSG00000142661,ENSG00000142765,ENSG00000181773,ENSG00000116329,ENSG00000142920,ENSG00000185090,ENSG00000196449,ENSG00000168389,ENSG00000084073,ENSG00000117394,ENSG00000117395,ENSG00000186377…
TF	Factor: E2F-3; motif: GGCGGGN	TF:M02089	4.98934e-17	16.302	13230	554	460	19940	1.25145	ENSG00000160072,ENSG00000189339,ENSG00000130762,ENSG00000049239,ENSG00000116649,ENSG00000142627,ENSG00000132881,ENSG00000058453,ENSG00000053372,ENSG00000117245,ENSG00000189410,ENSG00000133216,ENSG00000142661,ENSG00000181773,ENSG00000142920,ENSG00000185090,ENSG00000196449,ENSG00000168389,ENSG00000084073,ENSG00000117394,ENSG00000117395,ENSG00000132768,ENSG00000186377,ENSG00000116133,ENSG00000134709…
TF	Factor: E2F-3; motif: GGCGGGN; match class: 0	TF:M02089_0	4.98934e-17	16.302	13230	554	460	19940	1.25145	ENSG00000160072,ENSG00000189339,ENSG00000130762,ENSG00000049239,ENSG00000116649,ENSG00000142627,ENSG00000132881,ENSG00000058453,ENSG00000053372,ENSG00000117245,ENSG00000189410,ENSG00000133216,ENSG00000142661,ENSG00000181773,ENSG00000142920,ENSG00000185090,ENSG00000196449,ENSG00000168389,ENSG00000084073,ENSG00000117394,ENSG00000117395,ENSG00000132768,ENSG00000186377,ENSG00000116133,ENSG00000134709…
TF	Factor: RNF96; motif: BCCCGCRGCC; match class: 0	TF:M01199_0	5.31422e-17	16.2746	8502	554	339	19940	1.43514	ENSG00000160072,ENSG00000189339,ENSG00000130762,ENSG00000049239,ENSG00000116649,ENSG00000142627,ENSG00000132881,ENSG00000053372,ENSG00000117245,ENSG00000189410,ENSG00000133216,ENSG00000142661,ENSG00000142765,ENSG00000181773,ENSG00000116329,ENSG00000142920,ENSG00000185090,ENSG00000168389,ENSG00000117394,ENSG00000132768,ENSG00000186377,ENSG00000116133,ENSG00000134709,ENSG00000162433,ENSG00000055732…
TF	Factor: RNF96; motif: BCCCGCRGCC	TF:M01199	5.31422e-17	16.2746	8502	554	339	19940	1.43514	ENSG00000160072,ENSG00000189339,ENSG00000130762,ENSG00000049239,ENSG00000116649,ENSG00000142627,ENSG00000132881,ENSG00000053372,ENSG00000117245,ENSG00000189410,ENSG00000133216,ENSG00000142661,ENSG00000142765,ENSG00000181773,ENSG00000116329,ENSG00000142920,ENSG00000185090,ENSG00000168389,ENSG00000117394,ENSG00000132768,ENSG00000186377,ENSG00000116133,ENSG00000134709,ENSG00000162433,ENSG00000055732…
TF	Factor: Hey1; motif: NGCRCGYGYN; match class: 1	TF:M11058_1	5.59746e-17	16.252	11008	554	406	19940	1.3275	ENSG00000160072,ENSG00000130762,ENSG00000069424,ENSG00000049239,ENSG00000178585,ENSG00000116649,ENSG00000142627,ENSG00000132881,ENSG00000058453,ENSG00000053372,ENSG00000117245,ENSG00000189410,ENSG00000133216,ENSG00000142661,ENSG00000142765,ENSG00000181773,ENSG00000116329,ENSG00000185090,ENSG00000168389,ENSG00000117394,ENSG00000117395,ENSG00000132768,ENSG00000186377,ENSG00000116133,ENSG00000134709…
TF	Factor: ZF5; motif: NRNGNGCGCGCWN	TF:M00333	5.74301e-17	16.2409	15183	554	502	19940	1.19004	ENSG00000160072,ENSG00000189339,ENSG00000130762,ENSG00000069424,ENSG00000049239,ENSG00000116649,ENSG00000142627,ENSG00000132881,ENSG00000058453,ENSG00000053372,ENSG00000117245,ENSG00000189410,ENSG00000133216,ENSG00000142661,ENSG00000142765,ENSG00000181773,ENSG00000116329,ENSG00000142920,ENSG00000185090,ENSG00000196449,ENSG00000168389,ENSG00000084073,ENSG00000117394,ENSG00000117395,ENSG00000132768…
TF	Factor: ZF5; motif: NRNGNGCGCGCWN; match class: 0	TF:M00333_0	5.74301e-17	16.2409	15183	554	502	19940	1.19004	ENSG00000160072,ENSG00000189339,ENSG00000130762,ENSG00000069424,ENSG00000049239,ENSG00000116649,ENSG00000142627,ENSG00000132881,ENSG00000058453,ENSG00000053372,ENSG00000117245,ENSG00000189410,ENSG00000133216,ENSG00000142661,ENSG00000142765,ENSG00000181773,ENSG00000116329,ENSG00000142920,ENSG00000185090,ENSG00000196449,ENSG00000168389,ENSG00000084073,ENSG00000117394,ENSG00000117395,ENSG00000132768…
TF	Factor: EGR1; motif: NACGCCCACGCANW; match class: 1	TF:M03896_1	5.77413e-17	16.2385	2098	554	130	19940	2.23025	ENSG00000049239,ENSG00000116649,ENSG00000185090,ENSG00000134709,ENSG00000162433,ENSG00000174021,ENSG00000055732,ENSG00000082482,ENSG00000143801,ENSG00000177614,ENSG00000077585,ENSG00000115758,ENSG00000138101,ENSG00000162878,ENSG00000116016,ENSG00000159399,ENSG00000170500,ENSG00000170485,ENSG00000172985,ENSG00000121966,ENSG00000144278,ENSG00000115419,ENSG00000163273,ENSG00000063660,ENSG00000176720…
TF	Factor: GKLF; motif: NNNRGGNGNGGSN; match class: 1	TF:M07289_1	6.45225e-17	16.1903	10627	554	396	19940	1.34122	ENSG00000160072,ENSG00000189339,ENSG00000130762,ENSG00000049239,ENSG00000116649,ENSG00000142627,ENSG00000132881,ENSG00000058453,ENSG00000189410,ENSG00000133216,ENSG00000142661,ENSG00000142765,ENSG00000181773,ENSG00000116329,ENSG00000142920,ENSG00000185090,ENSG00000196449,ENSG00000168389,ENSG00000117394,ENSG00000117395,ENSG00000186377,ENSG00000116133,ENSG00000134709,ENSG00000081985,ENSG00000055732…
TF	Factor: Sp1; motif: NGGGGGCGGGGYN; match class: 1	TF:M00196_1	8.33323e-17	16.0792	5919	554	262	19940	1.59319	ENSG00000160072,ENSG00000189339,ENSG00000130762,ENSG00000049239,ENSG00000116649,ENSG00000117245,ENSG00000133216,ENSG00000181773,ENSG00000142920,ENSG00000185090,ENSG00000134709,ENSG00000174021,ENSG00000134198,ENSG00000203811,ENSG00000203852,ENSG00000160712,ENSG00000143630,ENSG00000143303,ENSG00000143195,ENSG00000116260,ENSG00000123685,ENSG00000196187,ENSG00000203685,ENSG00000154342,ENSG00000177614…
TF	Factor: BTEB1; motif: GGGGGCGGGGCNGSGGGNGS	TF:M09723	9.17461e-17	16.0374	10034	554	380	19940	1.36309	ENSG00000160072,ENSG00000189339,ENSG00000130762,ENSG00000069424,ENSG00000049239,ENSG00000116649,ENSG00000058453,ENSG00000117245,ENSG00000133216,ENSG00000181773,ENSG00000116329,ENSG00000142920,ENSG00000185090,ENSG00000196449,ENSG00000117394,ENSG00000117395,ENSG00000134709,ENSG00000162433,ENSG00000081985,ENSG00000174021,ENSG00000197147,ENSG00000117525,ENSG00000116455,ENSG00000134198,ENSG00000203811…
TF	Factor: BTEB1; motif: GGGGGCGGGGCNGSGGGNGS; match class: 0	TF:M09723_0	9.17461e-17	16.0374	10034	554	380	19940	1.36309	ENSG00000160072,ENSG00000189339,ENSG00000130762,ENSG00000069424,ENSG00000049239,ENSG00000116649,ENSG00000058453,ENSG00000117245,ENSG00000133216,ENSG00000181773,ENSG00000116329,ENSG00000142920,ENSG00000185090,ENSG00000196449,ENSG00000117394,ENSG00000117395,ENSG00000134709,ENSG00000162433,ENSG00000081985,ENSG00000174021,ENSG00000197147,ENSG00000117525,ENSG00000116455,ENSG00000134198,ENSG00000203811…
TF	Factor: Egr-1; motif: NNCRCCCMCGCNN; match class: 1	TF:M12140_1	9.89392e-17	16.0046	1555	554	107	19940	2.47667	ENSG00000189339,ENSG00000049239,ENSG00000185090,ENSG00000117395,ENSG00000134709,ENSG00000174021,ENSG00000143303,ENSG00000082482,ENSG00000143801,ENSG00000154342,ENSG00000177614,ENSG00000077585,ENSG00000213626,ENSG00000162878,ENSG00000116016,ENSG00000068615,ENSG00000170500,ENSG00000170485,ENSG00000172985,ENSG00000121966,ENSG00000115419,ENSG00000082153,ENSG00000163273,ENSG00000176720,ENSG00000145050…
TF	Factor: Egr-1; motif: CCGCCCMCG; match class: 1	TF:M04797_1	1.18231e-16	15.9273	1559	554	107	19940	2.47032	ENSG00000049239,ENSG00000185090,ENSG00000134709,ENSG00000174021,ENSG00000117525,ENSG00000116260,ENSG00000082482,ENSG00000143801,ENSG00000177614,ENSG00000077585,ENSG00000115758,ENSG00000138101,ENSG00000162878,ENSG00000170485,ENSG00000172985,ENSG00000121966,ENSG00000151689,ENSG00000115419,ENSG00000063660,ENSG00000176720,ENSG00000164076,ENSG00000145050,ENSG00000010318,ENSG00000168993,ENSG00000185818…
TF	Factor: KLF15; motif: RCCMCRCCCMCN; match class: 1	TF:M12160_1	1.24315e-16	15.9055	8192	554	329	19940	1.44551	ENSG00000160072,ENSG00000189339,ENSG00000130762,ENSG00000049239,ENSG00000142627,ENSG00000117245,ENSG00000133216,ENSG00000181773,ENSG00000142920,ENSG00000168389,ENSG00000117394,ENSG00000117395,ENSG00000186377,ENSG00000116133,ENSG00000134709,ENSG00000162433,ENSG00000174021,ENSG00000055732,ENSG00000116455,ENSG00000134198,ENSG00000203811,ENSG00000203852,ENSG00000160712,ENSG00000143630,ENSG00000132718…
TF	Factor: Sp1; motif: NGGGGGCGGGGCCNGGGGGGGG; match class: 1	TF:M10071_1	1.2969e-16	15.8871	4629	554	220	19940	1.71061	ENSG00000160072,ENSG00000189339,ENSG00000130762,ENSG00000049239,ENSG00000116649,ENSG00000117245,ENSG00000133216,ENSG00000181773,ENSG00000185090,ENSG00000117394,ENSG00000134709,ENSG00000081985,ENSG00000117525,ENSG00000134198,ENSG00000203811,ENSG00000203852,ENSG00000143434,ENSG00000160712,ENSG00000143630,ENSG00000143195,ENSG00000116260,ENSG00000123685,ENSG00000203685,ENSG00000154342,ENSG00000177614…
TF	Factor: ZF5; motif: GSGCGCGR	TF:M00716	1.64039e-16	15.7851	16221	554	521	19940	1.15605	ENSG00000160072,ENSG00000189339,ENSG00000130762,ENSG00000049239,ENSG00000178585,ENSG00000116649,ENSG00000142627,ENSG00000132881,ENSG00000058453,ENSG00000053372,ENSG00000117245,ENSG00000189410,ENSG00000133216,ENSG00000142661,ENSG00000142765,ENSG00000181773,ENSG00000116329,ENSG00000142920,ENSG00000185090,ENSG00000196449,ENSG00000168389,ENSG00000084073,ENSG00000117394,ENSG00000117395,ENSG00000132768…
TF	Factor: ZF5; motif: GSGCGCGR; match class: 0	TF:M00716_0	1.64039e-16	15.7851	16221	554	521	19940	1.15605	ENSG00000160072,ENSG00000189339,ENSG00000130762,ENSG00000049239,ENSG00000178585,ENSG00000116649,ENSG00000142627,ENSG00000132881,ENSG00000058453,ENSG00000053372,ENSG00000117245,ENSG00000189410,ENSG00000133216,ENSG00000142661,ENSG00000142765,ENSG00000181773,ENSG00000116329,ENSG00000142920,ENSG00000185090,ENSG00000196449,ENSG00000168389,ENSG00000084073,ENSG00000117394,ENSG00000117395,ENSG00000132768…
TF	Factor: ZNF614; motif: NCYCWGCCYYNNN	TF:M09862	1.77803e-16	15.7501	9435	554	363	19940	1.38478	ENSG00000189339,ENSG00000130762,ENSG00000069424,ENSG00000049239,ENSG00000116649,ENSG00000058453,ENSG00000117245,ENSG00000189410,ENSG00000133216,ENSG00000142661,ENSG00000181773,ENSG00000116329,ENSG00000185090,ENSG00000196449,ENSG00000168389,ENSG00000084073,ENSG00000164010,ENSG00000117394,ENSG00000117395,ENSG00000186377,ENSG00000116133,ENSG00000134709,ENSG00000162433,ENSG00000081985,ENSG00000174021…
TF	Factor: ZNF614; motif: NCYCWGCCYYNNN; match class: 0	TF:M09862_0	1.77803e-16	15.7501	9435	554	363	19940	1.38478	ENSG00000189339,ENSG00000130762,ENSG00000069424,ENSG00000049239,ENSG00000116649,ENSG00000058453,ENSG00000117245,ENSG00000189410,ENSG00000133216,ENSG00000142661,ENSG00000181773,ENSG00000116329,ENSG00000185090,ENSG00000196449,ENSG00000168389,ENSG00000084073,ENSG00000164010,ENSG00000117394,ENSG00000117395,ENSG00000186377,ENSG00000116133,ENSG00000134709,ENSG00000162433,ENSG00000081985,ENSG00000174021…
TF	Factor: Sp1; motif: NGGGGGCGGGGCCNGGGGGGGG	TF:M10071	1.81439e-16	15.7413	8531	554	338	19940	1.42604	ENSG00000160072,ENSG00000189339,ENSG00000130762,ENSG00000049239,ENSG00000116649,ENSG00000058453,ENSG00000117245,ENSG00000133216,ENSG00000181773,ENSG00000142920,ENSG00000185090,ENSG00000196449,ENSG00000117394,ENSG00000117395,ENSG00000134709,ENSG00000162433,ENSG00000081985,ENSG00000174021,ENSG00000197147,ENSG00000117525,ENSG00000134198,ENSG00000203811,ENSG00000203852,ENSG00000014914,ENSG00000143434…
TF	Factor: Sp1; motif: NGGGGGCGGGGCCNGGGGGGGG; match class: 0	TF:M10071_0	1.81439e-16	15.7413	8531	554	338	19940	1.42604	ENSG00000160072,ENSG00000189339,ENSG00000130762,ENSG00000049239,ENSG00000116649,ENSG00000058453,ENSG00000117245,ENSG00000133216,ENSG00000181773,ENSG00000142920,ENSG00000185090,ENSG00000196449,ENSG00000117394,ENSG00000117395,ENSG00000134709,ENSG00000162433,ENSG00000081985,ENSG00000174021,ENSG00000197147,ENSG00000117525,ENSG00000134198,ENSG00000203811,ENSG00000203852,ENSG00000014914,ENSG00000143434…
TF	Factor: SP2; motif: GNNGGGGGCGGGGSN	TF:M03807	2.2125e-16	15.6551	8435	554	335	19940	1.42947	ENSG00000160072,ENSG00000189339,ENSG00000130762,ENSG00000049239,ENSG00000116649,ENSG00000058453,ENSG00000117245,ENSG00000189410,ENSG00000133216,ENSG00000181773,ENSG00000185090,ENSG00000196449,ENSG00000117394,ENSG00000117395,ENSG00000116133,ENSG00000134709,ENSG00000081985,ENSG00000174021,ENSG00000197147,ENSG00000117525,ENSG00000134198,ENSG00000203811,ENSG00000203852,ENSG00000014914,ENSG00000143434…
TF	Factor: AP-2; motif: MKCCCSCNGGCG	TF:M00189	2.2125e-16	15.6551	10655	554	395	19940	1.33432	ENSG00000160072,ENSG00000189339,ENSG00000130762,ENSG00000049239,ENSG00000178585,ENSG00000116649,ENSG00000142627,ENSG00000132881,ENSG00000053372,ENSG00000117245,ENSG00000189410,ENSG00000133216,ENSG00000142765,ENSG00000181773,ENSG00000116329,ENSG00000185090,ENSG00000168389,ENSG00000084073,ENSG00000117394,ENSG00000116133,ENSG00000134709,ENSG00000081985,ENSG00000174021,ENSG00000055732,ENSG00000197147…
TF	Factor: AP-2; motif: MKCCCSCNGGCG; match class: 0	TF:M00189_0	2.2125e-16	15.6551	10655	554	395	19940	1.33432	ENSG00000160072,ENSG00000189339,ENSG00000130762,ENSG00000049239,ENSG00000178585,ENSG00000116649,ENSG00000142627,ENSG00000132881,ENSG00000053372,ENSG00000117245,ENSG00000189410,ENSG00000133216,ENSG00000142765,ENSG00000181773,ENSG00000116329,ENSG00000185090,ENSG00000168389,ENSG00000084073,ENSG00000117394,ENSG00000116133,ENSG00000134709,ENSG00000081985,ENSG00000174021,ENSG00000055732,ENSG00000197147…
TF	Factor: SP2; motif: GNNGGGGGCGGGGSN; match class: 0	TF:M03807_0	2.2125e-16	15.6551	8435	554	335	19940	1.42947	ENSG00000160072,ENSG00000189339,ENSG00000130762,ENSG00000049239,ENSG00000116649,ENSG00000058453,ENSG00000117245,ENSG00000189410,ENSG00000133216,ENSG00000181773,ENSG00000185090,ENSG00000196449,ENSG00000117394,ENSG00000117395,ENSG00000116133,ENSG00000134709,ENSG00000081985,ENSG00000174021,ENSG00000197147,ENSG00000117525,ENSG00000134198,ENSG00000203811,ENSG00000203852,ENSG00000014914,ENSG00000143434…
TF	Factor: SP1:SP3; motif: CCSCCCCCYCC; match class: 0	TF:M01219_0	2.94349e-16	15.5311	6831	554	288	19940	1.51748	ENSG00000189339,ENSG00000130762,ENSG00000049239,ENSG00000116649,ENSG00000053372,ENSG00000117245,ENSG00000189410,ENSG00000133216,ENSG00000181773,ENSG00000116329,ENSG00000185090,ENSG00000196449,ENSG00000168389,ENSG00000117395,ENSG00000134709,ENSG00000162433,ENSG00000081985,ENSG00000174021,ENSG00000055732,ENSG00000172031,ENSG00000117525,ENSG00000134198,ENSG00000143630,ENSG00000132718,ENSG00000143303…
TF	Factor: SP1:SP3; motif: CCSCCCCCYCC	TF:M01219	2.94349e-16	15.5311	6831	554	288	19940	1.51748	ENSG00000189339,ENSG00000130762,ENSG00000049239,ENSG00000116649,ENSG00000053372,ENSG00000117245,ENSG00000189410,ENSG00000133216,ENSG00000181773,ENSG00000116329,ENSG00000185090,ENSG00000196449,ENSG00000168389,ENSG00000117395,ENSG00000134709,ENSG00000162433,ENSG00000081985,ENSG00000174021,ENSG00000055732,ENSG00000172031,ENSG00000117525,ENSG00000134198,ENSG00000143630,ENSG00000132718,ENSG00000143303…
TF	Factor: E2F-3:HES-7; motif: NNNSGCGCSNNNNNCRCGYGNN; match class: 1	TF:M08526_1	3.16187e-16	15.5001	15120	554	499	19940	1.18786	ENSG00000160072,ENSG00000189339,ENSG00000130762,ENSG00000049239,ENSG00000116649,ENSG00000142627,ENSG00000132881,ENSG00000058453,ENSG00000053372,ENSG00000117245,ENSG00000189410,ENSG00000133216,ENSG00000181773,ENSG00000116329,ENSG00000142920,ENSG00000185090,ENSG00000196449,ENSG00000168389,ENSG00000084073,ENSG00000117394,ENSG00000117395,ENSG00000132768,ENSG00000186377,ENSG00000116133,ENSG00000134709…
TF	Factor: NGFI-C; motif: WTGCGTGGGYGG	TF:M00244	4.03267e-16	15.3944	6187	554	268	19940	1.55909	ENSG00000160072,ENSG00000189339,ENSG00000130762,ENSG00000049239,ENSG00000116329,ENSG00000142920,ENSG00000185090,ENSG00000117394,ENSG00000117395,ENSG00000116133,ENSG00000134709,ENSG00000162433,ENSG00000174021,ENSG00000055732,ENSG00000143434,ENSG00000143630,ENSG00000132718,ENSG00000143303,ENSG00000116260,ENSG00000198756,ENSG00000143341,ENSG00000123685,ENSG00000082482,ENSG00000196187,ENSG00000203685…
TF	Factor: NGFI-C; motif: WTGCGTGGGYGG; match class: 0	TF:M00244_0	4.03267e-16	15.3944	6187	554	268	19940	1.55909	ENSG00000160072,ENSG00000189339,ENSG00000130762,ENSG00000049239,ENSG00000116329,ENSG00000142920,ENSG00000185090,ENSG00000117394,ENSG00000117395,ENSG00000116133,ENSG00000134709,ENSG00000162433,ENSG00000174021,ENSG00000055732,ENSG00000143434,ENSG00000143630,ENSG00000132718,ENSG00000143303,ENSG00000116260,ENSG00000198756,ENSG00000143341,ENSG00000123685,ENSG00000082482,ENSG00000196187,ENSG00000203685…
TF	Factor: sp4; motif: NNGNARGRGGCGGRGCNNRR; match class: 1	TF:M10072_1	4.03267e-16	15.3944	6252	554	270	19940	1.55439	ENSG00000160072,ENSG00000189339,ENSG00000130762,ENSG00000049239,ENSG00000116649,ENSG00000117245,ENSG00000189410,ENSG00000133216,ENSG00000181773,ENSG00000142920,ENSG00000185090,ENSG00000196449,ENSG00000117395,ENSG00000134709,ENSG00000081985,ENSG00000174021,ENSG00000197147,ENSG00000117525,ENSG00000134198,ENSG00000203811,ENSG00000203852,ENSG00000143434,ENSG00000160712,ENSG00000143630,ENSG00000143303…
TF	Factor: E2F-1; motif: NNNNGGCGGGAARN	TF:M09892	4.04155e-16	15.3935	13650	554	467	19940	1.2314	ENSG00000160072,ENSG00000189339,ENSG00000130762,ENSG00000049239,ENSG00000116649,ENSG00000142627,ENSG00000132881,ENSG00000058453,ENSG00000053372,ENSG00000117245,ENSG00000189410,ENSG00000133216,ENSG00000142661,ENSG00000181773,ENSG00000116329,ENSG00000142920,ENSG00000185090,ENSG00000196449,ENSG00000168389,ENSG00000084073,ENSG00000164010,ENSG00000117394,ENSG00000117395,ENSG00000132768,ENSG00000186377…
TF	Factor: E2F-1; motif: NNNNGGCGGGAARN; match class: 0	TF:M09892_0	4.04155e-16	15.3935	13650	554	467	19940	1.2314	ENSG00000160072,ENSG00000189339,ENSG00000130762,ENSG00000049239,ENSG00000116649,ENSG00000142627,ENSG00000132881,ENSG00000058453,ENSG00000053372,ENSG00000117245,ENSG00000189410,ENSG00000133216,ENSG00000142661,ENSG00000181773,ENSG00000116329,ENSG00000142920,ENSG00000185090,ENSG00000196449,ENSG00000168389,ENSG00000084073,ENSG00000164010,ENSG00000117394,ENSG00000117395,ENSG00000132768,ENSG00000186377…
TF	Factor: ZIC4; motif: NNCCNCCCRYNGYGN; match class: 1	TF:M12227_1	4.95919e-16	15.3046	5906	554	259	19940	1.57842	ENSG00000189339,ENSG00000130762,ENSG00000069424,ENSG00000049239,ENSG00000116649,ENSG00000142627,ENSG00000053372,ENSG00000117245,ENSG00000133216,ENSG00000142920,ENSG00000185090,ENSG00000196449,ENSG00000117394,ENSG00000162433,ENSG00000197147,ENSG00000117525,ENSG00000134198,ENSG00000203811,ENSG00000203852,ENSG00000143434,ENSG00000160712,ENSG00000143630,ENSG00000132718,ENSG00000143195,ENSG00000198756…
TF	Factor: CPBP; motif: GNNRGGGHGGGGNNGGGRN; match class: 1	TF:M09973_1	4.95919e-16	15.3046	6624	554	281	19940	1.52687	ENSG00000160072,ENSG00000130762,ENSG00000049239,ENSG00000058453,ENSG00000117245,ENSG00000133216,ENSG00000181773,ENSG00000185090,ENSG00000196449,ENSG00000117394,ENSG00000117395,ENSG00000186377,ENSG00000134709,ENSG00000162433,ENSG00000081985,ENSG00000174021,ENSG00000116455,ENSG00000134198,ENSG00000203811,ENSG00000203852,ENSG00000160712,ENSG00000143630,ENSG00000143303,ENSG00000185630,ENSG00000143195…
TF	Factor: Sp1; motif: NNGGGGCGGGGNN; match class: 1	TF:M00932_1	6.08252e-16	15.2159	6044	554	263	19940	1.5662	ENSG00000160072,ENSG00000189339,ENSG00000130762,ENSG00000049239,ENSG00000117245,ENSG00000133216,ENSG00000142661,ENSG00000181773,ENSG00000142920,ENSG00000185090,ENSG00000117395,ENSG00000134709,ENSG00000162433,ENSG00000174021,ENSG00000134198,ENSG00000203811,ENSG00000203852,ENSG00000160712,ENSG00000143630,ENSG00000185630,ENSG00000143195,ENSG00000116260,ENSG00000123685,ENSG00000203685,ENSG00000154342…
TF	Factor: Sp1; motif: GGNDGGRGGCGGGG	TF:M04953	1.01238e-15	14.9947	8726	554	341	19940	1.40655	ENSG00000160072,ENSG00000189339,ENSG00000130762,ENSG00000069424,ENSG00000049239,ENSG00000116649,ENSG00000117245,ENSG00000133216,ENSG00000181773,ENSG00000116329,ENSG00000185090,ENSG00000196449,ENSG00000168389,ENSG00000117394,ENSG00000117395,ENSG00000116133,ENSG00000134709,ENSG00000081985,ENSG00000174021,ENSG00000117525,ENSG00000134198,ENSG00000203811,ENSG00000203852,ENSG00000014914,ENSG00000143434…
TF	Factor: Sp1; motif: GGNDGGRGGCGGGG; match class: 0	TF:M04953_0	1.01238e-15	14.9947	8726	554	341	19940	1.40655	ENSG00000160072,ENSG00000189339,ENSG00000130762,ENSG00000069424,ENSG00000049239,ENSG00000116649,ENSG00000117245,ENSG00000133216,ENSG00000181773,ENSG00000116329,ENSG00000185090,ENSG00000196449,ENSG00000168389,ENSG00000117394,ENSG00000117395,ENSG00000116133,ENSG00000134709,ENSG00000081985,ENSG00000174021,ENSG00000117525,ENSG00000134198,ENSG00000203811,ENSG00000203852,ENSG00000014914,ENSG00000143434…
TF	Factor: AP-2; motif: MKCCCSCNGGCG; match class: 1	TF:M00189_1	1.31609e-15	14.8807	6078	554	263	19940	1.55744	ENSG00000160072,ENSG00000189339,ENSG00000130762,ENSG00000049239,ENSG00000116649,ENSG00000142627,ENSG00000132881,ENSG00000117245,ENSG00000189410,ENSG00000133216,ENSG00000142765,ENSG00000181773,ENSG00000116329,ENSG00000168389,ENSG00000117394,ENSG00000174021,ENSG00000055732,ENSG00000197147,ENSG00000172031,ENSG00000117525,ENSG00000134198,ENSG00000143434,ENSG00000143195,ENSG00000198756,ENSG00000143341…
TF	Factor: Sp1; motif: NGGGGCGGGGN; match class: 1	TF:M07395_1	1.3457e-15	14.8711	6340	554	271	19940	1.53849	ENSG00000160072,ENSG00000189339,ENSG00000130762,ENSG00000049239,ENSG00000117245,ENSG00000133216,ENSG00000181773,ENSG00000116329,ENSG00000185090,ENSG00000196449,ENSG00000117394,ENSG00000116133,ENSG00000134709,ENSG00000174021,ENSG00000055732,ENSG00000117525,ENSG00000134198,ENSG00000203811,ENSG00000203852,ENSG00000160712,ENSG00000143630,ENSG00000143195,ENSG00000116260,ENSG00000123685,ENSG00000196187…
TF	Factor: Hey1; motif: NGCRCGYGYN; match class: 0	TF:M11058_0	1.64201e-15	14.7846	13284	554	457	19940	1.23823	ENSG00000160072,ENSG00000189339,ENSG00000130762,ENSG00000069424,ENSG00000049239,ENSG00000178585,ENSG00000116649,ENSG00000142627,ENSG00000132881,ENSG00000058453,ENSG00000053372,ENSG00000117245,ENSG00000189410,ENSG00000133216,ENSG00000142661,ENSG00000142765,ENSG00000181773,ENSG00000116329,ENSG00000142920,ENSG00000185090,ENSG00000196449,ENSG00000168389,ENSG00000117394,ENSG00000117395,ENSG00000132768…
TF	Factor: Hey1; motif: NGCRCGYGYN	TF:M11058	1.64201e-15	14.7846	13284	554	457	19940	1.23823	ENSG00000160072,ENSG00000189339,ENSG00000130762,ENSG00000069424,ENSG00000049239,ENSG00000178585,ENSG00000116649,ENSG00000142627,ENSG00000132881,ENSG00000058453,ENSG00000053372,ENSG00000117245,ENSG00000189410,ENSG00000133216,ENSG00000142661,ENSG00000142765,ENSG00000181773,ENSG00000116329,ENSG00000142920,ENSG00000185090,ENSG00000196449,ENSG00000168389,ENSG00000117394,ENSG00000117395,ENSG00000132768…
TF	Factor: SP1; motif: GGGGYGGGGNS; match class: 1	TF:M01303_1	2.02645e-15	14.6933	3530	554	179	19940	1.82513	ENSG00000160072,ENSG00000189339,ENSG00000130762,ENSG00000049239,ENSG00000116649,ENSG00000117245,ENSG00000133216,ENSG00000181773,ENSG00000185090,ENSG00000196449,ENSG00000117395,ENSG00000134709,ENSG00000134198,ENSG00000203811,ENSG00000203852,ENSG00000160712,ENSG00000143630,ENSG00000185630,ENSG00000116260,ENSG00000123685,ENSG00000203685,ENSG00000177614,ENSG00000077585,ENSG00000115758,ENSG00000162976…
TF	Factor: Kaiso; motif: GCMGGGRGCRGS	TF:M03876	2.16631e-15	14.6643	13735	554	467	19940	1.22378	ENSG00000160072,ENSG00000189339,ENSG00000130762,ENSG00000069424,ENSG00000049239,ENSG00000116649,ENSG00000058453,ENSG00000053372,ENSG00000117245,ENSG00000189410,ENSG00000133216,ENSG00000142661,ENSG00000181773,ENSG00000116329,ENSG00000142920,ENSG00000185090,ENSG00000196449,ENSG00000168389,ENSG00000117394,ENSG00000117395,ENSG00000186377,ENSG00000116133,ENSG00000134709,ENSG00000162433,ENSG00000081985…
TF	Factor: Kaiso; motif: GCMGGGRGCRGS; match class: 0	TF:M03876_0	2.16631e-15	14.6643	13735	554	467	19940	1.22378	ENSG00000160072,ENSG00000189339,ENSG00000130762,ENSG00000069424,ENSG00000049239,ENSG00000116649,ENSG00000058453,ENSG00000053372,ENSG00000117245,ENSG00000189410,ENSG00000133216,ENSG00000142661,ENSG00000181773,ENSG00000116329,ENSG00000142920,ENSG00000185090,ENSG00000196449,ENSG00000168389,ENSG00000117394,ENSG00000117395,ENSG00000186377,ENSG00000116133,ENSG00000134709,ENSG00000162433,ENSG00000081985…
TF	Factor: EGR1; motif: NGNGKGGGYGGNGS; match class: 0	TF:M09761_0	2.44943e-15	14.6109	5184	554	234	19940	1.62467	ENSG00000130762,ENSG00000049239,ENSG00000116649,ENSG00000181773,ENSG00000116329,ENSG00000185090,ENSG00000117394,ENSG00000134709,ENSG00000162433,ENSG00000081985,ENSG00000174021,ENSG00000055732,ENSG00000117525,ENSG00000134198,ENSG00000160712,ENSG00000143630,ENSG00000143303,ENSG00000185630,ENSG00000143195,ENSG00000123685,ENSG00000082482,ENSG00000196187,ENSG00000203685,ENSG00000143801,ENSG00000154342…
TF	Factor: EGR1; motif: NGNGKGGGYGGNGS	TF:M09761	2.44943e-15	14.6109	5184	554	234	19940	1.62467	ENSG00000130762,ENSG00000049239,ENSG00000116649,ENSG00000181773,ENSG00000116329,ENSG00000185090,ENSG00000117394,ENSG00000134709,ENSG00000162433,ENSG00000081985,ENSG00000174021,ENSG00000055732,ENSG00000117525,ENSG00000134198,ENSG00000160712,ENSG00000143630,ENSG00000143303,ENSG00000185630,ENSG00000143195,ENSG00000123685,ENSG00000082482,ENSG00000196187,ENSG00000203685,ENSG00000143801,ENSG00000154342…
TF	Factor: SP2; motif: GNNGGGGGCGGGGSN; match class: 1	TF:M03807_1	2.57415e-15	14.5894	4211	554	202	19940	1.72656	ENSG00000160072,ENSG00000189339,ENSG00000130762,ENSG00000049239,ENSG00000116649,ENSG00000117245,ENSG00000133216,ENSG00000181773,ENSG00000185090,ENSG00000134709,ENSG00000174021,ENSG00000134198,ENSG00000203811,ENSG00000203852,ENSG00000160712,ENSG00000143630,ENSG00000143195,ENSG00000116260,ENSG00000123685,ENSG00000203685,ENSG00000177614,ENSG00000077585,ENSG00000162849,ENSG00000035115,ENSG00000115758…
TF	Factor: SP1; motif: GGGGYGGGGNS; match class: 0	TF:M01303_0	2.57415e-15	14.5894	7927	554	317	19940	1.43935	ENSG00000160072,ENSG00000189339,ENSG00000130762,ENSG00000049239,ENSG00000116649,ENSG00000117245,ENSG00000189410,ENSG00000133216,ENSG00000181773,ENSG00000185090,ENSG00000196449,ENSG00000117394,ENSG00000117395,ENSG00000116133,ENSG00000134709,ENSG00000197147,ENSG00000117525,ENSG00000116455,ENSG00000134198,ENSG00000203811,ENSG00000203852,ENSG00000014914,ENSG00000160712,ENSG00000143630,ENSG00000132718…
TF	Factor: SP1; motif: GGGGYGGGGNS	TF:M01303	2.57415e-15	14.5894	7927	554	317	19940	1.43935	ENSG00000160072,ENSG00000189339,ENSG00000130762,ENSG00000049239,ENSG00000116649,ENSG00000117245,ENSG00000189410,ENSG00000133216,ENSG00000181773,ENSG00000185090,ENSG00000196449,ENSG00000117394,ENSG00000117395,ENSG00000116133,ENSG00000134709,ENSG00000197147,ENSG00000117525,ENSG00000116455,ENSG00000134198,ENSG00000203811,ENSG00000203852,ENSG00000014914,ENSG00000160712,ENSG00000143630,ENSG00000132718…
TF	Factor: ETF; motif: CCCCGCCCCYN; match class: 0	TF:M07039_0	3.01309e-15	14.521	16521	554	524	19940	1.14159	ENSG00000160072,ENSG00000189339,ENSG00000130762,ENSG00000069424,ENSG00000049239,ENSG00000116649,ENSG00000142627,ENSG00000132881,ENSG00000058453,ENSG00000053372,ENSG00000117245,ENSG00000189410,ENSG00000133216,ENSG00000142661,ENSG00000142765,ENSG00000181773,ENSG00000116329,ENSG00000142920,ENSG00000185090,ENSG00000196449,ENSG00000168389,ENSG00000084073,ENSG00000117394,ENSG00000117395,ENSG00000132768…
TF	Factor: ETF; motif: CCCCGCCCCYN	TF:M07039	3.01309e-15	14.521	16521	554	524	19940	1.14159	ENSG00000160072,ENSG00000189339,ENSG00000130762,ENSG00000069424,ENSG00000049239,ENSG00000116649,ENSG00000142627,ENSG00000132881,ENSG00000058453,ENSG00000053372,ENSG00000117245,ENSG00000189410,ENSG00000133216,ENSG00000142661,ENSG00000142765,ENSG00000181773,ENSG00000116329,ENSG00000142920,ENSG00000185090,ENSG00000196449,ENSG00000168389,ENSG00000084073,ENSG00000117394,ENSG00000117395,ENSG00000132768…
TF	Factor: E2F-1; motif: NNNNGGCGGGAARN; match class: 1	TF:M09892_1	3.53077e-15	14.4521	9226	554	353	19940	1.37714	ENSG00000160072,ENSG00000189339,ENSG00000130762,ENSG00000049239,ENSG00000142627,ENSG00000058453,ENSG00000053372,ENSG00000117245,ENSG00000189410,ENSG00000133216,ENSG00000181773,ENSG00000116329,ENSG00000196449,ENSG00000084073,ENSG00000117394,ENSG00000117395,ENSG00000186377,ENSG00000116133,ENSG00000134709,ENSG00000162433,ENSG00000081985,ENSG00000174021,ENSG00000055732,ENSG00000197147,ENSG00000172031…
TF	Factor: AP-2; motif: SNNNCCNCAGGCN	TF:M00915	3.54291e-15	14.4506	9668	554	365	19940	1.35885	ENSG00000189339,ENSG00000130762,ENSG00000069424,ENSG00000049239,ENSG00000116649,ENSG00000142627,ENSG00000053372,ENSG00000117245,ENSG00000189410,ENSG00000133216,ENSG00000142765,ENSG00000181773,ENSG00000116329,ENSG00000142920,ENSG00000185090,ENSG00000196449,ENSG00000168389,ENSG00000117394,ENSG00000117395,ENSG00000186377,ENSG00000116133,ENSG00000134709,ENSG00000162433,ENSG00000081985,ENSG00000055732…
TF	Factor: AP-2; motif: SNNNCCNCAGGCN; match class: 0	TF:M00915_0	3.54291e-15	14.4506	9668	554	365	19940	1.35885	ENSG00000189339,ENSG00000130762,ENSG00000069424,ENSG00000049239,ENSG00000116649,ENSG00000142627,ENSG00000053372,ENSG00000117245,ENSG00000189410,ENSG00000133216,ENSG00000142765,ENSG00000181773,ENSG00000116329,ENSG00000142920,ENSG00000185090,ENSG00000196449,ENSG00000168389,ENSG00000117394,ENSG00000117395,ENSG00000186377,ENSG00000116133,ENSG00000134709,ENSG00000162433,ENSG00000081985,ENSG00000055732…
TF	Factor: MAZ; motif: GGGGGAGGGGGNGRGRRRGNRG; match class: 1	TF:M09984_1	3.55281e-15	14.4494	5580	554	246	19940	1.58678	ENSG00000160072,ENSG00000130762,ENSG00000049239,ENSG00000058453,ENSG00000133216,ENSG00000181773,ENSG00000185090,ENSG00000196449,ENSG00000117394,ENSG00000117395,ENSG00000186377,ENSG00000134709,ENSG00000162433,ENSG00000081985,ENSG00000174021,ENSG00000197147,ENSG00000116455,ENSG00000134198,ENSG00000203811,ENSG00000203852,ENSG00000143434,ENSG00000160712,ENSG00000132718,ENSG00000143303,ENSG00000185630…
TF	Factor: Egr-1; motif: GCGGGGGCGG; match class: 1	TF:M01873_1	3.59516e-15	14.4443	2664	554	147	19940	1.98609	ENSG00000130762,ENSG00000049239,ENSG00000116649,ENSG00000189410,ENSG00000181773,ENSG00000185090,ENSG00000134709,ENSG00000162433,ENSG00000174021,ENSG00000055732,ENSG00000134198,ENSG00000143303,ENSG00000123685,ENSG00000082482,ENSG00000196187,ENSG00000143801,ENSG00000177614,ENSG00000077585,ENSG00000115758,ENSG00000138101,ENSG00000162878,ENSG00000116016,ENSG00000159399,ENSG00000170500,ENSG00000170485…
TF	Factor: SP1; motif: NRGKGGGCGGGGCN; match class: 0	TF:M09765_0	3.86237e-15	14.4131	7501	554	304	19940	1.45871	ENSG00000160072,ENSG00000189339,ENSG00000130762,ENSG00000049239,ENSG00000116649,ENSG00000117245,ENSG00000133216,ENSG00000181773,ENSG00000142920,ENSG00000185090,ENSG00000196449,ENSG00000084073,ENSG00000117394,ENSG00000117395,ENSG00000116133,ENSG00000134709,ENSG00000174021,ENSG00000197147,ENSG00000117525,ENSG00000134198,ENSG00000270882,ENSG00000203811,ENSG00000203852,ENSG00000270276,ENSG00000143434…
TF	Factor: SP1; motif: NRGKGGGCGGGGCN	TF:M09765	3.86237e-15	14.4131	7501	554	304	19940	1.45871	ENSG00000160072,ENSG00000189339,ENSG00000130762,ENSG00000049239,ENSG00000116649,ENSG00000117245,ENSG00000133216,ENSG00000181773,ENSG00000142920,ENSG00000185090,ENSG00000196449,ENSG00000084073,ENSG00000117394,ENSG00000117395,ENSG00000116133,ENSG00000134709,ENSG00000174021,ENSG00000197147,ENSG00000117525,ENSG00000134198,ENSG00000270882,ENSG00000203811,ENSG00000203852,ENSG00000270276,ENSG00000143434…
TF	Factor: EGR4; motif: NNMCGCCCACGCANNN; match class: 0	TF:M03899_0	3.86237e-15	14.4131	2040	554	123	19940	2.17015	ENSG00000160072,ENSG00000189339,ENSG00000130762,ENSG00000049239,ENSG00000142765,ENSG00000185090,ENSG00000116133,ENSG00000162433,ENSG00000055732,ENSG00000143630,ENSG00000196187,ENSG00000143801,ENSG00000177614,ENSG00000077585,ENSG00000213626,ENSG00000116016,ENSG00000170485,ENSG00000121966,ENSG00000091428,ENSG00000115419,ENSG00000082153,ENSG00000163273,ENSG00000176720,ENSG00000136059,ENSG00000249992…
TF	Factor: EGR4; motif: NNMCGCCCACGCANNN	TF:M03899	3.86237e-15	14.4131	2040	554	123	19940	2.17015	ENSG00000160072,ENSG00000189339,ENSG00000130762,ENSG00000049239,ENSG00000142765,ENSG00000185090,ENSG00000116133,ENSG00000162433,ENSG00000055732,ENSG00000143630,ENSG00000196187,ENSG00000143801,ENSG00000177614,ENSG00000077585,ENSG00000213626,ENSG00000116016,ENSG00000170485,ENSG00000121966,ENSG00000091428,ENSG00000115419,ENSG00000082153,ENSG00000163273,ENSG00000176720,ENSG00000136059,ENSG00000249992…
TF	Factor: E2F-1; motif: WWTGGCGCCAAA; match class: 1	TF:M04515_1	3.86237e-15	14.4131	12241	554	431	19940	1.26729	ENSG00000160072,ENSG00000189339,ENSG00000130762,ENSG00000049239,ENSG00000116649,ENSG00000058453,ENSG00000117245,ENSG00000189410,ENSG00000133216,ENSG00000181773,ENSG00000116329,ENSG00000142920,ENSG00000185090,ENSG00000196449,ENSG00000168389,ENSG00000117394,ENSG00000116133,ENSG00000134709,ENSG00000162433,ENSG00000081985,ENSG00000174021,ENSG00000055732,ENSG00000172031,ENSG00000117525,ENSG00000116455…
TF	Factor: MAZ; motif: GGGMGGGGSSGGGGGGGGGGGG	TF:M09636	3.90388e-15	14.4085	16371	554	521	19940	1.14545	ENSG00000160072,ENSG00000189339,ENSG00000130762,ENSG00000069424,ENSG00000049239,ENSG00000116649,ENSG00000142627,ENSG00000132881,ENSG00000058453,ENSG00000053372,ENSG00000117245,ENSG00000189410,ENSG00000133216,ENSG00000142661,ENSG00000142765,ENSG00000181773,ENSG00000116329,ENSG00000142920,ENSG00000185090,ENSG00000196449,ENSG00000168389,ENSG00000084073,ENSG00000117394,ENSG00000117395,ENSG00000132768…
TF	Factor: MAZ; motif: GGGMGGGGSSGGGGGGGGGGGG; match class: 0	TF:M09636_0	3.90388e-15	14.4085	16371	554	521	19940	1.14545	ENSG00000160072,ENSG00000189339,ENSG00000130762,ENSG00000069424,ENSG00000049239,ENSG00000116649,ENSG00000142627,ENSG00000132881,ENSG00000058453,ENSG00000053372,ENSG00000117245,ENSG00000189410,ENSG00000133216,ENSG00000142661,ENSG00000142765,ENSG00000181773,ENSG00000116329,ENSG00000142920,ENSG00000185090,ENSG00000196449,ENSG00000168389,ENSG00000084073,ENSG00000117394,ENSG00000117395,ENSG00000132768…
TF	Factor: Sp1; motif: GGGGCGGGGC; match class: 0	TF:M07063_0	4.64731e-15	14.3328	7718	554	310	19940	1.44568	ENSG00000160072,ENSG00000189339,ENSG00000130762,ENSG00000049239,ENSG00000116649,ENSG00000058453,ENSG00000117245,ENSG00000189410,ENSG00000133216,ENSG00000181773,ENSG00000185090,ENSG00000196449,ENSG00000117394,ENSG00000117395,ENSG00000116133,ENSG00000134709,ENSG00000081985,ENSG00000174021,ENSG00000197147,ENSG00000117525,ENSG00000134198,ENSG00000203811,ENSG00000203852,ENSG00000014914,ENSG00000160712…
[truncated: 1,010 more rows]

## Sheet: O - gprofiler - down
source	term_name	term_id	adjusted_p_value	negative_log10_of_adjusted_p_value	term_size	query_size	intersection_size	effective_domain_size	enrichment	intersections
[truncated: 7 more rows]

[truncated: 11 more sheets: O - gprofiler - up, DI - EGF.vs.EGF+AII, DI - gprofiler - all, DI - gprofiler - down, DI - gprofiler - up, SI - EGF.vs.EGF+AII, SI - gprofiler - all, SI - gprofiler - down, SI - gprofiler - up, IPA - upstream analysis, IPA - Diseases&Functions]
