# Supplementary material for: Synergy of epidermal growth factor (EGFR) and angiotensin II (AT1R) receptor determines composition and temporal pattern of transcriptome variation
Source: Cell Mol Life Sci. 2021 Dec 18;79(1):57. doi: 10.1007/s00018-021-04065-5 (PMC8738452; doi:10.1007/s00018-021-04065-5)
Supplement: Supplementary file 5 — Supplementary file5 (XLSX 1010 KB) [file 18_2021_4065_MOESM5_ESM.xlsx]

## Sheet: DEA - 24h.CON.vs.24h.EGF+A
		DESeq2 results						edgeR results
								FPM
geneName	geneID	baseMean.x	log2FC.deseq	lfcSE	stat	pvalue	padj	a1	a2	a3	a4	a5	a6	a7	a8	a9	a10	a11	a12	a13	a14	a15	a16	a17	a18	a19	a20	a21	a22	a23	a24	a25	a26	a27	a28	a29	a30	a31	a32	a33	a34	a35	a36	a37	a38	a39	a40	a41	a42
CFAP44	ENSG00000206530	156.814	-1.97062	0.371842	-5.29961	1.16051e-07	1.0071e-05	9.02201	9.19246	6.74784	7.74449	7.95404	8.47684	4.75424	3.89872	12.4491	7.56362	4.41049	8.59434	6.5768	8.97643	2.13134	1.70223	2.73383	6.04485	3.24489	2.14644	3.12586	9.19966	0.95066	1.23473	5.92959	8.48941	6.48112	6.51652	5.20759	5.97247	4.85101	6.90555	10.0861	4.43148	5.07226	2.74938	11.3191	3.99134	9.30449	1.58774	13.9122	7.736
Z92544.2	ENSG00000279441	190.021	-1.73216	0.29774	-5.81769	5.96674e-09	8.57266e-07	7.77573	9.54602	12.9969	15.4301	11.9311	10.2362	13.5424	11.1693	6.12998	4.50215	1.70729	7.86233	3.2884	3.80697	1.45555	1.88625	4.98262	5.25437	1.90058	1.54543	2.67283	9.2541	1.1508	1.04477	11.3827	12.2374	10.7261	11.6099	11.0464	10.5898	10.7566	12.8708	12.9145	15.4912	12.4825	11.0484	3.38682	1.5863	4.19425	1.21169	12.9028	15.0586
AC159540.2	ENSG00000277701	1209.97	-1.71965	0.412004	-4.17388	2.99461e-05	0.000855493	77.2967	59.3703	52.7505	75.2364	80.0637	77.9976	64.4945	59.6925	117.416	100.353	56.625	77.9726	86.2238	94.8536	33.4256	29.6279	27.6469	36.6876	22.8996	16.2271	24.0555	58.7363	6.50451	11.9199	32.6127	40.0538	34.6418	31.7587	32.1924	35.4835	31.057	52.4822	45.3074	22.1953	25.0443	15.4271	96.1679	38.5829	66.3849	18.6768	80.7521	74.9093
LINC00680	ENSG00000215190	261.497	-1.71269	0.242304	-7.06837	1.56766e-12	1.09247e-09	10.5392	12.2113	12.4688	16.9319	15.1232	13.0618	10.613	9.64143	11.4275	11.6606	3.74655	10.6006	7.15711	9.0165	2.54721	3.12841	11.6408	10.2762	4.54284	3.21965	8.42622	12.5203	2.80194	3.46674	17.3123	16.4369	14.4404	13.033	14.5707	11.9951	11.8111	12.7238	16.5967	14.052	16.6433	11.8122	9.49201	4.24719	9.73838	1.75487	18.5203	16.9483
CYP4F3	ENSG00000186529	80.8682	-1.68594	0.185463	-9.09045	9.86279e-20	3.78024e-16	3.35955	4.24267	2.43509	1.85515	2.35482	2.82561	0.864408	1.73862	8.43818	8.05885	3.55685	3.41605	5.80306	6.29151	2.28729	1.74823	5.1149	6.64933	2.82769	3.47723	5.16446	4.21878	2.15149	2.23201	3.33539	2.30298	2.53939	2.35943	2.20928	2.91095	1.63458	2.52714	4.32262	2.46193	2.0606	2.13841	8.19967	3.83782	6.60474	2.17269	2.58933	1.74208
GJB7	ENSG00000164411	106.809	-1.65681	0.243386	-6.80732	9.9432e-12	4.86518e-09	5.55409	6.71757	2.64046	3.26859	8.00637	5.86448	2.49718	2.10742	5.97862	7.51859	2.56093	5.25963	5.31947	4.52829	1.50753	2.48433	7.80463	6.23084	3.24489	3.69187	5.9346	6.58674	1.50104	1.75711	8.31201	7.40566	3.25951	3.071	5.99662	5.21964	2.4255	2.67406	8.80533	3.63609	6.69696	1.78201	6.86277	3.32611	4.14604	1.83843	5.0909	3.01173
AC092683.1	ENSG00000230606	1381.07	-1.65287	0.402288	-4.10866	3.9796e-05	0.00107494	86.3458	72.1799	63.8404	73.0574	92.2041	92.019	81.7346	72.2317	134.67	98.237	61.984	85.4283	94.0579	112.245	36.8565	33.2624	24.1194	45.1969	27.5352	19.5326	24.5538	72.5902	7.0549	15.0542	31.8186	48.9496	43.2833	38.7995	36.6636	45.0194	41.8136	63.5605	54.5397	25.1117	30.9487	20.824	107.086	47.9984	73.5199	21.6016	94.0938	72.6357
AL353804.1	ENSG00000228906	92.6743	-1.42294	0.247871	-5.74063	9.4325e-09	1.25387e-06	5.44572	4.54184	3.72598	3.26859	6.01786	5.11809	3.84181	4.37289	8.81657	6.34803	4.22079	5.12407	6.38337	6.69225	2.07935	2.43832	3.43933	4.92888	2.68862	2.53279	3.9866	3.6472	1.1508	1.85209	2.38242	3.07064	3.52482	3.70767	2.5775	3.6136	3.58553	3.70255	3.73559	1.70442	3.56643	1.27286	6.55082	4.40071	6.4119	2.25626	3.94983	3.07078
AC019069.1	ENSG00000272711	180.658	-1.40395	0.225259	-6.23258	4.58825e-10	1.05516e-07	5.09351	6.22803	14.5519	13.4572	7.58774	7.09069	14.791	14.0143	6.09214	6.61816	3.36715	5.12407	4.01378	5.24961	1.2996	1.33418	8.37786	6.41684	4.77462	3.09087	6.29701	6.34178	1.60111	2.7069	6.9355	7.13472	12.8485	11.8346	8.99493	8.73286	14.8694	14.3107	6.93753	12.6884	8.75757	14.3579	5.83781	4.60539	5.01382	1.75487	6.71472	13.1689
KCNN4	ENSG00000104783	78.0108	-1.36421	0.253669	-5.37792	7.53522e-08	7.01569e-06	3.76595	3.04602	1.46692	1.7668	1.09891	1.33284	0.816385	1.10639	8.55169	12.561	5.50126	3.63294	7.35054	7.8143	2.02737	2.89838	5.77631	4.69638	3.01311	2.61865	4.25841	3.04841	2.05142	2.75439	1.53534	1.49016	1.40235	1.49805	1.52546	1.50567	0.896382	1.46927	1.81443	0.984773	1.50583	0.610973	6.86277	3.27494	9.11165	2.75765	2.41379	1.94876
TCTA	ENSG00000145022	305.581	-1.35556	0.191546	-7.07697	1.47345e-12	1.05891e-09	10.1599	15.3933	11.5593	16.1957	13.8149	14.0214	8.01979	10.221	13.2059	13.5965	6.59202	10.0313	10.6389	10.2988	4.41862	5.01467	22.1352	15.2981	8.43671	7.34081	13.4095	15.6775	5.85406	6.03117	19.3241	20.0043	17.8136	16.0666	19.3049	18.8208	12.233	12.0774	19.1583	19.6955	17.1981	11.914	13.7255	7.41979	12.1007	3.84399	19.3981	15.5901
NCOA5	ENSG00000124160	1309.87	-1.33623	0.210567	-6.34586	2.21193e-10	6.0557e-08	53.6986	65.3535	73.4048	80.6841	73.8889	74.1057	54.3617	49.0501	40.4503	34.7116	18.8276	53.7892	30.0308	32.3392	12.2162	14.1699	43.7412	47.4288	21.509	18.9316	35.0639	65.3503	18.1126	17.1437	101.597	107.427	89.485	93.9277	81.007	89.7878	61.2703	73.4927	99.2067	96.129	90.944	61.5556	39.1267	22.6176	34.6628	14.1643	78.9528	80.8442
AC093866.1	ENSG00000251095	65.7525	-1.30718	0.25052	-5.21788	1.80983e-07	1.47591e-05	3.11571	2.71966	0.762799	1.44289	1.20357	1.9726	0.912431	0.474168	6.58405	5.76275	4.26822	3.11782	5.94814	6.93269	2.59919	1.93226	2.64564	4.74288	2.87404	2.66158	4.66613	2.4224	1.20083	1.8046	2.85891	2.4836	1.28864	1.76021	2.20928	2.00755	1.37094	0.764019	1.97453	1.13628	1.62471	0.763717	6.8182	2.55855	5.20666	2.75765	2.63322	1.35823
FUS	ENSG00000089280	11453	-1.30472	0.150927	-8.64469	5.39495e-18	1.55085e-14	401.791	470.393	552.443	653.306	510.419	515.114	595.001	562.68	509.923	550.028	304.561	401.738	409.648	452.348	167.076	164.288	501.349	459.548	243.784	212.926	416.6	472.095	169.468	187.251	634.148	639.099	729.524	674.834	645.636	604.525	583.228	562.935	528.053	717.18	624.522	661.175	452.631	299.964	472.842	168.425	578.563	661.664
LINC01977	ENSG00000262772	76.1952	-1.28417	0.20718	-6.19832	5.70697e-10	1.22657e-07	3.9556	4.37866	1.84832	2.82689	2.72112	3.46537	1.53673	1.15908	6.62189	6.97834	4.74246	4.33784	5.94814	6.69225	2.44324	2.48433	4.62987	4.32439	3.38395	2.66158	2.80874	4.35487	1.80125	1.70962	3.54717	3.65767	2.31198	2.32198	2.36709	2.60982	1.00184	1.7925	3.36204	1.59079	2.37762	0.967375	5.9715	2.40504	4.57993	1.42061	3.33541	2.74599
SFPQ	ENSG00000116560	16002.1	-1.2657	0.169074	-7.48602	7.09921e-14	7.77431e-11	575.729	639.42	951.504	1045.95	865.212	868.156	832.521	795.339	591.694	439.77	298.68	578.505	404.183	450.665	223.946	216.873	453.507	603.601	288.192	248.901	441.833	640.248	190.532	213.56	932.851	874.093	1028	1019.35	900.756	893.361	997.62	954.289	980.807	1115.75	897.354	998.178	589.529	333.84	478.096	215.18	906.662	1050.59
CYP4X1	ENSG00000186377	240.563	-1.25606	0.282963	-4.43894	9.04015e-06	0.000332634	9.69934	12.9728	6.7185	7.80339	13.9719	12.9552	4.46611	4.95243	13.1681	9.81469	6.07035	9.51613	10.3488	9.77789	3.69085	4.64662	13.2282	14.7866	9.08569	6.39638	10.7366	12.8469	3.30229	5.03389	10.4827	13.5921	7.61816	6.44161	12.151	11.4932	4.95646	6.84678	14.302	8.55995	14.7412	6.31339	11.0517	8.03385	8.96702	3.50973	18.2131	7.736
ABI3BP	ENSG00000154175	178.044	-1.21981	0.262124	-4.65356	3.26247e-06	0.000144283	8.2634	10.3075	7.15858	3.91642	7.74473	8.58346	8.78815	6.74373	13.0167	13.5515	8.77356	8.269	15.1847	14.6668	5.97814	5.84277	8.59833	12.1362	6.72155	7.64131	8.74334	10.6966	4.55316	4.0841	5.77076	8.44426	5.6473	6.85358	8.1007	7.57851	4.79828	7.19941	5.92359	6.32528	8.08391	6.87345	16.3102	6.49872	11.04	4.80499	3.77428	3.868
DLEU2	ENSG00000231607	307.795	-1.17289	0.196399	-5.97196	2.34418e-09	4.00953e-07	11.3791	9.32845	15.1386	17.6386	18.7339	18.2332	16.2317	17.6496	19.2224	14.1368	10.0066	11.4682	12.9118	12.8635	8.10948	8.55714	8.15739	14.5541	7.64866	6.91152	11.0538	9.09079	3.50243	5.69874	10.4297	10.5666	12.4316	12.6585	12.0458	13.9525	20.8804	14.6339	12.6477	11.1355	10.1049	14.9179	20.3209	9.46663	13.1613	5.93312	14.746	17.7751
LINC00342	ENSG00000232931	846.175	-1.09114	0.395827	-2.75661	0.00584037	0.0443416	60.3906	45.1464	35.4702	39.1347	47.8813	43.1839	37.2176	33.824	86.8413	62.4448	51.7403	60.0519	58.4658	78.3834	34.4133	31.7902	15.7416	28.6898	27.2107	18.7599	16.1729	44.8007	8.40583	13.8669	17.7888	28.1776	23.2335	21.3847	17.8847	19.2223	20.6168	35.7032	30.4184	11.9688	16.3263	8.65546	69.7417	43.4442	48.3544	22.0194	48.9779	38.8276
LCMT2	ENSG00000168806	261.083	-1.08298	0.177463	-6.10259	1.04363e-09	1.98351e-07	8.48015	10.5523	15.2853	13.9872	12.5067	12.422	15.5113	15.911	7.79491	8.64413	4.78989	8.64856	7.97921	8.09481	3.58688	3.63448	11.0676	9.99725	7.37053	5.10852	10.2836	10.3973	3.6025	4.46402	13.871	13.4566	14.0614	14.8681	15.465	14.0027	15.2385	15.3979	14.5155	16.9684	13.0373	18.431	9.6257	6.65223	8.43671	3.13369	12.6834	14.1433
DNAJC30	ENSG00000176410	132.053	-1.07883	0.216968	-4.97228	6.61702e-07	4.07967e-05	3.33246	4.97698	5.721	8.77513	6.12252	5.49128	5.33052	5.95345	4.91912	6.30301	2.65578	3.3076	4.01378	4.84887	1.81943	1.70223	8.0692	4.51039	3.43031	2.96208	6.79534	4.79036	2.60181	3.13431	7.62376	7.3605	6.78434	6.51652	7.57468	7.07663	7.22378	5.67137	7.41782	7.27217	7.331	8.8082	5.03567	3.73548	5.20666	1.54595	7.72412	8.35606
KBTBD7	ENSG00000120696	208.792	-1.07165	0.244805	-4.37757	1.20011e-05	0.000413158	10.8102	11.6946	4.8115	5.35931	10.8322	10.2362	2.30509	2.42353	14.1141	10.7601	7.06627	10.6006	11.0258	11.3007	4.10672	5.47473	11.1117	12.5082	10.3373	9.48725	14.4967	11.8942	5.30368	5.8887	11.4886	11.4246	4.54816	6.17946	10.573	11.0917	3.05824	4.76042	14.6222	7.19642	12.7203	2.74938	13.3245	9.15961	11.9078	5.13925	10.3135	5.1967
IGFBP7	ENSG00000163453	254.621	-1.06944	0.256738	-4.16549	3.10684e-05	0.000882073	8.42596	9.84518	7.36395	6.00714	10.9891	11.6223	7.73165	7.48132	12.9411	16.2077	11.1448	7.97078	13.347	12.7433	6.08211	6.0268	24.5603	15.2516	14.4166	13.866	19.0269	9.49906	8.60597	8.12071	14.4534	10.7021	11.9768	10.4114	17.5164	16.3616	8.27835	7.93404	10.1395	12.6506	14.2657	12.7286	13.8592	12.8439	14.6076	6.72699	4.7398	5.87582
SRSF1	ENSG00000136450	4391.65	-1.03265	0.168925	-6.11307	9.7731e-10	1.88867e-07	139.069	153.199	239.959	242.2	242.18	255.531	266.814	267.8	145.341	119.622	94.5173	138.648	114.562	122.023	70.9059	65.8807	141.983	153.353	101.38	81.6504	134.729	152.584	49.034	61.404	249.996	225.421	260.609	263.47	226.767	250.944	315.368	240.078	261.812	279.297	249.928	323.765	174.822	108.329	125.153	61.3368	210.175	243.182
HNRNPM	ENSG00000099783	10595.2	-1.02639	0.171106	-5.99855	1.99087e-09	3.49497e-07	337.228	410.071	633.622	721.18	590.274	571.467	600.812	646.292	336.505	320.733	176.183	333.986	256.834	266.768	133.962	147.22	355.221	392.729	204.567	161.412	308.871	410.664	158.91	178.893	653.155	568.068	676.88	664.423	633.433	644.124	675.081	632.431	578.11	766.078	664.901	793.247	332.978	204.428	302.806	145.654	496.933	727.332
LNCTAM34A	ENSG00000234546	287.125	-1.00311	0.180049	-5.57135	2.52771e-08	2.8082e-06	11.4333	14.4414	6.19041	9.5113	11.0938	12.1555	4.41809	4.10946	20.1305	19.3593	13.9428	12.0646	19.0534	18.3135	8.62931	8.05107	18.7399	18.1345	12.2842	15.8836	18.9363	13.9084	9.25642	8.45314	14.771	13.6372	8.86891	10.0369	12.151	11.5936	4.53464	6.17092	18.5712	8.37057	12.4429	4.83687	18.7166	10.7971	16.8734	8.44008	12.7272	10.0686
SLC38A10	ENSG00000157637	500.183	-1.00152	0.183099	-5.46984	4.50435e-08	4.60385e-06	24.0587	27.0335	19.8915	27.2382	30.2463	27.2965	17.5283	17.6496	27.7741	27.103	16.7409	24.319	22.6319	25.4866	9.20114	10.8114	22.3556	20.878	12.8868	13.222	17.0336	26.728	8.10563	10.3052	27.0008	26.7326	20.3909	20.8229	23.0923	19.2725	12.7603	19.982	20.5991	17.7638	23.4196	13.6451	23.2175	17.0911	32.2523	11.908	30.3259	27.1646
AC027228.2	ENSG00000261762	158.493	-0.995023	0.20141	-4.94029	7.80061e-07	4.70841e-05	4.06397	5.46652	9.21227	9.18739	8.9483	9.75636	10.0367	10.5371	4.95696	3.96189	2.65578	4.33784	3.19168	3.6066	2.13134	2.20829	5.73222	5.34737	3.61573	3.26258	5.02855	5.55246	2.25156	2.46946	10.0062	8.57973	8.6415	8.38908	10.0996	10.3389	11.9166	8.75683	10.513	11.5143	9.55011	12.6777	4.45634	4.14485	3.56752	1.6713	7.06581	9.77335
CICP14	ENSG00000281490	392.16	-0.992578	0.294076	-3.37524	0.00073751	0.00996506	26.172	23.5523	20.4489	16.1368	31.7115	27.4564	19.2571	20.9688	28.493	20.0796	13.9903	26.271	17.796	28.3318	10.0329	9.43125	5.24718	16.3676	10.5227	8.3711	7.47487	23.6252	5.20361	6.88598	10.1121	14.0888	14.971	11.3477	13.7291	11.7944	12.2857	20.8048	15.1025	13.1429	16.9207	11.7103	16.3993	13.0486	20.3445	6.60164	20.8463	15.472
COL5A1	ENSG00000130635	846.817	-0.989861	0.202354	-4.89172	9.99569e-07	5.66185e-05	51.4769	48.4372	34.0619	24.9119	38.6713	38.1191	26.5085	26.0793	68.1865	61.4094	48.6103	51.3763	70.3137	64.2376	28.5391	28.0177	46.2546	50.8697	33.376	35.4591	37.2838	48.7201	22.6157	22.0826	24.036	27.1842	25.0149	25.9537	28.0368	27.102	20.8804	34.1751	29.6179	28.5206	36.6154	21.435	51.0697	39.5552	63.878	26.2394	25.8056	25.2749
AP000525.1	ENSG00000272872	207.001	-0.986613	0.168753	-5.84648	5.02093e-09	7.35455e-07	10.5392	9.49163	7.24659	11.6609	7.64007	6.82412	5.42656	4.89974	14.1519	14.4519	9.76948	11.0073	12.5249	12.1823	6.34203	5.75076	11.4203	8.88128	7.78773	6.26759	8.96985	10.0162	5.45379	4.46402	8.36496	8.12816	7.31495	7.00338	8.2585	8.28116	5.00919	6.99371	9.65918	6.55253	8.00465	3.8695	12.9234	8.2897	11.9078	5.38995	9.65515	11.4859
CTSO	ENSG00000256043	122.347	-0.982309	0.207601	-4.73171	2.22632e-06	0.000107787	6.12305	7.96861	3.08054	2.56187	3.97702	4.79821	2.30509	2.42353	6.65973	7.29349	5.50126	6.01875	5.41619	6.73232	4.26267	3.35845	9.5243	7.8118	7.23146	6.43931	7.06715	8.02929	3.25226	3.46674	8.36496	6.59284	4.28285	4.68141	5.20759	5.01888	2.53096	2.90915	9.39235	3.71184	5.82517	2.29115	7.26384	6.03818	6.4119	3.76043	4.16927	2.59835
LINC02593	ENSG00000223764	249.135	-0.980814	0.285324	-3.43754	0.000587019	0.00836674	13.8717	12.4833	6.13173	11.4548	9.15762	8.15696	4.70622	4.63631	18.4278	19.4493	12.2356	13.9895	20.5041	18.3937	8.3694	7.77503	11.7731	11.6247	7.23146	7.34081	9.51347	12.6563	4.80333	5.08138	7.57082	8.083	6.06421	6.51652	6.20703	5.37021	3.42734	6.05338	7.31109	6.81766	7.331	3.66584	13.4136	8.75024	13.8362	4.88856	14.1755	11.6631
MIR34AHG	ENSG00000228526	1285.47	-0.977082	0.19116	-5.11133	3.19902e-07	2.3062e-05	73.4224	59.0983	44.6531	60.2186	58.1378	57.2053	37.1695	36.6163	85.025	82.3894	53.163	73.8788	76.3586	70.0883	41.0152	35.1487	48.4152	51.2882	33.2369	38.1636	49.3795	58.4641	28.0194	30.0134	49.8721	54.6845	43.776	47.638	50.9187	47.2277	30.5297	44.5775	62.7046	46.7767	49.0979	25.2536	69.6972	40.8856	70.8684	31.504	81.0593	60.0869
INPP5D	ENSG00000168918	1044.6	-0.976004	0.313925	-3.10904	0.00187698	0.0196026	56.3266	69.705	17.7204	17.0791	25.1704	25.0573	9.26838	7.90281	80.9762	104.18	73.5556	56.0666	91.7851	80.5474	43.4585	38.8292	98.1973	96.4851	57.759	70.8753	84.6699	69.8412	62.7435	44.9251	37.2717	33.6416	27.5164	28.1633	28.8785	26.7506	9.01655	17.3961	38.6367	26.9298	28.69	10.692	81.8184	52.3479	83.1137	39.6516	17.467	17.1255
SPDYE2B	ENSG00000173678	136.909	-0.954559	0.272585	-3.50188	0.000461983	0.00694848	7.04421	5.87447	6.42512	6.09548	8.21569	6.82412	6.91527	7.90281	10.7464	5.89782	7.39824	6.45253	6.14157	9.57753	4.26267	3.95652	2.9102	5.62636	2.82769	3.1338	2.62753	5.55246	2.65184	2.99184	2.75302	4.74143	4.92717	5.13082	5.4706	4.41662	4.85101	6.67047	4.58945	3.25733	4.43822	4.42956	6.19431	6.39637	6.94221	3.46795	10.1818	6.46635
ZNF780B	ENSG00000128000	515.824	-0.942896	0.210379	-4.4819	7.39828e-06	0.000282153	25.7656	24.3954	24.5856	24.2052	31.6592	30.4953	24.5876	26.0266	35.8717	26.0224	19.9183	25.8915	28.1932	30.3756	15.7511	15.09	12.3463	21.2965	14.8338	11.8483	14.8138	24.5506	6.50451	9.21297	19.5888	19.7785	17.4725	19.587	20.5674	20.0755	20.9859	24.8306	22.6804	14.355	18.1492	16.1908	32.4867	18.3192	26.9493	12.3259	27.6927	23.769
SPDYE6	ENSG00000260097	124.798	-0.939064	0.263766	-3.56022	0.000370547	0.0058955	7.07131	6.25523	6.42512	7.09667	7.37842	7.09069	6.29097	7.42864	9.00577	4.36709	6.1652	6.42542	5.31947	8.25511	3.74284	3.49646	2.9102	4.69638	2.68862	3.1338	2.71814	5.68855	1.95135	2.23201	3.28245	4.28986	3.75223	4.4567	5.3128	3.56341	4.37645	6.37662	3.84233	3.56033	4.35897	4.2259	5.70412	5.67998	5.73696	3.05013	8.4702	6.52541
CEL	ENSG00000170835	103.274	-0.935037	0.17629	-5.30398	1.13304e-07	9.90741e-06	5.17479	5.00418	2.40575	4.68203	2.82578	3.51869	2.16102	2.47621	6.62189	9.22941	5.50126	4.77162	7.35054	6.73232	3.11903	2.66835	8.15739	5.85885	3.7548	4.42166	4.98325	5.0081	4.30299	2.99184	4.76485	3.97377	2.31198	2.80884	3.41913	3.21209	2.05641	2.43898	4.16252	3.63609	3.17016	1.47652	4.9911	4.34953	6.894	3.05013	5.79309	4.54712
AC022075.1	ENSG00000245648	325.611	-0.933814	0.15183	-6.15039	7.72934e-10	1.55923e-07	14.1968	15.7469	7.01189	9.92355	13.03	11.8889	7.15538	4.79437	20.9252	19.9445	16.0295	13.7455	17.5543	18.554	10.5527	9.56927	24.869	21.2965	13.4431	12.9645	19.3441	15.7592	10.7575	10.4002	19.5359	18.8302	10.1955	10.1118	9.41575	11.694	5.00919	7.08186	19.7987	9.96136	10.5804	4.42956	18.0927	15.6583	16.4395	9.48464	19.3542	10.0391
SRSF2	ENSG00000161547	5527.99	-0.931112	0.185303	-5.02482	5.03917e-07	3.32051e-05	187.295	197.747	301.482	386.341	256.832	269.606	312.387	302.625	183.294	159.871	118.419	187.313	144.69	145.065	101.628	92.0582	193.484	180.834	122.657	101.14	163.451	197.956	74.852	81.8245	330.469	270.577	319.849	319.122	281.894	278.749	361.084	303.492	312.563	344.481	272.436	361.442	205.616	118.307	160.442	84.9021	297.422	387.715
NRAV	ENSG00000248008	143.261	-0.930569	0.179528	-5.18343	2.17841e-07	1.7171e-05	5.33735	5.6569	7.12924	8.00952	7.01212	7.9437	8.54804	8.11355	5.25967	3.91687	2.8929	5.34096	4.1105	4.64851	2.2353	2.57634	4.01255	6.13785	3.19853	3.60601	3.57888	5.52524	2.3016	2.18452	6.61785	7.3605	9.36162	8.23927	8.1533	7.42795	8.12016	7.17002	7.52456	8.06757	8.12354	9.01186	5.70412	3.22377	5.06203	2.29804	9.69903	8.0608
OCA2	ENSG00000104044	147.726	-0.930189	0.132039	-7.04479	1.85742e-12	1.22832e-09	8.23631	8.26778	4.16606	4.62314	6.17485	4.7449	3.31356	3.05575	7.90843	8.64413	5.92808	8.18767	8.51115	7.13305	3.27498	4.60061	10.4944	9.20677	7.46324	6.56809	8.51682	8.87305	5.50382	4.65397	7.3061	6.95409	3.63853	5.01847	6.99606	6.02266	2.05641	4.26087	7.25773	5.56776	6.85547	2.69847	8.06598	6.19169	8.34029	4.38717	8.29465	4.51759
CENPBD1	ENSG00000177946	136.511	-0.93004	0.147043	-6.32493	2.53344e-10	6.59834e-08	4.55165	6.22803	6.39578	7.39113	7.22144	6.98406	6.57911	6.21688	5.37319	5.08743	2.94033	4.55473	5.51291	4.44814	2.2353	2.34631	5.02671	6.69583	3.98658	3.39137	6.61413	6.369	3.00208	2.80188	7.3061	7.99269	5.7231	7.19064	7.15386	8.13059	8.33108	6.34723	8.11158	7.42368	8.59906	8.50271	5.4813	4.34953	4.04962	3.05013	6.45139	7.2931
LBHD1	ENSG00000162194	192.605	-0.920774	0.155048	-5.93864	2.87394e-09	4.65437e-07	5.39153	6.79916	8.59616	9.21683	8.00637	9.86299	9.36442	9.85217	10.1031	9.04933	5.9755	5.36807	6.48008	7.2132	5.4583	3.58848	7.62826	8.64878	5.56266	3.77773	5.84399	6.58674	4.60319	4.559	8.25907	7.3605	11.7873	11.2728	9.78396	8.88342	11.2311	8.75683	8.8587	9.65835	8.91608	11.7612	8.60074	5.37295	6.74937	4.13647	11.6301	9.77335
NEAT1	ENSG00000245532	3791.28	-0.920188	0.317252	-2.9005	0.00372569	0.0322346	202.819	131.904	134.986	129.507	150.551	150.131	186.76	188.403	396.443	389.166	238.451	203.689	346.781	345.392	168.324	146.253	97.7564	136.521	98.9691	92.726	109.677	132.252	67.8471	87.3333	62.3666	74.2372	91.4559	77.936	98.4708	88.1818	133.772	134.82	71.9369	59.6167	80.2447	95.9228	282.22	181.504	275.808	109.178	155.009	130.715
ZNF239	ENSG00000196793	179.718	-0.914813	0.124183	-7.36666	1.7495e-13	1.67639e-10	7.07131	8.02301	9.3883	9.04015	6.54116	7.99701	7.29945	7.53401	7.71923	7.7437	5.45383	7.18454	5.99649	7.09298	2.96308	4.27857	9.12745	8.1373	6.86062	6.43931	8.51682	8.00207	4.40306	4.70146	9.05321	8.44426	9.96805	8.35163	7.83769	8.63248	8.12016	9.22699	8.00485	8.4842	7.76689	7.94266	9.18006	5.78232	7.13505	3.67686	9.52349	8.76944
IPO5P1	ENSG00000269837	349.062	-0.908661	0.1296	-7.01129	2.36132e-12	1.46766e-09	14.1155	16.6715	16.4882	16.2546	19.5711	19.9925	15.3673	13.9616	17.1412	14.4519	9.15295	14.2878	12.8151	13.9054	6.7579	7.545	18.3872	15.8561	11.7743	8.88625	15.3122	16.4941	8.80611	8.83305	17.1005	15.9402	16.4492	15.9917	18.7789	16.9136	15.0803	16.4852	17.9842	17.4229	18.4662	16.8018	14.7505	10.4389	11.715	6.60164	15.7554	16.1806
AL513534.3	ENSG00000270494	303.129	-0.90594	0.214186	-4.22969	2.34017e-05	0.00069892	15.4431	13.4351	14.5225	20.5244	16.2221	20.6856	12.4379	11.1166	16.8764	17.1532	10.4808	15.3722	17.119	12.9437	11.4884	8.97119	14.2424	9.99725	8.29764	7.12617	9.19636	13.5001	5.15358	4.9864	13.3945	10.4763	10.7261	10.5238	12.3089	13.551	9.54383	14.34	14.4621	9.39322	11.7296	9.31735	25.4903	12.1787	15.3789	8.56542	12.1567	20.5506
ZNF416	ENSG00000083817	153.681	-0.905727	0.157418	-5.75363	8.73485e-09	1.18162e-06	6.15014	6.96234	7.04123	6.56663	7.22144	6.55755	7.15538	6.32225	5.6759	7.1134	3.6517	5.88319	6.38337	5.65034	3.27498	4.00253	10.5385	8.69528	6.76791	5.45195	8.38092	6.96779	4.80333	4.22657	8.31201	6.54769	7.61816	8.01457	6.89085	7.22719	7.48742	7.14063	8.6986	8.74933	9.19346	6.97528	6.10519	5.88466	4.67635	2.67408	5.48588	6.70257
ZNF583	ENSG00000198440	142.189	-0.905723	0.150532	-6.01684	1.7786e-09	3.14634e-07	4.95804	7.45188	7.68667	6.24271	6.48883	8.47684	7.68363	6.42762	5.63806	5.2225	3.0826	4.98851	5.27111	4.52829	3.79482	2.71436	5.07081	5.53336	5.51631	3.86359	6.34232	7.29441	2.35163	2.37448	8.31201	6.72831	7.04964	6.92848	6.10183	8.18078	9.17473	7.78711	8.32504	6.32528	6.69696	6.92437	6.72908	5.62881	5.01382	2.883	7.15359	6.17109
ZNF804A	ENSG00000170396	216.276	-0.905719	0.205477	-4.40788	1.04388e-05	0.000372189	7.5048	7.61506	14.0531	10.2475	9.78557	8.53015	23.195	19.1248	8.51386	7.33851	5.92808	7.61833	7.49562	9.29701	4.15871	4.14055	5.95269	6.32384	7.32417	4.55044	6.29701	7.62102	2.40167	3.37176	8.47084	8.85066	13.6445	12.3964	8.1007	12.3465	20.0368	14.1637	7.89812	8.93871	4.55711	14.5615	11.1409	6.24286	6.60474	4.05291	8.03133	10.2753
SLC25A25-AS1	ENSG00000234771	138.852	-0.903242	0.269663	-3.34952	0.000809512	0.0106684	8.2634	7.2343	6.92387	8.51011	10.5182	11.569	5.28249	5.79539	7.49219	5.89782	4.88474	8.59434	5.60962	6.41173	3.5349	3.31244	3.35114	3.9989	1.99329	2.01765	2.58223	7.23997	1.65115	2.32699	6.5649	8.48941	7.04964	6.29181	7.41687	5.37021	3.74371	6.90555	7.52456	5.26475	6.65734	3.05487	5.25848	3.78665	5.15845	2.46517	8.38242	8.44464
SPDYE2	ENSG00000205238	152.978	-0.894921	0.273112	-3.27675	0.00105009	0.0129069	7.36933	6.20083	7.04123	6.74331	10.6752	8.15696	7.58758	8.69309	12.5627	5.26752	8.91583	7.13032	7.20547	10.5794	4.62656	4.32457	3.13067	6.83533	3.61573	3.64894	2.85404	6.28734	2.70188	3.08682	3.81188	5.46393	5.6852	5.76749	5.20759	5.11926	5.22011	6.96432	4.48271	3.67396	4.67599	5.34602	7.17471	7.72682	7.3761	4.42895	9.91847	6.87973
ZNF606	ENSG00000166704	252.987	-0.89169	0.102913	-8.6645	4.53495e-18	1.48986e-14	10.4038	11.7761	11.7941	10.6597	11.5648	12.9019	10.3249	12.1176	12.8275	13.1463	9.53235	10.465	12.3315	12.3025	5.61425	6.44085	9.74477	12.1827	9.78102	7.94181	11.0084	11.5404	5.50382	6.12615	12.3886	11.9213	11.9768	11.0856	12.7297	14.0529	11.6002	11.8423	11.527	9.4311	10.1049	9.06277	14.1266	9.77366	10.6544	6.35095	10.9279	10.7773
CACNG8	ENSG00000142408	608.166	-0.890042	0.230471	-3.86184	0.000112534	0.00241865	37.6324	30.9498	25.6418	27.5916	32.8628	29.6956	29.4379	27.1857	48.5857	41.1947	34.0509	38.0103	39.2674	42.2373	21.2614	20.0587	16.0061	23.3424	16.6416	15.7978	15.131	31.0012	9.15636	16.2414	17.1005	25.1973	21.5279	19.0627	23.2501	20.6276	19.2458	25.8885	22.3068	19.3925	24.3706	17.3618	35.8736	23.0269	32.4934	14.9164	26.9027	27.8142
DUBR	ENSG00000243701	165.798	-0.885676	0.152752	-5.79812	6.7061e-09	9.40367e-07	7.01712	8.67573	5.48629	6.03658	8.00637	7.41057	5.28249	4.47826	10.595	7.02336	5.78581	6.96765	8.89802	9.05657	5.04243	4.23256	7.23141	10.4157	6.21164	5.70952	6.79534	8.70974	3.65254	4.41653	7.83553	8.3991	6.59483	6.17946	7.20647	7.98002	4.48191	5.46567	8.00485	5.3405	6.65734	3.66584	10.6061	8.59673	9.54554	5.01391	8.03133	5.9644
MRPL1	ENSG00000169288	451.229	-0.885625	0.236763	-3.74055	0.000183616	0.00350233	12.1106	14.7406	23.2067	35.7778	21.0887	19.1395	20.2656	19.3882	12.2978	11.7056	6.07035	12.4713	10.5906	9.29701	5.82219	7.82104	12.655	16.4141	11.2644	9.65896	15.7652	14.5888	5.95413	8.6431	35.8952	24.1135	27.2131	29.7737	24.1443	24.5925	34.0098	22.8618	31.0588	25.7556	23.1422	26.0173	15.2407	8.13619	10.5579	7.01947	29.3165	35.934
LINC01535	ENSG00000226686	102.903	-0.878425	0.204235	-4.30104	1.69995e-05	0.000539969	5.01223	5.11297	5.16357	5.18263	6.17485	5.5446	2.68927	3.63529	6.62189	5.53765	4.12594	5.04274	5.12604	6.21137	2.49522	2.71436	5.68812	3.9059	3.01311	2.61865	5.11916	5.14419	2.05142	3.08682	3.70599	3.97377	2.9184	3.25826	3.05091	4.46681	2.58369	4.67227	3.4154	2.95432	4.27972	2.39298	5.88237	4.04251	6.50832	2.92478	5.44199	4.93096
AL662795.2	ENSG00000280128	591.304	-0.877746	0.199427	-4.40133	1.0759e-05	0.000380067	26.0365	23.4435	23.0307	27.5916	33.9617	34.4405	30.8786	28.3974	38.7475	31.9203	26.8898	26.3524	29.5956	36.9877	18.9741	18.7245	14.7274	23.7144	18.2177	14.3811	16.943	24.7411	8.05559	12.0623	25.6243	26.9132	23.4988	28.051	23.8813	24.2412	25.626	23.2438	30.5251	17.0442	19.1795	16.2926	36.4974	27.1206	28.4438	15.0417	33.398	27.9028
PKIA	ENSG00000171033	1343.03	-0.871686	0.147874	-5.89479	3.75167e-09	5.79042e-07	62.558	73.4853	41.3085	45.7308	55.312	62.6433	30.0622	27.133	71.6677	66.5418	52.7362	62.3564	61.2706	61.753	40.4954	39.8873	86.9533	86.6738	64.017	59.4992	83.7639	73.7334	41.8791	41.4584	83.0672	72.8825	50.0676	54.1171	59.1772	57.9681	29.5279	41.2864	80.2619	59.3894	62.7692	33.2981	79.0555	54.3436	60.889	36.4762	61.1346	45.8845
GPR137C	ENSG00000180998	239.023	-0.868979	0.237967	-3.65168	0.000260525	0.00456307	10.6747	9.51882	12.2928	13.1038	11.0938	12.2621	16.7599	14.8046	16.3088	12.606	8.48901	10.6006	14.1691	15.5885	8.94122	7.17695	6.70229	8.50929	8.01951	5.19438	6.65943	9.33575	3.25226	5.12887	5.98253	4.92205	9.28582	10.4114	7.10126	6.87587	12.3912	12.2537	8.48514	9.12809	5.34965	11.3539	18.1819	9.876	12.872	5.43173	9.17239	13.0508
POLR2J3	ENSG00000168255	144.9	-0.866094	0.257435	-3.36433	0.000767305	0.0102591	4.93095	4.94979	5.28092	4.24033	11.3031	7.19731	9.46047	7.90281	9.72471	5.67271	6.78172	4.60895	4.73917	8.61577	4.78251	3.49646	2.51336	6.55634	3.43031	3.94944	3.30706	5.25306	3.10215	2.51695	5.71782	5.32846	6.51903	7.78986	5.78621	7.02644	6.11649	4.84858	6.51061	3.78759	6.53846	5.80425	9.18006	6.14052	5.78517	3.13369	11.9812	4.25185
AC015712.2	ENSG00000259583	152.74	-0.854997	0.158674	-5.38838	7.10943e-08	6.71544e-06	6.3127	9.21966	5.3396	6.27216	6.8028	7.09069	3.64972	4.42557	8.43818	7.69868	4.31564	6.10008	6.48008	8.25511	3.89879	3.86451	8.11329	8.46279	4.21835	4.24994	8.19971	9.41741	3.95274	4.74895	6.9355	8.03785	5.45779	6.55397	8.0481	7.37776	3.42734	5.43629	8.80533	7.2343	8.00465	3.30944	6.72908	5.37295	8.34029	3.80221	8.55797	5.99393
Z83843.1	ENSG00000271533	150.301	-0.852913	0.292278	-2.91816	0.00352104	0.0309768	8.04666	6.93514	7.21726	7.42058	9.57625	10.0762	7.15538	7.05984	10.0653	7.15842	5.21671	8.16056	7.20547	9.6176	4.26267	4.41659	2.42517	5.48686	4.63555	3.64894	3.53358	7.02223	1.85128	3.13431	3.75894	4.19955	4.51026	4.79376	3.99775	5.52077	5.90557	7.14063	5.65676	3.63609	4.24009	3.71676	8.68987	6.08935	8.29208	3.67686	8.95295	7.6179
LGALS8	ENSG00000116977	186.551	-0.852812	0.151677	-5.62256	1.88143e-08	2.18522e-06	7.80282	8.56694	9.74036	10.1591	8.79131	10.8759	9.22035	8.74577	9.422	6.79825	4.60019	7.61833	7.3989	8.09481	4.21069	4.18656	6.52591	7.34682	4.77462	3.64894	5.79869	8.35591	3.40236	3.98912	8.62967	9.70864	11.4083	10.7111	7.25907	8.5321	8.85836	10.0792	8.64523	8.4842	8.44055	7.3826	9.26919	4.34953	7.18326	4.5543	10.3573	10.3639
ZC3H4	ENSG00000130749	1327.77	-0.850419	0.149405	-5.69205	1.25521e-08	1.60367e-06	60.6344	70.8744	71.1164	68.6109	84.8257	80.6632	58.0114	58.1647	56.1536	47.9029	32.0116	60.5942	46.5696	51.4542	23.3927	24.3832	44.9759	56.3566	33.5614	27.2597	39.9566	70.0045	25.5177	28.2563	59.2959	72.4309	68.4119	71.0825	71.6438	62.3847	55.3648	70.4954	69.2686	70.6386	79.3333	57.9916	48.2622	40.7321	56.5019	26.4066	71.0092	69.004
MMP25-AS1	ENSG00000261971	219.606	-0.849648	0.20057	-4.23617	2.27367e-05	0.000681716	10.3767	7.47907	6.3371	7.50892	10.3612	8.95666	9.98872	8.48235	15.3249	15.4424	15.6027	10.3024	15.0396	15.2679	8.16146	8.23509	11.9936	9.99725	7.27782	6.56809	5.61748	7.56659	5.40375	5.36632	7.51787	11.0633	8.26249	7.64005	9.62615	9.28493	5.9583	6.46477	8.16494	8.59783	7.25174	7.12802	13.1462	7.9315	10.7026	4.26182	11.8495	7.38168
SGMS1-AS1	ENSG00000226200	90.9107	-0.844975	0.14697	-5.7493	8.96156e-09	1.2052e-06	3.44083	4.48744	2.90451	2.88578	3.61072	4.53164	2.5452	2.00204	5.82726	4.8173	4.03109	3.47027	5.46455	6.49188	2.44324	2.66835	5.02671	5.39386	3.7548	3.34844	4.0772	4.57261	2.40167	3.13431	3.17657	4.33502	3.25951	2.9961	3.31392	3.86454	2.37278	2.85038	4.05579	2.84069	4.59673	2.74938	6.01606	3.94017	5.97801	2.6323	4.34482	2.86409
ZNF79	ENSG00000196152	139.537	-0.842076	0.156329	-5.38656	7.18192e-08	6.74133e-06	5.17479	7.01673	6.57181	5.94824	8.0587	6.55755	6.00283	5.53197	5.44887	5.58267	3.79397	4.98851	4.49737	4.32792	2.07935	3.22043	6.30544	7.62581	4.86733	3.17673	5.02855	6.99501	3.95274	3.70418	8.89438	8.98613	7.69397	7.26554	10.047	8.03021	5.37829	6.64108	6.35051	7.57518	6.73659	7.02619	5.30305	3.99134	4.72456	2.96656	7.28525	6.14156
HFM1	ENSG00000162669	220.258	-0.829958	0.249979	-3.32012	0.000899802	0.0116264	11.352	10.4435	7.39329	8.6279	9.68091	9.06328	5.95481	6.8491	15.8547	11.8857	7.87249	11.4682	13.7339	13.1441	8.10948	7.40698	6.12906	9.43926	8.80755	6.65395	8.83394	10.6422	3.20222	3.94163	6.03547	7.17988	8.33829	6.59142	7.46948	7.32757	6.53831	7.37572	10.6731	4.3936	6.41957	3.30944	18.8949	12.3322	13.7398	7.27016	14	8.47417
SFXN2	ENSG00000156398	716.02	-0.82744	0.167815	-4.93065	8.19544e-07	4.85749e-05	28.3123	37.1506	28.9277	32.362	35.1653	31.295	19.3051	22.3386	39.3908	35.2518	23.2381	28.1146	26.2588	30.5359	15.3872	17.2523	39.42	39.617	28.5087	20.6487	34.928	37.343	18.8131	22.2726	27.795	33.2803	30.0178	28.2008	30.9299	29.8624	22.3041	29.209	32.1795	27.157	30.3939	25.1008	34.0465	25.4832	30.9507	15.8774	41.7366	32.0955
METTL25	ENSG00000127720	182.662	-0.826197	0.150465	-5.49096	3.9976e-08	4.17876e-06	6.85456	7.37029	8.74285	9.30517	9.05296	9.22322	7.15538	7.05984	8.32466	6.30301	5.12186	7.18454	4.98096	5.93085	4.36664	4.32457	7.80463	9.25327	6.44342	5.06559	9.46817	7.53937	3.70257	4.70146	12.7063	10.4311	8.94471	8.61379	9.88916	9.98758	8.7529	8.55113	12.0606	10.4537	9.51048	7.89174	8.60074	4.60539	6.31548	3.3426	8.64574	9.30092
GASAL1	ENSG00000253669	277.156	-0.825889	0.15564	-5.30639	1.11816e-07	9.8366e-06	9.18457	9.98116	16.0188	9.45241	9.52392	9.00997	19.6413	21.3903	14.0006	14.9471	11.619	9.24502	14.2175	13.3043	7.79757	7.22296	13.3605	15.6236	11.079	12.2347	13.3189	9.79846	8.45587	8.26318	11.3298	8.03785	10.9535	13.033	9.78396	8.48191	19.6677	15.8975	10.9933	12.2339	10.9767	23.7261	13.681	10.8483	12.9202	6.68521	7.02192	9.41903
ZNF75A	ENSG00000162086	442.247	-0.824902	0.110924	-7.43662	1.03298e-13	1.07979e-10	17.746	18.3305	21.0063	20.3477	23.1295	23.0847	24.5876	21.8644	19.2602	17.3333	12.0933	18.002	15.765	16.9911	8.83725	11.1335	15.962	17.3441	14.9265	11.9771	14.6326	18.3721	8.15566	10.4002	21.7595	22.7589	21.7175	22.9576	21.8824	23.7393	21.1441	21.2162	24.2814	19.5818	21.9137	20.4676	21.6133	13.3045	16.5842	9.52642	25.9811	20.403
TTC30B	ENSG00000196659	143.077	-0.824306	0.167131	-4.93209	8.13554e-07	4.85002e-05	4.28071	7.09832	6.45446	4.79982	6.17485	5.11809	7.73165	6.53299	5.52455	4.45713	4.41049	4.09383	5.60962	4.96909	2.91109	3.22043	7.93692	7.8583	6.35071	3.94944	8.0185	6.69561	3.15219	4.41653	7.25316	7.04441	7.23915	6.92848	7.57468	8.28116	8.70018	6.58231	6.61734	6.89341	8.20279	8.04448	7.7986	5.27061	6.02622	3.05013	6.53917	4.72428
CLN6	ENSG00000128973	1306.64	-0.81652	0.128143	-6.37194	1.86652e-10	5.50313e-08	49.743	51.0753	63.283	70.7311	64.522	68.4544	56.0905	70.6511	54.0724	51.9999	40.3109	48.6922	45.7475	47.527	25.9399	24.6593	56.6167	53.0087	35.0448	36.0172	40.1378	51.823	30.0709	32.4354	61.5195	62.5868	71.5577	63.742	75.063	65.3961	63.1686	61.5035	62.3844	73.8201	73.9044	71.7385	40.0625	39.0435	46.7153	23.8996	68.7271	71.9271
PPP1R26-AS1	ENSG00000225361	119.313	-0.813505	0.189473	-4.29352	1.7586e-05	0.000552494	7.28805	6.17364	2.81649	3.88697	4.91895	6.02442	2.68927	3.42455	8.74089	7.38353	6.3549	6.96765	6.81859	7.45364	5.4583	4.18656	6.04088	7.16082	2.96675	3.90651	5.52688	6.26013	2.75191	3.70418	5.24133	4.47049	3.10791	4.3818	4.05035	4.517	2.68915	2.67406	5.33656	3.37096	4.35897	2.13841	6.41713	5.52647	6.31548	4.26182	5.83697	3.80895
LINC00638	ENSG00000258701	98.3361	-0.809861	0.160189	-5.05566	4.28913e-07	2.92692e-05	4.76839	5.6297	3.69664	3.53361	5.44224	5.01146	2.83334	3.37186	5.37319	4.95237	3.22488	4.69029	4.1105	5.49005	2.85911	2.62235	4.62987	5.71936	3.24489	2.66158	3.44297	5.63411	2.60181	2.32699	4.92368	4.96721	4.16914	4.19454	5.68101	4.66756	3.26916	3.73194	4.48271	3.56033	5.62703	3.41127	4.50091	3.37729	4.9174	2.84121	5.26644	3.33652
ZNF782	ENSG00000196597	142.364	-0.807	0.202084	-3.99338	6.51379e-05	0.0015735	5.82502	6.55439	7.39329	5.8599	8.9483	9.16991	8.21188	7.05984	6.47053	5.35756	3.69912	5.55785	6.18993	6.33159	2.07935	3.08241	3.35114	4.88238	3.3376	3.34844	3.12586	6.61396	2.50174	3.1818	5.71782	7.54113	6.74643	6.92848	7.62728	7.92984	6.6965	7.31695	7.25773	4.81024	5.66666	4.42956	6.68451	4.45188	7.18326	3.25904	9.34794	5.99393
ZNF10	ENSG00000256223	166.6	-0.798887	0.166185	-4.80721	1.53054e-06	7.94532e-05	7.42352	8.67573	6.68916	8.53956	8.42501	8.85003	7.01131	6.32225	7.49219	5.98786	4.93216	7.64544	6.33501	6.21137	3.5349	4.18656	4.45349	8.0908	6.30435	4.3358	6.70473	8.46478	3.05212	4.36904	8.25907	8.85066	6.44322	7.82731	7.10126	8.63248	6.16922	6.75863	10.8866	5.3405	7.60838	6.41522	8.95725	6.14052	6.31548	3.21726	10.7084	8.79896
AC102953.2	ENSG00000273230	161.101	-0.792656	0.225341	-3.51759	0.000435483	0.0066632	9.61806	7.83263	7.4813	9.33462	10.3612	10.716	5.47458	5.21585	5.82726	8.41902	5.50126	9.89569	7.20547	7.05291	4.41862	3.22043	5.20309	5.39386	3.24489	3.00501	4.62083	7.92042	2.80194	2.37448	8.10024	8.85066	6.89804	7.3779	7.15386	7.6287	5.11465	7.66957	7.79138	8.63571	7.52913	5.24419	4.85741	3.889	7.71357	2.96656	8.82129	9.41903
TMPO-AS1	ENSG00000257167	351.277	-0.78919	0.158841	-4.96843	6.74972e-07	4.15036e-05	14.3865	17.3786	10.1218	14.1639	16.693	17.2202	8.54804	6.69104	18.7305	19.0891	11.5716	14.83	16.442	16.7907	10.6567	9.70729	25.3981	20.413	14.2311	12.4493	17.2149	17.61	10.057	11.255	16.624	18.0174	11.0672	13.7821	17.0956	16.8634	9.17473	10.5493	18.7313	14.0898	21.8741	9.521	16.6222	14.072	20.1517	11.6991	16.4137	13.789
SAMD9	ENSG00000205413	203.422	-0.789004	0.260659	-3.02696	0.00247027	0.0239801	10.5934	8.75732	10.1804	8.09786	10.7275	13.4883	10.7091	10.3263	12.9411	9.54456	7.25597	10.4921	9.42997	11.7816	5.97814	6.48686	3.79208	7.39331	5.14546	3.82066	5.20976	8.70974	3.20222	3.84665	6.35313	8.17332	8.30039	9.58752	7.36427	10.9914	8.27835	10.1673	9.28562	4.73449	5.66666	4.83687	13.2353	5.32178	10.4615	5.22282	11.0156	8.1789
GDAP1	ENSG00000104381	244.558	-0.787904	0.16914	-4.6583	3.18827e-06	0.00014182	7.34224	10.1715	13.349	11.1603	8.26802	9.96961	13.0622	11.8542	10.2166	9.67963	4.93216	7.3201	8.65623	10.4591	6.39401	5.2447	11.244	10.9737	8.99297	5.66659	10.646	10.1795	4.30299	6.60105	9.31793	10.6118	12.7348	11.3103	10.3626	11.2925	15.6076	13.3116	11.1534	11.7037	9.94638	14.6124	12.4332	6.85691	10.6062	5.05569	12.815	11.2202
PSPC1	ENSG00000121390	1508.06	-0.784267	0.136287	-5.75454	8.68794e-09	1.18162e-06	47.6026	62.8242	70.3829	80.4485	50.2884	56.8854	72.5623	67.1212	61.9052	59.3834	40.8326	47.8789	49.9547	52.2156	34.1534	34.3206	65.7882	73.6077	48.627	42.757	72.5289	62.7646	37.0757	38.8939	71.5786	69.0894	80.8056	75.8388	73.8005	72.8742	84.3126	70.7893	75.0321	79.0091	70.0209	87.3692	71.0341	43.7	61.2746	33.2589	73.9496	79.8698
GTF2IP13	ENSG00000272556	153.178	-0.780503	0.21207	-3.6804	0.000232865	0.00420016	8.64271	9.7092	8.21476	7.80339	8.52967	8.15696	5.23447	6.1115	10.2166	6.57314	5.64353	8.9739	7.64069	9.21687	2.85911	4.27857	5.07081	6.23084	4.40378	2.61865	5.16446	8.38312	2.4517	3.65669	5.66488	7.40566	7.01174	6.10455	5.10239	6.02266	3.63826	8.19851	6.19041	6.24952	6.22144	4.27681	6.41713	7.11277	8.00283	4.63786	9.56737	8.41512
STAG1	ENSG00000118007	1273.01	-0.776022	0.145738	-5.32476	1.01089e-07	9.08104e-06	49.5262	58.5272	73.3461	53.5342	79.9068	73.0394	71.6498	68.491	44.4612	36.8276	29.9249	49.4242	34.8667	40.3538	23.0808	26.1775	24.6044	51.9857	34.9984	32.0248	36.5589	59.0085	20.164	26.5467	64.9608	78.211	76.4849	75.3519	75.9046	75.4338	75.7179	73.8747	72.4172	65.3359	77.0745	70.8729	47.2372	33.4658	36.3502	22.1448	66.5327	53.532
AC022007.1	ENSG00000206567	284.173	-0.773463	0.160881	-4.80766	1.5271e-06	7.94532e-05	12.8692	12.4017	10.6205	16.019	12.402	12.9552	11.6695	8.69309	13.8114	16.5679	14.8439	13.0406	15.088	11.6613	9.98089	9.10921	12.8313	11.0667	10.0128	8.6716	9.64938	12.4658	5.85406	6.03117	10.9592	13.863	11.522	12.5462	11.6776	12.3966	9.33292	10.373	13.0746	9.39322	9.43123	7.63717	20.8111	12.281	14.4629	9.02503	15.9749	16.2102
KCNC1	ENSG00000129159	236.305	-0.769036	0.127505	-6.0314	1.62547e-09	2.99048e-07	10.5121	10.6883	13.5544	10.2769	11.2508	11.8356	14.4548	15.7002	12.1464	10.8952	7.20854	10.2753	9.23654	9.81797	5.82219	5.19869	8.37786	10.7877	5.8408	6.61102	7.70138	10.5606	6.20431	6.17364	8.31201	8.80551	11.2567	10.0744	12.6771	11.2925	12.4966	13.7817	7.89812	10.3401	11.6107	13.4923	10.4278	7.11277	10.2687	5.05569	9.08461	10.3344
CFAP70	ENSG00000156042	87.4523	-0.768426	0.253889	-3.02662	0.00247304	0.0239868	3.73885	3.94351	1.70163	1.88459	3.61072	2.93224	1.58475	1.05371	9.83823	6.79825	4.64761	3.79561	8.31772	7.57386	4.31466	3.72649	3.04248	5.34737	3.38395	2.74744	4.25841	3.91938	1.80125	2.99184	3.01774	3.07064	2.00877	2.35943	1.68326	1.75661	1.84549	1.91005	3.04184	1.13628	1.82284	1.27286	7.70947	5.21944	7.52073	3.13369	4.91535	1.86018
ZSWIM5	ENSG00000162415	581.089	-0.766661	0.156159	-4.90948	9.13162e-07	5.26316e-05	25.8198	32.4184	22.708	20.8777	29.9323	31.135	17.3842	16.1217	26.8281	24.6268	17.4523	25.4848	22.6319	25.126	11.4884	13.3418	27.3383	29.6198	25.9591	18.7599	26.4112	32.716	16.3113	15.5291	31.1833	39.0152	28.805	29.3992	33.297	31.9703	15.6603	22.7442	31.6992	30.6416	33.4848	15.2234	27.6293	19.752	25.6476	13.7047	28.7899	20.5801
CASD1	ENSG00000127995	393.07	-0.766421	0.205415	-3.73109	0.000190652	0.00360012	20.076	21.2134	11.5887	13.0155	21.8213	24.2043	8.16385	6.79641	19.9413	16.748	13.6109	20.4421	17.4575	16.5102	12.4761	11.6395	13.9778	18.739	13.953	12.3205	18.9363	21.5294	9.05629	9.5454	26.8949	23.5717	11.7873	12.5836	20.357	20.8284	8.91109	11.5778	27.8569	12.6506	22.3496	6.92437	22.2817	13.7138	16.3913	10.8217	26.9905	13.287
GTF2IRD2B	ENSG00000174428	162.582	-0.765572	0.160065	-4.78287	1.72813e-06	8.75369e-05	8.83236	9.76359	5.98504	7.6856	8.52967	8.58346	4.80227	5.69002	8.74089	6.93331	5.16929	8.9739	6.23829	7.69408	3.74284	5.10668	8.59833	7.8583	4.21835	4.29287	6.65943	9.90733	4.35302	3.98912	8.94733	10.973	7.31495	7.11574	8.73192	7.22719	4.85101	5.93584	9.39235	7.46155	7.76689	3.41127	6.37257	4.45188	7.32789	3.96934	9.4796	8.00174
LINC00858	ENSG00000229404	77.3349	-0.763026	0.235274	-3.24315	0.00118218	0.0140499	3.00734	3.91632	1.5256	2.29685	2.5118	2.13254	1.0565	1.15908	5.94078	4.77228	3.17745	3.11782	5.12604	6.45181	2.33927	3.45046	4.71806	4.88238	3.61573	3.17673	3.80539	3.91938	1.75122	1.94707	1.74711	3.97377	2.19828	2.50923	2.31449	2.2585	0.896382	1.52804	2.93511	1.78017	2.10023	1.12012	5.70412	5.42413	4.24246	3.38439	4.43259	2.2145
TTN	ENSG00000155657	459.482	-0.759586	0.232063	-3.27319	0.00106342	0.0130188	18.7484	22.2196	17.8378	15.9307	21.0364	24.151	17.5283	20.2839	32.0878	19.0891	17.2626	18.7611	22.0516	31.4976	17.7785	12.8817	9.48021	20.692	14.6947	13.7372	12.9111	22.5909	8.3558	10.4952	12.5474	20.4559	15.5395	15.0554	15.991	17.3151	17.664	17.6606	19.5852	10.7946	14.5431	13.9506	27.8521	20.8778	22.9961	13.4122	32.8714	16.1511
DUSP28	ENSG00000188542	136.174	-0.754873	0.147215	-5.12769	2.93325e-07	2.16482e-05	5.85212	5.60251	5.98504	6.27216	8.16336	7.9437	5.7147	4.79437	6.65973	5.40258	3.60427	5.9103	4.98096	4.72865	3.43093	2.16229	5.55584	6.04485	3.98658	3.30551	5.39097	5.36193	3.15219	3.98912	7.51787	7.04441	6.40532	6.10455	7.20647	6.42417	5.22011	5.64198	8.21831	6.85554	6.65734	5.34602	6.06062	4.70773	5.88159	3.50973	7.24136	6.4073
PDK1	ENSG00000152256	1020.08	-0.753834	0.230319	-3.273	0.00106411	0.0130188	39.3663	44.3849	51.6943	35.4244	39.6132	40.5182	58.3956	57.4271	68.2244	57.6275	50.1753	39.4472	54.7422	56.9843	40.5474	38.3231	55.0293	58.077	49.0905	48.9387	58.5305	43.6848	29.0201	30.3458	27.6361	29.9387	45.2921	43.5933	46.2897	38.6454	55.1538	51.6006	26.3093	41.7014	42.4009	61.1483	71.0786	54.9576	56.5501	31.7965	15.8432	35.5797
VPS9D1-AS1	ENSG00000261373	580.213	-0.751872	0.121688	-6.17868	6.46397e-10	1.35138e-07	18.6672	20.8598	27.8422	31.6258	21.5073	22.8181	36.1131	34.7724	21.909	24.6718	22.669	18.2189	22.9221	22.4811	14.6594	16.0101	32.6736	23.9004	17.476	15.1968	19.1629	20.6856	14.9604	12.5372	25.2537	31.2483	34.6418	34.0057	31.7716	30.6152	27.5769	26.9757	20.4924	31.437	28.0955	31.9234	22.861	16.5282	22.9479	12.2841	27.6927	32.6861
N6AMT1	ENSG00000156239	850.179	-0.750444	0.140531	-5.34005	9.29206e-08	8.44623e-06	36.657	39.136	37.6999	42.9628	41.9157	40.7848	33.5198	32.4542	32.1256	31.1999	24.4711	36.1396	29.0637	32.2991	18.0384	18.7705	26.6328	35.3391	27.767	22.881	31.0773	39.8471	17.7123	19.2808	46.5367	44.4339	43.8518	40.2975	41.7133	39.7496	35.6444	37.4663	51.6579	45.4132	44.8578	36.0474	33.8236	26.6089	29.6008	18.0083	53.4983	43.3748
RCBTB2	ENSG00000136161	143.319	-0.744398	0.170155	-4.37484	1.21523e-05	0.000416492	7.55898	8.0502	6.13173	6.47828	7.74473	7.78376	6.86724	5.00511	5.8651	6.34803	3.462	7.26588	4.15886	4.28785	3.27498	3.72649	6.57	5.39386	4.40378	4.0353	6.0705	8.05651	3.70257	3.6092	9.42381	7.81207	8.11088	7.30299	6.68045	8.83323	5.16738	6.25907	10.1395	7.91606	8.75757	6.05882	4.76829	4.34953	4.29067	2.33982	9.1285	6.43683
SPDYE3	ENSG00000214300	100.187	-0.743598	0.138003	-5.38826	7.11424e-08	6.71544e-06	3.71176	5.14016	3.52061	3.6514	4.39566	3.67863	2.30509	3.42455	6.12998	4.27704	5.02701	3.79561	4.9326	4.68858	3.11903	3.72649	5.99678	5.95185	3.38395	4.24994	5.39097	4.95366	3.50243	3.08682	4.76485	5.82518	4.09334	4.08219	4.52377	3.71397	2.58369	3.29116	4.64281	4.50723	5.11188	3.10578	6.23888	3.68431	5.49592	2.38161	5.0909	3.74989
TOE1	ENSG00000132773	878.948	-0.743039	0.147422	-5.04023	4.64972e-07	3.14499e-05	28.6374	32.8807	44.5064	50.9429	37.9387	40.998	46.9182	52.422	26.9416	26.6077	23.1906	27.9519	22.3901	25.4866	15.0233	15.8261	35.187	29.2943	24.383	20.4341	31.168	32.9609	19.4135	20.8954	55.6428	46.1499	53.2134	52.8063	55.1268	50.7911	53.8356	45.0183	42.5324	53.102	50.5244	52.3401	26.2033	22.8734	25.2137	15.1671	44.4576	51.8785
ACVR2B-AS1	ENSG00000229589	155.58	-0.742189	0.164348	-4.51597	6.30283e-06	0.000247349	6.85456	8.67573	5.77967	5.38876	7.84939	7.51719	4.61018	4.53094	6.9246	7.15842	4.88474	6.94054	6.28665	7.37349	3.32696	3.35845	8.86289	8.64878	5.97986	6.05295	7.24836	8.51921	5.30368	4.03661	7.83553	7.31535	7.42866	8.53888	8.2059	8.23097	4.48191	5.84768	8.27167	7.27217	9.51048	5.24419	7.62034	5.93584	6.4119	4.72143	7.41691	5.31481
ZNF649	ENSG00000198093	203.177	-0.739562	0.162805	-4.54261	5.55613e-06	0.000223773	6.88166	8.32217	10.3565	7.80339	12.245	13.0618	13.4463	12.8552	7.03812	5.31254	4.78989	6.91343	6.33501	7.33342	4.15871	3.91052	4.49759	11.0202	5.33089	4.42166	7.06715	8.16538	4.30299	4.65397	8.52378	10.0699	11.4083	11.1979	11.362	11.8446	15.7658	9.78531	11.6337	11.1355	10.6993	13.9506	8.11054	6.08935	5.83338	4.38717	9.61126	7.58837
METTL1	ENSG00000037897	342.074	-0.737142	0.185687	-3.96981	7.19309e-05	0.00169314	9.23876	12.5376	21.7104	26.6199	12.4544	15.7275	22.7147	22.4967	7.34084	9.99478	9.10553	9.00101	7.06039	7.53379	5.4583	5.10668	14.4187	9.57876	9.13204	6.91152	11.1897	12.3569	6.70465	7.07594	24.089	18.7851	24.4842	20.5607	17.7269	18.7204	26.2587	20.9811	16.8102	21.9301	15.6527	28.563	8.6453	7.47097	9.11165	4.67965	17.1598	26.6626
ADSL	ENSG00000239900	215.172	-0.735446	0.168995	-4.35188	1.34974e-05	0.000444063	5.527	7.42468	13.4663	13.3688	7.90172	10.2362	13.0622	14.5939	6.20565	5.76275	5.02701	5.82897	5.65798	5.77056	3.63887	4.23256	7.93692	7.02132	6.30435	4.72216	7.06715	7.40328	3.6025	3.94163	10.6944	9.25707	14.0235	13.0705	10.2048	10.2887	18.1385	13.8111	9.92601	13.1051	11.0163	17.5655	6.86277	4.65656	6.84579	4.17826	10.0501	13.2575
LINC01547	ENSG00000183250	129.241	-0.725717	0.19853	-3.65546	0.000256721	0.00451336	4.7413	6.90794	5.36893	5.35931	6.59348	5.27803	4.226	3.58261	7.83275	5.17747	2.75063	4.63606	5.65798	5.61027	2.33927	2.39232	5.82041	8.32329	5.05275	3.21965	6.47822	6.99501	2.65184	4.41653	5.34722	6.3219	5.761	5.43043	6.52264	6.17323	3.48007	5.34813	5.87022	5.60563	8.00465	4.53139	5.57043	4.14485	7.42431	3.76043	6.18807	5.46244
SRSF6	ENSG00000124193	3424.78	-0.725561	0.164258	-4.4172	9.99885e-06	0.000360413	139.259	133.046	158.956	211.163	169.965	170.336	152.76	155.791	144.433	116.336	94.6596	138.729	115.094	114.049	94.5586	84.6972	100.975	124.942	85.5723	84.9559	107.683	131.98	64.1445	72.9914	186.782	166.176	164.643	163.138	149.653	157.342	187.133	160.121	197.453	162.639	152.049	152.081	144.742	89.3446	114.209	72.8688	218.601	212.651
JPX	ENSG00000225470	931.938	-0.72396	0.212113	-3.41308	0.000642332	0.00899617	42.2653	37.6945	34.1206	24.588	57.7715	53.4734	51.0961	46.1524	72.084	46.102	46.4761	42.5108	49.326	66.7221	35.0891	35.7927	19.4454	46.4988	34.6739	31.8531	29.5371	36.1182	18.9632	21.8927	26.6302	40.5956	36.5369	37.8258	37.9786	41.1047	41.6554	33.9401	38.3699	23.2179	28.7692	26.5773	66.8451	48.4078	49.0294	31.713	42.4826	25.6883
TTC30A	ENSG00000197557	123.523	-0.720309	0.128593	-5.60147	2.12539e-08	2.43172e-06	4.30781	5.08577	6.27843	6.15437	5.28525	5.27803	7.29945	6.79641	5.60022	4.54717	2.60836	4.33784	4.49737	4.88895	2.02737	3.63448	5.24718	7.20732	4.31106	3.77773	5.16446	4.68149	3.95274	2.94435	5.18839	5.55424	5.8368	5.95475	5.10239	6.07285	7.59288	5.87707	4.963	6.32528	6.22144	8.70637	5.25848	4.14485	5.01382	2.883	5.0909	5.99393
MIR17HG	ENSG00000215417	687.988	-0.719051	0.243944	-2.94761	0.0032024	0.0290092	31.13	23.6883	28.9277	41.2843	31.3975	35.0802	30.5424	30.8736	38.2934	29.5791	25.9887	31.0698	30.9013	30.4557	21.6253	20.5647	14.992	23.0169	19.2839	19.5755	18.6645	23.4891	8.55594	13.4395	30.548	25.7843	26.1898	27.0024	23.5657	25.3454	33.8516	28.445	35.7016	19.8848	21.8345	20.213	35.3834	28.3487	31.3846	16.8802	48.1441	42.0165
PDE3B	ENSG00000152270	951.293	-0.718541	0.122778	-5.85238	4.84574e-09	7.15708e-07	38.2826	44.3577	55.391	46.2314	49.5035	52.1405	53.3532	45.5202	39.5043	29.9843	26.9846	38.3356	31.2398	36.7472	22.613	20.7948	25.0013	40.5005	29.0186	25.3279	31.032	43.9298	14.6602	20.3255	49.7133	52.8782	54.3126	57.2255	47.7626	46.9767	51.0938	55.6264	50.2171	45.9813	44.0652	45.5684	41.3103	29.5257	36.0609	21.5598	48.0563	46.416
ZNF180	ENSG00000167384	423.831	-0.718365	0.10397	-6.90938	4.86792e-12	2.66542e-09	16.7977	17.4874	21.329	21.3489	19.3618	21.9118	20.8418	20.9161	18.8062	17.6484	13.5634	17.026	15.3297	17.8727	12.1122	11.1335	15.3888	17.3441	15.9463	13.4796	18.1209	17.365	8.30576	9.64038	21.8654	19.6882	20.8457	18.4635	18.8315	19.7242	22.8841	21.4219	20.1188	16.2109	16.1282	20.824	22.9502	14.8908	17.2591	10.571	19.3542	21.1411
ZNF502	ENSG00000196653	244.034	-0.71687	0.114007	-6.28795	3.21677e-10	7.78696e-08	9.13039	9.38284	10.7379	12.7504	11.4601	11.3558	11.0932	12.8025	11.4275	9.94976	8.15704	9.00101	9.8652	10.6194	7.0698	6.44085	8.55423	9.43926	8.48306	7.98474	11.8239	9.17244	4.9034	6.55356	11.3827	11.6052	11.7115	11.123	12.151	11.5434	11.7584	10.6963	11.4202	10.378	10.5804	11.8631	13.6364	7.9315	8.67776	5.22282	11.6301	12.8737
DYNLL1	ENSG00000088986	3695.25	-0.715946	0.180898	-3.95773	7.5667e-05	0.00176058	104.769	130.489	186.328	293.083	137.26	128.539	191.034	179.13	94.8633	114.04	68.3863	105.437	88.0131	88.9227	61.2369	64.4545	180.168	118.154	95.3533	78.7313	142.838	130.837	89.1619	86.241	281.285	209.932	262.315	250.699	218.614	217.167	211.599	186.509	204.23	299.674	207.606	239.451	101.872	73.328	108.135	67.1446	198.984	295.179
B3GALT6	ENSG00000176022	1392.64	-0.715712	0.179297	-3.99177	6.55807e-05	0.00158254	50.5016	58.5	72.2019	102.592	68.7606	64.7758	62.4295	69.4393	42.7206	51.5496	28.6445	50.3731	40.3313	37.1079	19.7019	24.3832	65.7882	49.4748	36.5745	30.5223	47.9751	58.5458	29.0702	31.628	80.2083	67.6444	68.1845	71.2323	74.8	71.218	62.8522	72.3467	69.5354	80.4484	84.6037	78.9174	40.1516	34.4381	57.9964	32.0054	80.6644	103.314
FP236383.3	ENSG00000280441	394.671	-0.715434	0.150422	-4.75616	1.97309e-06	9.77438e-05	16.4997	14.5502	9.18293	16.8141	10.7275	13.7549	11.8616	11.1166	21.909	25.3471	21.104	15.806	23.2122	24.2043	16.3749	15.7801	34.2169	25.2024	13.3968	19.3609	22.5152	15.6231	15.861	9.45042	12.6004	13.3663	13.7582	12.8832	15.8332	15.157	10.282	13.6642	16.3833	11.4764	12.7203	9.8774	29.0108	22.157	23.43	15.6267	14.8777	15.8559
PPP1R10	ENSG00000204569	999.35	-0.715187	0.200453	-3.56785	0.000359928	0.00578021	40.5584	65.6799	64.4859	69.6416	58.7134	52.3005	54.6978	42.5171	30.8012	32.1904	20.5823	52.7318	24.0343	27.7708	12.892	14.3999	34.4815	32.5027	24.1512	17.5149	25.4146	54.953	20.3141	18.7109	42.7778	62.4965	56.5109	62.7683	60.387	55.3583	56.2611	77.3716	50.9108	68.5175	55.5174	55.7513	33.4226	19.9567	29.6972	15.8356	44.8964	65.5493
BAX	ENSG00000087088	2014.33	-0.713801	0.174206	-4.09744	4.17737e-05	0.00111189	74.2894	87.8723	76.4266	141.079	85.9246	88.2337	56.4266	61.6946	78.5923	101.253	56.957	74.4481	79.2601	67.4434	47.7731	49.5026	141.586	85.6974	62.719	53.7038	84.7152	86.8797	64.1946	62.2113	113.933	102.912	94.3743	92.1675	107.834	89.1856	64.6449	77.4891	92.4293	101.204	97.2843	67.5635	62.2105	51.8874	92.37	51.8939	113.36	142.703
MAT2A	ENSG00000168906	6608.95	-0.713385	0.188721	-3.7801	0.000156765	0.00310787	244.299	243.437	398.211	322.295	271.484	267.74	357.337	364.003	261.47	203.272	183.865	244.546	206.444	235.912	160.578	147.174	167.645	230.169	154.735	136.943	177.222	244.744	103.572	119.959	316.545	310.135	406.833	391.366	286.944	288.435	443.92	398.935	301.783	413.794	283.333	406.348	243.138	169.683	210.436	125.097	377.692	322.963
AC009271.1	ENSG00000267327	221.012	-0.712317	0.147587	-4.82643	1.39001e-06	7.36547e-05	8.56143	10.9602	7.39329	8.89292	10.7275	10.0229	7.63561	5.47928	12.1464	9.09435	8.06219	8.64856	8.26936	10.1386	6.39401	6.0268	11.0235	11.4387	7.69502	6.99738	9.28696	10.8055	6.25434	5.27134	11.0121	10.6569	8.7931	10.2991	9.46835	9.23475	7.22378	7.55203	10.2996	7.95394	10.8578	9.06277	13.9929	9.876	10.8472	6.72699	11.6301	8.88754
SNAI2	ENSG00000019549	1364.45	-0.711275	0.129769	-5.48108	4.22736e-08	4.37191e-06	54.403	66.251	48.9952	49.0288	52.8525	55.1261	41.2035	37.8808	64.5161	60.5089	51.1712	54.2501	58.6593	54.62	36.5446	40.6234	76.7235	71.8407	60.8185	58.7694	75.2017	66.2212	46.4823	45.305	82.8554	82.4557	62.6509	62.9181	70.96	75.4338	40.6536	49.1617	79.6215	64.7299	64.4335	47.7578	78.8327	51.785	57.4179	39.777	67.5421	49.0144
SRSF8	ENSG00000263465	1475.19	-0.711163	0.123013	-5.7812	7.41675e-09	1.02749e-06	52.8587	61.8995	76.0159	76.2671	77.8659	72.6129	67.1357	72.6531	52.5967	44.7514	32.6282	53.491	47.4884	45.5634	29.8907	30.18	50.0026	63.2849	41.72	38.6788	55.8577	62.3291	31.2217	31.2006	83.3319	79.7463	82.6628	87.224	82.2694	81.2557	84.5235	75.9611	90.4548	94.1216	84.247	86.6055	52.5848	38.4294	51.7291	29.3731	70.0876	76.0018
ZSCAN5A	ENSG00000131848	180.614	-0.711098	0.143415	-4.95833	7.11001e-07	4.3371e-05	6.50235	7.07112	10.4445	9.71743	11.5124	10.1296	9.12431	8.53503	6.96244	6.07791	3.74655	6.69654	4.73917	5.65034	3.32696	4.78463	6.92276	6.50984	4.63555	4.3358	6.16111	7.1311	4.60319	3.46674	8.89438	11.4246	10.8777	13.1454	10.6782	9.4355	9.96566	10.3436	8.96543	11.3628	9.62936	9.36826	6.41713	4.50305	6.31548	2.883	8.1191	9.98003
FAM13B	ENSG00000031003	770.951	-0.710418	0.16102	-4.41199	1.02427e-05	0.000366594	32.1054	34.023	37.7879	32.8037	47.201	47.2357	31.1667	31.822	30.9148	22.6458	17.5945	32.1813	19.4886	24.2844	18.5582	18.9085	16.0943	29.9917	19.4693	18.8457	22.6964	33.5597	13.9097	14.4843	45.8484	52.3815	46.0501	46.0276	46.6053	52.2466	41.7081	37.7895	47.8156	43.5952	45.9673	32.2289	32.1302	20.1102	24.0085	16.2534	48.0563	33.3947
LRRN2	ENSG00000170382	96.6493	-0.708792	0.218508	-3.24378	0.00117955	0.0140302	4.52455	5.43933	3.16855	2.38519	3.13975	3.03887	2.25707	2.68695	7.00028	7.69868	4.26822	4.52762	6.67352	6.97276	3.5349	3.91052	9.25974	7.53281	4.172	4.24994	5.34567	5.49802	5.25365	4.36904	2.75302	2.12235	2.42568	3.52042	4.89198	2.86076	1.84549	3.11484	2.66828	3.40883	3.84382	2.13841	5.4813	5.01476	6.17085	3.30082	1.93103	2.45072
ZNF594	ENSG00000180626	553.572	-0.703457	0.177771	-3.95709	7.58679e-05	0.00176058	23.8961	25.3473	28.0475	23.7341	29.4614	28.576	27.469	28.6608	32.5797	24.2666	19.4915	24.2106	25.2433	29.6142	14.9194	14.2159	12.3904	25.2489	18.4031	12.4064	18.1662	25.3399	9.45656	13.4395	19.5888	22.3976	23.3472	24.2684	23.6183	21.9827	31.0043	27.7985	24.3881	18.2941	21.5175	20.4167	30.7933	22.157	24.7316	12.8272	27.7805	23.8281
FAM66D	ENSG00000255052	131.126	-0.702237	0.171323	-4.0989	4.15115e-05	0.00110876	4.28071	7.17991	3.46194	4.12254	5.75622	5.06478	3.21752	2.26547	7.71923	8.01383	5.35898	4.36495	8.26936	7.77423	4.36664	4.18656	8.59833	9.99725	6.30435	5.36609	7.61078	6.99501	5.80403	4.27406	6.14136	4.74143	4.73766	5.13082	5.15499	4.26605	1.95095	3.96702	5.97695	4.01485	4.75524	2.08749	8.55618	6.3452	9.97943	4.26182	6.45139	4.01563
POLR2J3	ENSG00000261613	312.571	-0.701175	0.188701	-3.71579	0.000202571	0.00377208	12.3816	10.8787	8.80153	14.0461	13.8149	15.5675	9.36442	12.065	22.5523	20.7999	12.5201	11.5766	20.1173	16.9109	12.892	11.6855	16.7116	14.3681	7.64866	9.65896	12.3222	10.615	8.15566	7.93075	11.5945	9.34739	10.0059	12.284	10.7834	7.98002	14.1839	8.8156	17.4506	9.39322	11.373	11.7103	15.5081	11.8205	16.777	10.6546	18.257	14.7338
AC093525.6	ENSG00000257310	215.099	-0.701072	0.14124	-4.96369	6.91659e-07	4.24162e-05	8.80527	8.81171	9.15359	11.5431	11.0938	11.4624	13.6384	11.6435	9.83823	9.94976	8.01476	9.08235	8.60787	10.4591	6.60195	6.25683	10.318	8.69528	6.72155	6.35345	5.79869	8.51921	4.50313	4.65397	10.218	11.3794	10.4229	9.02575	10.4152	9.08418	9.54383	8.84498	8.11158	8.44633	9.03496	7.48443	11.7647	9.67132	10.799	7.1866	11.1912	11.3973
AL589743.1	ENSG00000170961	1453.84	-0.700777	0.127755	-5.48532	4.12715e-08	4.29466e-06	82.3902	82.569	68.5053	69.1704	56.8296	58.9113	50.808	46.3631	78.9329	70.1435	65.778	83.3136	70.4588	75.5783	40.0275	42.6937	45.1081	67.6558	56.2293	50.3983	56.7184	84.43	34.1737	38.514	61.4136	68.5475	59.2019	51.9449	59.1246	55.1073	47.8773	66.2051	66.2801	52.2309	53.972	40.0188	71.4797	60.0236	71.3505	39.9441	80.1816	69.8012
HAS2	ENSG00000219481	514.551	-0.700234	0.170752	-4.10089	4.11572e-05	0.00110185	18.342	19.5816	29.0157	17.6975	21.4027	21.0588	36.6893	36.6163	28.5687	26.6978	22.1473	18.246	26.8391	26.8091	15.1273	16.1481	21.9147	26.9693	21.1845	23.5249	27.7703	19.9235	16.2113	16.5738	18.1594	15.6241	20.732	21.6094	23.6709	19.674	32.9025	28.9152	14.7289	19.1273	18.1095	33.1453	33.1106	23.2316	25.0209	15.376	10.094	17.5979
NBPF1	ENSG00000063438	2047.26	-0.700103	0.127397	-5.49546	3.89694e-08	4.09214e-06	96.5599	105.55	104.357	93.729	98.065	102.362	93.4041	84.6127	93.2362	72.9799	59.9447	95.9476	73.6989	85.5566	57.4421	47.2023	62.8339	82.7214	55.7657	55.6786	67.9081	110.859	41.5288	48.3444	100.909	112.891	105.858	104.077	99.4177	104.644	90.7982	103.671	108.119	97.8713	99.7808	88.1838	92.1571	70.2066	72.2665	45.543	107.479	92.4186
AHRR	ENSG00000168542	960.931	-0.699024	0.117476	-5.95035	2.67571e-09	4.39643e-07	49.5533	50.5041	34.9714	41.6671	52.2769	52.3005	34.0961	33.5606	55.5103	53.7557	34.3354	49.858	47.2466	49.8913	29.9947	28.5698	49.738	44.6854	30.2238	26.8305	34.7921	50.4076	26.5184	28.6837	44.8955	49.4012	36.12	42.8068	44.3434	42.0582	28.526	34.9098	50.4305	40.3757	42.1631	26.4246	44.9645	30.6514	45.9921	25.2367	52.7083	41.7213
COL3A1	ENSG00000188191	353.198	-0.696122	0.20286	-3.43154	0.000600164	0.00853026	16.5539	19.9351	10.2098	8.59845	20.5131	17.9133	8.54804	8.95652	20.7738	22.3757	16.2667	16.7278	28.9669	26.8892	10.9686	11.2255	19.4895	20.8315	17.5224	17.6008	22.5605	19.7058	12.6088	12.1098	11.3827	8.76035	7.46656	8.20182	16.8852	16.9136	7.90925	10.2555	11.1001	11.0598	21.7949	9.41917	20.9448	16.7329	24.587	10.3203	9.83069	8.53322
PRKAR1B	ENSG00000256537	590.247	-0.695663	0.166415	-4.18028	2.91149e-05	0.000837992	18.2066	21.5941	43.3916	43.9051	27.8392	27.1899	51.2882	49.2081	16.2709	18.9541	9.2478	18.1647	13.347	14.6668	9.3051	8.09707	18.6518	17.995	12.4233	10.9039	17.3961	21.7744	11.4079	13.1546	28.9067	27.9518	42.2221	37.4512	33.1918	28.6076	50.3028	43.2552	22.8939	42.5725	31.979	51.0672	13.1462	11.1553	16.2949	9.8189	21.1974	44.2015
SMIM10L1	ENSG00000180644	394.858	-0.695206	0.17401	-3.99521	6.46377e-05	0.00156731	15.3618	16.7803	22.2385	26.4726	18.0013	18.7663	18.7288	16.4905	14.9465	12.6961	8.86841	15.3722	13.202	12.543	7.90154	8.92518	11.1117	13.6707	11.3571	8.24231	13.8625	16.2763	6.40445	8.54812	19.7477	20.3656	20.9215	21.909	14.8337	18.7204	25.2041	23.5964	23.8544	18.5971	16.5245	21.2822	16.4439	10.0807	12.872	8.64899	20.188	26.9579
PRF1	ENSG00000121406	123.888	-0.693232	0.132328	-5.23876	1.61661e-07	1.33731e-05	5.77084	6.79916	5.04621	6.77275	5.1806	5.27803	5.7147	5.47928	4.9948	7.51859	3.03518	5.9103	5.07768	6.17129	3.69085	3.40445	6.57	5.06837	3.94022	3.94944	5.52688	6.64118	3.25226	3.79916	5.24133	6.86378	5.19248	5.01847	4.99718	4.96869	4.53464	5.11305	6.08368	6.55253	6.69696	4.78596	5.30305	3.5308	6.17085	3.71865	5.26644	6.76162
ZNF549	ENSG00000222009	269.567	-0.693084	0.10977	-6.31396	2.71987e-10	6.87349e-08	10.6476	13.2176	13.1143	11.3664	14.2336	12.422	10.7571	11.1693	11.3896	10.7151	10.2911	10.5735	9.72012	9.77789	6.65393	5.98079	10.1416	12.6942	10.4764	9.61603	11.0991	13.5545	6.25434	7.97824	14.7181	14.9468	14.0993	12.8832	14.5707	14.605	11.9166	13.5466	16.49	14.052	14.6224	12.7286	12.2104	7.72682	10.4615	7.47908	12.9906	11.3678
BTBD19	ENSG00000251602	105.541	-0.692738	0.249447	-2.7771	0.00548465	0.0423826	5.82502	4.70502	2.81649	2.09072	4.6573	4.69158	2.20904	2.47621	10.4058	9.04933	6.5446	5.96453	8.51115	8.89628	4.73053	4.83064	5.59994	6.69583	4.31106	4.37873	3.85069	4.51818	2.90201	3.79916	1.53534	1.98688	2.23618	1.79766	2.5775	2.50944	2.16186	2.73284	1.8678	1.74229	2.21911	2.8003	5.9715	5.06593	7.03863	3.84399	3.24764	2.06687
AL928654.1	ENSG00000161551	193.726	-0.692378	0.161336	-4.29153	1.77448e-05	0.000556217	5.55409	7.80543	11.53	6.47828	6.90746	6.23767	11.0452	11.8015	9.27064	7.92379	6.3549	5.34096	9.23654	7.65401	4.8345	3.81851	8.73061	10.7877	6.72155	5.40902	7.15776	7.75711	7.30507	5.55628	6.9355	6.99925	9.21002	11.4601	8.1007	10.0378	13.6039	11.6954	8.5385	10.681	9.62936	15.3253	8.68987	5.27061	7.66536	4.47073	7.768	6.52541
ZNF577	ENSG00000204439	155.185	-0.691314	0.124041	-5.57327	2.50003e-08	2.79093e-06	6.96293	7.39748	7.21726	7.15556	8.00637	8.37021	9.07629	7.37595	7.68139	7.06838	5.26413	6.66943	4.83588	5.93085	4.52259	5.19869	4.98262	6.46334	5.46995	5.10852	4.98325	7.34884	3.30229	3.41925	7.41199	7.94754	7.65607	6.36671	6.25963	7.02644	8.80563	7.22879	7.151	6.09802	6.97435	7.22985	6.50626	4.96359	5.20666	4.51252	8.99684	6.99783
C6orf47	ENSG00000135829	224.431	-0.690981	0.152172	-4.54078	5.60461e-06	0.000224937	6.36689	8.8661	8.33212	9.59964	12.6637	11.3558	8.93222	11.0112	9.38416	9.76967	6.02293	6.80498	7.25382	8.09481	4.93846	5.61274	11.9936	8.74178	6.58249	5.92416	9.33227	8.54643	6.10424	5.4613	11.9121	11.244	11.5978	10.2991	11.2042	11.4431	11.9693	8.08097	12.0073	9.16597	12.9977	12.5759	8.77899	8.85258	9.44912	6.05847	12.9028	9.65524
DHX9	ENSG00000023041	11452.7	-0.689436	0.130121	-5.29842	1.16812e-07	1.0099e-05	367.952	461.146	674.315	577.627	607.176	618.276	696.569	699.925	357.506	324.56	237.74	369.502	292.619	326.197	200.502	209.052	326.516	434.113	314.847	264.999	369.213	459.248	221.654	249.89	642.778	638.467	713.947	697.23	665.835	678.202	736.457	676.656	608.315	746.534	662.207	792.433	403.121	281.747	330.189	210.25	522.256	577.661
ZDHHC6	ENSG00000152782	1139.57	-0.688726	0.160965	-4.27872	1.87973e-05	0.000580611	41.1816	40.1422	59.4397	65.0479	47.4103	50.1679	59.7402	60.4301	43.0612	35.4319	32.4859	41.2095	34.1897	36.066	28.799	25.2574	39.9932	42.1279	27.9987	26.8305	36.3777	40.2009	22.7158	22.7475	57.6017	51.388	58.368	56.2518	49.9192	53.9028	69.1796	59.0939	62.171	61.1317	50.8414	62.8794	46.5688	34.6939	37.7965	25.6127	65.7867	64.0435
PANK1	ENSG00000165102	552.764	-0.683681	0.0950721	-7.19118	6.42318e-13	5.68131e-10	20.7804	25.9728	25.9352	28.2689	28.4148	29.1091	25.7402	20.8634	22.9307	21.9255	17.0254	20.8758	22.0033	18.9547	15.5432	14.5839	22.8848	26.1323	21.3235	18.5881	20.6578	26.0476	14.41	15.6715	28.9597	27.2293	29.184	28.2757	27.616	29.0091	24.5187	26.0354	31.2189	31.3612	29.3636	24.6935	29.5901	16.7841	18.5126	13.2869	21.8557	28.4638
HGSNAT	ENSG00000273142	1129.22	-0.682945	0.114775	-5.9503	2.67644e-09	4.39643e-07	55.3784	63.1506	43.3035	37.8685	51.1257	47.0224	36.6413	35.1938	60.9592	51.3245	41.2594	55.8497	54.6938	56.4233	32.9058	36.0688	60.3647	60.3555	46.1238	39.8808	45.1664	62.9551	32.9229	36.377	52.678	62.2707	46.7323	48.1998	48.7094	47.5288	34.5371	43.6372	62.6513	53.7459	55.1608	37.1676	58.8237	42.7278	48.5473	33.1336	51.9184	37.8828
LINC02604	ENSG00000143353	91.1191	-0.682902	0.225298	-3.03111	0.00243659	0.0237635	4.41618	4.13389	2.90451	3.85752	3.82003	3.572	2.88136	3.05575	7.34084	7.20344	4.69504	4.39206	6.96367	7.8143	3.69085	4.18656	4.54168	4.0454	3.15218	2.18936	2.35572	4.08269	2.85198	2.7069	3.12362	3.5222	2.46359	2.05982	2.41969	2.76039	2.26732	2.90915	3.2553	2.23468	2.69464	1.37469	6.55082	4.29836	5.49592	3.50973	5.35422	3.868
LYPLAL1	ENSG00000280145	371.575	-0.68125	0.153909	-4.42633	9.58506e-06	0.000348227	12.8963	12.6736	12.9676	22.3501	13.0823	14.288	14.743	13.1713	16.5358	16.838	13.184	12.6611	16.2969	13.3043	10.0849	9.66128	18.1226	16.3676	12.7941	12.4493	21.2468	12.3297	8.85615	10.4477	20.1182	17.8368	17.2451	18.6507	16.6222	17.9676	16.7676	13.2528	17.4506	18.1804	13.9883	14.0015	20.009	14.3279	15.2343	10.4039	19.7492	22.145
CU638689.4	ENSG00000198393	374.164	-0.680857	0.188725	-3.60767	0.000308963	0.00517497	21.3494	16.7259	13.3197	15.8129	20.5131	22.8715	12.726	12.223	27.8119	19.7194	17.4523	20.0625	21.2779	19.4356	15.1793	14.906	12.7873	14.6936	10.0128	11.5908	12.2316	17.3923	6.95483	9.40293	13.0239	17.2498	12.3558	13.2577	11.7828	14.4042	10.0184	14.3988	18.7847	12.6506	14.9394	10.0301	22.7719	16.0677	17.693	10.6546	20.8463	16.0035
ZNF26	ENSG00000135205	440.637	-0.677961	0.143169	-4.73539	2.18633e-06	0.000106749	18.1253	17.5962	25.4071	22.2617	19.9374	20.419	32.7995	27.8179	20.736	18.909	13.4686	18.4358	18.1829	18.7944	12.944	13.4798	12.0377	17.2511	13.0723	11.2473	15.6746	17.365	9.20639	10.1628	17.1005	17.611	20.3909	18.7256	13.8869	17.4657	28.526	24.7131	16.5967	19.544	16.6433	26.8319	22.5937	14.379	17.8858	9.52642	19.7053	22.0269
CCDC146	ENSG00000173914	98.9095	-0.672447	0.228337	-2.94497	0.00322985	0.0291739	5.79793	4.16108	3.40326	3.97531	4.76196	4.90484	3.98588	3.89872	7.03812	5.58267	7.58794	5.85608	6.77024	5.81063	4.57458	4.09454	3.04248	3.53391	3.98658	3.30551	2.80874	4.27322	1.50104	2.42197	3.44128	4.19955	3.94174	3.22081	2.8405	3.6136	3.1637	3.4087	4.69618	2.34831	2.41725	2.03658	6.68451	4.81007	5.68876	2.79943	5.57365	4.01563
RBM4B	ENSG00000127152	581.075	-0.671074	0.163422	-4.10637	4.01917e-05	0.00108231	27.4724	30.2699	30.864	35.2478	27.7345	24.3109	20.2175	17.4389	22.0982	20.0346	15.6976	27.1657	18.6665	19.5157	12.736	13.5258	23.2816	19.9945	15.5755	13.5655	19.2082	30.593	12.8089	13.2971	40.2894	34.3641	30.1315	27.1896	32.9288	32.8737	22.6205	31.1484	32.1261	25.7556	28.4918	21.1804	23.0838	14.2767	20.7784	13.8718	36.6018	34.8415
BCL11B	ENSG00000196922	129.913	-0.67051	0.183304	-3.65792	0.000254272	0.00448772	7.85701	6.5	5.80901	5.21207	6.69814	6.45093	3.36159	4.26752	7.64355	7.92379	6.11778	7.99789	6.09321	7.05291	5.19838	3.81851	6.08497	6.60283	4.72826	5.58073	5.48157	6.53231	3.95274	3.03933	3.49422	3.97377	3.71433	5.35553	6.83825	4.96869	3.63826	5.64198	4.26925	4.27998	6.73659	4.42956	8.02141	6.65223	7.90641	3.46795	3.59874	5.28528
ZNF252P	ENSG00000179406	291.135	-0.668562	0.145862	-4.58354	4.57173e-06	0.00019012	13.0318	13.2176	13.4663	14.4289	14.1812	16.5272	11.1413	12.223	12.4113	10.0848	8.25189	12.6882	9.23654	11.9819	6.34203	8.00506	9.70068	11.6247	10.1982	9.22968	9.42287	13.5001	5.20361	7.59833	16.3593	15.8951	15.1226	14.1566	14.8863	14.5548	13.6039	13.1352	20.0655	12.4612	15.8904	10.6411	11.3191	10.1319	9.64196	5.22282	17.6426	14.6453
LINC00174	ENSG00000204152	104.829	-0.664706	0.225105	-2.95287	0.00314836	0.028663	5.22897	5.60251	3.69664	3.76918	3.92469	3.62531	3.02543	2.47621	8.21114	6.93331	6.63945	5.47652	7.49562	9.17679	4.26267	4.78463	4.62987	5.44036	3.89387	3.21965	3.35237	5.52524	2.50174	2.2795	2.27654	3.56736	3.18371	3.37061	2.8405	2.91095	2.16186	3.76132	3.84233	2.53769	3.32867	2.08749	7.3084	4.91242	5.68876	3.3426	5.83697	3.72037
TIMM23B	ENSG00000254685	291.406	-0.664054	0.133012	-4.99242	5.96289e-07	3.74668e-05	9.4555	9.35564	17.9845	15.3418	13.6579	13.3817	21.6582	23.2343	11.8816	10.5801	7.49309	9.24502	9.57505	10.2187	7.17377	6.53287	10.4062	10.3227	8.57577	7.08324	10.0571	8.84583	5.05351	6.55356	11.6474	10.1602	14.6678	13.6697	11.5198	12.7982	24.0441	18.2483	12.5943	13.5217	12.1259	25.9664	12.4778	8.34087	8.8706	8.31473	11.2351	15.9149
FPGT	ENSG00000164574	208.09	-0.661793	0.209563	-3.15796	0.00158877	0.0173903	7.74864	10.0356	7.42262	9.57019	9.89023	9.5431	5.47458	4.689	10.1409	8.55409	7.30339	7.59122	8.07592	7.49371	4.8345	6.57887	7.45188	10.1832	8.11222	7.12617	10.6007	9.98898	4.10285	5.79372	11.3827	10.115	8.07298	9.1381	8.46891	11.2423	6.43286	7.58141	13.3948	7.34792	9.03496	5.2951	11.943	6.60106	8.62955	5.13925	11.8495	9.50761
GALNT10	ENSG00000168824	638.086	-0.660997	0.132275	-4.99714	5.81864e-07	3.68057e-05	22.6499	27.387	38.1693	31.0958	48.4045	48.9417	38.5142	38.8291	18.1629	16.793	12.0459	22.4212	15.233	16.7507	9.87693	11.8236	20.6801	20.506	15.8072	12.063	17.079	27.3268	11.8582	13.1071	28.2185	30.0742	33.6943	32.5077	47.1313	43.7647	37.9644	39.0531	27.2165	36.2851	52.5058	41.1898	18.8949	14.072	15.7646	11.7827	25.5861	31.3869
NSG1	ENSG00000007541	451.079	-0.660232	0.152527	-4.32863	1.50039e-05	0.000485501	17.5834	23.3075	13.525	14.0461	12.3497	13.6482	12.4859	12.1703	24.7469	32.7306	21.6731	18.002	27.0809	24.044	15.5432	16.9763	36.8626	29.2013	24.9856	25.886	34.3844	23.598	20.4642	19.1383	18.2123	17.2046	15.6153	15.5797	17.4638	17.7167	13.1821	13.2234	15.4227	17.9532	17.0792	16.2926	24.7773	20.4684	26.66	16.0863	11.3229	14.0547
PIGQ	ENSG00000040275	826.969	-0.659173	0.184852	-3.56595	0.000362534	0.00580584	34.923	34.2678	28.1942	51.3846	36.1595	33.854	25.9803	27.6071	39.3529	47.8129	32.2962	34.6214	40.2345	39.4722	21.7812	23.0491	51.8104	34.5486	25.5419	24.0401	31.032	33.968	25.1174	25.1695	39.2835	36.1703	30.0936	30.71	41.5555	32.0707	20.5641	27.8279	34.4742	36.2094	37.6457	23.0642	26.9163	24.8179	36.0127	19.6378	46.8713	51.5241
SPDL1	ENSG00000117877	1488.96	-0.65903	0.145374	-4.53335	5.80561e-06	0.000232087	52.4523	55.3995	74.8424	78.3284	73.4179	74.5855	80.9662	72.179	59.9375	52.4951	42.4925	51.9456	52.3726	52.9369	37.8442	34.3666	39.6405	52.9622	46.8191	39.0651	51.0103	55.0075	26.4684	33.7651	69.6197	75.8628	80.4645	81.2318	70.1184	80.4527	86.5272	75.0207	79.1412	63.8209	61.8578	69.8546	73.3068	47.589	49.4632	34.1781	82.4198	78.8068
CD3EAP	ENSG00000168772	246.489	-0.658393	0.170034	-3.87213	0.000107887	0.00234049	7.28805	8.15899	11.8821	11.602	9.8379	11.0359	15.3192	13.3821	8.3625	7.38353	8.39416	7.37432	8.41444	7.45364	5.4583	6.53287	12.3463	9.85775	5.8408	8.54282	7.79199	8.35591	7.10493	5.69874	11.2239	11.6955	15.5774	13.445	10.9938	11.9449	20.3531	11.4309	15.8496	15.87	12.2051	21.3841	9.00181	6.49872	6.21906	5.68243	11.2351	11.2792
CXXC4	ENSG00000090612	303.038	-0.657866	0.138746	-4.74152	2.12118e-06	0.00010401	13.1673	13.4623	12.4102	10.6008	11.7741	11.1958	14.791	12.9606	19.3738	18.1437	14.2748	13.5286	16.6838	17.9128	15.3872	12.6057	14.6833	17.6231	12.3769	13.3938	15.0403	13.5545	8.65601	8.97552	8.84144	9.21192	9.28582	11.9469	8.73192	9.63626	12.3912	12.5769	10.3529	9.20384	9.55011	11.6085	24.4208	16.3235	15.1861	10.1114	8.16299	10.482
ZNF268	ENSG00000234912	645.987	-0.655576	0.166426	-3.93914	8.17742e-05	0.00186749	32.2679	27.8494	31.2748	31.7141	37.9387	38.279	31.5029	34.1401	33.1094	30.2094	22.3844	32.5609	27.6612	29.1734	22.353	20.9788	15.6534	24.8304	20.9063	17.0427	19.3441	27.2452	10.3572	14.6743	25.942	31.5192	26.6446	28.7626	30.8247	31.1171	30.7934	32.0594	32.3396	19.2031	22.0326	22.2496	36.7648	23.641	25.5994	18.0083	33.9686	31.5641
SNHG20	ENSG00000224294	438.044	-0.655315	0.119176	-5.49869	3.82618e-08	4.03627e-06	18.0169	15.0397	17.4564	26.0898	17.3733	18.2865	16.1836	20.9161	22.4009	20.1696	16.5986	18.1647	19.1501	15.7488	12.0602	12.5597	19.3132	19.1575	13.4895	14.2523	17.4414	14.6977	13.1091	12.2048	22.3948	19.1915	24.0294	21.8715	19.1997	21.3303	20.5113	17.6018	25.5088	23.4452	21.4778	19.2457	14.9733	13.2533	16.4877	9.94425	20.2758	26.1016
PINCR	ENSG00000131966	302.222	-0.65421	0.148966	-4.39169	1.12476e-05	0.000393175	12.0023	11.8033	9.0069	9.62909	7.22144	8.90334	9.26838	7.69207	16.0439	16.748	12.7572	11.8206	17.796	15.9893	10.5527	10.4434	17.9463	15.6236	13.3504	13.6513	18.7551	12.1664	11.458	9.30795	14.1887	13.4115	11.7494	14.194	13.6765	12.1959	14.3948	9.57962	12.4876	10.7189	9.58973	8.4518	25.5794	16.1189	20.8748	13.83	12.5078	9.62571
ACTR10	ENSG00000158301	791.044	-0.653301	0.168395	-3.87956	0.000104644	0.00228088	27.635	35.0293	29.6905	45.3774	34.8513	34.3872	24.8757	26.29	33.5635	31.1999	19.0647	27.491	30.2726	27.891	19.7539	18.3104	41.8893	41.198	27.7206	25.9719	43.1277	35.0567	20.2641	26.4517	42.7778	33.777	35.2103	39.8481	33.9809	35.1824	31.3734	30.0318	39.0103	41.2469	37.8438	32.6362	35.1605	24.6644	32.2523	16.7548	40.4638	45.3235
ARMCX5-GPRASP2	ENSG00000268866	112.864	-0.652972	0.147857	-4.41622	1.00441e-05	0.000361476	3.46792	4.0251	3.40326	3.6514	3.71538	4.10513	5.18645	3.79335	5.56239	5.53765	4.50534	3.5516	4.9326	6.21137	3.37895	3.45046	5.42356	7.67231	5.70173	5.53781	5.66278	4.05547	3.85267	4.32155	3.75894	4.24471	4.73766	4.04473	3.94515	5.06907	5.11465	3.34993	5.2832	4.88599	4.75524	5.54968	8.19967	5.62881	4.33888	4.05291	4.16927	3.92705
AC020915.3	ENSG00000213888	117.076	-0.652672	0.13022	-5.01207	5.3847e-07	3.49808e-05	4.00978	5.19456	3.96069	4.79982	4.76196	4.85152	4.08193	3.84603	5.8651	6.03288	4.74246	4.33784	5.22275	5.85071	3.37895	3.49646	6.83457	7.48631	4.35742	4.29287	5.02855	5.38915	3.80264	4.17908	6.08842	5.87034	4.58606	4.90611	5.15499	6.12304	3.58553	3.87886	6.08368	4.88599	5.54778	3.05487	5.16936	4.09368	5.3995	3.46795	6.45139	4.90144
LINC01521	ENSG00000260077	197.554	-0.651687	0.196284	-3.32012	0.000899782	0.0116264	8.12794	9.84518	7.98006	5.77156	10.2042	10.0762	5.33052	5.42659	10.1409	6.75323	4.60019	8.37745	7.83413	8.45547	4.57458	5.19869	7.67235	11.4852	6.58249	7.12617	7.52017	9.77124	4.40306	5.74623	10.6944	8.85066	9.70274	9.69987	8.62672	8.9838	6.11649	8.05158	10.8866	8.52208	11.6107	7.43351	9.53657	7.01043	8.77418	4.97212	12.3761	5.9644
AC104794.3	ENSG00000166261	90.1152	-0.650867	0.147437	-4.41455	1.0122e-05	0.000363713	3.82013	4.46025	2.40575	3.85752	2.61646	2.50573	2.40113	2.00204	5.56239	5.71773	3.60427	3.60583	5.51291	4.76873	4.00275	4.41659	6.26135	5.34737	4.12564	3.34844	4.30371	4.51818	3.20222	2.08954	3.44128	4.15439	3.33532	3.89493	3.36652	3.51322	2.63642	2.52714	4.05579	3.67396	3.40792	1.93475	5.9715	3.63314	4.53172	2.84121	3.81817	3.80895
ZNF202	ENSG00000203666	412.399	-0.649943	0.133283	-4.87642	1.08029e-06	5.95765e-05	15.9849	17.705	22.8253	24.2641	17.8443	18.9796	18.9209	17.1227	16.3844	12.3359	13.0418	15.9687	13.7339	13.9455	10.7607	7.545	13.0077	16.5071	12.1452	12.7928	13.9078	17.6644	11.558	9.9728	21.5477	21.5848	21.6796	20.1113	16.517	18.0178	21.8823	22.7736	22.627	22.574	19.021	23.3697	15.5526	14.6349	13.0649	7.81334	24.0062	23.8281
EFCAB2	ENSG00000116455	165.795	-0.649899	0.124585	-5.2165	1.82332e-07	1.48165e-05	5.63537	6.60878	7.12924	7.42058	7.11678	6.71749	8.78815	7.69207	7.45435	6.84327	5.69096	5.74764	6.48008	7.57386	5.56227	4.00253	7.58416	7.9513	6.16529	5.36609	6.20641	6.64118	5.70396	3.84665	7.41199	8.62488	6.78434	7.90221	7.36427	9.58607	11.0202	7.46387	10.4597	7.84031	7.17249	9.521	8.60074	5.06593	5.3995	4.42895	7.1097	7.70648
WDR77	ENSG00000182810	1666.5	-0.648741	0.184513	-3.51596	0.000438163	0.0066953	38.8245	46.2071	108.787	99.6184	89.169	82.3693	124.955	141.039	37.6502	35.8822	24.6608	38.9863	33.3192	29.9749	20.7415	22.773	45.7696	41.9884	32.6343	30.2648	42.3576	45.7261	30.271	27.4015	96.8323	83.6749	123.634	117.485	96.4194	96.2622	149.221	108.314	83.3571	129.384	97.0069	169.902	36.0964	28.5534	37.6518	22.8968	77.1973	101.1
DDX28	ENSG00000146006	281.956	-0.648066	0.168497	-3.84616	0.000119981	0.00253761	9.34713	11.069	17.0456	19.7882	12.0357	10.716	15.6074	17.0174	8.3625	8.86924	5.88065	9.21791	7.06039	7.49371	4.15871	4.5086	12.5668	8.78828	8.43671	9.31553	11.2803	11.0233	5.95413	8.07322	15.8299	14.8565	14.1372	16.928	15.6228	14.2034	14.9748	17.0435	11.9539	17.7638	14.0676	19.2457	8.60074	6.75457	8.19566	5.47351	15.6677	19.9601
LRRTM2	ENSG00000250669	195.526	-0.647219	0.178632	-3.62319	0.00029099	0.00495697	8.99492	9.73639	6.24909	5.4771	7.90172	6.71749	3.74577	3.00307	14.5682	10.3099	9.91175	8.75701	10.9291	11.9018	8.88923	8.41912	8.51014	11.2062	8.11222	11.1185	9.55878	9.77124	5.45379	5.41381	7.04139	10.2505	6.36742	8.16437	5.3128	6.52455	3.5328	6.08276	9.17889	5.189	5.66666	3.56401	15.1961	12.0764	12.2935	8.23116	9.52349	5.40339
AC112206.4	ENSG00000177628	98.6399	-0.646922	0.194426	-3.32734	0.000876785	0.0114047	4.36199	3.69874	3.16855	4.0931	2.87811	4.42501	2.59322	2.10742	6.16782	6.43808	5.31156	4.39206	7.64069	4.44814	5.4583	4.60061	5.20309	4.78938	5.74809	3.39137	4.25841	3.72886	2.35163	2.99184	3.70599	3.70283	2.8426	2.9212	2.89311	3.96492	2.7946	3.23239	4.16252	2.23468	2.45687	1.68018	9.84852	5.67998	6.12264	3.42617	4.12538	3.60226
GBA	ENSG00000140470	723.208	-0.640962	0.137641	-4.65675	3.21234e-06	0.00014234	29.7212	37.7489	28.1649	40.1948	30.1416	30.1754	24.3955	24.3933	31.7094	28.2285	20.2977	29.7142	26.3556	27.891	18.1424	19.2306	38.7586	33.8977	25.681	21.3785	33.1613	35.7916	24.6671	17.951	39.1776	38.2475	36.0441	36.4026	41.9763	36.7884	23.7805	27.7985	36.0752	32.4218	38.993	21.8932	29.2782	23.334	30.324	16.337	40.8149	40.1859
ADAMTS17	ENSG00000196981	238.496	-0.640386	0.124972	-5.12424	2.98745e-07	2.19496e-05	8.75108	9.89957	13.8184	10.1002	11.7218	11.3024	15.9435	14.7519	8.70305	8.28396	7.35082	8.89257	8.60787	8.89628	4.78251	5.84277	7.40779	9.06727	6.53613	6.95445	6.16111	10.0706	4.60319	5.22385	10.0591	12.689	13.2655	12.5462	16.4118	13.1495	15.6603	14.105	10.0861	11.7037	14.345	15.1725	8.02141	7.72682	9.25628	5.13925	10.6645	10.2753
WDR5B	ENSG00000271270	255.579	-0.636679	0.152466	-4.17588	2.96837e-05	0.00085223	9.91609	11.3138	11.6767	10.807	12.3497	10.4494	9.65256	8.42966	10.7085	9.58958	7.30339	9.84147	9.91356	10.4591	5.56227	7.45299	10.4503	11.9967	9.92008	7.64131	12.5487	11.2138	6.15427	6.83849	11.9651	11.3794	11.0293	10.5613	11.362	11.7442	12.2857	11.6366	13.715	10.2265	11.5711	11.2012	10.2941	8.59673	9.93122	6.35095	15.2288	10.7477
TMCC1-AS1	ENSG00000197852	713.902	-0.635317	0.178043	-3.56834	0.000359251	0.00577764	34.4625	35.2196	18.894	23.7341	29.4614	28.8426	15.5593	13.9616	50.5534	42.7254	31.8694	34.6756	41.8787	49.2501	28.3312	25.0273	31.0422	37.5246	34.4885	27.4744	32.8894	35.1111	18.763	25.8343	26.4184	32.603	24.4463	23.5943	25.775	28.1057	12.7075	18.8948	30.2583	18.8243	23.3799	11.7612	50.9805	38.7876	40.0141	23.6907	38.5328	23.7985
INKA2	ENSG00000198890	315.795	-0.63342	0.134028	-4.72604	2.28939e-06	0.000110145	13.7904	14.1151	15.608	10.7481	13.2393	13.275	13.9746	13.9089	17.7088	16.748	11.5242	13.6913	16.2486	15.0275	8.78527	8.14308	15.6975	16.4606	12.7014	12.4923	18.3927	14.0989	11.8582	11.54	13.6063	12.8244	14.1751	14.9805	15.202	15.2072	13.2348	15.4861	14.7823	14.7337	16.0093	14.4088	15.2853	12.0764	14.1255	9.31751	8.90907	10.541
PRMT6	ENSG00000138002	1504.98	-0.631368	0.14661	-4.30644	1.65907e-05	0.000527711	51.1518	62.8514	84.7001	77.0327	75.9297	68.1879	76.0679	83.6117	49.3047	45.8319	33.1972	50.6985	42.1689	48.3685	25.4721	26.8676	60.5851	58.0305	43.2961	41.2974	56.9902	62.4652	32.9229	37.6117	82.6966	71.7536	80.4266	78.348	84.9521	79.3987	90.5873	84.8942	75.0321	81.8119	81.6316	99.1304	45.4101	37.406	52.404	30.3759	80.796	77.301
IFT172	ENSG00000198131	1014.38	-0.631067	0.149749	-4.21417	2.50696e-05	0.000737246	55.0532	56.1882	34.678	38.7225	44.4799	45.8496	27.9972	25.1836	59.7862	54.1159	48.6103	54.7923	51.4538	54.5799	36.4926	31.3762	40.5224	46.8243	36.2037	33.3985	35.3358	55.5246	25.6178	26.7841	52.9428	60.6903	42.26	39.2115	42.9758	46.5752	20.775	33.9694	50.1637	41.9665	44.8578	23.3697	50.8023	46.3098	48.8365	26.0305	59.0281	38.3847
ZNF544	ENSG00000188321	246.159	-0.629896	0.110702	-5.69001	1.27036e-08	1.61405e-06	8.18213	10.2259	15.7254	13.3983	14.2336	13.0618	15.3192	13.9089	9.38416	7.02336	6.82915	7.86233	7.49562	9.73782	5.87417	5.06067	9.30383	9.53226	6.30435	6.05295	7.88259	10.1795	5.45379	5.60377	12.1239	12.1019	13.7961	12.8832	13.6239	12.9487	14.9221	15.8975	13.4481	13.8247	12.2844	14.3579	9.67026	7.31745	8.77418	4.88856	9.91847	13.3756
ZNF559	ENSG00000214654	374.523	-0.626225	0.128536	-4.87197	1.10493e-06	6.07894e-05	15.1451	15.7197	20.4196	20.5538	17.321	19.4061	18.8249	20.4419	16.2709	13.8666	10.2437	15.1011	12.7184	13.665	11.1245	10.1673	13.0518	14.9261	11.6352	11.419	14.4061	15.5687	9.25642	7.83577	16.5181	14.8565	16.4492	16.516	18.2003	13.0491	23.3587	20.8048	19.6919	16.1351	16.4848	21.6896	15.6418	11.8205	12.7756	7.43729	16.9843	20.8459
B3GNT10	ENSG00000198298	164.757	-0.625797	0.163423	-3.82931	0.000128502	0.00265751	6.47526	8.37656	8.12675	6.33105	9.62858	9.75636	5.90679	6.05882	7.60571	5.26752	4.03109	6.50676	5.56127	6.45181	3.43093	3.40445	5.90859	9.06727	5.46995	5.10852	7.33897	8.41034	3.85267	4.22657	8.31201	7.31535	8.7931	8.76359	7.83769	7.98002	6.3274	8.08097	8.37841	8.63571	9.86712	7.43351	6.4617	6.08935	6.21906	4.13647	8.68963	6.23014
ZNF485	ENSG00000083750	128.164	-0.624368	0.12684	-4.9225	8.54455e-07	4.98729e-05	5.44572	5.03138	5.3396	5.18263	5.07594	4.21176	6.62713	7.00716	5.6759	5.76275	4.74246	5.72052	5.27111	6.45181	3.27498	2.62235	4.93853	6.37034	5.33089	4.16409	5.57218	5.03532	3.6025	4.60649	5.55899	6.41222	6.78434	6.29181	5.15499	6.47436	7.32924	5.25997	6.24378	4.96174	4.67599	5.44785	6.28344	5.83349	5.3995	4.38717	6.31973	5.25576
RRAGB	ENSG00000232775	344.841	-0.620998	0.124268	-4.99725	5.81538e-07	3.68057e-05	14.5761	14.0879	14.3172	18.4337	15.4371	17.007	13.2543	14.8573	13.1303	12.606	11.4768	15.1553	14.5076	13.4246	9.82494	9.0172	13.8014	14.7866	9.64195	9.83068	13.8625	14.3166	7.80542	7.74079	20.7006	15.6241	15.729	16.4411	17.5164	17.014	14.1839	14.487	17.5573	17.4229	20.4872	16.3945	14.2157	10.4901	12.2453	8.81612	17.7304	18.6314
BMS1P22	ENSG00000272645	190.406	-0.618849	0.187141	-3.30686	0.000943491	0.0119717	10.2954	9.11087	6.21975	7.42058	8.32035	9.06328	5.90679	6.63836	9.98959	9.22941	7.1137	8.89257	8.99474	12.3827	5.04243	6.7629	4.80624	8.46279	5.8408	7.12617	6.75004	9.36297	4.60319	4.65397	6.77667	7.54113	7.27705	6.36671	7.52208	7.27738	7.38197	7.19941	5.22983	6.36315	8.00465	5.09145	10.7843	10.1319	11.6186	6.9359	12.815	6.93878
GTF2IP20	ENSG00000132434	409.308	-0.617708	0.194209	-3.18064	0.0014695	0.0164448	21.241	19.1464	13.8184	16.4607	14.4952	14.2347	12.4379	12.9606	30.1201	27.5532	24.4711	21.0114	30.2726	32.4594	17.9344	16.7462	19.4895	20.599	15.4827	13.0074	13.7719	18.9165	13.1091	11.16	11.5415	12.5535	11.522	11.6473	13.4661	12.9989	9.43837	13.4879	13.0212	10.9461	10.8974	6.72071	30.214	19.8543	25.8887	14.4985	18.5203	16.3578
LANCL2	ENSG00000117461	755.316	-0.617424	0.151853	-4.06593	4.7842e-05	0.0012362	28.4207	35.1652	40.8978	46.3492	43.4856	40.0384	32.3673	32.3488	22.4387	18.6389	16.0295	28.6026	19.4402	18.9547	13.3598	12.8817	28.7052	26.2718	18.1714	17.5578	24.5991	35.0295	18.8131	16.3839	49.5544	48.1368	41.464	41.0091	45.5007	42.4598	39.5463	41.1101	45.0406	50.678	45.4522	42.1572	22.9502	19.7008	21.8872	13.454	41.2977	46.6227
PIK3R3	ENSG00000175536	554.628	-0.616619	0.160398	-3.8443	0.000120899	0.00254799	25.1424	27.659	26.9914	28.1805	34.642	35.4001	18.7769	21.9171	19.2224	17.7385	11.7139	24.8883	16.3453	15.829	12.736	12.0996	18.6518	21.6685	15.7609	14.0377	16.4447	27.6806	10.8075	14.1994	32.4539	29.7581	24.9391	25.3919	30.5617	33.3254	23.4114	26.8582	34.5809	29.4296	34.951	26.7301	18.8503	15.7607	16.6806	12.2005	30.8087	27.9028
LIPT2	ENSG00000164002	152.919	-0.616464	0.163347	-3.77395	0.000160683	0.00315841	6.55654	7.88702	5.60364	7.06722	5.70389	5.70454	4.32204	4.37289	6.47053	5.4476	5.02701	6.45253	6.09321	5.44997	4.15871	4.5086	10.1416	8.27679	5.60902	6.48224	8.87924	7.8932	4.45309	4.559	9.58264	7.3605	7.54236	6.55397	10.2048	8.83323	5.43102	5.4069	8.91206	7.42368	8.67831	5.24419	6.55082	4.14485	5.11024	4.05291	7.46079	7.14547
EXO5	ENSG00000179886	250.02	-0.615413	0.145023	-4.24356	2.2e-05	0.000665702	8.07375	9.6548	9.7697	11.867	11.3031	11.0892	10.613	10.7478	10.3301	9.54456	7.91991	8.21478	10.2037	8.17496	5.97814	6.0268	10.2298	11.4852	7.60231	8.80039	11.2803	10.0979	6.95483	6.791	13.7122	13.863	11.7115	12.3964	13.5713	13.1997	10.9675	9.72654	13.288	12.6506	13.275	10.5393	9.49201	6.39637	9.11165	5.68243	15.4482	11.6926
TIGD5	ENSG00000176171	529.493	-0.61481	0.124768	-4.92762	8.32358e-07	4.8831e-05	24.3296	25.592	19.9208	26.1782	24.2808	23.7245	17.048	17.2808	25.0118	30.7497	19.2544	24.2377	27.2744	23.5631	12.2682	14.5839	32.1445	25.8534	17.0125	20.7775	25.6864	25.7754	20.214	16.2889	28.1655	23.3459	22.2481	22.9576	23.6183	20.0253	15.0276	19.8057	25.9891	28.8614	27.5011	19.5512	18.8503	16.4259	30.0829	15.2088	20.188	25.7768
BNIP3	ENSG00000204792	2284.7	-0.614216	0.19362	-3.17228	0.00151249	0.0167952	92.8753	90.9183	106.528	87.5452	82.5232	84.3419	116.071	120.755	133.384	139.297	100.161	92.4773	122.396	112.526	87.3328	80.1886	168.483	125.175	101.519	126.382	153.529	90.9896	84.8089	83.2967	76.2905	62.045	88.5375	99.5829	98.4182	87.6297	103.084	106.669	62.758	97.6062	99.0675	125.25	122.95	104.389	120.042	78.3423	46.213	87.6648
LINC01291	ENSG00000019485	118.855	-0.614196	0.167023	-3.67732	0.000235695	0.00424122	5.22897	6.55439	5.31026	4.38757	4.86662	5.59791	3.93786	3.89872	5.94078	4.23202	4.31564	5.25963	5.17439	5.89078	3.17101	2.71436	5.46765	4.83588	3.89387	3.77773	4.84734	6.61396	3.15219	2.89686	6.45902	8.7152	6.21582	6.44161	6.83825	6.67512	4.21827	5.37751	6.88417	5.75714	5.78554	3.00395	6.14975	3.32611	4.24246	3.76043	7.15359	4.54712
PRDM11	ENSG00000163389	263.442	-0.614153	0.156596	-3.92189	8.78582e-05	0.00197119	12.517	16.2364	12.6449	11.4548	14.8092	15.994	8.83617	11.0112	11.2761	10.445	8.67871	12.5526	10.3971	11.5411	4.31466	7.40698	9.83296	12.5547	8.99297	8.62867	9.83059	16.1402	7.85545	8.31067	12.1768	15.1726	13.4171	11.535	13.7817	12.4468	8.70018	12.6945	14.7823	15.6049	16.7226	11.303	11.0517	7.21511	11.04	6.64343	9.30405	11.4564
POGLUT1	ENSG00000272667	630.235	-0.613761	0.167491	-3.66445	0.000247873	0.00439841	27.6079	30.569	25.7298	31.1841	39.4562	40.5715	20.9379	22.7601	23.0442	18.774	17.4048	27.6266	19.537	21.0786	16.011	13.6638	18.6077	25.4349	18.2177	18.2447	23.0588	30.9468	12.7589	14.3893	43.8366	39.828	29.0324	27.8263	34.4543	35.2326	23.9387	25.7122	44.7738	29.0508	36.338	21.8932	25.1338	17.7563	19.2839	13.2033	37.8745	30.8259
AC012306.2	ENSG00000187676	164.969	-0.613534	0.187216	-3.27714	0.00104864	0.012896	5.20188	6.03765	6.86519	9.42296	6.8028	6.29099	6.81922	6.05882	4.84344	6.16795	4.07852	6.04586	5.27111	4.84887	3.27498	3.40445	10.1416	6.37034	6.21164	4.20701	8.38092	6.47787	4.10285	4.17908	10.0591	8.89582	8.45199	8.23927	9.41575	9.38531	7.27651	6.25907	8.16494	9.05234	8.08391	7.739	6.59539	5.16827	8.19566	4.22004	9.65515	9.71429
B3GLCT	ENSG00000260293	763.818	-0.612485	0.0987301	-6.20363	5.5176e-10	1.20835e-07	33.8393	40.1966	28.6637	29.9473	37.4154	39.292	22.8588	27.9233	37.7258	33.451	26.6526	34.1334	32.5455	35.1042	23.3927	22.0369	31.7477	39.5705	30.1775	29.3203	36.423	39.9287	19.9639	23.4123	37.8541	36.0348	27.0236	27.6765	33.4022	31.7193	29.1588	28.7389	45.3074	29.922	34.8321	25.9155	39.3941	29.7815	34.9039	22.4372	36.2068	30.1173
AC106820.4	ENSG00000268388	203.053	-0.611332	0.213828	-2.85899	0.00424993	0.0355015	13.3027	12.5376	4.4301	5.00595	8.42501	8.37021	1.92091	2.5289	15.5141	15.8926	12.8521	13.3117	17.8444	17.3117	9.61701	7.63701	13.7132	11.7177	8.62213	8.3711	11.0084	12.2209	7.90549	8.88054	7.09433	7.99269	3.79013	4.30689	6.36483	5.21964	1.79276	4.4078	7.89812	4.05272	6.61771	2.54572	13.9929	9.10844	12.3899	7.52086	5.92475	5.0786
FENDRR	ENSG00000235194	210.675	-0.610839	0.19151	-3.18959	0.00142476	0.0161088	11.4604	11.8033	5.83835	5.06484	7.16911	6.39761	4.46611	4.95243	15.779	16.0727	11.951	11.5224	15.4265	14.2661	11.2285	9.0172	13.14	14.0891	10.5227	11.8913	12.5487	12.3297	8.3558	8.54812	7.3061	6.09612	6.67063	6.96593	7.36427	6.77549	3.42734	5.99461	5.71012	6.06014	7.05361	4.07316	16.4885	10.5924	13.9326	7.39551	6.01252	5.01954
PPP1R3E	ENSG00000137210	499.227	-0.610063	0.114776	-5.31527	1.065e-07	9.45631e-06	23.4627	23.0084	20.1848	22.7623	27.1065	25.6971	21.4181	21.7591	26.2227	23.6813	19.0647	23.2888	23.309	23.523	16.6868	15.412	17.8581	20.785	17.6615	16.2271	14.6779	22.0193	10.9076	11.5874	21.0183	26.4617	22.5134	23.8939	24.6177	25.0442	17.8749	20.2759	23.8544	22.7634	25.3217	17.871	22.9947	16.5794	19.2839	13.0779	25.4545	23.2966
TMEM14B	ENSG00000114861	1024.2	-0.608645	0.17688	-3.44101	0.000579543	0.00828325	27.0119	36.1987	38.5214	55.2715	36.7351	38.5989	37.4097	32.7703	38.1421	39.754	28.1702	26.3253	35.447	29.8947	25.1602	26.3615	61.4229	46.9173	37.548	36.7041	62.7889	37.4247	32.1223	30.3933	57.337	44.9758	51.8869	52.3194	48.236	50.2892	47.561	38.436	50.8041	59.7303	46.1258	52.3401	45.9449	34.5404	42.5692	28.9553	48.5391	55.9531
FOXP1	ENSG00000172687	604.955	-0.607801	0.125381	-4.84763	1.24946e-06	6.77687e-05	25.3863	22.1653	22.0332	27.7388	31.5545	31.3483	24.0594	24.446	35.2663	29.8493	23.7597	25.5661	31.1914	26.6888	24.2245	21.8069	34.702	30.8287	22.1116	22.2371	25.4146	22.0465	14.8103	16.3364	26.1537	21.359	20.8836	22.9576	23.3027	26.5499	24.1496	21.9215	29.778	22.574	27.5804	27.1883	37.968	29.7303	27.0939	22.9804	24.0501	27.8437
ZNF738	ENSG00000197016	348.67	-0.607205	0.141856	-4.28042	1.86538e-05	0.000578143	15.8495	12.6464	12.6155	12.1321	14.7568	12.7419	12.9181	12.3811	20.6224	15.9826	13.7531	16.0771	18.0378	20.6378	16.6348	13.2038	15.2124	18.274	12.516	12.7498	17.3961	12.4386	8.25573	8.97552	12.1239	12.4632	12.9622	12.6585	12.5719	10.088	14.553	12.7532	17.8241	13.6353	15.2168	14.256	23.6186	14.4302	14.9932	11.6573	19.0031	11.5449
ZNF470	ENSG00000237975	182.023	-0.606885	0.152873	-3.96985	7.19168e-05	0.00169314	8.80527	7.99581	9.15359	8.83402	9.99489	11.0892	11.0932	10.6424	8.96793	9.63461	8.34674	8.91968	7.59234	9.21687	5.51029	6.07281	5.02671	7.02132	6.02622	5.10852	5.66278	8.02929	3.55247	4.60649	6.35313	7.81207	6.67063	7.5277	7.78509	7.37776	9.122	9.0213	8.48514	5.83289	6.49883	10.0301	9.18006	8.18736	7.32789	5.13925	7.89967	8.91707
FLG-AS1	ENSG00000242086	116.213	-0.606277	0.195809	-3.09627	0.00195975	0.0202871	5.58118	4.97698	5.98504	5.15318	5.80855	6.45093	4.37006	5.42659	6.96244	6.97834	4.78989	5.39519	6.5768	8.01467	5.25037	4.69262	3.83618	4.88238	4.72826	3.52016	3.62418	5.0081	3.10215	2.7069	3.97071	4.19955	3.33532	4.34434	4.57637	5.37021	3.69098	5.84768	4.53608	3.40883	3.76457	3.10578	9.40288	5.52647	5.64055	3.63508	5.66143	5.37386
MUC20-OT1	ENSG00000133624	120.728	-0.605395	0.20696	-2.92517	0.00344263	0.030497	7.69445	6.33682	7.30527	7.6856	5.02361	6.39761	6.24295	4.74168	5.75158	6.12293	4.69504	6.75076	5.51291	6.17129	4.15871	4.18656	3.13067	4.60338	3.29124	4.50752	3.08055	6.85892	3.05212	2.94435	4.02365	4.15439	4.73766	4.00728	4.05035	3.81435	5.5892	8.13974	4.90964	4.16635	3.9627	4.2259	6.10519	4.50305	4.82098	3.30082	4.95923	7.88364
ZNF767P	ENSG00000124549	401.537	-0.604807	0.165179	-3.66154	0.000250707	0.00443159	18.6401	17.7322	18.894	22.0262	18.5769	19.7793	18.5368	18.2291	19.6386	15.3073	15.5553	18.2189	16.0068	17.8326	12.4761	10.7194	12.7873	15.8561	10.3836	9.95946	12.2769	17.4195	8.05559	9.68787	17.2064	21.7654	17.2451	16.7782	15.4124	16.3114	15.1858	18.8948	18.251	17.4229	16.6433	12.6777	18.0036	14.3279	17.2109	9.90247	24.8839	22.2336
BTN2A3P	ENSG00000141510	220.172	-0.604057	0.122484	-4.9317	8.15157e-07	4.85002e-05	9.4826	10.2803	9.12425	8.1862	11.5648	12.2621	8.45199	8.95652	12.1843	8.95928	6.78172	9.51613	9.91356	12.0621	5.25037	7.17695	8.0251	9.53226	7.37053	7.04031	7.65608	10.1795	5.80403	6.88598	8.31201	12.0116	10.2713	9.66242	12.5719	9.73663	9.33292	9.34453	11.3135	10.5295	10.62	7.739	10.7398	7.9315	9.49733	5.80777	10.4012	7.736
TP53	ENSG00000170364	2533.62	-0.601742	0.169672	-3.5465	0.000390391	0.00614498	105.609	136.146	88.0447	89.6359	119.886	122.781	58.3475	65.3299	114.086	123.584	83.6571	105.382	101.263	102.708	74.2849	71.1254	174.568	147.076	99.6644	97.9204	125.895	136.879	99.2689	93.0795	157.081	157.777	128.182	130.031	138.08	141.081	74.6106	88.6261	150.758	128.021	141.151	83.4488	109.893	89.7028	111.991	79.5122	96.5076	89.1117
SETMAR	ENSG00000198157	254.262	-0.598287	0.143195	-4.17814	2.93907e-05	0.000844872	7.93829	9.54602	17.2803	14.2522	10.2565	8.90334	14.9831	16.5959	8.1733	9.36448	6.87657	8.07922	9.76848	7.17313	5.40632	4.69262	10.3621	8.32329	7.78773	7.89889	10.6007	9.49906	5.15358	6.45858	11.2239	10.2505	13.9477	15.6546	10.9412	10.7906	18.244	17.1904	11.9539	13.2566	11.8088	20.6204	8.51161	8.2897	8.43671	6.39273	11.2351	14.35
HMGN5	ENSG00000032742	597.294	-0.598139	0.220248	-2.71575	0.00661262	0.0488188	22.5957	18.7385	18.7473	26.7376	21.1933	22.0718	25.3079	23.2343	45.4072	31.9653	25.6093	22.855	37.5748	29.7344	32.8018	30.41	18.7399	27.2483	21.5553	21.6361	22.5152	18.6443	11.508	14.2944	20.9124	18.469	19.7845	25.7665	21.9876	23.1371	38.6499	18.6597	34.3675	16.2866	14.6224	19.7039	52.2283	22.9246	26.1779	21.0584	29.8871	26.6626
IFT88	ENSG00000150756	194.104	-0.597943	0.181586	-3.29288	0.000991652	0.0123739	7.61317	7.80543	7.27593	9.21683	7.58774	6.98406	6.24295	6.69104	9.00577	7.38353	5.69096	7.34721	9.13982	6.89261	5.56227	5.84277	7.49598	8.1373	7.0924	6.18174	9.37757	7.81155	4.80333	5.03389	9.95324	9.79895	10.1197	8.57634	7.73249	8.13059	9.64929	7.25818	9.71255	7.87819	7.25174	6.82254	9.80395	7.31745	6.74937	4.38717	12.42	9.44855
ATPSCKMT	ENSG00000260565	317.677	-0.596866	0.144923	-4.11851	3.81332e-05	0.00103781	11.4062	13	16.1948	16.4607	14.2336	13.6482	11.9576	12.4338	13.0546	10.6251	7.96734	11.1428	9.76848	12.1422	7.32972	8.3271	10.7148	12.4152	11.5889	8.32817	12.6846	12.9013	7.30507	7.31339	17.3652	15.4435	17.6999	19.1001	15.2546	16.7631	16.6094	16.1032	15.8496	16.6654	15.8112	17.0054	12.7451	10.0295	9.73838	8.52364	18.257	16.7417
ERVK13-1	ENSG00000177058	472.786	-0.595221	0.15347	-3.87843	0.000105134	0.00228739	18.9381	20.8054	24.4389	19.4054	22.6586	25.1639	33.4238	31.3478	23.2712	15.5774	14.2748	18.9238	16.3453	20.9984	11.3325	12.2836	10.6266	19.5295	13.1186	13.4367	14.089	20.9034	10.2071	12.5847	14.9828	19.7334	21.8691	21.6094	19.0945	20.1759	28.3151	24.5367	20.3323	18.9001	18.9021	25.8136	22.5491	16.9376	17.8376	11.7827	25.63	19.5172
SLC38A9	ENSG00000204366	582.67	-0.593851	0.143481	-4.13888	3.4901e-05	0.000966435	22.677	24.1778	28.4876	30.2713	28.8334	27.0832	28.1413	26.8695	20.3954	17.5584	13.8954	22.5296	16.5387	19.2753	14.1916	14.2159	20.8565	27.0623	19.0521	16.0124	22.2887	24.224	12.0083	14.6743	32.0833	29.3968	28.9566	27.2645	28.5103	27.102	30.1606	28.6507	36.0752	32.043	30.3147	31.4651	22.3708	19.4961	18.7054	13.4958	28.5266	30.1173
ZBTB12	ENSG00000099974	393.211	-0.592598	0.157825	-3.75478	0.000173496	0.00334442	18.3962	19.0104	9.21227	14.37	17.5826	16.0473	7.01131	7.85012	21.4549	24.3116	17.642	18.8967	18.5698	20.9984	12.2682	11.5475	22.3556	21.343	15.1583	14.3811	18.8004	18.9165	15.4107	14.1519	20.33	19.3721	13.7582	12.9581	19.7783	17.7668	7.22378	8.8156	18.1443	14.658	18.4662	8.70637	17.7808	14.6349	23.0925	12.9108	21.1097	14.4386
DDTL	ENSG00000274026	484.067	-0.5914	0.217041	-2.72483	0.00643342	0.0478228	23.9232	22.0837	25.3777	42.1677	16.85	18.2332	21.226	17.9657	15.5898	21.3852	15.2233	24.4275	14.1691	14.0257	11.1765	10.1673	27.1619	18.7855	9.82737	18.0301	16.8977	23.1625	18.713	4.36904	25.9949	26.1907	24.0673	20.4484	28.6155	25.3454	17.4004	25.4183	20.3857	25.4526	18.7832	18.0746	14.1266	18.8309	18.9947	18.7604	22.8213	40.9536
FAM27E3	ENSG00000124120	133.172	-0.591172	0.170906	-3.45905	0.000542083	0.0078503	4.38909	5.43933	4.87018	8.45122	6.33184	5.06478	5.57063	6.32225	5.8651	7.42855	4.93216	4.74451	5.65798	5.77056	4.36664	3.0364	7.14323	5.25437	3.38395	4.37873	6.52353	5.3075	3.90271	4.17908	5.4531	4.06408	5.57149	5.46788	5.89142	4.86832	5.5892	5.02489	5.2832	6.4389	6.18181	6.36431	5.39217	3.32611	5.20666	3.80221	5.7492	8.20843
TTPAL	ENSG00000170836	671.488	-0.590286	0.140178	-4.21097	2.54278e-05	0.000743028	26.2262	30.433	42.1007	32.4209	40.5028	37.7459	42.9323	40.8312	24.6713	18.6389	12.9944	26.2168	17.7477	21.2389	12.3721	12.1916	19.8423	24.4119	18.5422	14.1236	21.5186	30.3752	13.8596	14.4368	33.9893	36.3509	39.4932	37.0767	34.6647	34.3292	51.621	42.2267	36.6088	38.6713	37.6457	48.216	21.3904	19.7008	21.6462	15.6267	27.0783	32.8337
PPM1D	ENSG00000112149	1068.25	-0.589385	0.0970176	-6.07504	1.2396e-09	2.31765e-07	42.2111	47.6757	45.4159	41.7555	47.9336	50.2213	41.9238	40.357	46.164	39.844	34.6674	41.9415	39.219	43.4395	27.1875	31.1461	51.4577	52.8692	42.4617	40.3959	51.1462	47.6042	35.7248	32.3879	60.3018	55.5876	54.9569	56.851	55.6003	55.1073	46.0846	45.988	55.5536	57.382	56.627	45.3648	50.4458	36.9455	43.0513	30.543	46.1253	41.5146
CD83	ENSG00000151773	386.871	-0.589275	0.10065	-5.85469	4.77909e-09	7.13667e-07	14.1697	16.8891	17.7204	15.1945	14.4429	11.6756	15.1752	15.6476	18.617	18.9541	14.6068	14.2606	17.4092	16.8308	12.1122	11.5475	24.0312	20.6455	15.4364	16.3129	18.9816	17.1201	14.5601	13.8195	17.577	16.9337	15.2742	15.6546	16.254	13.2499	19.984	17.6018	16.8635	15.6806	16.4056	20.4676	19.8307	14.2255	16.5842	11.4066	14.3511	15.2063
CCDC122	ENSG00000153187	122.953	-0.589187	0.162013	-3.63666	0.000276193	0.00475776	4.55165	5.27615	3.60863	3.82808	4.34333	6.45093	4.32204	3.16112	7.18948	6.66318	4.60019	4.55473	7.68905	6.97276	4.78251	4.37058	5.82041	7.25382	5.70173	5.32316	6.70473	5.14419	3.30229	4.0841	4.87073	5.2833	5.07878	6.17946	5.3128	4.81813	4.64009	3.96702	5.38993	4.35573	4.00233	4.12407	9.84852	7.01043	7.80999	4.93034	3.99372	3.80895
HNRNPU	ENSG00000104218	27371.8	-0.588866	0.0831442	-7.08247	1.41606e-12	1.05049e-09	1022.44	1212.15	1527.95	1345.33	1368.99	1335.18	1456.77	1460.91	1101.66	982.82	749.736	1022.51	912.483	975.505	675.01	678.728	915.7	1135.5	852.664	784.351	964.349	1213.84	656.105	691.21	1281.9	1307.28	1444.99	1420.45	1319.15	1413.72	1662.21	1530.86	1384.2	1464.7	1391.82	1734.3	1146.93	875.74	943.273	659.705	1234.76	1344.68
CSPP1	ENSG00000047621	729.919	-0.587803	0.146424	-4.01439	5.96005e-05	0.00146906	24.9528	25.5648	38.492	32.3325	31.7115	34.1739	48.5509	43.202	34.1311	26.2926	28.7868	24.9155	30.0792	32.8601	24.0165	20.2427	16.9762	28.9223	22.8069	20.2194	22.2887	25.9659	13.5094	16.1464	31.1833	32.4223	35.9304	40.6346	27.1952	35.6843	50.6719	38.4654	35.3814	32.2703	28.0955	38.9496	38.681	26.7624	25.6476	19.4707	34.7146	31.9479
C12orf4	ENSG00000184271	610.507	-0.587659	0.13221	-4.4449	8.79312e-06	0.000326154	20.6992	24.0962	33.1524	28.3867	27.8392	26.87	32.4153	30.3995	24.255	21.9255	16.5986	20.7674	21.0844	23.3628	13.3598	15.7801	19.6218	24.0864	22.5288	17.3432	24.4179	24.224	11.458	16.6213	33.0363	28.2679	30.1315	33.1444	28.6681	27.7042	41.0754	32.8528	29.1376	28.1418	25.599	34.1127	27.5402	21.0824	20.1517	13.5375	30.0187	28.4638
POU6F1	ENSG00000131269	370.273	0.608433	0.120584	5.04572	4.51811e-07	3.07405e-05	18.7484	15.8284	12.0581	12.1026	16.4314	13.435	12.0057	12.7499	15.4385	16.658	20.9143	18.3274	16.8772	16.7106	21.3134	26.0855	17.6376	14.1821	18.9131	22.5805	15.3122	15.732	28.0194	22.2726	11.3298	12.3277	12.3937	12.1342	12.7823	14.2536	10.862	12.2243	10.7799	12.9914	13.8298	11.914	15.9091	20.6219	18.1751	24.1503	10.1379	11.8993
ABCB7	ENSG00000085831	1701.56	0.609389	0.092908	6.55906	5.41464e-11	1.88855e-08	69.5481	64.864	66.3342	61.9265	59.446	63.9228	71.1696	66.8578	61.0349	66.4067	84.653	69.3512	72.5382	66.9625	107.71	99.5572	71.5645	66.6328	92.6184	94.7866	81.1816	64.7787	108.775	96.5937	67.9785	59.3807	65.1145	68.9103	61.4391	60.3772	75.0324	66.0876	60.9436	68.8584	64.1561	78.8665	71.0341	77.7799	61.6603	101.657	57.7992	61.6223
TTC39A	ENSG00000105355	621.028	0.609556	0.17791	3.42621	0.000612059	0.00865653	26.1178	28.6653	18.5712	14.4584	14.6522	14.3413	18.5848	19.7043	28.5687	30.1644	38.7459	25.783	33.416	31.2572	40.9633	42.5556	38.9791	30.8287	42.7862	43.0146	40.2284	28.7694	56.0389	48.1544	15.7769	16.7982	16.6008	16.7782	19.8309	18.1684	18.6658	18.3364	11.7404	16.476	14.7016	19.8057	29.9912	34.8474	33.6986	44.958	10.4012	14.7043
PLIN3	ENSG00000003436	479.451	0.609605	0.161155	3.78272	0.000155122	0.0030806	19.9676	21.8661	13.5544	13.5455	15.8034	14.6079	11.7175	10.6424	18.9954	23.3662	23.9969	20.3065	23.7442	20.1168	27.9153	29.6739	30.8658	22.6449	24.2903	29.9213	26.8189	21.3116	45.9319	38.704	19.3241	20.0495	13.076	17.0029	18.3055	19.0216	12.9712	13.4879	15.6895	18.3319	19.021	16.6999	18.0482	20.5707	25.4066	30.0834	12.9906	13.287
TFPI	ENSG00000116285	764.617	0.610376	0.129231	4.72315	2.32221e-06	0.000111159	27.0389	26.4895	34.2673	28.8284	26.6356	25.1639	44.2769	41.4107	32.1635	30.7497	37.3232	27.4639	33.9963	31.3774	49.9045	50.2387	30.028	29.6663	40.1439	38.6788	36.5589	26.5375	44.2307	48.2019	20.6477	19.8688	27.7059	29.0622	22.2506	23.4382	41.7081	34.2927	21.3463	27.7252	21.0419	40.0188	38.0572	42.3184	30.0829	48.3006	16.2821	29.0543
ERRFI1	ENSG00000130787	582.632	0.611373	0.121628	5.02659	4.9928e-07	3.3007e-05	22.1351	21.3766	32.2136	26.1193	20.6177	23.4579	37.9859	36.5637	16.4601	15.1272	22.5267	22.2043	16.442	18.3536	26.6157	28.2477	17.9903	19.7155	23.5486	26.8305	19.4347	21.4205	29.2703	27.5439	23.4536	21.0429	26.0003	26.9274	19.3575	20.477	41.339	32.4414	22.6804	29.3159	24.5687	38.7968	21.7469	26.6601	19.4285	31.713	24.7962	26.2197
HIP1R	ENSG00000140105	958.229	0.611705	0.143228	4.27084	1.94737e-05	0.000594737	38.7974	30.1611	45.0638	50.0006	36.1072	33.161	51.2882	58.6915	33.7527	37.2778	42.8719	38.7423	36.7527	39.1917	47.0973	47.0182	31.0863	27.3878	36.4818	34.5147	30.4431	30.7563	46.5323	50.5764	31.3421	31.9708	39.2658	39.2864	35.4537	32.9741	44.3445	45.0771	23.7477	41.8529	29.958	50.2526	24.9555	41.9602	34.4218	51.2254	37.5234	50.225
WARS1	ENSG00000144485	1706.64	0.611817	0.136891	4.46937	7.845e-06	0.000297218	43.5658	51.4288	95.878	70.7311	81.9999	81.8361	110.356	106.583	41.8125	41.2847	49.6062	44.1375	43.3779	40.7947	63.1084	68.089	68.2134	55.1011	74.0298	62.032	55.3141	51.7141	92.3641	87.8556	69.408	67.5089	81.0709	85.5387	113.831	113.276	119.43	96.2663	55.2334	87.7963	95.5803	130.137	49.3317	57.7209	43.3406	69.1083	52.1817	71.1594
HES6	ENSG00000154734	314.421	0.615355	0.20959	2.93599	0.00332484	0.0297399	12.5712	10.8243	12.7916	25.6776	11.6171	11.6223	9.26838	11.1693	7.64355	9.81469	9.4375	12.6068	11.0258	8.81613	13.0479	14.1239	14.1983	9.53226	8.39035	12.2347	9.78529	10.8872	14.3099	15.3866	13.8181	11.6052	13.6824	12.696	13.0453	10.5898	13.0766	12.812	9.60582	13.4081	14.7016	14.6634	6.32801	10.5924	14.1255	15.9192	15.3166	25.452
ADAMTS1	ENSG00000227398	5235.11	0.615722	0.198709	3.09861	0.00194429	0.0201851	190.736	163.588	377.762	182.305	196.863	211.974	572.19	581.014	156.239	158.746	247.936	190.431	172.351	180.13	223.738	229.846	126.197	152.098	222.368	240.1	151.944	163.28	240.517	234.931	128.757	132.444	213.119	207.929	197.731	179.877	469.124	379.1	119.859	225.778	180.144	515.865	164.751	247.719	166.902	261.893	115.072	181.855
KIF9-AS1	None	160.604	0.615838	0.186451	3.30295	0.000956733	0.0120653	7.01712	5.95606	4.5768	3.56306	5.38991	5.49128	3.36159	4.21483	6.47053	8.86924	9.91175	6.88632	9.09146	9.25694	12.2682	11.1335	8.28967	8.50929	9.08569	11.2473	9.64938	5.93351	12.7088	12.7747	5.24133	5.5994	5.15458	4.90611	5.62841	5.77172	3.9019	4.64288	5.49666	5.71926	5.27039	5.75333	7.39753	7.72682	8.34029	10.6128	2.89654	3.95658
AC004151.1	ENSG00000163898	319.529	0.616104	0.130777	4.71108	2.46402e-06	0.000115516	15.0367	11.6946	14.5225	18.2275	11.7218	11.3024	16.5198	17.8603	9.57336	11.3904	15.6976	15.1282	14.0724	11.7816	14.2436	15.6421	11.9054	11.3922	12.9332	10.6893	9.28696	11.6221	18.8131	16.5264	15.2475	12.3729	13.6824	14.3438	12.0984	10.7404	16.3985	14.4282	11.7404	16.2109	11.6503	15.9362	8.11054	11.6158	10.9918	16.2534	12.6834	18.0704
LIPH	ENSG00000172840	164.092	0.616616	0.170027	3.62658	0.000287205	0.00491033	6.77328	6.5	3.93135	5.03539	3.34907	3.14549	4.27402	4.10946	9.53552	6.57314	10.2437	6.75076	8.99474	8.69591	11.9043	12.4216	10.0534	8.78828	11.1253	12.8786	11.0538	6.8317	12.3085	12.1573	2.91185	3.5222	4.92717	4.11964	4.20816	2.50944	4.11281	4.08456	3.14857	5.3405	3.28904	4.17499	7.57578	10.3365	8.19566	11.0724	4.25704	5.13765
PDP2	ENSG00000104998	499.634	0.616826	0.113405	5.43915	5.35358e-08	5.30673e-06	19.1819	17.0795	26.8153	20.171	21.5073	20.7389	30.7825	32.4015	17.0656	12.471	21.0565	19.1949	15.9101	18.8745	24.7443	24.2452	13.0959	19.5295	23.5023	23.1815	17.1696	17.0656	24.7672	23.3649	18.9535	16.9337	19.9361	20.6731	18.8315	19.8748	34.5898	26.3293	19.3184	22.1574	20.8042	32.8907	17.4689	21.7477	15.6682	24.5681	16.2382	19.9305
IL27RA	ENSG00000196236	451.562	0.619647	0.202633	3.05798	0.00222834	0.0222701	14.1697	13.136	29.6612	20.7894	12.6113	13.9148	31.9351	35.0885	15.3249	15.1272	17.4997	14.5046	18.5214	15.9893	20.8455	21.6689	17.4171	16.6466	19.0058	21.6361	14.9044	13.1463	26.8186	23.1274	10.6944	8.62488	24.4842	23.8939	15.7806	12.8985	35.2225	29.7673	9.49908	25.642	13.7506	39.0514	11.8093	17.2446	17.693	24.4846	8.4702	21.0821
XPNPEP3	ENSG00000138030	434.038	0.623945	0.0871291	7.16115	8.00023e-13	6.57076e-10	22.0538	19.2008	16.3415	18.1981	20.3561	18.7663	14.887	14.4885	17.2926	14.4969	21.6256	21.5536	16.5387	16.5102	25.784	25.9014	15.5652	16.0886	19.3766	19.7472	17.2149	19.6241	24.8673	21.9877	20.2771	20.2301	15.9186	16.1789	13.8343	14.5046	13.4985	16.1032	19.1049	14.8095	16.0489	17.1582	18.2264	21.7988	18.3197	26.9915	16.8965	18.0704
KHK	ENSG00000124920	261.656	0.624462	0.140719	4.43764	9.09506e-06	0.000333587	11.2436	10.1171	6.60115	9.54075	9.68091	8.37021	4.70622	6.37493	10.8599	13.5515	11.8087	11.6308	13.4438	11.3007	17.5185	15.8721	15.962	11.2062	14.8338	17.3861	14.6326	10.4789	19.9639	20.8479	10.7474	9.93442	8.6415	9.21301	10.3626	7.92984	4.90374	6.64108	8.75197	9.65835	8.91608	6.77162	9.44744	11.9228	12.1007	15.6267	9.87458	9.3895
MYRF	ENSG00000155158	538.671	0.62448	0.157722	3.95936	7.51504e-05	0.001751	27.7976	24.3954	14.1411	15.224	13.1346	14.5546	15.8955	17.6496	29.6661	29.264	36.0901	27.3826	32.6906	33.0605	39.1958	41.4515	26.9414	26.0858	30.5483	32.3253	25.5505	23.6524	42.1292	38.3241	13.7122	15.2629	13.1518	14.1566	14.4655	11.8446	12.0748	13.9286	12.9679	15.2261	13.4732	11.7612	25.0446	32.033	32.397	39.1085	11.4106	15.1767
TTC39B	ENSG00000060982	108.288	0.624642	0.178807	3.49339	0.000476932	0.00710824	5.49991	4.51464	2.6698	2.2674	4.6573	6.13104	3.1695	3.37186	4.84344	4.32207	5.02701	5.55785	4.59409	5.49005	7.01782	6.25683	2.64564	6.55634	6.39706	7.59838	5.61748	4.51818	6.45448	7.12343	3.17657	3.56736	2.8047	2.47178	4.57637	4.21586	2.32005	2.52714	3.4154	2.31043	4.83449	2.49481	5.70412	7.01043	5.49592	8.18938	3.07209	2.27356
BCAT1	ENSG00000101187	2139.93	0.62547	0.122528	5.10473	3.31262e-07	2.36585e-05	77.4051	65.1903	125.481	93.7584	125.067	127.472	164.382	156.159	69.5109	57.2674	81.523	77.2135	63.7853	67.3633	100.745	100.201	39.1114	58.3095	86.4994	79.5469	60.705	65.4319	68.8978	88.2356	64.3784	66.7864	90.8115	91.5683	104.678	113.226	162.772	126.21	65.3195	79.1228	91.9743	139.251	72.371	100.193	63.203	100.027	57.4042	94.3379
SLCO4A1	ENSG00000037042	649.001	0.62587	0.136948	4.57013	4.87418e-06	0.000200522	23.4085	17.7594	35.0594	34.5999	27.6298	24.5775	41.2995	43.0966	18.5791	19.5393	28.8816	23.9394	17.2157	20.6778	29.4228	29.7659	23.5021	16.5536	25.8664	26.8305	17.2149	17.9638	31.672	29.396	21.9712	22.3976	35.4377	35.7659	24.6177	25.4959	35.0643	35.1742	16.0097	37.0426	22.8648	40.0697	15.7309	27.1206	22.6586	31.9637	24.9717	34.6348
TUBG2	ENSG00000247049	494.286	0.627771	0.164747	3.81051	0.000138681	0.00282233	25.3863	22.0293	20.5662	23.0568	11.3031	12.9019	17.1441	17.0174	18.844	26.0675	32.4385	28.1417	24.1311	22.4811	35.6089	31.8822	27.4706	17.2976	28.8331	25.1992	22.1528	23.3802	37.6762	32.1504	17.3652	17.2046	16.4492	15.0929	15.991	16.4117	14.1312	21.7745	13.0212	14.9231	13.0769	12.8304	18.7612	21.0824	21.9355	27.9943	15.0971	23.2375
AC008443.1	ENSG00000172830	105.86	0.627917	0.187218	3.35394	0.00079671	0.0105359	5.63537	4.841	2.93384	3.47472	3.82003	3.09218	1.58475	2.58158	5.44887	4.63722	5.59611	5.31385	6.09321	7.73415	8.21344	6.99293	3.57161	5.25437	3.94022	6.56809	5.02855	4.57261	7.10493	7.31339	2.2236	3.25126	2.72889	2.50923	3.15612	2.60982	1.79276	3.26177	3.4154	2.68919	3.3683	1.73109	4.23352	7.47097	6.74937	6.76877	4.03761	2.74599
SSH3	ENSG00000095539	530.82	0.62801	0.123268	5.09469	3.49314e-07	2.47938e-05	24.0858	21.4309	14.1998	15.3712	14.4952	11.729	13.3023	14.3304	24.4442	27.9584	36.0901	24.2648	32.8356	28.2517	36.2327	35.5627	32.6736	21.622	30.4092	34.3859	25.9129	21.1211	46.3822	38.9414	12.918	15.1726	15.5774	13.9319	14.2025	12.8483	13.973	13.8993	13.715	15.9079	13.9091	12.9323	19.7862	32.033	25.6476	36.9776	14.4388	15.3834
SEMA4G	ENSG00000080561	357.552	0.628725	0.156901	4.00715	6.14563e-05	0.00150352	16.7436	13.1088	6.07306	6.44884	9.26228	7.9437	7.53956	7.32327	18.617	22.8259	29.0713	16.9718	22.4869	21.1186	28.799	31.1461	20.8565	17.1581	23.6877	23.0527	15.9464	13.7178	31.672	29.2536	8.36496	11.2891	7.46656	8.01457	9.31054	10.4895	6.59104	6.34723	9.60582	8.25695	8.67831	4.42956	17.8699	22.3617	18.3679	26.7408	11.4106	6.46635
MID2	ENSG00000172348	142.597	0.628855	0.153807	4.08858	4.34014e-05	0.00114512	4.52455	5.84728	7.33461	4.77037	7.06445	5.11809	11.4774	8.90383	4.95696	3.64674	6.40233	4.41917	4.20722	5.32975	6.29004	6.39485	4.32121	4.64988	6.35071	6.09588	4.84734	5.87907	6.95483	6.22113	4.76485	4.42533	7.80767	6.51652	6.25963	7.02644	9.01655	7.37572	3.5755	7.08279	6.26107	9.06277	4.32265	7.62448	5.49592	8.06403	3.46708	4.93096
RCAN2	ENSG00000178026	88.0896	0.629304	0.207479	3.03309	0.00242063	0.0236379	3.25118	4.29707	2.02435	2.35574	1.56988	1.70603	0.72034	2.68695	4.95696	3.64674	3.69912	3.22627	5.17439	4.56836	6.65393	5.15268	6.04088	4.41739	5.79444	6.18174	6.34232	4.32765	7.85545	8.31067	2.48831	2.75454	2.34988	2.39688	1.52546	1.95736	0.527283	2.02759	2.66828	2.34831	1.66433	2.08749	4.32265	6.75457	3.71215	6.60164	1.97492	2.36214
LRRC75B	ENSG00000159753	277.814	0.630334	0.160309	3.93199	8.42457e-05	0.00190628	13.8988	11.2322	8.00939	11.1309	7.64007	7.57051	7.34747	8.48235	11.9951	16.5229	20.2503	14.0709	17.2641	14.5466	18.8701	17.8964	16.403	9.67176	12.9332	15.5402	14.6326	11.4315	20.5643	19.5657	6.30019	6.27675	8.45199	8.16437	9.20534	7.12681	7.22378	7.87527	5.17647	8.06757	6.41957	7.12802	10.2941	13.6627	16.2467	18.9693	7.41691	10.9249
CARMIL2	ENSG00000176438	437.627	0.63073	0.154321	4.08713	4.36744e-05	0.00114786	17.7731	16.0732	16.5762	17.4619	12.3497	12.1555	17.7684	20.758	18.2764	24.0865	23.2381	17.9478	24.8081	21.4392	24.1205	26.5455	19.0486	16.6001	22.7606	21.3356	17.2149	16.2219	32.5726	30.5358	10.3768	9.66348	14.6678	15.018	13.6765	11.7944	16.2403	16.4558	8.43177	14.961	11.7692	18.5329	17.7808	22.2594	23.8638	28.7464	10.3573	17.2436
SYNE3	ENSG00000112246	427.983	0.632191	0.198102	3.19123	0.00141667	0.0160409	18.1524	16.046	20.3315	14.7823	13.5533	14.3946	24.7317	26.1846	19.7521	17.7835	23.7123	18.1105	19.4402	21.88	25.628	22.819	14.2865	17.7626	20.8136	24.1689	16.9883	16.113	28.77	28.0188	8.73556	9.52801	16.0323	15.2801	13.0453	10.7906	21.8295	20.2465	9.28562	19.3925	13.1958	26.2719	18.8949	24.6132	22.8514	27.7854	8.55797	14.7634
SIM1	ENSG00000169093	79.7142	0.632532	0.169442	3.73303	0.000189191	0.00358387	3.63048	3.2092	2.49377	2.17906	2.87811	4.58496	3.64972	2.84501	3.40554	3.33159	3.36715	3.71427	3.43348	3.6066	5.71822	6.7629	2.29289	4.23139	3.61573	3.21965	3.12586	3.29337	3.7526	4.13159	1.853	2.43845	2.08457	2.47178	2.7879	2.96114	2.58369	2.49775	2.08126	1.62866	1.86247	2.74938	3.74333	5.01476	3.37469	5.97491	2.54545	2.24403
ASMTL	ENSG00000116761	517.149	0.632823	0.215698	2.93383	0.00334807	0.0299128	20.3198	21.3494	17.7791	24.8531	11.4601	18.4464	28.8136	19.1248	17.1791	21.7904	28.6445	24.4817	25.872	17.3918	28.1232	29.3519	29.5871	13.9032	28.6014	32.7546	25.6411	22.6453	44.681	23.0799	13.3416	17.1143	18.2684	17.8268	19.3575	18.2185	18.6131	19.3062	15.0491	20.453	14.7412	24.4389	15.107	29.7815	26.2261	28.621	17.6426	25.2158
CTH	ENSG00000223459	222.283	0.632875	0.142222	4.44992	8.59021e-06	0.000319659	7.93829	7.07112	9.59367	7.09667	12.559	13.8082	12.1978	11.4854	7.41651	5.2225	8.77356	7.97078	5.89978	7.61393	10.4487	8.14308	7.05504	6.88183	10.3836	12.2776	8.42622	7.18554	9.25642	12.4897	6.51196	6.41222	5.7989	6.02965	13.7817	11.6438	14.553	9.69716	6.51061	7.42368	12.5221	14.6634	6.59539	12.1275	6.99042	12.0752	7.98744	7.20452
TCAF1P1	ENSG00000184903	876.907	0.634125	0.184969	3.42827	0.000607433	0.00860518	45.9499	42.5355	34.0033	24.2936	37.7817	40.6781	26.5085	26.7115	36.7042	39.3038	51.3135	47.1469	41.6853	48.7292	52.1398	56.4955	12.1258	43.7554	46.0774	42.2419	34.1126	40.3098	46.8825	53.5682	31.7127	40.0989	34.3386	38.9118	35.3485	37.742	25.626	33.6756	31.9127	31.0961	33.9603	21.9441	36.8985	50.5058	40.9301	54.9858	31.5987	23.8576
IMMP2L	ENSG00000182400	162.106	0.634822	0.139779	4.54161	5.5825e-06	0.000224442	5.60828	5.49372	4.87018	5.03539	4.60497	4.7449	3.36159	4.26752	6.73541	8.50907	7.58794	5.72052	9.96192	7.05291	12.3721	10.2594	9.5243	6.27734	8.52942	11.1185	11.2803	6.04238	12.6588	10.9226	7.51787	4.19955	4.35865	4.34434	4.05035	4.76794	3.5328	4.67227	5.06974	4.92387	4.59673	4.53139	6.14975	9.21078	8.19566	10.9888	6.80249	5.22623
TRAPPC6B	ENSG00000172340	191.955	0.635393	0.149843	4.24039	2.2313e-05	0.000673403	8.75108	6.41841	7.56932	5.50654	8.21569	8.58346	9.79663	8.11355	5.97862	5.2225	10.6705	8.29612	6.48008	7.57386	8.62931	8.87918	3.6598	5.44036	7.78773	7.7701	5.88929	7.10388	8.60597	10.4002	7.04139	9.34739	8.7173	7.11574	10.7308	9.53588	9.06927	7.6108	8.8587	7.27217	6.57808	6.92437	7.57578	9.15961	7.08684	10.1114	9.91847	5.75771
SUCLG2	ENSG00000137094	1149.52	0.636161	0.102181	6.2258	4.79096e-10	1.09087e-07	47.2233	44.3305	35.2061	40.1948	37.0491	37.426	28.2373	25.8158	42.6828	43.5808	53.6373	47.2553	54.1135	45.7637	71.4258	70.4813	46.2546	49.0563	68.0036	72.893	68.1799	44.5285	72.05	71.2818	53.1016	42.4471	40.6302	38.8744	36.874	39.3982	34.3262	35.5562	54.6464	43.1406	42.282	32.9417	47.46	64.8848	46.9563	70.905	47.8369	40.0087
DNAJB5	ENSG00000196132	169.157	0.637653	0.141448	4.50806	6.5424e-06	0.000255986	7.01712	7.04393	7.33461	4.38757	5.49457	5.33134	8.83617	7.37595	6.58405	7.29349	7.16112	7.13032	6.72188	6.41173	8.26543	9.61528	8.95108	6.55634	7.32417	8.19939	8.74334	6.96779	13.3593	11.6824	5.24133	5.05752	5.98841	5.9173	7.36427	6.17323	6.80196	7.4051	5.71012	5.41625	7.17249	7.99357	6.50626	8.34087	7.13505	12.3259	5.57365	4.3109
MYT1	ENSG00000129355	164.448	0.639216	0.202698	3.15354	0.00161301	0.0175759	8.6698	7.80543	3.31524	2.88578	4.44799	3.99851	3.69775	2.95038	9.64904	8.14889	14.18	8.67568	10.3488	10.8198	15.2313	13.9398	6.96685	8.46279	11.218	11.5908	8.51682	7.78433	13.7596	11.1126	1.90594	3.43189	3.14581	3.52042	4.31336	2.96114	2.84733	3.32054	4.26925	3.74971	3.5268	3.66584	9.22463	10.8483	9.15986	13.2451	3.11598	3.10031
CDKN2D	ENSG00000001617	184.137	0.64011	0.115903	5.52282	3.33595e-08	3.61872e-06	7.04421	6.96234	8.39079	11.2487	7.79706	7.41057	6.43504	7.27058	5.14615	7.06838	5.88065	7.02188	7.35054	4.88895	8.88923	8.55714	7.01094	6.27734	5.65538	7.94181	7.42957	6.96779	11.1077	11.0176	8.25907	6.72831	8.94471	7.3779	7.31167	7.47814	7.54015	8.4042	6.61734	9.50685	8.32167	7.99357	5.39217	7.01043	6.70116	10.2785	8.1191	11.3973
SEMA3F	ENSG00000277117	256.301	0.64135	0.183009	3.50447	0.000457521	0.00689037	12.3545	12.1841	7.65733	6.71386	8.16336	6.93075	8.45199	10.1683	11.5032	13.1013	16.0295	12.4171	14.4109	14.9474	17.9864	17.2983	15.3006	11.1132	13.5358	15.1538	13.2283	12.5747	19.5636	20.1831	5.87665	6.77347	7.92137	6.29181	8.2059	6.57474	7.75107	7.6108	6.40388	10.0371	7.05361	11.3539	9.31375	12.9463	13.9808	17.5487	5.61754	6.70257
FP565260.3	ENSG00000024422	198.9	0.643773	0.208018	3.0948	0.00196946	0.0203741	7.5048	7.96861	15.8721	9.62909	9.26228	8.10364	17.9605	21.0215	4.84344	5.53765	6.82915	7.42855	4.98096	5.61027	7.74559	7.68302	3.52752	6.04485	6.30435	5.92416	4.98325	7.75711	7.45517	8.83305	4.39425	5.50909	10.7261	10.1493	9.10014	6.97625	15.9767	16.1913	4.37598	11.6279	8.32167	16.8527	4.67916	7.47097	5.20666	7.98047	4.43259	9.59619
EHD2	ENSG00000127585	124.227	0.643957	0.226938	2.83759	0.00454551	0.0373733	4.7142	6.14644	3.25657	2.65021	3.66305	3.41206	4.32204	4.00409	5.97862	6.21297	7.35082	4.74451	7.73741	6.6121	9.35709	9.15521	10.0975	6.64933	7.74137	7.94181	6.0252	6.26013	12.3586	10.3527	3.17657	3.29642	2.9563	2.65904	3.68214	3.86454	3.5328	3.29116	2.72165	3.18158	4.75524	5.14236	5.43674	5.73115	5.64055	10.1532	1.97492	2.59835
FBXL16	ENSG00000197380	107.815	0.644534	0.205744	3.1327	0.00173204	0.0184835	4.68711	3.91632	4.28341	3.41582	2.56413	1.70603	5.81074	5.21585	4.46504	5.98786	5.64353	4.63606	5.85142	4.76873	7.90154	7.77503	6.30544	5.34737	5.65538	5.79538	4.80204	3.97382	9.60667	7.17092	2.54125	2.25782	4.88927	3.74512	3.20872	2.45925	4.64009	4.37841	1.8678	3.82547	3.05128	4.48047	3.47595	4.19602	5.9298	7.22838	1.31661	3.66131
DACT3	ENSG00000183421	140.788	0.644756	0.136215	4.73336	2.20831e-06	0.000107594	7.42352	6.93514	3.19789	3.32748	3.71538	3.89188	2.73729	2.05473	7.49219	7.1134	10.0066	7.37432	8.02757	6.49188	10.7607	9.0172	8.46604	6.46334	8.15857	8.75746	7.06715	7.02223	12.3586	10.4002	4.50013	4.69627	2.72889	3.03355	3.73474	2.81057	2.84733	3.14423	4.05579	3.33308	3.5268	2.95304	6.63995	7.72682	8.96702	11.2395	4.95923	3.33652
RIPK4	ENSG00000111424	491.444	0.646557	0.176401	3.66528	0.000247073	0.00439438	21.1868	22.7908	17.4564	13.6633	17.4256	15.7275	21.178	20.9688	21.4171	24.1766	28.6445	21.1741	24.0343	24.7252	27.5514	31.3762	21.6061	23.9004	25.4492	27.7749	22.787	22.9447	40.6282	38.3241	16.4123	14.721	16.6387	16.2164	17.9899	16.1106	17.6113	17.3373	12.0606	17.0063	17.634	22.5551	19.6079	26.1995	22.6104	34.4706	9.52349	13.228
VDR	ENSG00000185100	417.098	0.647374	0.170642	3.79376	0.000148383	0.00298022	15.9308	14.4686	22.796	13.9578	14.6522	15.3543	26.7967	26.7115	13.3195	15.3073	19.0173	16.05	14.8462	15.0275	21.2094	20.3807	15.3888	14.4611	19.7938	21.5073	14.6779	14.7521	26.0181	23.0324	15.6181	15.0823	20.2772	16.8531	17.6216	18.6201	29.7915	22.7442	11.7404	20.8696	17.2377	29.0212	13.8147	19.5985	15.2825	21.1002	10.5768	13.9957
ADSS1	ENSG00000101265	87.8777	0.647393	0.163603	3.95709	7.58676e-05	0.00176058	4.49746	3.83473	1.907	2.29685	2.93044	2.50573	2.16102	2.37084	4.65424	4.90735	6.11778	4.41917	4.88424	4.92902	6.54996	5.2447	4.76215	3.06892	5.79444	4.6363	4.43962	3.45668	5.65392	5.84121	3.38834	2.93517	2.8047	3.03355	2.10408	1.95736	2.58369	1.96882	2.50819	2.57556	2.85314	2.08749	3.52051	4.7589	5.49592	5.22282	1.93103	2.36214
RASSF2	ENSG00000105613	149.987	0.647499	0.219877	2.94482	0.00323139	0.0291764	5.85212	7.34309	5.10489	3.00357	3.76771	4.58496	4.75424	4.3202	7.9841	8.59911	10.0066	5.9103	9.33325	8.89628	11.9563	10.8114	5.64403	9.20677	9.45653	10.26	8.19971	7.45771	13.0591	12.5847	2.75302	2.03204	3.41112	3.48297	4.47116	4.76794	4.06008	5.2012	2.61492	3.74971	4.31934	5.09145	7.44209	8.39204	8.8706	10.5292	2.41379	2.92315
MAST1	ENSG00000061656	167.941	0.649758	0.206354	3.14875	0.00163969	0.0177867	9.61806	6.5	4.60613	3.82808	4.50031	3.572	4.226	4.53094	7.9841	8.55409	11.9036	9.57036	10.3488	9.25694	11.8523	12.2836	11.6849	8.69528	11.1717	12.4923	9.37757	6.61396	15.911	13.4395	5.98253	4.42533	3.52482	3.78258	5.94402	4.21586	2.58369	4.58411	3.94906	4.65874	4.3986	4.2259	7.04102	9.15961	9.40091	11.908	3.90595	3.95658
SPAG4	ENSG00000131435	95.6425	0.651863	0.196191	3.3226	0.000891833	0.0115538	4.82258	3.34519	2.37641	3.35693	3.08743	2.71899	3.55368	4.21483	4.54072	6.07791	6.97142	4.60895	6.52844	5.53012	7.17377	5.61274	4.62987	3.8129	5.0064	6.43931	3.9413	3.32059	6.90479	7.12343	2.43537	2.30298	2.16037	1.79766	3.05091	2.15812	2.7946	2.35083	1.7077	2.57556	2.21911	2.74938	3.25313	4.34953	4.53172	7.31195	2.50156	3.24794
PDLIM4	ENSG00000126368	438.664	0.65194	0.233749	2.78905	0.00528623	0.041434	18.8026	16.2364	16.7816	15.3123	9.8379	9.22322	18.2006	20.8107	16.4223	25.2571	25.8939	18.9238	22.8254	18.594	26.3558	30.502	33.6878	17.6231	21.7871	23.9113	21.7451	16.3035	40.6282	32.9103	16.8887	12.7341	14.4404	17.0029	14.6759	12.5472	16.4512	16.9847	10.6731	14.5065	10.9371	20.3149	15.4635	19.3938	24.9727	33.9274	5.35422	15.4425
NR1D1	ENSG00000137571	101.172	0.653223	0.211651	3.08632	0.00202648	0.0208487	4.00978	4.37866	3.84334	2.88578	3.76771	3.19881	4.89831	4.689	3.14067	4.23202	5.78581	3.98539	5.17439	4.84887	5.87417	5.2907	5.90859	4.23139	4.82098	6.13881	4.0319	4.43652	8.60597	7.45586	2.43537	3.65767	3.97964	3.96983	3.78734	4.46681	4.21827	3.79071	2.45482	5.52988	3.17016	5.19327	3.78789	5.42413	4.48351	5.59886	2.50156	2.83457
SLCO5A1	ENSG00000013563	259.895	0.653614	0.184798	3.53691	0.00040483	0.00631178	9.83481	8.64853	13.6424	9.83521	10.6228	9.59642	17.2882	16.8593	9.95175	8.28396	12.4727	9.73302	10.0586	10.6996	15.4392	14.6759	5.82041	10.1832	13.6285	14.8533	10.1477	8.9547	11.3078	13.2021	5.71782	6.54769	9.74064	9.69987	10.31	8.83323	17.084	13.6348	6.77744	9.88561	9.19346	17.9728	11.2745	16.2212	10.799	16.7548	5.48588	9.80287
DNASE1L1	ENSG00000080854	181.355	0.656214	0.130727	5.01974	5.17405e-07	3.38996e-05	7.4777	7.64225	3.19789	3.29804	5.38991	4.63827	3.50566	3.89872	8.55169	10.3549	10.718	7.45566	11.4127	9.65767	13.3079	13.4338	9.65658	9.11377	8.7612	11.1185	10.7819	7.83877	14.6602	14.3418	6.30019	6.81862	3.79013	4.90611	5.15499	5.87209	2.21459	3.08546	4.963	4.16635	6.06293	4.32773	7.35296	10.1319	9.59375	12.5348	6.7586	3.80895
IGSF9B	ENSG00000173153	382.55	0.659381	0.204424	3.22556	0.00125727	0.0147217	16.9332	13.5983	15.3733	9.92355	10.2565	10.7693	25.0198	24.1826	20.4333	18.0987	25.0876	17.3785	19.2952	25.4466	24.9003	26.6375	7.23141	16.4141	20.5355	19.8331	11.7786	13.7451	26.0681	25.027	7.3061	8.76035	12.1663	10.1493	8.1007	8.68267	20.8277	15.5155	8.21831	9.05234	9.78787	16.6999	17.1124	22.9758	18.2233	24.6935	10.7962	9.8324
ESRRA	ENSG00000116852	1087.36	0.65939	0.111816	5.89712	3.69904e-09	5.78376e-07	46.5731	43.1611	40.8391	51.2079	49.6605	48.1953	33.7119	43.6235	35.7204	45.5168	44.2472	46.686	41.1534	38.7108	50.0604	49.2265	41.9334	35.7576	40.1439	48.8529	44.4415	43.6304	69.198	65.0607	50.1897	41.9503	44.951	40.4473	48.4464	42.7107	33.0079	40.6399	39.3838	45.9435	51	42.4117	26.9163	42.4719	46.8117	59.5401	43.6676	52.6757
KIF21B	ENSG00000170500	231.92	0.661189	0.215482	3.06842	0.00215195	0.0217914	9.83481	9.54602	8.50815	4.5348	8.00637	7.9437	10.9011	11.8542	11.9951	12.2008	14.9388	9.73302	11.993	14.3863	15.5432	16.1941	9.25974	10.6482	14.4629	15.1538	10.9631	9.47184	16.3614	18.046	3.97071	4.96721	6.55693	5.09337	7.20647	6.02266	10.4929	8.58052	4.10915	5.87076	5.70629	11.4558	9.58113	13.8162	12.5345	16.8384	3.86206	4.66522
LONRF2	ENSG00000126602	1371.73	0.661255	0.185074	3.57292	0.000353021	0.00570113	47.7923	43.3242	106.234	72.174	72.1097	66.9084	120.441	116.013	44.0829	35.9722	51.266	47.7433	40.5731	53.4578	63.1603	59.8999	18.9163	40.826	47.5608	46.9211	31.8022	43.3854	52.3363	58.6971	24.036	33.2803	79.2895	76.8125	54.3904	49.9379	100.817	105.817	31.0054	79.7666	52.4265	105.851	43.5385	59.4607	42.3282	63.9691	27.956	72.0157
TRAP1	ENSG00000107960	4025.19	0.66148	0.111564	5.92914	3.04532e-09	4.86341e-07	142.103	148.113	147.015	156.333	146.47	137.762	165.63	151.049	122.827	142.088	195.959	141.468	152.669	139.776	185.634	201.829	165.97	142.612	200.21	203.869	176.769	149.045	276.292	231.749	192.976	193.45	189.923	195.533	171.535	188.911	151.067	150.188	149.904	198.583	165.086	182.019	128.12	189.64	159.189	245.055	159.793	156.285
STN1	ENSG00000092758	458.803	0.662342	0.185595	3.56874	0.000358698	0.0057766	20.5637	21.7573	10.9726	12.8093	10.2565	9.70304	8.30792	7.53401	19.6008	22.2406	31.1106	20.5776	25.0015	20.4374	31.6581	32.9404	28.2201	22.4589	32.727	34.9869	29.5371	21.5838	43.3301	36.8994	16.8358	18.6045	12.7727	13.033	14.0973	13.7517	9.91293	10.8726	17.077	14.5443	14.2657	10.3865	21.7024	27.6835	21.3569	32.1726	10.489	12.4898
COL9A3	ENSG00000172803	834.586	0.662605	0.154892	4.27784	1.88715e-05	0.000581753	41.0732	30.977	21.7691	34.7177	21.8736	20.6323	21.5622	24.1299	38.9367	46.1471	52.9733	40.5588	53.3398	43.3593	59.6254	51.7569	42.4184	30.8752	39.3095	48.6382	38.0086	31.3006	58.5406	49.0092	20.8594	18.3787	22.286	21.1974	22.5662	20.8284	19.0877	21.9215	19.6386	23.9754	25.282	21.3332	28.8771	51.5804	51.7773	61.3786	24.0501	35.314
SNX32	ENSG00000121281	77.2438	0.664082	0.221499	2.99813	0.00271646	0.0255712	4.52455	3.2092	1.32023	1.85515	2.04084	1.43946	1.20057	1.42251	4.31369	6.03288	7.01885	4.44628	6.48008	5.36983	7.64162	6.48686	3.96846	3.39441	5.0064	4.85095	3.71479	3.10284	5.65392	6.12615	2.70008	1.94173	1.25074	1.79766	1.47285	1.20453	0.94911	1.46927	1.38751	0.984773	1.62471	1.22195	3.52051	3.5308	4.38709	4.76321	1.88714	1.80113
ADCY7	ENSG00000231991	281.076	0.664739	0.184127	3.61021	0.000305948	0.00513193	14.4677	13.1088	9.74036	8.45122	7.06445	8.90334	9.79663	9.95754	15.5141	14.9922	19.7286	14.4775	15.5715	20.1569	16.9467	17.8964	8.99517	12.8802	15.9927	15.8836	11.235	13.0374	19.7637	21.7027	6.77667	8.89582	10.385	8.53888	9.67876	6.7253	6.64377	9.87347	6.56397	8.52208	7.80652	6.46614	9.80395	16.2212	15.5236	20.4735	5.92475	8.23796
ANXA2P2	ENSG00000196924	521.47	0.665116	0.239125	2.78145	0.00541162	0.0419734	9.21166	11.0418	17.427	17.6092	15.0185	14.1281	34.8645	31.7693	15.0222	16.4779	22.005	8.64856	17.6026	16.1896	24.4324	25.7174	23.8989	18.7855	24.1512	25.5426	25.2334	10.5061	38.1765	32.1504	22.2889	23.0749	30.2832	30.0359	24.5125	22.2337	31.8479	17.543	19.2116	31.5885	20.5268	37.524	17.558	17.8587	16.9698	27.4094	17.0721	15.6492
FLNA	ENSG00000115255	27017.1	0.665182	0.111257	5.97879	2.24797e-09	3.90249e-07	1058.15	982.016	1409.36	1060.35	1210.48	1195.66	1708.5	1789.78	823.082	915.017	1252.53	1057.56	894.735	930.423	1192.72	1313.8	838.138	857.718	1100.99	1097.39	712.65	981.316	1585.4	1411.44	833.796	958.355	1202.99	1166.23	1320.94	1227.27	1364.56	1412.67	714.619	1267.78	1215.91	1689.19	686.678	1096.59	862.714	1360.9	910.831	1062.14
REEP6	ENSG00000126458	128.737	0.666892	0.187849	3.55015	0.00038501	0.00607275	5.44572	6.01046	2.81649	3.5925	2.45947	2.50573	2.113	2.10742	5.60022	6.03288	9.01068	5.47652	6.62516	5.61027	8.10948	9.15521	10.9353	5.34737	8.52942	7.94181	7.79199	6.01516	12.1584	10.6377	5.71782	4.24471	4.09334	3.59532	4.47116	4.71775	1.89822	2.73284	3.73559	3.78759	3.60606	2.29115	5.61499	6.60106	6.84579	10.7799	4.08149	3.54321
RRAS	ENSG00000198369	200.327	0.66718	0.211795	3.15012	0.00163204	0.0177456	8.91364	8.0502	3.0512	3.29804	2.87811	4.47833	3.6017	3.89872	8.70305	12.2008	15.5553	8.86546	13.2503	9.69775	17.2586	14.906	18.4313	10.1367	13.5822	18.2018	14.2702	7.81155	20.0139	18.0935	5.55899	4.47049	3.48692	4.11964	5.3654	4.11548	2.95279	3.11484	5.33656	4.54511	4.20046	3.10578	8.06598	12.7416	11.715	16.8802	4.12538	3.30699
SPRED2	ENSG00000091490	761.24	0.667356	0.201911	3.30521	0.00094906	0.0120034	23.6794	19.7176	57.3566	35.1889	29.252	27.0299	69.7769	65.0138	19.2224	19.4943	36.0901	23.7226	20.1656	22.5613	30.3586	31.5602	22.7966	21.9475	37.4089	33.2268	18.8004	19.5425	33.6734	35.1897	14.8769	17.7013	48.2863	49.5855	26.7744	27.102	68.9159	57.8303	16.49	50.9431	25.282	67.1562	22.7719	33.9775	21.839	39.5263	15.4921	35.1073
SEL1L3	ENSG00000196189	1023.17	0.667722	0.135264	4.93644	7.95635e-07	4.78985e-05	35.5191	37.205	40.0176	34.7472	36.2642	37.0528	40.0029	38.8818	40.9422	41.6449	51.5032	35.5432	44.5385	45.4832	63.4722	66.2028	42.8594	43.6159	61.931	56.4513	47.6127	37.2886	69.6483	66.8653	23.8242	25.5134	48.8548	48.3496	44.133	43.313	43.8173	40.3167	22.8405	46.6631	40.5384	42.8191	46.2123	53.576	41.9425	64.6794	21.0219	34.7825
SEMA4A	ENSG00000157510	92.8569	0.669001	0.225551	2.96608	0.0030162	0.0276679	5.79793	3.2636	1.1442	2.12017	1.72687	1.22621	1.29661	1.52788	5.44887	5.49263	7.58794	5.74764	7.30218	7.01283	7.69361	8.3271	6.21725	3.34792	5.74809	5.92416	5.02855	3.1845	7.30507	6.88598	1.58828	1.94173	1.66766	1.27334	1.78847	1.45548	1.21275	1.02849	1.76107	1.78017	1.38695	1.0692	4.94654	5.52647	6.21906	7.10303	2.67711	2.06687
AFAP1L1	ENSG00000092621	275.08	0.669407	0.143311	4.671	2.9974e-06	0.000135159	10.7018	11.3682	12.7622	9.30517	6.48883	7.83707	13.5424	12.3811	9.87607	9.99478	14.2748	10.709	13.0569	11.1003	13.5678	16.1941	12.3022	12.1827	15.0655	15.9266	15.0857	11.3499	18.8131	18.6159	9.26498	8.62488	10.2334	12.2466	8.57412	8.23097	11.7057	12.8414	7.36446	12.5748	9.19346	11.4048	11.3637	15.4025	11.5703	18.3843	7.768	9.21234
PHGDH	ENSG00000100889	6061.07	0.66969	0.137099	4.88471	1.03582e-06	5.78176e-05	252.047	237.236	211.119	214.843	282.683	276.483	223.93	233.923	201.797	257.388	289.67	253.248	240.779	211.547	306.861	311.369	326.825	218.405	297.695	332.955	282.867	238.13	452.564	431.158	250.155	213.093	192.463	190.739	358.061	337.52	198.259	211.016	179.575	213.999	337.662	254.521	176.872	251.147	217.812	301.336	170.501	215.87
PCK2	ENSG00000235501	954.516	0.669697	0.196812	3.40272	0.000667177	0.00925955	39.5289	42.1548	24.5269	21.2606	31.6592	31.8281	21.6582	24.3933	38.0664	53.1704	53.7321	39.6912	51.2604	45.924	53.3874	62.2003	66.8024	42.7324	59.3814	63.8779	57.4433	42.5144	83.3579	86.431	31.3951	23.5265	25.0528	26.2908	41.5029	38.8963	23.8859	24.5074	21.0794	25.1117	37.7645	25.4572	35.5616	57.3115	47.8241	61.7964	15.6238	21.3478
AC105942.1	ENSG00000107819	153.586	0.670222	0.156915	4.27125	1.94383e-05	0.000594446	6.52944	6.66318	3.19789	3.88697	5.44224	4.47833	2.78532	2.84501	7.34084	7.7437	8.91583	6.75076	8.51115	6.97276	11.0206	10.5814	8.15739	7.53281	10.5227	10.26	9.87589	6.61396	13.2592	12.2523	4.28836	3.79314	3.63853	4.49415	3.89254	5.57096	3.21643	3.26177	3.78896	5.15112	3.9627	2.95304	7.84316	9.36429	8.82239	12.7019	3.11598	3.83847
SFXN3	ENSG00000198832	1306.97	0.670885	0.186423	3.59872	0.000319788	0.00532139	68.4102	55.4267	30.424	29.0639	33.5954	30.3887	35.5368	32.4542	68.4892	78.6076	99.0226	67.7516	82.4518	80.5474	112.805	106.412	77.6936	59.4255	82.0029	95.0442	66.4584	55.0891	99.6692	95.7389	33.9893	30.7064	33.808	32.0957	34.8751	33.0744	24.2023	30.355	27.4833	33.7474	34.8718	25.9155	62.567	83.1529	64.9868	98.7322	22.0752	29.261
SELENOM	ENSG00000105755	423.897	0.671443	0.185125	3.62697	0.000286761	0.00490673	15.1992	15.6381	16.9576	19.906	13.2916	12.8485	15.2232	14.3831	12.1843	15.4424	17.1203	15.3993	16.5387	12.4227	21.9372	21.3928	28.3524	14.6936	17.1979	23.8254	28.4951	15.732	31.4718	29.0636	18.8476	16.753	16.4492	17.5646	20.0939	19.4231	15.924	16.8672	14.1953	19.3546	19.338	22.606	13.5027	17.1423	20.4892	26.6573	11.7178	20.2553
ETHE1	ENSG00000116260	88.7269	0.671589	0.178166	3.76946	0.000163604	0.00319118	2.89896	2.85565	1.93634	3.44527	2.98277	2.82561	2.35311	2.00204	3.14067	4.99739	4.50534	3.09071	4.30394	3.56653	4.62656	5.61274	5.37947	3.11542	5.28453	3.99237	4.75674	3.02119	7.50521	6.74351	3.86482	3.61252	3.33532	3.44551	3.20872	3.71397	2.26732	1.85128	2.82838	2.95432	4.20046	2.64755	2.62924	4.09368	3.90499	5.09747	4.12538	3.63179
QSOX1	ENSG00000109452	1139.4	0.672224	0.174429	3.85386	0.000116272	0.00247812	40.7481	37.7489	73.4048	56.8028	36.3165	38.439	81.2544	93.4639	35.4555	40.8345	44.1523	41.0197	41.3952	33.7017	54.4271	56.1735	43.3885	34.3161	39.9121	44.3024	42.6294	37.9962	66.3961	58.982	39.5482	32.8739	50.3708	47.4507	39.2936	33.8775	81.6762	73.669	31.8059	55.9427	39.5081	98.4176	31.2835	42.3696	42.4246	60.5847	29.0093	56.4256
INPP4B	ENSG00000154079	119.437	0.672451	0.15158	4.43627	9.15301e-06	0.000335178	5.01223	3.67155	5.07555	4.68203	4.291	5.27803	4.41809	3.84603	5.60022	4.32207	8.25189	5.01563	5.02932	5.61027	8.83725	7.17695	3.79208	4.78938	7.78773	7.94181	4.30371	3.6472	6.40445	8.31067	3.28245	2.4836	4.05544	5.43043	3.31392	5.26983	5.43102	5.05428	3.36204	4.12847	3.44755	3.41127	5.08023	8.23853	4.4353	6.68521	3.29153	4.78333
SDHAF4	ENSG00000112561	450.416	0.673516	0.197604	3.40842	0.000653401	0.00912896	19.1278	19.2552	6.68916	9.98245	7.53541	8.37021	5.28249	5.79539	20.6981	25.7523	25.1351	19.6287	28.5317	23.0422	39.8196	36.2068	33.4232	21.529	32.4025	39.4944	42.6294	19.5697	41.3787	37.2793	11.6474	9.75379	8.37619	8.83849	7.46948	9.83701	6.6965	6.49416	13.3948	8.4842	9.94638	5.80425	25.9359	33.4658	27.817	36.8104	10.4451	10.1867
TFEB	ENSG00000137819	188.059	0.674661	0.219093	3.07933	0.00207464	0.0212235	6.20433	5.60251	11.2366	10.1297	6.64581	4.58496	12.1978	13.8036	5.37319	7.38353	8.10961	6.20853	7.01203	6.57203	7.64162	8.23509	9.61249	6.13785	8.66849	7.68424	7.61078	5.7702	12.7088	11.7299	4.76485	4.78658	8.6415	8.42653	7.20647	6.07285	13.1821	11.3134	4.16252	9.16597	5.98368	16.5981	5.52586	7.36862	6.79758	10.5292	3.55485	10.1867
PAQR5	ENSG00000188522	295.948	0.675004	0.190944	3.53509	0.000407632	0.00634178	12.5441	11.5314	10.8259	7.39113	8.26802	7.99701	14.9351	14.5412	12.6005	12.8762	18.4008	12.3357	16.1518	14.226	20.5336	20.4267	15.8297	12.6477	20.5355	18.7599	15.9011	11.6493	22.3155	20.2305	7.20022	6.59284	8.30039	7.93966	7.83769	5.52077	13.7621	11.4603	7.20436	8.37057	7.80652	16.4454	13.2799	19.4961	12.3899	20.3481	4.82757	7.35215
FAM83G	ENSG00000182199	806.204	0.675389	0.200087	3.37547	0.000736896	0.00996506	27.8788	25.728	55.9777	31.243	27.4205	28.1495	71.6979	68.3856	24.6334	24.9419	34.7148	28.2231	27.9998	26.248	35.6089	37.3109	23.7226	27.5738	29.0186	33.1839	26.9095	26.0203	43.23	41.5059	21.7065	22.6234	37.8634	37.3389	30.7721	25.6465	66.965	56.2435	20.2789	37.5729	28.0559	74.3351	22.2817	32.4936	28.8777	40.4037	16.8526	30.7373
SHMT2	ENSG00000188322	9147.91	0.676561	0.157508	4.29539	1.74383e-05	0.000549355	363.617	355.922	344.345	324.003	343.437	351.176	355.704	369.008	308.996	406.049	463.623	362.86	396.978	358.376	487.764	485.594	505.097	340.743	479.038	538.97	478.935	358.134	752.923	667.56	370.229	312.754	360.707	346.012	453.113	418.826	328.708	343.75	263.733	386.221	419.848	409.76	292.96	415.406	360.272	482.254	231.68	322.196
SBK1	ENSG00000116711	231.286	0.677845	0.143615	4.71988	2.35978e-06	0.000112124	10.0786	9.21966	8.30278	6.53718	6.8028	8.47684	8.64408	10.5898	10.1788	11.5705	12.8047	9.76014	11.316	10.5393	15.2832	15.9181	12.3904	9.99725	12.6551	12.5781	9.51347	9.49906	19.8638	15.2441	6.51196	6.36706	7.31495	7.93966	7.31167	8.28116	8.27835	8.13974	5.49666	7.15854	8.59906	10.4375	7.93229	10.6436	10.8954	16.5459	4.82757	6.34825
PLA2G4A	ENSG00000072778	207.072	0.67829	0.149566	4.53504	5.75918e-06	0.000230738	8.53434	7.31589	5.86769	5.4771	4.02935	4.47833	4.41809	5.69002	9.2328	11.0753	11.619	8.51301	10.4455	10.7397	15.907	15.274	8.64242	9.81125	16.2708	18.7169	13.4095	7.40328	14.6602	16.2889	5.92959	5.10268	5.45779	5.73004	4.83938	4.36643	6.90741	5.90645	4.64281	6.17377	5.31002	5.80425	10.0713	14.8396	9.15986	14.2479	4.7398	5.55102
ACADVL	ENSG00000010404	2151.83	0.678548	0.181654	3.73539	0.000187422	0.00355557	94.9614	71.6087	69.2681	108.511	68.2897	66.162	75.2515	79.3969	92.101	101.839	125.818	94.8631	111.177	96.9374	132.143	123.756	78.1345	62.1224	90.9032	97.5341	77.8746	70.7939	127.188	126.512	62.1019	57.7551	64.0532	65.1652	62.1755	64.1413	58.2648	69.5551	51.4978	63.1012	58.9254	60.7409	68.9842	101.881	100.903	131.406	99.3163	109.603
IDS	ENSG00000197635	164.539	0.67892	0.166583	4.07558	4.59004e-05	0.00119274	5.58118	6.74477	6.65983	5.30041	6.4365	7.144	10.4689	9.85217	8.28682	5.76275	8.82098	6.20853	7.3989	9.69775	9.51304	9.29323	3.26295	5.85885	7.18511	8.80039	4.66613	6.31456	8.85615	9.16548	5.50605	5.32846	7.23915	6.44161	5.78621	5.77172	6.43286	6.6117	5.01637	6.74191	5.78554	9.41917	4.72372	8.75024	7.18326	9.77712	6.45139	5.90534
DPP4	ENSG00000151690	93.4498	0.679187	0.224302	3.02801	0.00246171	0.0239171	3.9285	4.0251	1.78964	1.91404	1.72687	2.87893	1.82486	2.5289	5.37319	5.40258	6.78172	4.14806	6.14157	5.73049	8.88923	7.59101	5.02671	5.34737	7.13875	5.66659	4.80204	4.19156	7.45517	6.98096	2.43537	1.94173	2.19828	2.84629	2.05148	2.50944	1.63458	1.88066	1.60097	2.15893	2.02098	2.29115	5.34761	6.80574	5.15845	9.19216	1.18495	2.03734
MFSD6	ENSG00000078081	240.993	0.68017	0.171204	3.97287	7.10127e-05	0.00167995	9.04911	8.94769	11.8234	7.65615	8.47734	8.58346	14.6469	13.224	9.95175	9.4095	12.7098	9.19079	10.9775	11.2606	12.0083	15.182	7.49598	9.57876	14.3239	11.7195	10.6913	9.14523	13.8596	16.0515	6.61785	6.72831	8.5278	7.30299	10.7308	7.67889	14.7639	11.9598	5.87022	8.37057	9.51048	12.7795	10.9626	13.3045	10.2687	14.9164	4.08149	7.52931
LAMP3	ENSG00000110697	196.325	0.680697	0.154606	4.40278	1.06875e-05	0.000378706	8.34468	8.1046	7.04123	4.62314	6.90746	6.13104	6.38702	7.42864	7.45435	8.19392	9.4375	8.40456	10.6389	8.97643	14.2956	13.7558	10.6266	8.46279	14.0921	11.6766	9.28696	8.02929	13.7596	12.9172	5.24133	4.92205	7.39076	6.62887	6.25963	6.12304	7.90925	7.02309	6.8308	6.81766	7.64801	7.739	8.73443	10.1319	7.42431	12.869	4.91535	4.66522
PITPNM1	ENSG00000127561	1036.49	0.682056	0.139689	4.88267	1.04659e-06	5.81365e-05	41.4796	38.0753	51.6357	36.9851	35.6362	38.3857	60.3165	67.7007	35.6068	41.6899	49.9381	41.2366	43.4262	41.6362	51.464	56.2655	45.064	33.6187	45.2894	45.0322	37.6915	38.0507	67.2967	63.1136	33.301	30.7064	40.1754	37.1516	43.87	41.456	52.0956	51.2774	25.2419	42.6483	39.3892	63.3885	29.6792	43.5977	44.4012	63.3006	23.699	37.1741
SYNGR3	ENSG00000118513	332.2	0.683051	0.177688	3.84411	0.00012099	0.00254799	17.6376	14.523	5.89703	8.98126	7.95404	7.83707	5.7147	6.8491	14.6438	19.8545	26.7001	17.8394	19.4402	17.2315	23.7566	26.3155	25.0013	14.6936	19.7011	23.5249	17.079	14.4527	32.9729	27.449	9.68853	8.30879	6.17791	6.32926	9.78396	7.87965	4.58737	6.02399	7.09763	7.31005	8.12354	6.10973	12.2995	20.2637	19.5732	25.0277	10.0501	9.0647
MYB	ENSG00000135686	164.825	0.68315	0.177257	3.85401	0.000116198	0.00247812	5.01223	5.35774	9.82838	7.47947	6.48883	5.91779	12.2938	11.0112	5.33535	4.63722	7.01885	5.06985	6.38337	4.92902	7.43369	7.03893	3.88027	3.8594	7.69502	7.42667	5.43627	5.36193	8.40583	6.17364	3.97071	3.61252	8.86891	9.62497	5.5232	6.07285	12.4966	9.90286	4.48271	9.05234	6.22144	12.7795	6.41713	9.92717	4.67635	8.60721	3.07209	7.64742
KLHL36	ENSG00000105520	547.587	0.683339	0.108405	6.30358	2.90855e-10	7.27042e-08	27.635	24.0418	17.8964	15.1062	20.0944	19.1395	19.9294	19.757	24.4064	23.7263	29.1187	27.7622	25.872	27.9712	34.2054	34.6426	16.403	25.1559	29.8066	34.2142	22.2434	24.0334	38.2265	35.7121	19.0594	20.0043	16.2976	16.1415	20.4622	17.6665	18.7713	17.7487	20.3857	18.5971	20.3287	16.6999	20.5883	30.1909	26.3708	35.8494	18.4326	15.0586
PLPPR2	ENSG00000223572	332.069	0.683714	0.119834	5.7055	1.16005e-08	1.50721e-06	15.7411	12.7552	13.1436	12.6915	11.4601	13.7549	13.1582	12.5918	11.9951	12.471	16.0295	15.5891	13.3954	12.5029	18.4023	19.5986	18.0344	12.6012	14.7874	15.7548	12.4581	13.0102	23.6164	20.9904	13.6592	11.4246	12.0905	13.3701	16.3066	15.5585	13.0239	13.2528	10.8866	13.749	11.4918	16.2926	9.75939	12.8951	12.6792	21.8523	10.4012	12.5784
CKMT1A	ENSG00000100626	753.235	0.68457	0.177755	3.85119	0.000117543	0.00250291	31.699	34.0774	35.9102	35.8367	22.5539	17.9666	30.8786	26.1319	26.7903	24.4017	32.9127	31.5578	33.4643	29.6943	35.1411	41.3595	45.3286	23.2959	41.1174	37.6914	27.8156	33.2331	60.492	52.2385	36.1599	32.2417	29.4114	36.0656	32.6658	25.9978	31.7425	35.7032	23.9078	35.0352	27.0256	27.6975	31.9965	27.8882	31.2882	43.7463	15.1849	36.0226
GALNT16	ENSG00000100147	463.959	0.68745	0.233548	2.94351	0.00324517	0.0292549	16.3913	13.7071	28.8103	19.1404	11.3031	11.0359	43.8447	45.6782	16.1574	17.1532	21.8153	16.4025	17.3608	18.033	26.6677	23.9692	17.2848	15.9956	19.2375	18.2018	14.089	13.8267	27.8193	26.9741	8.84144	9.93442	20.7699	16.928	11.2568	10.64	35.5389	28.7389	8.16494	21.8165	10.1445	35.8438	14.7505	17.654	15.3307	27.2004	10.3135	18.8381
CCDC134	ENSG00000010626	191.241	0.688013	0.158464	4.34175	1.41351e-05	0.000461085	9.4555	9.38284	9.21227	6.65497	11.2508	8.42352	7.10736	8.6404	7.71923	5.13245	7.49309	9.73302	6.14157	9.45731	9.04519	10.0753	3.35114	7.53281	7.13875	8.80039	6.43292	9.03636	11.0577	11.35	8.0473	8.17332	8.14878	8.23927	8.88973	6.52455	7.11833	9.25638	7.36446	8.71146	8.28204	8.85912	6.59539	10.183	6.46011	11.2395	7.46079	6.79115
LRRC23	ENSG00000124813	130.99	0.688183	0.190811	3.60661	0.000310218	0.00519219	6.61072	6.03765	2.34708	3.53361	2.19783	3.03887	2.59322	2.37084	5.82726	9.94976	8.06219	6.6152	8.55951	6.05107	9.82494	9.0172	8.33376	6.41684	9.1784	9.57311	9.15106	6.04238	13.8596	12.5847	4.34131	3.97377	2.9184	2.77139	2.94571	2.76039	2.53096	2.35083	3.5755	3.71184	3.05128	2.13841	5.25848	6.08935	6.50832	8.89968	3.90595	3.54321
RUNX2	ENSG00000104983	148.735	0.691658	0.192857	3.58639	0.000335291	0.00551598	6.52944	5.43933	6.95321	5.15318	4.81429	5.11809	5.13843	6.4803	7.18948	5.49263	9.8169	6.47965	7.68905	8.49555	11.6444	11.9156	5.73222	6.74233	7.27782	8.84332	4.62083	5.57968	8.15566	7.69331	3.54717	3.97377	5.38199	4.90611	4.73417	3.01133	6.11649	7.02309	4.16252	6.40103	3.9627	5.2951	7.93229	9.62015	7.27968	12.2005	3.15987	5.0786
CCDC61	ENSG00000153531	288.893	0.69315	0.175453	3.95062	7.79488e-05	0.00179798	14.7658	10.4435	5.89703	12.8682	6.12252	6.93075	5.47458	6.05882	12.6005	18.0086	18.9699	14.6131	16.1518	11.9419	21.4693	20.5187	17.9022	11.3457	15.7145	18.3306	13.3642	10.2339	24.0167	22.3676	8.47084	8.35394	6.89804	7.00338	6.99606	6.77549	4.90374	5.99461	6.29715	7.34792	7.17249	5.95699	9.1355	17.7052	15.2343	23.5654	11.5423	12.8737
ADPRHL1	ENSG00000197119	160.444	0.693395	0.220462	3.14519	0.0016598	0.0179373	5.87921	5.76569	9.0069	3.76918	3.71538	5.06478	15.1271	14.2251	5.25967	5.76275	6.7343	5.77475	7.10875	6.37166	8.31741	8.2811	7.93692	5.44036	6.258	6.99738	7.42957	6.04238	10.4573	10.1153	4.23542	4.65111	5.91261	5.09337	4.99718	4.61737	12.3384	8.93314	3.78896	4.92387	4.16084	10.743	4.94654	6.49872	8.3885	9.69355	4.25704	3.80895
SLC25A29	ENSG00000185753	519.657	0.693556	0.235411	2.94615	0.00321758	0.0290859	20.943	14.7406	19.8034	18.6692	13.0823	12.4753	27.1808	32.2961	28.9471	25.7523	35.2365	21.0656	28.9186	28.412	36.5966	37.633	15.5652	17.7161	22.3434	27.4744	16.3994	14.6433	28.4197	29.7759	8.62967	7.31535	15.5774	15.1303	12.9401	10.3891	24.6241	19.8645	7.04426	14.5065	11.6503	23.7771	19.3405	29.8839	29.408	34.1781	12.9467	19.0152
CXorf38	ENSG00000269911	811.627	0.693866	0.171326	4.04998	5.12217e-05	0.00130448	37.9304	33.0983	23.2947	21.3783	26.0076	24.6841	23.7712	21.6537	35.796	38.1782	53.1156	37.6579	42.6041	37.1079	61.9647	59.5779	35.1429	37.1061	52.15	60.4436	46.6613	33.1514	67.647	54.7554	27.8479	25.7843	24.4084	25.8414	28.5629	26.2989	26.7333	23.5083	30.2583	27.8767	29.6014	26.5773	38.8593	46.2074	34.711	52.4789	21.9874	21.9384
FAM226B	ENSG00000140859	89.0529	0.69519	0.216956	3.2043	0.00135392	0.015506	3.98269	3.18201	1.99501	1.94349	2.09317	1.54609	2.49718	2.42353	5.22183	6.57314	7.68279	4.20228	6.5768	5.28968	8.78527	10.2134	3.88027	4.0454	4.49649	6.48224	4.66613	3.37502	7.40514	7.36088	2.01182	2.34814	1.81926	1.5355	2.41969	2.15812	1.68731	2.08636	2.13463	2.00742	2.45687	1.01829	4.90198	5.1171	4.00141	6.14204	1.57993	1.91924
KIFC3	ENSG00000125170	334.344	0.696693	0.193101	3.60792	0.000308658	0.00517362	12.8421	11.5586	16.3708	11.0425	8.79131	9.75636	22.1385	25.1836	13.9627	15.4424	16.646	12.878	14.0724	13.7852	19.0261	18.0344	12.6991	13.6242	12.5624	16.1412	14.7685	11.867	23.5163	23.2224	9.68853	6.95409	14.1751	12.2091	8.41631	7.67889	21.8823	16.0444	6.51061	14.0898	9.19346	22.8097	10.1605	15.7607	14.7522	19.9721	7.02192	11.2202
DOK4	ENSG00000006283	375.698	0.697847	0.134918	5.17239	2.31123e-07	1.80447e-05	18.4504	17.1067	9.97507	12.3676	10.6228	11.0359	9.98872	10.4844	15.9682	20.845	19.6338	18.2189	21.423	19.8764	25.576	26.7295	20.5919	15.1121	22.1116	22.3659	19.8424	17.229	33.4732	29.3485	11.3298	10.115	11.1051	11.8346	11.625	10.5397	8.12016	9.99101	11.2602	11.893	10.9767	8.8082	14.6168	21.7477	19.1875	23.3147	8.99684	12.5784
CACNA1G	ENSG00000230074	132.048	0.698095	0.21649	3.22461	0.00126144	0.0147556	8.53434	6.17364	2.52311	2.44408	4.18634	4.63827	2.25707	2.05473	7.37867	5.8528	11.1448	8.21478	8.99474	8.93635	11.0726	10.0753	5.95269	7.16082	8.52942	9.57311	5.84399	6.17847	11.2078	9.35544	3.01774	4.01892	2.8047	2.62159	3.41913	4.11548	2.10913	2.64468	4.21589	2.91644	3.80419	1.68018	5.88237	10.0295	8.19566	9.06681	3.55485	2.42119
AL162231.2	ENSG00000145911	79.4013	0.698383	0.229052	3.04902	0.00229591	0.0227257	3.49501	2.99163	2.22972	2.20851	1.46522	1.5994	1.63277	2.10742	4.27585	4.99739	4.55277	3.44316	5.41619	4.72865	6.18607	6.57887	4.23302	3.71991	6.21164	5.92416	6.43292	3.21172	7.50521	6.41109	2.70008	1.53532	2.00877	1.68531	1.68326	1.10415	1.89822	2.17451	1.65433	2.46193	1.42657	2.95304	4.01071	4.7589	4.04962	5.68243	1.31661	2.12592
N4BP3	ENSG00000203706	144.559	0.698446	0.176926	3.94767	7.89139e-05	0.0018166	4.84967	4.73221	8.53749	6.74331	4.86662	5.81116	9.50849	9.64143	4.76776	4.00692	5.26413	4.98851	6.09321	5.24961	7.22575	5.98079	4.93853	5.06837	6.58249	6.39638	5.20976	4.84479	8.90618	7.36088	4.23542	4.33502	5.41989	4.75631	4.47116	4.91851	10.3875	8.55113	3.68223	5.189	5.07226	11.0994	4.41178	6.65223	7.47252	8.60721	2.50156	6.93878
SERTAD4-AS1	ENSG00000075651	127.666	0.698607	0.173214	4.03321	5.50203e-05	0.00137683	3.9285	3.2364	3.96069	5.27097	3.92469	4.31839	6.48306	4.47826	3.21635	4.90735	5.35898	4.0125	5.85142	4.76873	6.80988	5.2907	5.33537	4.0454	6.95333	6.05295	5.39097	3.23893	7.45517	8.12071	4.50013	3.65767	7.39076	7.19064	5.73361	6.42417	5.74739	3.90825	4.37598	7.5373	4.63636	7.84083	4.54547	6.24286	5.3995	9.15038	3.94983	5.6396
PLD1	ENSG00000122971	228.577	0.699511	0.180316	3.87935	0.000104736	0.00228088	10.6205	11.5858	4.40077	4.44646	5.86088	5.81116	2.97741	2.63427	11.3518	10.7601	14.9862	10.7361	13.0085	14.3062	17.6745	20.6567	11.5085	12.6477	16.9661	17.0427	13.4548	11.7037	19.5636	18.046	7.14727	7.99269	5.38199	4.86866	5.83882	6.32379	2.58369	4.4078	7.89812	5.30263	6.34032	3.05487	12.2995	15.4025	11.6186	16.1698	4.95923	4.51759
ACADS	ENSG00000184922	411.494	0.700963	0.182575	3.83932	0.000123374	0.00257695	20.0218	17.8954	7.36395	15.489	10.3089	10.6627	5.90679	6.8491	16.725	25.3021	22.5267	20.3065	24.4696	19.7562	28.5391	28.5238	26.721	19.0645	22.5288	26.0148	30.0807	17.9638	41.6289	34.8573	13.8181	10.5215	9.24792	8.9134	11.6776	8.23097	6.6965	7.4051	9.12552	11.6279	12.5221	8.34997	11.943	19.9055	20.923	28.1614	14.1755	15.3539
FMNL1	ENSG00000085465	65.3623	0.702693	0.218306	3.21885	0.00128707	0.0149541	3.1699	2.71966	1.17354	1.384	1.72687	2.02591	1.00848	1.58056	4.35153	3.60172	5.50126	3.33471	5.17439	5.04924	5.7702	4.78463	3.08658	2.41794	2.31778	3.21965	2.35572	2.74901	4.25295	4.17908	1.80005	1.12891	0.909632	1.31079	1.31505	1.55585	1.37094	1.29295	0.960582	1.13628	1.22844	1.32378	3.43138	5.06593	4.86919	5.22282	1.97492	1.50586
OVGP1	ENSG00000185352	106.557	0.704768	0.212122	3.32246	0.000892268	0.0115538	5.22897	3.50837	5.48629	5.00595	4.55264	4.42501	5.52261	4.58363	4.84344	4.32207	6.78172	5.36807	5.36783	5.69041	9.92891	7.86704	3.04248	3.34792	4.26471	4.59337	2.89934	3.37502	3.4524	5.36632	3.49422	4.10924	3.82803	3.29571	3.26132	3.86454	3.1637	5.46567	3.09521	3.67396	3.84382	3.36035	3.96614	5.06593	4.96561	7.43729	3.99372	4.87191
HS6ST3	ENSG00000128591	109.735	0.706283	0.120851	5.84423	5.08911e-09	7.40723e-07	4.98514	4.0251	4.40077	2.82689	4.81429	4.69158	4.80227	4.63631	4.46504	3.91687	5.54868	5.09696	4.44901	4.76873	7.48567	7.31497	3.43933	4.46389	5.33089	5.79538	3.66948	4.05547	5.75399	6.64854	3.12362	3.16095	3.44902	4.11964	3.94515	3.46303	4.90374	4.43718	4.21589	4.05272	4.00233	3.81858	5.34761	6.3452	3.9532	7.68799	3.51096	2.80504
FLNC	ENSG00000111077	2007.96	0.70797	0.18941	3.73776	0.000185666	0.00352872	88.7029	82.8681	88.3967	62.486	73.5749	69.7873	112.853	120.544	90.9658	100.398	116.57	88.7359	94.7833	108.599	112.805	130.473	73.5047	85.5579	97.3466	97.7487	71.1245	82.4704	156.909	143.323	47.5955	54.6393	67.7675	66.9254	72.3803	58.6707	87.5818	89.0669	49.7368	79.5773	65.5827	96.3811	68.8505	100.807	92.9003	137.256	39.2789	62.2719
TNS2	ENSG00000179094	164.741	0.708298	0.177536	3.98959	6.61866e-05	0.00159381	7.39642	5.60251	3.814	3.97531	4.44799	4.42501	3.98588	4.42557	7.94627	10.6251	14.0851	7.21166	10.784	8.81613	14.5035	14.0319	9.56839	8.64878	8.344	10.861	6.34232	5.68855	14.6101	13.2971	3.17657	3.70283	3.71433	5.05592	3.94515	3.71397	2.16186	3.82009	3.36204	4.58298	4.47785	2.8003	6.86277	9.31312	10.1723	12.6601	3.59874	4.13374
PER1	ENSG00000115194	697.947	0.709988	0.127317	5.57654	2.45353e-08	2.75238e-06	34.5166	29.3452	25.1724	21.9673	26.1123	23.0314	21.3701	26.5534	27.3957	34.3514	43.9626	35.6516	36.0273	33.9822	50.0084	48.9045	34.8342	26.5508	33.3296	41.7267	23.7384	29.3954	53.5372	47.4895	24.089	25.0167	21.907	20.2611	22.8818	21.1797	20.3004	25.3889	18.6246	23.8239	23.5384	22.8097	22.3263	35.8709	31.0471	45.3341	22.909	21.9384
SLC30A3	ENSG00000204228	121.603	0.710941	0.189922	3.74333	0.000181597	0.00347148	5.98758	5.14016	3.37392	2.17906	4.13401	2.93224	6.05086	3.68798	5.75158	6.4831	8.10961	5.93742	8.12428	6.77239	9.82494	8.51113	7.54007	4.51039	5.23818	6.05295	4.89264	5.22584	10.157	8.54812	3.07068	2.98033	2.9563	3.22081	3.36652	2.66001	4.06008	3.46747	3.30867	3.90122	4.04195	5.39693	4.72372	7.26628	6.84579	8.64899	2.89654	2.2145
HSD17B8	ENSG00000165475	275.6	0.71223	0.203859	3.49374	0.000476301	0.00710344	9.53678	12.0481	3.75532	6.83165	5.38991	5.91779	4.27402	5.26854	11.6167	19.7194	17.642	10.0313	15.4748	14.1058	20.0138	21.2548	17.2407	15.1121	19.423	17.0856	24.5991	11.486	32.8228	28.6837	9.31793	6.54769	6.17791	6.77868	7.10126	7.32757	5.32556	5.08366	6.56397	7.08279	6.93473	3.66584	10.1159	14.3279	15.4753	19.3035	5.00312	5.0786
CRYL1	ENSG00000133816	233.261	0.713745	0.243646	2.92943	0.00339585	0.0302457	11.2436	11.5314	3.10987	4.94705	5.1806	4.79821	3.45763	3.10844	9.53552	14.3168	14.2748	11.4139	14.6044	11.8617	15.5951	17.6203	17.8581	12.3222	16.9661	19.4038	19.1629	11.486	27.369	22.1301	9.58264	6.05096	4.73766	4.68141	5.3128	5.97247	2.63642	3.11484	6.93753	5.56776	7.29137	4.2259	9.67026	14.6861	12.0042	17.1308	4.78369	4.78333
MICAL2	ENSG00000174514	232.535	0.714279	0.185988	3.84046	0.000122806	0.00256977	7.17968	8.73012	17.5737	7.53837	9.05296	10.1829	18.7288	21.2322	5.37319	4.36709	7.16112	7.53699	5.7547	7.2132	7.32972	9.66128	5.24718	6.74233	9.1784	7.55546	6.29701	8.62809	10.9576	8.6431	8.31201	9.66348	13.1518	12.284	11.099	10.64	21.0386	18.1307	7.73802	12.4612	10.6597	22.2496	5.70412	8.6479	4.38709	10.4456	6.97804	7.64742
MFSD4A	ENSG00000073350	105.356	0.715256	0.241307	2.96409	0.00303581	0.0278146	3.82013	3.34519	4.07804	3.50416	2.09317	2.55904	5.33052	5.42659	5.37319	4.86232	5.54868	3.68716	5.99649	4.76873	7.48567	7.31497	5.68812	4.60338	5.28453	7.29788	5.34567	3.51111	6.90479	8.1682	1.58828	1.44501	4.24495	3.22081	2.20928	2.15812	4.64009	4.05518	1.38751	4.77236	1.78322	6.61888	5.12479	5.93584	5.64055	7.35373	1.57993	3.63179
LLGL2	ENSG00000064687	435.909	0.715599	0.0972956	7.35489	1.91077e-13	1.75768e-10	18.1524	17.5418	13.9064	14.9001	16.1697	16.5272	12.8221	14.0143	16.5358	19.3142	25.7516	18.3003	21.0361	21.3591	25.784	27.0056	20.5919	15.8561	19.7011	24.4264	16.037	17.61	31.1716	28.9211	16.677	16.0305	12.7727	14.1191	17.1482	15.96	9.80747	13.6642	15.3693	14.0898	14.7016	14.1033	13.4582	22.7711	22.2729	29.7074	17.6865	14.911
ABCA7	ENSG00000167971	575.326	0.71612	0.160631	4.45818	8.26588e-06	0.000310605	32.4305	24.3954	12.7622	18.9932	16.6407	17.86	10.565	12.9606	28.6444	35.3869	35.7582	32.1542	36.7044	36.4667	42.9386	43.1997	27.6028	20.8315	29.0186	33.098	24.9162	24.4961	41.5288	40.8885	21.0712	16.4821	13.6066	11.7597	14.5707	15.1068	7.69834	12.6063	12.9679	12.8399	14.979	8.40089	20.9002	34.2334	32.3006	41.9497	19.3542	18.9857
CASKIN1	ENSG00000167972	557.448	0.716898	0.188131	3.81064	0.000138608	0.00282233	29.8566	22.6548	15.9308	14.37	15.8034	15.4076	19.8814	20.3366	28.0011	32.0553	48.9422	29.7142	35.5921	36.066	41.4831	41.3595	23.6785	21.1105	27.3961	30.9087	20.2048	22.4004	38.927	36.5669	11.2768	11.3343	16.4871	14.0068	14.6233	11.4932	13.7621	16.015	10.8866	15.1504	11.4522	13.2378	20.9448	33.5682	36.302	42.4511	12.1567	14.7929
ABCA3	ENSG00000163683	597.942	0.717266	0.162869	4.40394	1.06302e-05	0.000377259	29.2064	25.7824	17.0456	16.3724	18.7862	18.3398	17.4803	16.2798	27.093	30.5246	37.2283	29.1177	32.207	32.7399	36.5966	40.6234	29.6312	27.5738	34.4422	34.1283	27.3173	25.6665	49.6845	46.1123	18.3182	20.4559	20.2393	21.8715	21.1986	17.4155	15.0276	17.0729	14.1419	18.5213	18.7039	14.2051	26.025	39.7087	33.8433	46.504	13.2978	16.5645
SMIM14	ENSG00000148339	252.82	0.719535	0.174329	4.12744	3.66821e-05	0.00100666	12.4087	12.2657	5.22224	5.65378	7.79706	7.83707	4.94634	4.00409	12.5627	9.94976	13.6109	12.4171	13.8306	12.9036	18.2463	16.1941	12.5227	12.2292	18.4031	18.4164	17.8038	12.2481	20.114	17.9985	10.4297	9.79895	6.32952	6.74122	6.99606	7.52833	5.22011	5.31874	10.7799	8.06757	9.78787	5.85516	11.3637	16.0677	11.956	18.635	6.58305	5.61008
SLC25A25	ENSG00000160161	651.245	0.72458	0.109202	6.63522	3.24028e-11	1.30731e-08	26.8764	24.0146	32.9764	30.713	26.5833	25.2173	35.4407	36.9851	23.4604	23.1411	29.6404	26.5693	24.663	23.6032	31.3462	33.7225	21.5179	19.762	25.2638	29.3632	24.1914	23.598	39.1272	39.7487	20.9653	20.8171	27.3268	31.4965	23.5131	23.2374	33.8516	33.0585	20.0655	33.1793	23.8555	37.7785	17.4689	26.9159	22.9479	36.8104	21.373	31.6822
CILP2	ENSG00000173166	470.52	0.726196	0.182592	3.97714	6.97488e-05	0.00166219	20.2115	17.0795	30.776	24.5586	17.8443	15.6208	26.1724	32.0854	13.66	18.9541	20.108	20.2252	18.7632	16.5102	20.4296	23.4631	17.9463	15.3911	18.2177	21.7649	14.6326	17.2017	27.9694	25.027	13.7122	11.0633	21.3763	21.497	16.2014	14.5046	29.5806	30.9134	10.513	24.2027	14.6224	28.7667	10.918	19.1891	20.0553	28.3286	12.3761	24.5662
RAPH1	ENSG00000135519	117.93	0.726967	0.236554	3.07315	0.00211809	0.021572	4.49746	5.41213	5.9557	2.88578	6.59348	5.59791	7.68363	6.4803	4.69208	2.25108	5.59611	4.36495	3.91707	5.77056	4.05474	5.65875	1.19054	4.83588	6.16529	5.49488	3.76009	5.3075	6.55455	6.03117	2.43537	5.73487	5.00297	5.73004	5.04979	4.01511	6.11649	5.84768	4.21589	5.15112	6.0233	7.22985	4.50091	6.49872	4.86919	7.98047	4.43259	3.10031
KCNH3	ENSG00000176170	121.525	0.72952	0.183822	3.96863	7.22879e-05	0.0016998	6.74619	5.22175	2.05369	2.47353	1.51755	2.18585	2.01695	2.05473	6.84892	6.84327	10.3386	7.04899	8.31772	6.97276	11.0726	10.0753	7.93692	6.13785	7.55595	8.54282	7.06715	5.44359	11.3078	9.59289	2.75302	3.02548	1.66766	2.58414	2.15668	1.55585	1.31821	1.9982	2.08126	2.95432	2.53613	1.78201	3.87702	8.49439	7.52073	8.8579	2.58933	2.39166
SPHK1	ENSG00000102265	384.803	0.731072	0.201825	3.6223	0.000291991	0.00496665	12.4899	10.09	24.3509	20.4066	11.1985	10.3961	27.0368	35.3519	10.368	14.542	14.3222	12.4442	10.9775	12.9838	19.13	16.7922	13.625	10.3692	13.1186	14.0377	13.3189	10.2339	20.8144	22.3676	12.7063	8.89582	15.2363	14.6809	13.8869	10.4393	29.6333	24.3017	7.36446	17.4987	13.8695	34.8255	9.80395	11.5646	14.8968	19.596	9.43571	20.2849
TIMP1	ENSG00000125731	2430.34	0.731169	0.207413	3.52519	0.000423176	0.00651494	84.1513	85.5606	112.542	121.468	72.476	69.574	131.246	126.445	67.6568	90.2231	105.235	84.1812	81.7748	71.8114	133.494	146.161	170.335	87.4178	110.187	113.546	109.677	86.0359	218.402	195.799	104.191	84.0813	99.7184	104.938	101.206	96.7139	117.848	112.311	73.4845	110.143	83.0978	151.98	70.8113	85.6602	79.6426	143.857	57.2726	121.798
SH2D3A	ENSG00000108830	211.05	0.73256	0.131243	5.58169	2.38199e-08	2.68522e-06	10.8373	8.02301	4.98753	6.33105	5.12827	6.23767	5.95481	6.58567	9.45984	11.7506	14.7016	10.6277	10.8807	10.8198	15.4392	14.86	10.8471	8.88128	10.1055	13.0933	7.33897	7.83877	17.4121	16.9063	5.92959	6.27675	4.62396	5.54278	6.41744	6.87587	5.16738	5.31874	5.65676	4.92387	5.62703	5.09145	8.19967	11.9228	9.88301	17.8412	7.15359	6.25967
RND2	ENSG00000154127	151.916	0.732858	0.135882	5.39334	6.91597e-08	6.59944e-06	5.44572	5.41213	5.10489	5.62433	3.92469	4.31839	4.80227	5.79539	5.94078	6.97834	7.30339	5.28674	6.14157	6.011	9.20114	10.0753	9.30383	5.81235	8.71484	7.68424	7.15776	5.36193	12.1584	10.7326	5.08251	4.78658	6.51903	5.76749	4.62897	5.21964	5.22011	5.08366	4.69618	6.85554	5.34965	7.12802	5.34761	7.36862	6.70116	10.0696	4.7398	5.75771
UBASH3B	ENSG00000130294	227.919	0.73338	0.244174	3.00351	0.00266885	0.0252366	8.31759	6.85355	15.256	9.77632	8.52967	7.9437	18.8249	16.754	7.75707	6.30301	12.1881	8.37745	7.97921	7.85437	11.4884	11.2255	7.14323	8.27679	13.2113	12.621	10.1024	6.75005	13.1591	12.6322	3.49422	4.47049	10.1576	12.5836	6.89085	6.37398	16.8731	15.4567	4.00242	11.6658	5.8648	18.6856	9.04637	12.3834	7.61715	12.7437	2.41379	9.74382
KIF1A	ENSG00000007314	791.623	0.735117	0.155648	4.72294	2.3246e-06	0.000111159	33.3787	29.9163	44.8878	28.5928	34.014	35.0269	57.147	57.6378	29.2498	29.1289	36.3273	33.2929	29.6923	32.6998	41.0152	41.4515	23.1052	25.2489	32.5416	29.7067	23.0588	29.8853	45.7317	46.1598	21.9712	19.8688	33.0499	33.1818	37.1896	32.1209	41.6027	45.1652	20.8126	32.7248	31.1865	52.4928	24.8664	37.3037	30.324	46.5875	17.467	28.759
SCN4A	ENSG00000144893	83.8445	0.737634	0.191171	3.85851	0.000114081	0.00244503	4.76839	3.78033	2.61112	1.50178	1.83152	2.45242	2.16102	2.68695	3.7461	4.77228	6.26005	4.7174	4.69081	4.84887	5.35433	6.07281	3.61571	3.62691	7.27782	6.95445	3.44297	3.81051	5.95413	6.26862	2.06477	2.52876	2.04667	2.17217	2.41969	2.45925	1.58185	2.35083	1.8678	1.89379	2.73426	2.18932	3.164	5.32178	3.80857	6.4763	2.3699	1.74208
MED12L	ENSG00000173451	208.561	0.737801	0.223936	3.2947	0.000985273	0.0123143	6.09595	6.85355	14.6399	6.68441	7.32609	9.59642	20.8418	16.8593	8.43818	5.2225	9.29523	6.28987	6.28665	10.0183	12.0602	12.4216	3.21886	7.34682	9.13204	9.48725	6.38762	6.85892	10.9076	9.11799	3.60011	5.2833	9.32372	8.35163	7.67988	6.67512	16.1876	14.6633	5.33656	8.74933	6.93473	15.9871	8.42249	10.2854	7.23147	11.2813	4.08149	6.76162
THAP2	ENSG00000154319	244.429	0.737873	0.151273	4.87775	1.07304e-06	5.93192e-05	13.384	9.73639	6.1024	7.59726	8.68665	7.89039	5.28249	4.53094	11.1626	11.3454	14.0377	13.5557	12.8634	11.2606	21.0015	20.6567	8.8188	9.29977	14.6483	17.0427	10.6007	9.47184	12.2585	15.4816	9.47675	8.03785	7.16335	8.16437	5.3128	6.47436	6.16922	6.11215	9.49908	4.65874	5.23076	5.14236	11.6311	16.2212	11.5221	19.3035	10.2257	7.6179
FAM167A	ENSG00000077150	182.292	0.738304	0.212666	3.47166	0.000517249	0.0075525	7.77573	7.83263	3.814	3.68084	5.70389	5.27803	4.85029	5.11048	8.51386	9.85971	12.9469	7.83522	10.3971	10.2187	15.3872	15.274	10.7589	9.81125	11.9597	13.4367	10.9178	7.72989	18.8131	13.7245	4.81779	4.15439	3.63853	4.11964	5.99662	4.517	4.37645	3.87886	3.36204	4.43148	6.53846	5.60059	8.33336	11.0529	9.44912	13.9554	2.98432	3.66131
NFKB2	ENSG00000132535	1009.44	0.739065	0.120811	6.11752	9.50432e-10	1.85229e-07	40.5584	38.1569	36.497	31.8319	35.0606	30.5486	42.0679	40.3043	38.634	51.7747	57.9055	39.9352	49.0842	40.6744	62.9004	63.7185	52.6482	36.9666	49.8786	49.368	42.72	38.0507	78.3544	77.4554	34.5187	29.3968	33.3532	32.9196	43.1862	36.8386	36.2244	36.6729	24.0145	31.6264	32.2564	43.9392	36.4529	52.3479	44.9315	71.9078	26.2883	32.007
DLG4	ENSG00000105737	713.11	0.74021	0.234564	3.15568	0.00160126	0.0175032	41.3983	25.5648	15.3733	17.4914	18.8909	18.0733	20.8418	21.601	45.4451	47.1375	64.4975	41.8872	54.7906	50.6126	64.304	61.9702	29.8516	27.8528	40.0512	46.0196	29.1747	25.5849	62.3433	57.6523	12.6533	12.2374	12.8864	12.5836	13.8343	13.3502	12.8657	14.6927	10.9933	10.8704	13.8695	10.692	31.8628	41.602	41.4604	55.1112	19.9686	17.3912
GRIK5	ENSG00000102996	100.751	0.741091	0.245908	3.0137	0.00258086	0.0246581	6.12305	4.0795	2.08303	4.00476	3.19208	2.23916	2.97741	3.47724	5.03263	7.02336	6.59202	6.15431	8.26936	6.49188	9.14915	8.64915	4.14483	3.62691	4.54284	4.85095	3.21646	4.05547	7.70535	7.40837	2.11771	2.70939	1.85716	2.50923	2.7353	1.90718	2.63642	2.17451	2.18799	2.00742	1.74359	1.52743	4.6346	4.55422	7.56894	7.64621	3.46708	4.16327
MMP15	ENSG00000163536	194.947	0.741615	0.142715	5.19647	2.03111e-07	1.61863e-05	9.18457	7.45188	8.00939	7.95062	6.48883	7.57051	7.29945	10.221	7.75707	9.09435	9.48493	9.19079	8.99474	8.09481	12.4241	11.3175	8.59833	7.30032	8.94662	10.0883	6.97655	7.45771	15.0605	11.255	6.30019	6.45737	6.17791	6.17946	6.62784	6.22342	7.64561	8.05158	5.06974	7.87819	7.76689	7.84083	6.01606	9.21078	8.8706	13.7882	6.58305	7.82458
SERPINI1	ENSG00000128683	114.501	0.741618	0.184036	4.02974	5.58378e-05	0.00139123	4.68711	4.48744	3.93135	5.56544	4.44799	4.10513	3.07345	3.10844	3.85961	3.64674	4.26822	4.77162	2.90153	3.44631	8.9932	6.34884	3.96846	3.34792	5.60902	5.06559	5.48157	4.51818	5.25365	5.36632	6.61785	5.78003	4.43445	3.70767	3.94515	5.11926	4.58737	3.84948	6.77744	4.05272	4.27972	2.64755	4.01071	4.81007	3.32648	6.9359	8.07521	5.58055
GAD1	ENSG00000145506	142.398	0.741837	0.215238	3.4466	0.000567697	0.00815511	5.98758	4.35146	4.22474	4.68203	3.92469	4.69158	5.85877	7.53401	7.45435	7.51859	10.3386	5.93742	9.13982	8.05474	14.1916	12.0996	5.20309	5.57986	6.72155	9.78775	5.9799	4.246	11.558	10.0678	2.32948	2.84486	2.53939	2.80884	3.73474	3.66378	5.22011	3.90825	3.2553	2.65131	3.01165	4.78596	8.11054	7.52214	6.55653	9.69355	3.7304	4.60617
NKD2	ENSG00000051108	700.744	0.742807	0.226847	3.27448	0.00105856	0.0129764	23.3001	18.4121	35.3235	44.3468	21.3503	21.0055	48.8391	55.0562	19.2224	24.8069	36.9438	23.5328	24.2761	22.2407	36.2327	33.4004	24.6044	14.9726	26.0055	24.7269	18.8457	18.0455	33.2731	33.955	20.0124	17.5659	28.0849	21.909	23.4605	20.1257	41.0754	34.9685	12.9679	29.3917	19.4172	42.9209	15.1961	30.4467	25.3101	34.5542	26.7711	43.8767
HERPUD1	ENSG00000141506	677.419	0.747591	0.146843	5.0911	3.55989e-07	2.50357e-05	33.46	27.4958	17.6617	21.9378	16.3267	15.8341	12.1497	14.0143	26.2605	27.5081	43.1564	33.9165	29.7407	24.9256	46.2136	49.0885	36.2012	30.1312	41.5809	52.8882	38.7787	27.6534	55.3884	53.9956	24.3537	27.8615	20.732	21.9839	18.4633	19.925	13.4457	17.7194	24.3347	22.8013	20.2494	16.7509	30.4368	45.0816	28.8295	60.7936	18.5203	21.7907
PIK3R5	ENSG00000130066	84.6916	0.749034	0.176441	4.24523	2.18367e-05	0.000661633	3.84722	3.69874	1.87766	2.03183	1.62221	1.49278	1.72882	2.10742	3.3677	3.69176	5.02701	3.7685	5.12604	4.76873	5.30235	5.2907	4.45349	3.16192	5.09911	5.32316	4.16781	3.72886	8.3558	6.17364	3.01774	2.03204	1.25074	1.98492	2.89311	1.8068	1.58185	1.82189	2.72165	1.93167	2.81352	2.03658	4.09983	6.08935	5.3995	4.80499	3.51096	2.06687
SAT1	ENSG00000137193	2480.83	0.751781	0.170633	4.40583	1.05381e-05	0.000374567	107.451	77.2384	90.6851	88.7525	65.0976	67.2282	119.961	113.01	101.258	116.516	146.732	107.09	126.7	111.724	166.192	171.419	111.999	83.6049	140.921	162.915	123.992	77.3262	200.239	168.018	79.2024	58.6582	79.4412	80.6325	75.6942	69.2104	117.215	91.1533	69.5354	92.796	71.1701	117.154	121.658	125.983	113.872	181.963	61.8807	88.9935
PIM1	ENSG00000112183	835.442	0.753239	0.147495	5.10687	3.27546e-07	2.3466e-05	34.7605	34.6213	31.1281	23.1157	25.746	25.8037	33.6639	38.513	36.2879	37.683	45.8122	34.7298	38.3002	39.0314	55.6747	58.7498	41.6247	36.4551	42.6934	50.5271	42.2217	34.5123	68.5976	59.2195	24.5654	21.0881	25.2423	25.9912	28.405	24.7431	31.3734	31.5011	21.1328	29.4674	27.7785	35.1819	31.5509	41.909	38.5196	68.398	20.4514	23.2375
RBM24	ENSG00000069482	85.291	0.753591	0.22717	3.3173	0.000908929	0.0117174	3.65757	3.64435	1.58428	1.41344	2.19783	1.86597	1.63277	2.00204	5.29751	5.2225	5.54868	3.68716	4.9326	5.89078	8.05749	7.77503	4.85034	3.16192	6.11893	6.48224	6.20641	3.75608	6.25434	6.93347	1.64123	0.993442	1.25074	1.72276	2.52489	1.55585	1.79276	1.61619	1.5476	1.62866	1.58508	2.69847	4.18896	5.57764	5.73696	7.22838	1.44827	1.41728
GAL	ENSG00000121743	1311.74	0.754856	0.229484	3.28936	0.00100414	0.0124958	30.0192	30.7322	92.2401	102.916	37.2061	34.4405	107.427	109.691	23.4226	28.8588	30.494	30.148	24.663	24.3646	42.2628	47.2943	46.3428	31.7587	37.0381	37.6056	38.2804	30.7291	61.1925	57.5573	49.1309	36.9831	74.4761	74.9399	53.4962	48.633	133.614	93.6217	35.7016	82.1528	43.1142	158.599	23.5295	36.6896	33.9397	65.0137	38.1378	102.635
GJA3	ENSG00000135926	694.186	0.759346	0.174142	4.36051	1.29758e-05	0.000431844	24.5193	20.3159	51.0489	29.8001	26.5309	27.563	52.1526	51.9478	20.8116	21.4753	30.3992	24.8883	21.3262	23.2826	35.1411	35.7927	22.2675	21.0175	30.4556	31.4238	24.3726	20.2774	35.2244	32.3404	14.824	16.4821	33.808	33.5563	24.7755	25.7971	58.2121	50.9248	14.5688	34.9595	24.4895	54.0202	19.5188	30.6514	20.1517	36.6433	13.7805	29.7925
TMBIM1	ENSG00000173083	399.351	0.75973	0.192285	3.95106	7.78053e-05	0.00179648	17.3125	17.5962	7.42262	6.65497	9.05296	10.1829	6.24295	6.16419	17.3683	21.5203	28.7393	17.3785	24.3728	21.7999	31.9181	32.3883	28.7493	21.1105	25.4955	30.9945	26.8189	17.9366	45.5316	36.7094	9.79441	9.61832	8.30039	8.05202	12.0458	10.2887	6.22194	7.52264	10.2996	9.09022	10.5012	8.91003	19.4296	23.6922	21.7426	31.2116	8.64574	6.52541
HPSE	ENSG00000171219	305.272	0.761004	0.153502	4.95763	7.1359e-07	4.34138e-05	12.8692	11.5042	11.9114	8.1273	9.94256	10.3961	14.5989	14.4885	13.2438	11.4805	16.6935	12.6882	14.8945	14.0257	20.9495	21.2548	14.6392	12.0897	18.8667	19.6184	14.4061	11.4588	22.6657	19.2333	7.04139	7.6766	7.39076	8.23927	9.31054	9.8872	14.0785	11.9598	7.09763	8.4842	11.0559	16.9036	13.9038	15.9142	11.6186	21.4762	7.50468	8.11985
CDC42BPG	ENSG00000130762	262.348	0.76147	0.183967	4.13916	3.48584e-05	0.000966435	12.0564	10.1715	11.5007	10.2769	7.95404	7.144	10.7571	11.2747	13.5087	14.9471	17.3574	12.1188	14.0724	12.9437	19.0781	16.8382	8.0251	10.5552	13.9067	12.8357	9.10575	10.1251	17.0618	16.9538	5.50605	5.55424	10.1197	10.1867	7.10126	5.52077	7.17105	11.4897	4.90964	10.7189	6.4592	9.97923	9.58113	15.1978	16.1021	20.5988	5.66143	10.2753
ARHGEF16	ENSG00000128274	152.374	0.763123	0.20891	3.65287	0.000259324	0.00454548	5.44572	4.89539	8.56682	8.83402	3.29674	3.89188	8.30792	8.79846	5.07047	5.98786	6.07035	5.47652	7.15711	5.97093	9.09717	8.2811	4.93853	3.67341	4.72826	5.49488	4.84734	4.98088	7.60528	7.50335	4.07659	3.25126	7.42866	6.89103	5.3128	3.46303	8.01471	8.16912	3.36204	7.57518	4.04195	7.84083	4.01071	6.08935	6.21906	8.48186	5.0909	8.97612
A4GALT	ENSG00000174951	74.0893	0.763671	0.189507	4.02978	5.58292e-05	0.00139123	2.95315	2.96443	2.02435	2.23795	2.1455	2.82561	2.113	2.21279	3.02715	4.23202	4.03109	3.03649	4.1105	4.96909	4.41862	4.37058	4.67396	2.78993	3.7548	4.89387	3.85069	3.21172	7.00486	5.74623	1.853	1.80626	2.04667	1.91001	2.94571	1.95736	2.05641	1.93943	1.44087	2.87857	2.13986	2.08749	2.94119	4.14485	4.48351	5.30638	1.22884	2.24403
FUT1	ENSG00000196517	134.943	0.764414	0.129434	5.90583	3.50877e-09	5.52679e-07	6.47526	5.08577	4.51812	4.62314	4.97128	5.65122	4.32204	4.37289	5.37319	6.03288	7.82507	6.53387	5.46455	4.76873	7.58964	7.17695	5.29128	5.16137	6.76791	7.55546	6.65943	5.22584	8.90618	10.7801	4.92368	4.33502	4.81347	4.6065	5.3654	4.96869	3.95463	4.55473	4.53608	5.90864	5.46853	4.5823	5.25848	7.9315	6.60474	10.1949	3.46708	4.60617
SLC6A9	ENSG00000233297	190.001	0.764756	0.225171	3.39633	0.000682948	0.00938779	5.01223	4.29707	11.0606	4.18144	20.827	21.3787	18.0565	17.0701	3.5569	3.69176	5.59611	4.85296	5.12604	4.84887	5.30235	4.78463	4.10074	4.88238	6.11893	6.69688	4.30371	4.19156	7.40514	8.21569	3.54717	4.78658	4.54816	4.71886	22.2506	21.5812	13.973	11.1077	2.82838	6.24952	17.317	15.4271	2.13904	6.29403	4.00141	5.97491	3.0282	4.10421
RASA4DP	ENSG00000186862	164.247	0.764809	0.268666	2.84669	0.00441768	0.0365647	15.7411	14.0607	6.80652	9.09905	4.13401	3.99851	3.98588	2.8977	7.94627	7.02336	8.72613	13.7455	6.67352	7.65401	9.66899	10.7194	6.43772	5.76586	8.20493	10.0024	6.84064	11.5404	14.5101	10.7326	6.40607	4.51565	4.09334	3.67022	4.89198	3.81435	3.05824	6.34723	5.65676	3.06795	4.51748	3.76767	5.43674	8.69907	8.48492	10.3203	4.25704	7.26357
PDZD7	ENSG00000112414	112.645	0.76517	0.183917	4.16041	3.17676e-05	0.000896392	6.52944	4.43305	1.76031	2.35574	2.66879	1.91928	1.44068	1.94936	6.16782	7.20344	9.48493	6.20853	7.78577	7.73415	9.72097	8.97119	5.159	4.69638	7.37053	6.8686	5.48157	4.51818	9.55663	7.50335	2.48831	2.52876	1.81926	1.83511	2.6301	1.50567	1.16002	2.2039	2.40145	1.81804	2.10023	1.62926	5.08023	6.7034	6.74937	8.27295	3.55485	2.03734
ADGRG6	ENSG00000187091	253.433	0.765868	0.207476	3.69135	0.000223064	0.00404878	10.7831	9.11087	11.5007	7.53837	5.59923	5.86448	11.8136	12.0123	11.2004	9.18439	13.3737	10.6006	12.9118	12.7032	19.6499	19.6446	8.24557	12.4152	16.7807	15.2826	10.0571	9.17244	16.8617	16.4314	4.18248	3.79314	9.81644	9.73732	5.78621	4.26605	12.9184	11.5778	4.58945	7.84031	5.19114	9.36826	14.8842	15.8118	12.5345	17.7994	3.68651	7.49979
PLCD1	ENSG00000124126	105.024	0.766195	0.152314	5.03038	4.895e-07	3.27239e-05	6.20433	5.03138	2.58178	2.88578	2.25016	2.71899	2.01695	2.63427	3.29202	5.26752	7.30339	6.15431	4.88424	4.96909	6.39401	7.68302	5.68812	4.88238	7.18511	6.22466	5.52688	4.98088	8.60597	8.54812	5.55899	4.06408	2.46359	2.54668	3.41913	3.76416	1.52912	2.49775	3.52213	2.53769	3.09091	2.29115	3.74333	5.21944	6.12264	6.81056	2.98432	2.83457
PREX1	ENSG00000106665	276.311	0.770011	0.167808	4.58863	4.46155e-06	0.00018655	11.8126	12.5105	8.86021	7.21445	10.0995	9.00997	11.1413	9.53605	13.2438	13.3714	15.2707	11.5766	16.2969	15.7087	18.0904	19.8286	12.9636	13.7172	17.5687	15.7548	11.5068	12.5475	23.6664	22.6525	7.6767	8.30879	9.58903	8.57634	9.73136	9.08418	9.06927	9.0213	7.63129	8.37057	8.83682	8.14631	9.53657	14.9419	11.956	16.1698	6.58305	7.20452
CLIP2	ENSG00000176046	242.337	0.770398	0.159257	4.83746	1.31509e-06	7.0827e-05	11.5417	10.4707	8.83087	7.12611	5.96553	7.19731	10.661	10.1683	9.64904	13.1013	14.3222	11.6308	12.1381	11.1805	14.1916	16.6542	12.0377	11.3457	12.2379	13.3508	9.15106	10.3428	22.9159	18.5684	5.92959	7.6766	7.12545	7.64005	7.73249	6.17323	8.06744	9.05068	6.72407	8.78721	6.10256	9.72466	8.68987	12.4857	11.0883	19.5542	5.66143	7.32263
NUPR1	ENSG00000173221	416.875	0.770854	0.229478	3.35917	0.000781776	0.0104102	17.3125	15.91	7.95072	8.33343	14.2336	14.5546	11.0452	8.27161	14.5682	23.051	25.0876	17.514	24.3728	18.594	25.576	23.7852	26.28	17.9021	23.0387	29.492	32.1646	16.0586	40.6282	43.073	11.065	10.7021	8.6794	8.9883	24.6177	23.8899	9.33292	8.16912	8.00485	8.18119	17.951	12.1686	18.5829	22.6176	19.766	30.3759	5.83697	8.35606
GLRX	ENSG00000171608	89.5099	0.771345	0.171477	4.49823	6.85217e-06	0.000266181	3.30536	3.69874	2.40575	2.29685	2.98277	2.34579	2.64125	3.26649	3.21635	4.54717	4.41049	3.17204	4.15886	5.20953	7.32972	5.52073	5.159	3.71991	6.39706	5.88124	5.57218	3.83773	7.00486	6.93347	2.54125	1.98688	2.16037	1.79766	2.41969	2.7102	1.74004	2.67406	2.40145	3.37096	3.44755	3.05487	4.27809	4.45188	3.4229	6.35095	1.84326	2.27356
PIK3CD	ENSG00000187595	186.317	0.771898	0.243173	3.17428	0.00150208	0.0167211	9.8619	8.56694	5.36893	3.26859	3.87236	4.31839	7.01131	7.2179	8.02194	11.0303	12.0933	9.9228	11.8963	11.2606	14.0356	13.9398	11.5526	9.81125	11.728	12.664	9.33227	8.51921	16.8617	16.8588	3.07068	4.15439	3.90384	3.25826	2.8405	3.56341	5.48375	5.37751	3.04184	4.0906	3.09091	6.66979	8.68987	12.3834	9.69017	16.6295	2.80877	3.30699
ZNF385C	ENSG00000109854	125.9	0.774785	0.270402	2.86531	0.00416607	0.0350172	6.33979	5.95606	2.11237	2.09072	1.36056	1.9726	2.30509	1.68593	7.56787	7.02336	9.91175	6.20853	10.1554	9.21687	11.2805	11.1795	8.55423	7.20732	7.60231	9.31553	7.9732	6.15125	13.3593	11.6824	2.75302	1.7611	2.42568	2.09727	3.36652	2.05774	1.58185	2.17451	2.24136	1.59079	3.17016	1.32378	6.59539	8.59673	8.48492	10.2785	1.18495	2.18498
HTATIP2	ENSG00000131389	240.744	0.776154	0.12372	6.27346	3.53115e-10	8.37173e-08	8.6698	8.34937	7.92138	8.33343	5.44224	7.35725	8.45199	5.53197	8.85441	11.0303	10.2437	8.59434	11.8963	9.73782	15.959	16.3322	12.7432	10.6017	13.9067	13.7801	14.4514	8.57365	18.1626	17.3337	7.83553	6.77347	8.48989	8.72614	8.2585	7.47814	8.80563	8.08097	5.65676	8.3327	7.29137	8.0954	9.80395	11.8205	9.97943	19.6796	7.63634	8.38559
SLC6A6	ENSG00000170421	1410.86	0.777392	0.130461	5.95881	2.54088e-09	4.23425e-07	71.6613	60.3493	61.2	44.6118	56.4633	54.5396	63.1498	64.5396	57.1753	50.154	79.5785	71.8726	56.193	64.1975	88.4245	81.7528	43.4326	45.6154	72.0829	75.0394	49.0623	60.1516	86.46	87.0008	47.5426	55.6327	56.473	55.6151	51.0239	49.6869	55.892	61.3859	51.2844	57.6092	58.7272	63.1339	53.4315	82.8458	52.3558	93.8854	39.5422	44.5263
KRT8	ENSG00000131187	1440.35	0.780752	0.252398	3.09334	0.00197917	0.0204562	55.3784	61.0292	56.0071	41.6966	38.6713	40.7315	59.6442	60.5882	55.8887	72.3046	78.2981	55.8497	74.4242	64.7184	95.3903	97.4409	94.0966	62.3549	82.3274	86.8448	94.1381	60.3149	142.899	117.917	48.1779	35.9445	54.54	56.0645	48.1308	41.0545	59.003	55.8321	32.9266	56.3972	42.3613	67.2071	54.2782	71.7929	72.1701	94.6793	18.1253	41.6622
F12	ENSG00000104722	151.527	0.782544	0.173135	4.51984	6.18858e-06	0.000244534	5.14769	4.73221	3.34458	5.12373	5.07594	3.62531	4.6582	5.63734	6.81108	8.01383	7.35082	5.01563	7.93085	6.69225	10.7087	9.52326	9.70068	6.92833	7.27782	8.15646	8.19971	4.27322	13.009	12.5372	6.30019	4.24471	5.98841	4.83121	5.20759	4.81813	4.74555	3.79071	3.68223	5.07537	4.63636	4.98962	3.92158	8.23853	8.77418	10.9052	3.33541	5.34434
NEFM	None	117840	0.783111	0.222349	3.52199	0.000428319	0.00657547	4537.07	3651.94	5724.22	3867.92	2593.02	2626.91	7876.68	7258.89	4702.83	4711.91	6749.57	4518.43	5530.99	4646.1	8933.94	7964.58	4039.85	4463.66	6262.03	7527.94	4870.54	3657.46	7731.32	7188.97	3381.3	3515.97	4950.33	4708.33	3246.75	3537.71	9322.11	5755.23	4381.59	4665.89	3460.23	9396.42	4993.2	5681.31	3590.38	7015.04	2414.18	3887.99
AC125232.2	ENSG00000112379	134.999	0.785325	0.231016	3.39944	0.000675229	0.00931508	4.52455	3.12761	2.58178	4.74093	3.82003	4.42501	4.80227	5.0578	3.5569	6.07791	7.06627	5.20541	6.28665	5.04924	9.3051	8.92518	2.73383	6.13785	5.88715	7.55546	7.20306	2.50405	9.45656	8.21569	4.81779	3.43189	4.58606	4.83121	5.418	3.26227	3.26916	2.73284	4.16252	6.09802	5.15151	4.9387	5.92693	7.31745	5.30308	12.2841	6.93415	4.6357
ARFGEF3	ENSG00000128604	552.011	0.785868	0.240547	3.26701	0.0010869	0.0132391	23.4627	17.8954	27.6955	14.8412	21.455	23.1913	37.2656	33.824	25.8821	22.1956	34.8097	23.5328	23.986	29.0932	41.691	39.0592	13.625	23.7144	33.376	31.2521	18.438	17.9366	31.722	35.1897	8.89438	10.5666	18.837	19.6245	19.1471	17.9676	30.4243	27.7104	8.27167	14.658	15.1771	32.127	25.1783	39.3505	22.8997	43.1196	7.85578	15.1177
IRF5	ENSG00000168779	110.184	0.787636	0.200313	3.93202	8.42357e-05	0.00190628	4.00978	4.37866	4.10738	3.71029	3.29674	4.69158	4.0339	5.11048	4.35153	4.99739	5.21671	3.95828	4.73917	5.00917	7.3817	6.67088	7.18732	2.83643	6.76791	6.35345	6.20641	4.46374	8.65601	8.6431	2.54125	2.61907	2.9184	3.29571	5.04979	3.76416	5.00919	4.49596	3.62886	4.27998	3.24941	4.37864	3.78789	7.16394	5.49592	7.01947	1.79937	3.80895
SHOX2	ENSG00000142235	85.1521	0.792775	0.215634	3.67649	0.000236463	0.0042517	2.81769	3.2636	3.22723	2.47353	2.1455	2.29248	5.37854	5.0578	4.54072	3.82683	4.88474	2.81959	5.17439	4.56836	7.90154	6.57887	2.73383	3.8594	4.68191	4.59337	4.0772	3.29337	5.05351	5.03389	1.05886	1.0386	2.50149	2.24707	2.94571	1.75661	3.21643	3.4087	2.72165	2.12105	2.61538	3.92041	3.20857	3.58197	4.33888	6.05847	1.57993	2.24403
LMTK3	ENSG00000187840	98.9833	0.800181	0.180589	4.43095	9.38187e-06	0.000342468	5.66246	4.26987	1.81898	1.88459	3.08743	2.23916	1.63277	1.26445	5.41103	6.52812	6.7343	5.55785	7.30218	5.93085	7.95352	7.86704	4.58577	4.64988	5.14546	7.4696	4.93795	4.5454	8.3558	7.55084	2.64714	2.12235	1.78136	1.87256	2.10408	2.10793	1.05457	1.88066	1.97453	1.59079	2.53613	1.37469	2.85206	6.60106	5.9298	8.73255	3.24764	1.83066
EIF4EBP1	ENSG00000095321	2220.55	0.803597	0.152729	5.26159	1.42815e-07	1.20305e-05	77.4051	68.7803	93.1495	110.131	108.165	103.161	112.517	102.473	49.002	77.2119	97.7422	77.6202	66.3483	61.9534	90.8677	91.0001	105.693	57.4726	90.7641	99.1224	85.0776	68.943	146.502	142.089	89.6321	79.385	88.4996	85.8383	165.907	156.74	94.4892	93.4747	57.6349	88.0615	124.112	120.107	48.8861	90.2145	80.7514	130.362	59.5108	111.375
CRAT	ENSG00000010327	477.501	0.806058	0.170685	4.72248	2.32982e-06	0.000111159	21.8371	22.0565	10.9139	11.3076	13.8672	12.4753	7.8277	10.4317	20.4333	21.5203	32.2488	21.3096	25.4367	22.2808	31.1383	36.1148	30.3808	21.6685	31.3363	35.1586	22.787	21.23	46.3322	40.651	18.9535	16.7079	13.2276	12.0968	16.78	16.2612	7.54015	10.902	13.8217	14.4307	16.2074	8.60454	18.6275	29.2698	23.7674	38.816	14.0877	11.8402
STAB1	ENSG00000166833	305.541	0.810244	0.170358	4.75612	1.97346e-06	9.77438e-05	16.3643	13.0272	5.69166	8.36288	6.12252	7.73045	4.80227	5.37391	13.3573	18.9991	24.2814	16.5651	19.537	16.0694	23.0288	25.9474	19.9305	12.1362	19.9329	23.9542	14.9044	13.0374	30.4211	23.6973	8.94733	8.12816	7.12545	7.78986	7.41687	5.77172	2.95279	5.73014	8.16494	8.21907	6.57808	4.27681	9.58113	18.2169	15.3307	22.103	8.73352	8.41512
NAV2	ENSG00000018236	202.184	0.810313	0.219541	3.69095	0.000223419	0.00405203	8.53434	8.1046	8.68418	6.91999	5.1806	6.13104	10.517	10.1683	10.0653	7.42855	11.8087	8.81123	10.0103	11.7415	14.7114	14.998	5.82041	10.0437	10.5691	10.4317	6.34232	7.81155	16.4614	14.6268	2.48831	5.32846	9.36162	7.4528	5.10239	4.31624	9.70201	8.55113	4.05579	7.34792	4.87412	9.31735	9.04637	12.4346	11.4257	14.6657	3.90595	6.90925
CNTN1	ENSG00000196547	119.269	0.810354	0.143164	5.66032	1.51094e-08	1.86812e-06	5.31025	5.00418	4.01937	2.44408	3.71538	4.42501	3.02543	3.31918	5.56239	5.35756	5.73838	5.34096	6.67352	6.6121	7.48567	8.00506	4.32121	4.23139	7.78773	7.68424	6.88594	5.0081	7.15497	8.26318	3.60011	3.65767	2.72889	2.39688	3.15612	2.81057	2.63642	3.93763	4.53608	2.84069	4.87412	3.20761	5.92693	5.93584	6.4119	8.89968	4.21315	2.45072
MAN2A2	ENSG00000106211	2677	0.810658	0.11833	6.8508	7.34394e-12	3.67149e-09	121.079	97.5271	116.826	92.7278	102.565	100.869	131.582	137.562	99.3283	97.2465	153.134	119.833	108.662	123.546	161.462	168.106	72.6669	85.7439	119.041	121.918	79.0524	98.1207	156.308	155.196	80.2083	93.7899	110.861	110.107	97.8922	88.4327	101.502	116.983	74.285	109.007	90.3099	100.811	84.8042	123.936	101.482	167.757	101.95	92.6549
HSPB1	ENSG00000116016	1143.38	0.812798	0.20434	3.97768	6.95913e-05	0.00166188	47.711	39.7615	36.233	54.4176	29.0427	27.0299	42.308	43.6235	38.0286	59.5184	70.6627	47.6078	50.0997	45.1626	70.646	78.3484	88.2762	43.3834	58.9179	63.9209	52.5506	39.6838	108.976	98.2559	39.1776	29.5775	44.1929	44.1176	40.1879	37.5412	30.7934	36.1733	21.5064	42.118	30.1958	37.9822	37.3887	56.2881	59.8766	96.7684	22.6018	54.713
EPAS1	ENSG00000130475	512.27	0.813625	0.204063	3.98713	6.6878e-05	0.0016071	17.9898	18.7929	32.9764	19.376	17.7919	19.9392	32.9436	36.3529	16.8385	15.9376	24.3288	18.1376	17.5059	18.4337	26.5637	28.7998	17.0644	18.367	27.2571	25.5426	16.0823	18.8348	33.9736	30.9157	9.31793	10.3408	27.2889	27.3769	20.0939	17.7668	34.4843	32.9997	8.32504	27.0055	16.5245	35.4365	18.3601	26.9671	18.7054	30.2506	6.89026	19.1924
FCHO1	ENSG00000044574	145.759	0.813714	0.228682	3.55827	0.000373305	0.00592061	7.82991	5.24895	2.99252	3.38638	4.13401	2.13254	2.92938	2.47621	5.94078	9.72465	12.7098	8.025	8.80131	8.25511	13.0479	11.0415	11.1117	5.85885	8.71484	9.78775	7.56548	5.17141	14.8603	13.582	3.75894	4.15439	2.65309	3.33316	4.41856	3.86454	2.47823	2.9973	2.98848	3.37096	3.72494	2.08749	6.41713	9.46663	9.01523	12.869	3.33541	3.33652
HSPA5	ENSG00000005884	14814.1	0.815846	0.143202	5.69718	1.21805e-08	1.56489e-06	483.314	425.655	715.975	522.326	829.105	869.755	1010.4	919.413	453.543	441.121	649.433	483.018	440.501	418.486	841.826	888.746	436.398	500.002	625.151	694.544	502.311	426.042	946.807	766.576	429.313	380.443	454.134	440.914	878.242	913.336	1021.98	717.56	391.063	476.441	785.368	1005.76	543.05	630.427	426.56	976.333	374.927	524.838
ITGA3	ENSG00000142669	273.314	0.816795	0.129679	6.29859	3.00368e-10	7.34847e-08	11.3791	10.3619	8.06807	6.77275	7.84939	7.99701	9.98872	9.79948	11.9194	13.3264	18.0688	11.4139	14.0724	15.6286	18.6622	19.0925	14.2865	10.2762	15.5291	16.9139	11.5068	10.4789	22.7158	20.8479	7.94141	8.083	7.08755	7.97712	8.1533	7.57851	8.64745	7.87527	5.71012	5.98439	7.68764	9.06277	10.517	16.5794	15.0897	20.557	6.7586	6.79115
SH3BGRL3	ENSG00000261609	238.663	0.817619	0.175873	4.64891	3.33695e-06	0.000147011	6.50235	6.96234	11.8234	10.1297	7.16911	6.82412	16.0396	13.8036	6.65973	7.78872	9.76948	6.28987	8.26936	6.73232	13.0999	11.3175	12.4786	7.9048	8.06586	9.18675	8.87924	7.07666	18.3127	16.1939	10.6415	9.75379	11.7494	11.6099	10.7308	12.0453	16.1349	11.7835	6.88417	10.7568	8.48018	18.8383	6.55082	8.6479	8.34029	14.5821	6.49528	9.92098
GAN	ENSG00000065911	128.757	0.817953	0.158418	5.16325	2.42701e-07	1.87926e-05	5.47281	5.35774	6.89453	4.65259	5.9132	6.13104	7.73165	8.00818	3.48122	2.38614	5.59611	5.58497	3.14332	4.92902	5.87417	6.0268	2.51336	3.71991	5.51631	7.59838	4.0319	5.41637	5.75399	6.17364	4.97662	5.64456	5.91261	5.9173	5.26019	5.87209	6.48559	7.08186	5.17647	6.55253	5.74592	9.97923	3.47595	5.32178	3.71215	7.64621	3.86206	4.72428
MTHFD2	ENSG00000126882	4376.6	0.826838	0.12881	6.41904	1.37135e-10	4.20492e-08	135.384	127.933	178.876	149.059	207.852	222.157	223.738	254.154	118.172	125.43	164.232	137.211	138.741	136.329	220.1	220.461	141.983	146.797	217.361	237.009	195.525	128.006	272.889	262.902	191.547	159.989	186.02	175.497	210.303	196.339	273.924	179.456	187.9	217.37	214.937	287.158	126.248	172.497	122.694	211.545	137.63	152.476
FAM78A	ENSG00000138166	128.195	0.831713	0.165961	5.01149	5.40114e-07	3.49887e-05	5.96049	5.22175	4.07804	3.44527	2.66879	5.33134	4.37006	4.26752	4.76776	5.62769	6.40233	5.9103	6.48008	7.01283	8.00551	8.18909	6.04088	5.06837	7.0924	7.1691	5.61748	5.06254	9.25642	8.73808	4.39425	2.84486	4.28285	3.96983	4.20816	4.0653	4.58737	4.2021	3.52213	3.25733	4.55711	4.98962	4.41178	8.34087	9.69017	11.1977	2.98432	3.36605
DUSP5	ENSG00000167632	147.978	0.834727	0.247542	3.37207	0.000746067	0.0100453	3.79304	3.69874	13.613	9.27573	4.81429	3.67863	15.9435	19.2829	3.17851	2.56623	5.59611	3.87694	2.56302	2.52462	4.47061	5.10668	3.35114	2.69693	5.19182	4.76509	3.57888	3.75608	5.15358	5.22385	3.81188	3.97377	8.7552	8.42653	4.89198	5.06907	15.133	13.6936	3.20194	10.681	4.95338	20.1112	2.04992	4.14485	3.03722	6.14204	3.29153	9.35997
TRAPPC9	ENSG00000149926	125.616	0.834948	0.153178	5.45082	5.01382e-08	5.07942e-06	5.09351	6.79916	3.25657	4.21089	3.66305	3.99851	1.92091	2.42353	5.25967	5.94284	5.64353	5.01563	6.28665	5.61027	7.32972	8.87918	6.30544	5.20787	9.1784	7.59838	5.34567	6.94057	11.3579	10.1153	5.08251	5.01237	3.90384	4.08219	3.83994	4.0653	2.47823	3.29116	3.84233	4.16635	3.9627	3.20761	4.18896	7.26628	5.54413	10.3621	4.16927	4.28138
TLCD3B	ENSG00000084710	58.6239	0.837855	0.248844	3.36699	0.000759933	0.0101724	2.81769	2.36611	0.792138	1.11898	0.994256	0.799701	1.00848	0.842966	4.01097	4.45713	4.31564	2.65693	4.54573	3.96726	6.13409	7.22296	3.79208	2.65043	3.29124	4.12116	2.85404	2.4224	6.75469	6.98096	0.95297	1.0386	0.909632	1.08609	1.26245	1.00378	0.843653	0.969716	1.33414	0.795394	0.951048	0.45823	3.25313	2.35387	3.80857	5.05569	0.746079	1.00391
EFR3B	ENSG00000102032	111.821	0.838336	0.148489	5.64576	1.64451e-08	1.98254e-06	5.25607	5.41213	6.27843	5.50654	5.23292	4.31839	3.45763	4.37289	3.59474	4.23202	4.83731	5.12407	3.82035	4.44814	8.00551	6.71689	2.9543	3.67341	4.21835	4.3358	2.67283	5.36193	5.95413	6.55356	4.60602	4.24471	5.761	4.68141	3.26132	3.86454	3.74371	6.25907	5.92359	5.49201	4.71561	4.32773	4.27809	4.40071	4.09783	6.81056	3.24764	5.46244
RENBP	ENSG00000166900	166.798	0.840121	0.20462	4.10575	4.02997e-05	0.00108394	8.10085	6.4456	2.49377	3.85752	3.45373	3.89188	2.92938	2.95038	8.43818	11.2104	13.2315	8.07922	11.8963	9.25694	12.6321	13.8478	9.87705	5.95185	9.82737	11.1185	9.92119	6.31456	16.8117	16.2889	3.54717	2.70939	2.7668	2.13472	3.05091	2.55963	1.26548	2.52714	2.93511	2.87857	3.32867	2.64755	7.93229	8.75024	9.59375	12.6601	4.65203	4.01563
STX3	ENSG00000131015	712.624	0.844677	0.161386	5.2339	1.65974e-07	1.36695e-05	22.2976	22.1109	45.5626	26.5021	24.1761	26.017	58.1555	59.1657	19.8278	20.1696	24.4711	22.2585	21.7615	22.8819	34.5173	34.4126	18.5195	21.064	27.118	28.7193	26.1394	21.9921	37.476	36.9469	23.2419	22.5331	31.7992	32.2455	28.5103	28.0054	56.3139	45.1946	19.9588	34.6943	25.7972	64.7632	21.6133	28.3487	21.4051	40.4455	16.2821	26.8398
ULBP2	ENSG00000198517	106.27	0.850143	0.19496	4.3606	1.29707e-05	0.000431844	4.60583	4.13389	2.75781	1.85515	2.45947	1.54609	3.64972	3.63529	3.97313	5.2225	6.26005	4.39206	4.73917	5.20953	8.52535	8.2811	7.54007	4.51039	6.58249	5.66659	6.34232	4.27322	9.70674	11.2075	2.43537	2.89001	2.9563	3.67022	2.26188	3.31246	3.11097	2.96792	2.13463	3.2952	3.3683	3.36035	4.90198	6.85691	4.19425	7.1866	2.76488	2.0964
MAFK	ENSG00000125746	825.87	0.850448	0.178822	4.75582	1.97638e-06	9.77438e-05	40.9377	27.4142	32.8004	29.5351	25.3274	25.4305	36.9775	40.1989	32.1256	39.5739	48.1834	40.0979	35.5921	37.148	55.4148	51.6188	27.4265	23.8539	29.1113	37.3051	23.1948	26.7825	56.189	56.2276	22.9772	21.3138	27.3647	25.2796	23.9865	20.1257	28.5788	32.7646	16.8635	27.7252	24.5291	36.2511	22.2817	38.3782	42.1836	62.3814	33.6614	29.9401
EML2	ENSG00000108828	1257.91	0.851381	0.129756	6.5614	5.33056e-11	1.88855e-08	59.0359	48.3828	27.6955	31.7436	34.2757	34.9736	31.5029	31.98	54.7914	76.1314	94.2328	59.4284	60.642	64.6784	91.9594	94.1745	65.2591	47.1498	74.5861	79.0747	59.9802	48.7745	118.782	112.17	31.6598	34.5447	31.875	31.1969	40.1353	33.8273	26.7333	27.9161	28.3372	32.0051	35.1492	27.2392	49.0643	76.8077	61.1782	101.741	33.2664	31.6822
VAT1	ENSG00000144891	2907.36	0.853266	0.136222	6.26378	3.75746e-10	8.81737e-08	130.128	128.994	92.7095	99.8539	91.1052	87.594	84.0397	83.8751	96.4904	127.321	164.279	130.081	124.427	114.61	177.889	190.373	161.031	110.388	158.629	187.255	135.816	129.285	268.086	235.643	125.051	110.904	103.546	97.5605	117.197	106.802	83.3635	92.8283	94.0303	108.628	107.825	98.0612	91.8898	137.752	111.413	194.498	96.4637	100.037
AGTR1	ENSG00000095713	183220	0.853914	0.167686	5.09235	3.53654e-07	2.49478e-05	6579.57	5460.57	6722.82	4176.93	5756.22	5975.58	9916.39	9284.32	7373.49	7289.57	9985.64	6589.18	8529.58	7721.09	15259.9	14494.4	7576.14	7376.85	9414.25	11009.5	8460.6	5468.98	13790.6	13155.7	4379.48	4172.68	5032.76	5382.94	6181.83	6069.99	10034.6	6742.9	4474.34	4983.82	5675.86	10323.6	10276.9	9661.85	8216.64	14362.1	3968.22	4187.36
CRTAC1	ENSG00000189410	80.7726	0.854806	0.203151	4.20773	2.57947e-05	0.000752794	2.57385	2.85565	3.6673	3.12136	2.04084	2.3991	4.226	4.26752	2.53524	3.01644	2.8929	2.3587	2.32122	3.04557	4.26267	5.65875	3.57161	2.69693	3.10582	3.94944	2.80874	2.66736	6.95483	6.50607	3.33539	3.43189	4.32075	4.5316	4.15555	2.76039	4.11281	3.67317	2.13463	4.81024	2.89277	4.37864	2.8075	4.19602	3.08543	4.93034	2.32601	3.07078
SH2D5	ENSG00000114054	247.502	0.855885	0.237692	3.60082	0.000317216	0.00528625	9.50969	6.39121	13.3197	12.9271	5.75622	7.144	18.0565	19.4936	7.15164	8.68915	12.283	9.62458	8.99474	8.53562	16.3229	12.6517	7.84873	7.30032	11.4962	10.6893	7.47487	6.39622	12.1084	14.4368	4.65896	4.60596	9.89224	8.87595	4.83938	5.72153	19.2458	13.958	5.01637	11.5143	6.14219	19.0929	4.90198	11.0529	8.62955	14.5403	7.59246	13.1099
PCCB	ENSG00000130517	1015.27	0.855937	0.10963	7.80748	5.8341e-15	1.03205e-11	37.2801	38.2385	41.2498	38.8403	34.7466	32.6278	41.0594	43.2547	28.6444	32.5956	45.1957	36.953	35.0118	37.3884	49.2807	55.2073	34.7902	37.3386	52.7526	58.8553	46.9784	38.2412	73.0507	66.5328	44.0484	43.8469	45.2921	40.5223	42.4498	44.3167	44.5554	40.6987	34.741	45.6783	41.4498	54.8349	30.8379	44.9281	35.5788	60.4594	35.5924	38.8276
PGPEP1	ENSG00000250903	253.546	0.856359	0.166886	5.13141	2.87579e-07	2.14028e-05	13.8446	11.8849	5.69166	4.91761	10.4658	8.53015	4.85029	4.26752	13.8114	13.8216	14.7016	13.8811	14.556	14.9073	22.0411	20.2427	9.34792	12.7407	14.4166	16.6134	11.0084	11.8942	21.0146	21.5128	7.6767	6.638	4.85137	4.26944	8.57412	4.96869	5.32556	5.46567	6.77744	4.73449	7.09323	4.48047	11.3191	16.1189	13.6916	21.2673	7.41691	5.10812
GMDS-DT	ENSG00000259291	88.3465	0.856679	0.219848	3.8967	9.75141e-05	0.00215214	5.09351	3.91632	1.11486	1.384	1.51755	2.23916	0.816385	1.26445	4.84344	4.50215	7.35082	5.06985	6.67352	6.73232	8.9932	8.18909	4.45349	4.60338	6.44342	6.82567	4.53023	3.91938	8.5059	7.31339	2.11771	1.62563	1.78136	1.31079	1.63066	1.50567	0.63274	0.910945	2.56155	0.64389	2.29837	1.01829	4.6346	6.24286	4.96561	7.93869	2.54545	1.53539
ZNF710-AS1	ENSG00000166439	86.9402	0.857061	0.282992	3.02857	0.00245715	0.023893	4.14525	3.78033	1.40825	0.942296	2.40715	1.54609	1.15254	1.21176	4.6164	5.89782	6.59202	4.28362	6.96367	6.17129	9.09717	9.20122	5.33537	4.0454	5.65538	6.8686	5.57218	3.83773	9.70674	6.03117	2.75302	1.58048	1.70556	2.05982	1.89367	1.25472	1.1073	1.38111	2.29472	2.31043	1.9021	1.12012	4.67916	5.93584	4.67635	8.60721	1.14106	1.06296
RNF169	ENSG00000170412	817.784	0.857986	0.165429	5.18644	2.14354e-07	1.69983e-05	39.2309	36.6611	34.9714	19.4054	35.7932	36.8929	36.8334	37.512	34.0176	22.4657	41.2594	39.1219	30.8046	36.587	53.8552	47.7083	12.8313	36.0831	42.369	50.1407	30.126	36.8259	49.4343	49.1517	26.8949	29.8033	27.8575	29.549	28.5629	28.4069	36.2771	34.469	30.4184	28.2175	32.93	40.2733	32.665	50.1476	30.9989	57.3257	27.3416	19.4286
GPRC5C	ENSG00000166145	278.306	0.863426	0.191533	4.50797	6.5452e-06	0.000255986	9.61806	7.61506	18.0725	13.6044	9.52392	8.42352	17.8644	20.7054	7.87059	10.4	11.951	9.6788	9.72012	9.73782	14.1396	14.998	12.8313	9.57876	9.78102	12.9215	10.0571	7.70268	20.9646	20.0406	8.20613	5.5994	12.3558	12.7709	8.99493	9.23475	17.8222	18.1014	5.38993	13.1429	8.16316	21.5877	7.26384	11.2576	10.5097	15.2088	5.44199	13.2575
SPINT1	ENSG00000090539	112.738	0.863573	0.221466	3.89936	9.64491e-05	0.00213273	5.68956	5.41213	2.6698	3.03302	3.08743	2.45242	3.69775	3.74066	5.14615	6.03288	6.3549	5.61208	6.52844	6.97276	9.51304	9.47726	7.45188	5.16137	6.258	7.21203	6.65943	5.33472	11.8082	9.5454	2.5942	1.67079	2.42568	2.58414	2.15668	2.2585	3.05824	2.67406	1.81443	2.38618	2.13986	3.56401	4.85741	6.7034	6.99042	8.48186	1.66771	3.12983
CHRD	ENSG00000172346	487.01	0.863613	0.179925	4.79985	1.58786e-06	8.18742e-05	24.8173	17.1611	10.8552	13.3983	11.5124	11.5157	13.0141	15.2261	25.0118	29.0389	34.288	25.2408	31.1914	29.9348	38.7799	37.955	22.3116	15.4841	22.2507	27.6032	21.3374	16.9296	34.2238	34.9523	11.7004	11.5149	10.4987	8.50143	11.625	8.93361	9.22746	10.755	8.64523	12.3854	11.5315	10.692	18.1373	24.6644	27.1903	38.8996	12.025	13.8185
CSDC2	ENSG00000070182	278.67	0.865218	0.218913	3.95234	7.73918e-05	0.00179052	13.0318	10.9874	7.68667	5.4771	4.81429	5.1714	7.29945	8.32429	12.9411	18.0987	21.6256	13.122	19.005	15.6687	22.8729	21.8989	19.6218	13.5312	14.9728	17.5149	14.3608	11.2682	30.9715	27.8764	5.8237	4.60596	5.761	5.95475	5.83882	4.86832	6.48559	7.64019	4.58945	6.1359	5.70629	7.22985	10.8289	14.2767	17.6448	26.1141	4.12538	5.5215
SPTB	ENSG00000239474	203.302	0.866403	0.183322	4.72612	2.28852e-06	0.000110145	7.55898	7.20711	10.7965	8.33343	7.06445	7.57051	13.0622	11.1693	7.41651	8.01383	11.2396	7.88944	10.6389	8.77606	12.4241	11.8696	6.04088	7.57931	9.13204	8.9721	8.33562	7.29441	13.0591	13.5345	3.44128	4.78658	9.66484	10.1867	6.99606	7.82946	9.4911	10.9901	3.30867	12.6506	6.65734	11.9649	7.17471	8.75024	6.894	11.9916	3.94983	8.56275
KLHL41	ENSG00000033327	110.241	0.873423	0.221901	3.9361	8.28166e-05	0.00188508	4.3349	4.94979	0.850815	1.97293	2.5118	3.46537	1.53673	1.68593	4.38937	6.34803	6.1652	4.39206	7.15711	6.77239	9.61701	9.20122	5.51175	5.30087	10.6618	8.02767	8.15441	5.08975	9.30646	8.6431	4.12954	2.70939	2.31198	1.83511	2.5775	2.96114	0.896382	0.910945	3.2553	1.96955	3.3683	1.88383	6.37257	6.39637	7.13505	8.31473	1.88714	1.83066
GAB2	ENSG00000132718	487.607	0.874197	0.206068	4.24228	2.21264e-05	0.000668647	19.209	18.0042	20.6249	10.483	15.1755	14.3413	26.4125	28.1867	20.3197	19.4943	30.826	19.1136	23.1639	22.3609	30.7744	35.1027	19.7541	22.3194	28.6941	26.4012	22.5605	17.9094	43.1299	36.8519	9.21204	11.5149	16.6387	14.4187	15.9384	16.0102	23.7278	21.0105	8.11158	14.5443	14.3846	25.7627	21.6578	26.2507	21.9837	41.5319	9.30405	10.541
SYT11	ENSG00000072954	760.643	0.878101	0.117064	7.50105	6.33109e-14	7.2798e-11	37.6324	37.1506	19.8328	18.8754	27.9438	28.576	17.5763	17.5969	32.2391	29.6692	43.0616	37.685	33.6577	37.5487	57.1302	55.8054	31.2626	33.4792	40.3293	52.8453	38.7334	37.3158	57.8902	58.3646	29.5421	28.2228	18.9128	20.336	26.827	24.8937	17.1367	20.0408	30.9521	21.1348	29.0466	18.7365	31.7737	42.1649	33.9879	57.1168	25.7617	18.8085
TMEM38A	ENSG00000187867	188.155	0.878672	0.2016	4.3585	1.30958e-05	0.000434086	6.82747	6.93514	9.44698	7.71505	5.9132	6.23767	9.60453	11.1166	6.69757	7.20344	9.86432	6.91343	7.20547	8.65584	12.3202	12.6057	7.80463	7.57931	9.50289	9.91654	9.24166	6.85892	14.46	13.9144	5.77076	4.8769	8.6036	9.1381	6.36483	4.81813	10.0711	9.66777	5.06974	10.6431	5.70629	12.4231	5.43674	7.67565	6.60474	8.98325	2.45767	7.52931
PALM3	ENSG00000138772	233.674	0.882173	0.18787	4.69566	2.65752e-06	0.000122968	9.91609	7.85983	9.41764	11.5137	6.8028	5.01146	10.9972	11.1166	11.1626	12.516	11.5716	9.70591	11.7512	11.1003	20.2737	16.7462	9.70068	8.74178	9.36382	9.87361	8.38092	7.8932	19.9639	17.5711	5.13545	4.06408	9.62693	7.86476	6.62784	5.62115	11.1257	9.57962	5.2832	8.67358	7.4895	12.8814	7.97685	10.2342	9.06344	16.9637	4.78369	11.4268
ANXA3	ENSG00000170537	146.722	0.883267	0.229182	3.854	0.000116204	0.00247812	4.98514	5.19456	4.28341	2.47353	6.69814	5.33134	4.51413	3.9514	5.94078	4.72726	8.25189	5.09696	5.89978	5.81063	9.25312	11.3635	8.59833	5.39386	10.5691	9.35846	9.15106	5.14419	11.558	10.1628	2.85891	2.75454	2.46359	3.59532	7.62728	8.28116	5.11465	4.11395	2.18799	2.49981	5.82517	4.32773	6.63995	6.95926	6.07443	10.2367	2.45767	2.5393
TMC7	ENSG00000104976	112.41	0.899556	0.177815	5.05895	4.21562e-07	2.89393e-05	4.00978	3.67155	6.27843	2.94467	4.39566	3.51869	6.96329	7.90281	3.82178	3.15151	5.50126	4.20228	4.98096	4.64851	5.71822	5.70476	3.79208	4.51039	6.11893	5.62366	4.89264	3.61999	6.65462	7.50335	3.07068	2.61907	3.94174	4.71886	2.94571	3.01133	6.01103	6.37662	2.56155	4.77236	3.40792	6.92437	3.60964	5.52647	4.33888	7.01947	4.03761	2.92315
SNAPC2	ENSG00000261087	267.263	0.905102	0.175948	5.14415	2.68728e-07	2.04634e-05	9.83481	9.02928	14.9626	14.9589	8.79131	9.00997	14.0706	15.911	6.81108	8.55409	10.7654	9.86858	9.8652	8.13489	14.3475	13.6178	12.655	8.64878	9.87373	11.9342	11.5068	8.79139	18.5128	18.141	10.165	6.638	12.8106	12.1717	9.73136	9.8872	14.7112	14.9571	6.45724	12.8021	8.48018	17.4637	7.13015	9.41546	10.4133	16.3788	7.68023	14.8815
ZNNT1	ENSG00000148600	83.9668	0.905441	0.260672	3.47349	0.000513734	0.00752027	5.25607	3.10042	2.37641	2.85633	2.56413	1.81266	2.5452	2.58158	4.08665	5.8528	7.16112	5.23252	5.94814	4.32792	10.0849	10.3974	2.9543	2.41794	3.70844	3.86359	1.948	3.1845	4.95344	5.60377	2.91185	3.25126	2.19828	2.24707	1.68326	1.40529	2.26732	2.35083	2.72165	1.93167	1.78322	2.29115	5.08023	4.34953	3.9532	6.55986	2.76488	2.77551
CDHR1	ENSG00000118263	90.7524	0.90739	0.176542	5.13979	2.75042e-07	2.07382e-05	4.41618	4.0523	2.99252	3.44527	2.45947	3.73194	4.46611	3.68798	3.97313	4.187	5.78581	4.28362	4.44901	6.21137	6.03012	6.48686	3.13067	3.02242	4.21835	4.20701	2.85404	4.00104	6.60458	5.4613	3.07068	2.57392	3.52482	3.37061	2.15668	1.8068	3.32189	3.02669	2.82838	2.65131	3.64568	2.69847	2.62924	4.65656	3.13364	6.85234	2.15046	3.48415
KLF7	ENSG00000107731	87.2385	0.907662	0.184368	4.92309	8.51895e-07	4.985e-05	3.73885	2.85565	1.17354	1.79625	2.09317	1.75934	2.16102	2.00204	5.10831	3.24155	6.1652	3.66005	3.91707	4.40807	7.90154	8.00506	2.77792	4.64988	5.79444	5.62366	4.39432	3.02119	6.50451	6.41109	1.80005	3.61252	2.19828	2.09727	2.6827	1.65623	1.58185	1.26357	2.45482	2.12105	2.37762	2.90212	3.92158	7.67565	4.9174	8.44008	1.97492	1.83066
UNC5B	ENSG00000187688	1022.33	0.90906	0.134708	6.74839	1.4949e-11	7.01595e-09	36.9821	30.1611	62.2268	39.9887	44.8462	46.1694	77.0284	84.1386	26.5632	27.5982	49.9381	37.0343	31.7234	34.7837	49.9045	51.5268	24.1194	29.1083	37.9188	44.5171	25.8676	30.1575	56.239	50.4814	24.4596	29.5323	44.6098	44.0801	50.2875	47.8801	71.6051	61.8267	22.7871	47.9888	48.5827	81.4122	26.025	39.7087	32.638	54.2338	27.21	39.8316
TRPV2	ENSG00000173546	82.6965	0.910826	0.237227	3.83948	0.000123297	0.00257695	3.82013	3.53556	1.49626	1.44289	0.889597	1.11958	0.816385	1.15908	3.93529	6.16795	5.45383	3.82272	5.99649	4.24777	7.17377	7.545	5.59994	3.76641	7.55595	6.39638	5.9799	3.72886	9.05629	8.26318	1.74711	1.0386	1.25074	1.68531	1.68326	1.05397	0.527283	1.58681	1.33414	1.51504	1.26806	1.12012	3.164	5.27061	5.25487	6.9359	1.09718	1.6535
CSPG4	ENSG00000169169	507.471	0.914105	0.198326	4.6091	4.04425e-06	0.000172273	23.9774	21.7573	15.5494	13.7222	10.4135	13.0618	19.113	23.5504	23.1955	27.283	32.4385	24.319	31.4332	30.6561	37.7922	39.7493	19.8423	24.1329	24.9856	26.1007	21.428	22.0737	45.5816	41.6958	8.89438	9.25707	12.1663	11.8346	11.099	8.48191	12.7603	15.7505	7.41782	13.5217	11.4126	18.5838	18.4493	30.7026	29.1669	44.4984	8.64574	13.7004
CPT1C	ENSG00000117115	116.983	0.914357	0.216951	4.21458	2.50241e-05	0.000736849	5.58118	5.30334	1.76031	3.23914	1.98851	2.7723	2.64125	1.89667	4.57856	6.25799	7.91991	5.72052	6.91531	6.45181	10.4487	9.33924	8.59833	5.20787	7.83409	7.42667	7.79199	5.33472	12.4086	10.3052	2.96479	2.52876	2.50149	3.25826	3.15612	2.76039	1.26548	1.73373	1.5476	3.06795	2.97203	2.18932	4.41178	7.98268	7.18326	9.98603	2.3699	3.27747
PADI2	ENSG00000132688	151.253	0.914842	0.209032	4.37655	1.20571e-05	0.000413847	7.53189	7.42468	2.55244	2.73855	3.82003	4.15845	2.78532	2.21279	7.79491	6.4831	12.0459	7.56411	10.0586	7.77423	13.8277	12.9737	8.59833	8.88128	13.1186	10.9898	7.65608	7.62102	15.6108	13.582	3.70599	3.38673	3.48692	3.33316	3.31392	3.36265	1.58185	2.67406	3.89569	3.03007	3.44755	1.47652	6.68451	8.95492	8.8706	12.3259	3.68651	2.50977
NES	ENSG00000276248	206.492	0.914987	0.20931	4.37145	1.23425e-05	0.000419261	9.56388	7.94142	5.45695	6.27216	3.13975	4.63827	5.95481	6.00613	11.1248	13.0112	14.3222	9.57036	14.6527	13.0639	18.2983	15.6421	7.36369	8.41629	11.3108	13.7801	10.8272	7.92042	18.5128	14.3893	3.12362	3.5222	4.69976	4.15709	2.6301	2.30869	4.21827	5.43629	4.64281	4.27998	3.28904	4.12407	9.98221	14.8908	13.547	17.0473	4.03761	6.31872
AL442125.1	ENSG00000265972	81.687	0.916842	0.256026	3.58105	0.000342218	0.00558792	4.52455	2.58368	2.78715	2.88578	3.08743	3.572	3.74577	4.16215	4.08665	3.78181	6.78172	4.44628	4.30394	4.76873	8.78527	7.91305	1.4992	2.65043	3.43031	4.46459	3.26176	2.47683	4.20292	4.22657	1.16474	2.30298	2.31198	2.02237	2.36709	2.20831	3.74371	2.85038	1.7077	1.59079	2.45687	2.90212	3.96614	4.91242	2.65154	7.10303	2.45767	2.74599
TXNIP	ENSG00000198435	3400.15	0.921165	0.291235	3.16296	0.00156171	0.0171676	183.204	174.439	30.688	33.5104	66.4058	67.4415	21.9944	19.757	175.575	192.242	268.945	183.816	277.58	224.411	349.695	337.087	185.239	190.552	251.247	361.202	283.955	174.63	426.496	309.727	67.9785	58.0712	35.2861	37.1516	70.8022	74.9319	23.1477	30.5607	69.7489	42.0801	82.6223	27.1883	173.976	232.214	205.133	301.586	47.398	33.749
NRARP	ENSG00000135842	10817.2	0.922947	0.148811	6.20215	5.56964e-10	1.20835e-07	378.41	322.389	507.584	396.177	402.621	385.03	723.029	749.239	348.5	349.772	484.727	372.268	380.245	347.556	722.783	692.622	399.227	331.025	403.942	512.097	358.069	317.96	713.245	612.71	350.64	327.249	379.354	401.964	393.305	400.758	706.349	501.314	354.241	451.367	409.902	767.586	321.079	439.712	385.389	757.309	352.413	393.414
NIBAN1	ENSG00000105514	104.825	0.926588	0.234973	3.94338	8.03423e-05	0.00184046	3.82013	3.2092	7.21726	2.97412	3.87236	4.7449	8.2599	9.7468	3.17851	3.10648	3.8414	3.90405	3.43348	3.32609	6.23806	6.25683	3.35114	3.30142	6.258	4.6363	3.08055	3.21172	5.95413	5.50879	1.90594	1.89657	3.22161	3.52042	3.10351	3.71397	11.1784	7.25818	1.81443	4.01485	3.01165	9.26643	3.43138	5.27061	3.37469	4.51252	1.40438	2.89362
RAB3D	ENSG00000168067	267.594	0.928309	0.169992	5.4609	4.73731e-08	4.82052e-06	11.5417	12.1569	5.77967	4.44646	9.73324	9.1166	5.95481	5.47928	11.5032	13.3264	16.8832	11.3868	14.7978	13.104	24.1725	19.8746	13.4928	13.6242	18.125	19.6184	14.7232	11.7037	25.1675	23.3649	6.24725	6.3219	5.19248	7.15319	7.89029	6.57474	4.85101	5.34813	7.41782	7.04492	7.88577	4.37864	11.3191	15.3513	15.1861	25.9052	5.57365	4.51759
MAP4K2	ENSG00000104967	324.61	0.930449	0.130806	7.11319	1.13395e-12	8.99219e-10	14.9825	14.387	6.80652	8.83402	8.63433	8.26358	7.01131	6.90179	13.2438	16.9731	19.7286	15.2367	15.4748	16.2698	26.4598	25.5794	17.2848	14.6006	23.0387	20.8204	15.9917	14.6433	30.3711	29.586	9.63558	8.35394	8.11088	7.5277	9.36315	9.93739	5.5892	6.78801	8.32504	8.02969	7.56876	6.36431	11.5419	20.7754	15.9574	24.401	9.69903	8.9466
NOVA2	ENSG00000189143	108.006	0.937295	0.245643	3.81568	0.000135808	0.00277863	5.9063	4.26987	3.57929	2.29685	2.72112	4.31839	4.41809	5.42659	5.10831	5.40258	7.44567	5.80186	5.56127	5.77056	9.04519	8.92518	5.07081	4.64988	5.51631	6.13881	4.0772	4.32765	11.458	8.73808	2.17065	2.66423	2.53939	2.9961	3.41913	2.7102	4.00735	3.73194	2.18799	2.38618	3.09091	5.60059	4.54547	5.93584	5.11024	7.47908	1.66771	2.39166
CLDN4	ENSG00000109906	66.0103	0.937689	0.215836	4.34446	1.39621e-05	0.000456738	4.17234	2.55648	1.99501	1.00119	1.67454	2.13254	1.4887	1.42251	3.29202	3.91687	4.78989	4.33784	3.43348	3.92719	6.08211	5.42872	3.04248	2.60393	3.80115	4.16409	2.98995	2.53127	5.80403	6.50607	1.42945	2.03204	1.78136	1.3857	1.42025	0.85321	1.58185	2.02759	1.28078	0.984773	1.94172	1.62926	2.62924	3.73548	4.19425	4.63786	1.62382	1.06296
ZBTB16	ENSG00000106853	236.087	0.941353	0.196002	4.80277	1.56485e-06	8.08692e-05	12.4357	11.2322	5.25158	3.71029	7.58774	5.91779	5.33052	5.16317	13.2059	10.6251	15.9821	12.3628	12.3799	16.1896	22.457	18.3104	7.27551	11.1132	16.0854	18.0301	9.55878	11.1321	20.5142	18.9958	5.40016	4.69627	5.95051	5.39298	7.10126	5.06907	4.32372	5.25997	6.08368	7.5373	7.4895	5.49876	8.68987	15.6583	13.0166	19.1364	6.1003	3.66131
PTGR1	ENSG00000101210	170.514	0.957977	0.149892	6.39113	1.64664e-10	4.98261e-08	5.06642	7.37029	5.89703	8.1862	4.76196	4.21176	6.05086	5.63734	6.31917	5.04241	9.76948	5.04274	7.73741	6.97276	10.4487	11.2255	8.55423	5.85885	9.50289	9.31553	8.78864	7.51215	14.6101	11.445	6.14136	5.14784	7.92137	7.78986	6.25963	5.77172	4.64009	6.08276	3.94906	7.04492	5.38927	6.00791	6.10519	7.21511	7.71357	11.2395	4.30093	8.68086
EEF1A2	ENSG00000164176	3810.67	0.958886	0.305931	3.13433	0.00172249	0.0184414	166.569	168.918	140.296	110.425	110.205	113.931	157.178	148.784	126.043	194.358	221.141	167.251	207.459	170.191	244.688	276.589	249.704	149.773	216.249	229.111	212.966	168.778	421.443	336.511	156.446	114.065	131.631	135.611	162.172	131.143	131.821	140.05	85.385	137.603	118.723	167.509	120.856	164.208	189.272	278.857	46.0814	109.633
EDIL3	ENSG00000137825	250.245	0.962222	0.236376	4.07073	4.68656e-05	0.00121234	9.34713	8.0774	11.266	8.53956	6.4365	7.19731	12.1978	10.8005	10.595	10.7151	14.8913	9.59747	12.5733	12.7032	19.7019	19.7826	8.51014	11.0667	15.1583	14.0806	11.5974	7.92042	17.8124	19.3282	5.18839	4.01892	11.143	10.8609	6.89085	6.02266	14.2894	11.3427	4.90964	9.12809	6.06293	12.3213	12.0321	16.1189	12.0042	21.6434	3.42319	8.5037
ITPKA	ENSG00000179361	118.549	0.965754	0.194082	4.97601	6.49084e-07	4.01902e-05	4.66002	4.37866	5.28092	6.06603	3.45373	3.14549	5.85877	5.74271	3.06499	3.87185	6.11778	4.77162	4.64245	4.08748	5.35433	7.08494	6.65819	3.06892	4.72826	5.96709	3.35237	4.49096	9.15636	8.50063	4.44719	3.07064	4.39655	4.71886	4.26076	3.81435	5.64193	5.49506	3.04184	6.17377	3.13053	8.60454	2.36186	3.73548	4.53172	8.39829	3.11598	6.11203
ARID3B	ENSG00000151012	755.148	0.966924	0.226052	4.27744	1.89056e-05	0.000582025	27.8517	21.1046	52.9265	26.0898	20.1991	21.0055	78.7092	78.2905	23.9902	23.051	35.2839	27.4639	27.5645	25.3664	40.6513	42.0496	20.5478	20.2735	27.0716	30.6082	20.8843	21.1211	42.7297	43.7854	14.8769	16.9337	30.359	27.6016	23.7235	21.7318	67.8614	53.7751	15.7962	27.9145	20.9627	74.0296	19.0731	32.5959	23.4782	44.2059	14.2633	25.5111
SLC7A11	ENSG00000167964	492.477	0.96835	0.240292	4.02989	5.5802e-05	0.00139123	16.3913	11.341	24.5269	12.7799	48.9802	49.7947	38.5622	37.4593	11.9572	8.95928	19.7286	16.3211	13.202	13.0238	16.4789	16.1021	5.29128	9.71826	15.8999	19.3609	11.1897	11.3227	10.5573	23.6023	6.08842	8.76035	12.2042	11.7597	34.8751	37.5914	40.7063	24.6249	7.68465	10.8704	29.1258	31.567	10.7843	30.5491	12.4381	24.5264	10.2696	12.8441
RAB26	ENSG00000105559	91.3773	0.972265	0.255031	3.81233	0.000137661	0.00280654	6.01468	3.58996	0.909492	1.79625	1.83152	1.54609	0.960453	1.05371	4.95696	7.87877	7.87249	5.96453	7.83413	6.29151	10.6047	8.92518	4.54168	3.25492	4.63555	5.36609	4.57553	3.61999	8.65601	7.50335	1.95888	1.71595	1.32655	1.72276	1.31505	1.40529	0.369098	0.88156	1.38751	1.02265	2.41725	0.661888	3.03031	5.06593	5.15845	8.02225	1.75548	1.86018
PLEKHA4	ENSG00000127824	198.755	0.973161	0.211098	4.61	4.02677e-06	0.000172126	8.75108	7.04393	5.3396	5.68322	4.18634	6.18436	4.99436	3.9514	8.93009	9.49954	15.081	8.78412	12.4766	11.8617	17.4666	15.412	11.0235	9.99725	11.867	15.8836	11.8239	7.07666	16.5115	17.951	4.12954	3.1158	6.02631	5.54278	5.83882	4.26605	4.16554	5.4069	4.64281	6.59041	5.62703	5.39693	6.90733	10.5412	11.6668	13.5375	3.24764	5.58055
TUBA4A	ENSG00000120875	72.7346	0.978923	0.290019	3.37538	0.000737146	0.00996506	3.00734	2.85565	2.96318	2.03183	0.784939	1.65272	2.92938	2.73964	2.34604	3.51168	5.54868	3.03649	4.1105	2.68491	5.4583	6.16482	4.67396	2.92943	4.77462	4.3358	4.62083	2.8851	6.45448	7.45586	2.43537	1.12891	2.8426	2.17217	1.78847	1.40529	2.68915	2.96792	1.8678	3.10582	2.0606	3.76767	3.25313	3.63314	2.69975	4.97212	1.53605	2.18498
DUSP4	ENSG00000130529	386.557	0.98397	0.178132	5.52382	3.31706e-08	3.61528e-06	14.4135	12.1297	21.9158	15.8129	12.7683	11.7823	26.2684	24.0245	12.0329	13.5965	20.7246	14.5046	14.2659	12.1422	20.5856	21.7609	12.6991	12.6477	18.9594	21.5931	14.1343	12.2209	28.3197	25.2644	9.31793	8.44426	15.35	15.5048	11.1516	13.7016	23.4114	21.9508	7.84475	18.7107	13.4336	29.9377	11.8539	21.236	13.0166	27.3258	6.93415	16.0921
TRPM4	ENSG00000111799	200.289	0.986669	0.146372	6.74085	1.57467e-11	7.10051e-09	10.3496	8.51255	4.10738	5.30041	5.96553	5.9711	3.12147	3.16112	9.11929	10.6251	13.848	10.4108	11.3643	11.9419	18.1943	16.5162	9.96524	7.06782	10.9863	13.0503	8.1091	8.30147	20.4142	16.004	6.30019	5.68971	3.63853	4.3818	4.62897	3.91473	2.47823	4.37841	4.74954	3.82547	5.15151	3.00395	7.75403	11.5646	10.9918	15.9609	7.1097	5.28528
COL12A1	ENSG00000186174	378.804	1.00373	0.184389	5.44354	5.22314e-08	5.22246e-06	13.8717	12.4017	17.6617	8.48066	27.4205	26.2835	26.1243	25.8685	12.5627	9.76967	18.3059	13.9082	15.3781	17.2315	23.4967	23.2331	8.42195	10.2297	19.1448	16.9568	10.7366	12.3569	20.8645	18.8533	4.87073	8.03785	8.33829	8.23927	24.1443	23.1872	21.355	17.6312	7.47119	9.65835	21.2004	21.0277	12.4332	18.8309	12.4863	20.8077	7.81189	8.53322
BCL9L	ENSG00000187486	207.48	1.00536	0.176383	5.69988	1.19889e-08	1.54892e-06	9.53678	8.9205	6.24909	4.77037	9.8379	8.21027	7.01131	6.32225	10.0274	9.31945	14.7016	9.62458	9.72012	10.7397	14.9713	15.9641	6.21725	8.78828	9.82737	10.9468	6.52353	8.70974	19.2133	15.0067	4.50013	6.23159	7.39076	6.10455	9.10014	7.77927	5.48375	6.46477	5.65676	5.11325	8.04428	6.31339	6.68451	11.7693	10.8954	19.4707	4.60814	4.78333
KCNJ11	ENSG00000142197	258.362	1.00757	0.144777	6.95949	3.41514e-12	1.91556e-09	11.2166	8.97489	10.3271	8.27454	9.26228	9.27654	11.5735	12.065	11.0113	12.0658	16.5986	11.441	12.67	11.6213	17.7785	18.4945	9.25974	8.1838	13.5358	12.9215	9.55878	8.76418	22.2655	19.1383	6.72373	7.81207	7.12545	7.49025	9.57355	8.13059	9.122	10.3436	5.76349	8.14332	7.25174	12.0667	8.73443	14.7372	11.2811	20.5152	6.14418	8.38559
DOP1B	ENSG00000179111	345.142	1.00993	0.164972	6.12181	9.25208e-10	1.81855e-07	11.3249	12.592	25.3484	15.8424	16.9547	17.5401	24.7317	27.1857	8.40034	6.70821	12.0933	11.1699	9.13982	10.2588	14.0356	15.5961	5.99678	8.46279	14.3239	12.7498	8.65273	12.493	16.4614	15.2441	9.95324	11.3343	23.2335	23.1823	14.2551	15.3578	24.255	25.4183	9.81928	25.0738	16.2471	27.952	7.44209	14.7372	7.47252	16.0027	9.21628	16.0921
HES7	ENSG00000221968	64.3366	1.0148	0.292213	3.47281	0.000515032	0.00752968	2.7635	1.35983	1.46692	2.03183	1.36056	0.746388	1.29661	2.47621	3.25418	3.28657	4.07852	3.00938	4.06214	3.08565	5.40632	5.01467	3.57161	2.46444	2.82769	4.12116	2.0386	1.41533	4.45309	3.94163	0.635313	0.722503	1.09914	1.31079	1.20984	1.25472	2.05641	1.43988	0.747119	0.909022	1.22844	3.05487	1.96079	4.09368	4.00141	6.4763	1.44827	2.03734
FADS3	ENSG00000105376	390.536	1.02081	0.222793	4.58189	4.60802e-06	0.000191283	14.251	10.2803	19.5394	21.82	11.0938	8.7434	23.5311	28.0286	12.1464	13.0112	19.3018	14.2606	13.9757	12.7032	23.3927	25.3494	13.8896	10.4622	11.9597	15.8836	10.9178	10.1251	18.9131	22.51	9.10616	10.2505	16.7903	17.3774	11.7828	9.83701	23.4114	19.4531	6.88417	17.2714	10.5804	22.7078	8.77899	14.6861	13.5952	26.1559	10.3573	22.3222
ICAM5	ENSG00000013588	633.737	1.02268	0.271231	3.77052	0.000162908	0.00318104	32.9452	19.8263	19.8034	19.3465	12.7683	12.8485	24.7797	29.4511	31.4067	37.593	48.8948	32.8049	39.3641	34.9039	57.0782	49.9626	24.2517	20.2735	32.4025	41.1686	25.4599	19.9235	55.4885	49.0092	5.77076	7.99269	15.9186	16.516	12.7823	9.83701	18.9295	19.8939	8.5385	14.6201	9.3916	19.5512	18.984	40.6809	33.6986	56.2393	14	19.5762
GPRC5A	ENSG00000253304	382.758	1.02583	0.279679	3.66789	0.000244563	0.00435986	13.1402	10.4707	23.3534	10.218	10.3612	10.2895	36.5933	38.6184	13.8492	12.651	20.8194	13.2575	14.7978	15.1477	27.4994	30.134	14.7274	14.6936	16.1317	19.876	11.235	10.2067	29.8207	26.7841	5.92959	6.05096	12.8864	10.786	10.573	9.73663	34.8007	23.567	6.08368	10.6053	9.31235	34.7237	15.6418	20.6219	13.547	31.5876	4.82757	10.2458
TMEM200B	ENSG00000163431	104.659	1.02796	0.197094	5.21559	1.83231e-07	1.48372e-05	4.7413	3.48117	2.90451	2.73855	3.0351	3.03887	3.21752	4.16215	4.6164	6.07791	6.40233	4.60895	5.7547	5.57019	8.52535	8.74116	4.93853	3.9989	4.63555	6.13881	5.20976	3.4839	10.3572	7.83577	2.11771	2.25782	2.31198	3.071	2.94571	2.50944	2.90006	2.90915	1.17404	2.49981	1.82284	3.25853	4.23352	6.7034	7.32789	11.4066	1.57993	2.5393
LMOD1	ENSG00000102362	58.318	1.04091	0.211755	4.91563	8.84973e-07	5.12638e-05	2.60094	2.31171	1.1442	1.14842	1.2559	1.54609	0.816385	1.00102	3.48122	3.19653	3.0826	2.49426	3.82035	3.32609	5.51029	4.64662	2.60154	2.46444	4.63555	3.64894	4.34902	2.23187	6.0542	5.98368	0.847084	1.08375	1.25074	1.19844	1.05204	1.55585	0.685468	1.17541	0.960582	1.32566	1.30769	1.12012	2.94119	3.78665	2.79617	4.42895	1.05329	1.09249
SYTL4	ENSG00000272196	179.296	1.04171	0.156991	6.6355	3.23395e-11	1.30731e-08	6.66491	6.96234	7.0999	4.62314	6.95979	6.66418	7.92374	6.1115	6.84892	6.97834	9.34265	6.6152	8.46279	8.69591	12.788	13.5718	5.07081	5.62636	10.6154	10.818	7.74669	7.04945	13.8096	11.5874	4.87073	4.10924	8.41409	8.57634	6.41744	5.92228	8.22562	7.22879	4.69618	7.61306	6.61771	7.02619	7.75403	9.0061	7.52073	11.4066	3.59874	4.60617
H2AC19	ENSG00000167074	354.514	1.04848	0.161552	6.49009	8.57842e-11	2.73997e-08	18.0982	15.4205	11.8821	15.3712	12.5067	11.1958	9.41244	9.16726	9.2328	11.6606	21.4834	18.5171	13.1052	11.6613	19.7539	24.5213	14.1983	10.5087	15.5755	17.3861	15.0403	15.0243	27.1188	22.5575	20.383	21.0429	13.6824	14.7558	15.5702	16.0102	8.22562	11.9892	13.5015	14.1656	17.2377	8.75729	8.46705	15.863	13.3541	30.9191	15.8871	15.1177
TEF	ENSG00000150961	244.919	1.05043	0.196059	5.35771	8.42832e-08	7.78418e-06	14.0884	11.9665	3.87267	4.41701	7.58774	7.89039	3.64972	4.95243	10.4058	11.5255	17.4997	14.1522	14.556	13.7452	22.9249	22.451	10.7148	12.3222	15.8072	18.9316	13.5454	12.0848	22.6157	23.3174	5.87665	6.23159	5.26828	5.43043	7.57468	6.17323	4.32372	3.79071	8.8587	5.30263	5.82517	3.71676	9.93764	14.2767	14.5111	20.9748	5.83697	4.42901
SEC24D	ENSG00000117016	627.804	1.05546	0.153374	6.88165	5.91649e-12	3.0923e-09	22.406	19.9895	34.0619	16.5491	27.3159	32.8944	45.7656	42.201	16.3844	16.0727	27.7908	22.5025	14.8945	18.033	36.7006	38.6911	19.5336	18.9715	29.6212	32.7117	18.4833	20.1957	43.6803	40.2236	17.3652	17.9271	21.6037	22.2835	32.8236	31.0167	44.5554	34.2927	16.8102	22.0816	29.8391	47.1977	17.3352	29.7815	17.693	36.0166	15.6677	16.535
RIMS3	ENSG00000203812	396.869	1.05837	0.166748	6.34713	2.19374e-10	6.0557e-08	20.5366	17.6506	8.71352	7.27335	15.2801	15.6741	8.45199	9.16726	17.4439	17.3333	23.4752	20.4421	21.8098	20.197	32.7498	33.1704	17.2407	18.646	26.6081	27.088	18.8004	17.8277	32.7727	39.6063	9.21204	12.3277	8.6415	8.83849	13.2031	12.497	8.96382	8.72744	10.0861	8.63571	14.2261	7.17894	14.9287	22.4129	17.9823	32.9664	8.60186	7.17499
H2AC18	ENSG00000187193	352.908	1.06013	0.163178	6.49674	8.20813e-11	2.65862e-08	18.0982	15.4749	11.8821	15.3418	12.402	11.2491	9.41244	8.95652	9.08145	11.5255	21.6256	18.4629	12.9602	11.5411	19.8058	24.5673	14.3305	10.3227	15.5291	16.9998	15.0857	15.1332	27.2689	22.4151	20.2241	20.8171	13.4929	14.7558	15.6228	15.6589	8.17289	12.1068	13.3414	14.052	17.1585	8.65546	8.55618	15.6583	13.1131	31.0027	15.7993	15.1177
MT1X	ENSG00000155367	116.408	1.06342	0.305135	3.48507	0.000492001	0.00728906	2.27582	1.44142	3.10987	5.8599	3.61072	4.10513	8.16385	5.74271	2.64876	2.61125	6.07035	2.44003	4.59409	1.76323	8.57733	7.17695	4.05665	2.51094	2.82769	4.46459	3.85069	1.90526	5.45379	4.89142	4.81779	6.23159	5.8747	6.74122	5.26019	6.2736	6.85468	2.79161	3.52213	4.31785	3.68531	7.84083	3.52051	4.40071	3.4229	6.39273	8.90907	5.22623
PPM1J	ENSG00000166886	172.558	1.06345	0.207132	5.13416	2.83403e-07	2.12294e-05	8.2905	5.11297	4.5768	5.4771	3.29674	3.19881	6.19492	6.79641	5.63806	10.0848	11.8562	8.24189	9.42997	9.0165	12.5801	12.6977	8.51014	6.04485	9.31746	12.3205	7.11245	4.84479	17.2119	13.487	4.55308	3.20611	4.73766	5.39298	3.36652	3.41284	5.5892	4.6135	3.46877	4.65874	3.64568	5.70242	4.54547	11.667	9.78659	15.4178	5.22256	5.31481
NAB2	ENSG00000101445	641.444	1.06349	0.310954	3.42009	0.000625994	0.00881566	13.7091	9.13807	65.0727	37.2207	18.9955	20.3124	82.4549	83.2429	12.0708	15.6675	17.8317	13.6913	14.1691	13.2643	22.509	23.7391	12.4786	9.62526	17.8005	19.0174	12.8205	9.09079	24.9173	25.9768	8.36496	7.04441	44.7236	41.7956	17.8847	19.5736	79.8834	65.4411	5.97695	46.6252	15.4942	92.5625	9.09094	17.654	15.0897	23.8578	5.61754	37.2332
PPP1R16B	ENSG00000143369	98.2613	1.067	0.21842	4.88507	1.03392e-06	5.78176e-05	3.79304	3.67155	4.01937	1.97293	3.08743	2.98555	5.18645	5.90076	4.04881	3.5567	6.5446	3.79561	4.06214	5.24961	7.0698	7.72903	4.62987	3.58041	5.37724	5.62366	4.12251	3.72886	7.85545	8.31067	1.80005	2.70939	2.9184	3.29571	2.5775	2.10793	5.11465	4.02579	1.7077	3.10582	2.02098	6.46614	3.11944	5.57764	4.62814	7.01947	2.41379	1.97829
ECM1	ENSG00000179750	68.5965	1.06901	0.169001	6.32547	2.52465e-10	6.59834e-08	2.84478	2.06694	1.49626	2.76799	2.35482	2.02591	2.68927	2.00204	2.3082	3.37661	4.31564	2.90093	3.57855	3.68675	5.87417	5.47473	2.77792	2.46444	3.15218	3.56308	2.76344	1.87804	6.10424	5.36632	2.38242	1.67079	2.50149	1.87256	2.7353	2.00755	1.63458	1.55742	1.81443	2.61344	1.86247	1.78201	1.87166	4.34953	3.23006	4.59608	2.23824	2.74599
APOBEC3B	ENSG00000055118	63.7352	1.0708	0.250569	4.27348	1.92443e-05	0.000590871	2.43838	2.3933	1.37891	1.08953	1.51755	1.06627	0.72034	1.05371	3.02715	2.9264	2.7032	2.30448	3.57855	3.56653	4.67854	5.06067	3.48342	3.39441	4.86733	5.19438	4.53023	2.4224	8.65601	6.55356	1.53534	1.94173	1.44025	1.42315	1.84107	1.45548	1.89822	1.29295	1.92116	1.51504	1.62471	1.32378	2.8075	4.34953	3.61573	7.35373	0.570531	1.29918
KCNH2	ENSG00000164733	67.704	1.07338	0.245658	4.36942	1.24577e-05	0.00042255	2.70931	2.52929	1.58428	1.11898	1.51755	1.5994	3.40961	3.84603	3.06499	3.51168	4.03109	2.76537	3.91707	3.64667	5.71822	6.34884	4.05665	2.55744	4.172	4.37873	2.71814	2.39518	5.60389	5.98368	1.53534	1.39985	1.70556	1.49805	1.89367	1.75661	2.00368	1.67496	1.28078	1.62866	1.34732	3.1567	2.45099	4.14485	3.66394	6.60164	0.614418	1.18107
CTSB	ENSG00000173267	5989.87	1.07372	0.232522	4.61772	3.87983e-06	0.000166463	217.585	196.441	340.355	201.269	133.963	141.281	424.713	433.601	177.013	218.129	313.999	217.488	213.601	200.567	383.173	393.122	251.865	193.854	294.172	325.872	245.765	197.248	533.37	452.575	177.57	165.634	269.44	262.758	170.746	159.35	412.968	342.633	142.54	278.198	161.599	502.424	178.878	283.231	200.36	423.717	104.714	202.022
SNCG	ENSG00000129244	71.9529	1.07743	0.238567	4.51625	6.29446e-06	0.000247349	3.82013	2.3933	1.05618	1.73736	0.994256	1.01296	1.10452	1.26445	3.17851	4.68224	7.35082	3.87694	4.20722	4.40807	5.04243	5.56674	4.49759	2.23194	4.96004	4.55044	5.48157	2.34074	8.5059	6.3636	1.69417	1.7611	1.28864	0.823927	1.78847	1.65623	0.896382	1.02849	0.960582	1.96955	1.66433	1.0692	2.13904	4.04251	4.19425	5.68243	1.40438	1.71255
ATP1B2	ENSG00000183696	95.3071	1.08453	0.260292	4.16661	3.09162e-05	0.000878839	4.22653	3.78033	1.46692	1.35455	2.98277	2.50573	1.34463	1.84399	4.46504	5.2225	8.53643	4.17517	6.5768	5.4099	11.1245	11.5935	6.57	4.1384	7.41689	7.42667	4.84734	3.72886	11.3078	7.2659	1.853	1.58048	1.44025	1.42315	1.73586	2.00755	1.52912	1.4105	2.18799	1.93167	2.61538	2.08749	4.54547	5.98701	4.4353	8.60721	1.93103	1.35823
UPP1	ENSG00000196218	574.15	1.08535	0.210279	5.1615	2.44973e-07	1.89048e-05	14.0071	11.5858	41.3965	35.3067	14.4952	13.4883	45.8136	57.7959	13.887	15.4874	20.3452	13.9353	14.7494	16.2698	28.6951	29.1679	17.7258	13.3917	16.8271	19.0174	17.6226	11.7037	32.2724	36.9469	17.1535	11.6052	29.2219	28.7251	17.6216	16.7129	53.4138	41.4039	11.2068	32.7248	16.4452	61.0973	12.7451	18.3704	17.1145	30.543	13.605	35.4911
RYR1	ENSG00000124253	112.676	1.08621	0.220959	4.91587	8.83877e-07	5.12638e-05	3.76595	3.64435	5.51563	6.50773	2.19783	3.51869	6.7712	5.79539	3.25418	3.69176	5.88065	4.03961	4.64245	3.76689	6.13409	8.00506	5.02671	3.39441	6.44342	5.70952	4.30371	3.6472	9.60667	9.26046	2.96479	2.34814	6.36742	6.44161	2.99831	4.0653	6.38013	5.73014	1.28078	6.2874	2.97203	4.9387	3.78789	6.03818	4.04962	7.31195	0.965515	6.46635
PCK1	ENSG00000116329	79.8056	1.08802	0.391362	2.78008	0.00543453	0.0420801	2.98024	2.96443	3.93135	1.41344	2.35482	2.18585	7.53956	6.69104	2.23252	4.187	5.54868	2.98226	4.40065	3.40623	5.61425	6.8089	3.39524	2.74343	4.45013	5.83831	3.08055	2.96676	7.85545	7.78828	1.95888	1.44501	2.31198	2.05982	1.73586	2.30869	3.32189	3.93763	1.38751	2.9922	2.25874	6.82254	3.6542	3.5308	2.50691	5.72421	1.0094	1.38776
OPRD1	ENSG00000042493	234.56	1.09085	0.28353	3.84737	0.000119391	0.00253287	8.01957	6.25523	19.9501	10.6303	6.75047	6.87743	25.5481	27.1857	6.84892	5.58267	9.95917	8.025	6.81859	7.61393	13.0999	11.1795	4.3653	4.74288	9.31746	9.53018	5.66278	6.17847	10.3572	9.9728	3.81188	4.38018	12.6969	11.9844	7.15386	7.57851	22.0404	19.7469	4.16252	13.2944	6.10256	23.2679	5.74868	10.2342	6.65295	13.9554	3.3793	10.8658
CAPG	ENSG00000175868	124.457	1.09441	0.156642	6.98667	2.81488e-12	1.61834e-09	4.47037	5.16736	3.69664	5.4182	3.87236	3.73194	3.12147	3.37186	4.6164	6.12293	6.02293	4.52762	4.83588	5.00917	8.21344	8.92518	7.05504	3.9524	6.81426	6.22466	6.88594	5.08975	13.009	11.8724	4.76485	4.60596	4.28285	3.74512	4.20816	4.86832	2.53096	3.58501	2.93511	4.73449	3.5268	3.71676	3.43138	5.83349	5.35129	8.52364	3.86206	5.55102
CALCB	ENSG00000116983	216.848	1.1021	0.237554	4.63938	3.49462e-06	0.000152736	7.01712	7.2887	9.32962	5.12373	5.1806	5.65122	10.4689	10.9059	8.55169	9.27443	8.63128	6.94054	7.83413	8.25511	16.5309	16.4702	12.3904	9.34627	11.0326	13.6084	14.542	7.48493	26.0681	23.6023	4.44719	4.10924	5.8368	6.21691	5.4706	5.62115	13.6039	9.4033	3.73559	6.74191	6.61771	13.8487	6.99646	10.4389	8.09924	14.7075	2.76488	5.1967
HPCAL4	ENSG00000184678	160.043	1.10652	0.1866	5.92989	3.03138e-09	4.86341e-07	5.58118	5.84728	6.68916	4.41701	3.97702	4.53164	8.21188	6.42762	5.56239	5.2225	7.68279	5.58497	6.38337	6.81247	10.3448	11.1335	7.01094	7.39331	10.1055	9.91654	8.33562	5.90629	15.4607	15.6715	3.70599	3.92861	5.45779	5.9922	4.99718	4.71775	8.22562	6.8174	3.2553	4.84812	4.95338	9.82649	5.39217	8.6479	6.12264	12.1169	2.98432	4.25185
H2BC21	ENSG00000187837	248.091	1.1098	0.19635	5.65217	1.5843e-08	1.92774e-06	11.352	10.5795	6.89453	6.83165	8.89597	8.53015	5.81074	5.90076	7.60571	8.32898	14.7965	11.4953	10.1554	9.29701	19.9618	24.4292	10.5385	9.20677	13.7676	15.4543	10.0118	10.6694	19.2133	18.6159	12.2827	12.8244	7.27705	8.57634	10.31	10.4393	5.53648	6.90555	13.3414	8.82508	10.4615	6.21156	9.44744	13.2533	9.3527	21.7269	10.2696	6.76162
H1-2	ENSG00000153303	531.073	1.11797	0.192414	5.81021	6.2393e-09	8.85711e-07	23.0563	20.5063	13.7304	19.5232	9.8379	12.2088	9.79663	11.1693	16.6115	18.5038	31.5848	23.2617	23.1155	18.1933	47.7731	40.2093	29.543	21.1105	29.0649	46.406	36.5136	20.4679	57.4399	40.746	24.4596	15.8951	13.9098	14.194	15.4124	15.3076	13.1821	13.5173	18.0376	17.3472	17.5944	16.3435	17.558	29.5768	21.839	49.0527	18.7836	19.4286
FRMD1	ENSG00000135439	88.0566	1.14158	0.237133	4.81409	1.47869e-06	7.7461e-05	4.03688	2.61088	2.08303	1.94349	1.46522	1.11958	2.78532	3.10844	3.25418	4.95237	10.1963	4.14806	6.43172	5.49005	9.77296	8.64915	3.52752	3.11542	4.21835	5.96709	3.21646	2.66736	6.85476	5.60377	2.32948	1.58048	2.23618	2.13472	1.63066	1.3551	3.05824	2.08636	2.40145	2.31043	1.38695	1.88383	4.09983	6.75457	5.30308	7.93869	1.57993	1.83066
AGAP2	ENSG00000168993	101.814	1.14696	0.324357	3.53611	0.000406071	0.00632469	4.30781	3.10042	3.93135	2.65021	1.67454	2.18585	5.37854	6.63836	4.38937	5.13245	7.82507	4.4734	5.89978	5.81063	8.31741	7.26896	3.57161	3.8129	6.02622	5.10852	4.53023	3.26615	8.5059	8.6431	0.741199	1.17407	2.9942	2.88375	1.63066	1.50567	5.00919	3.84948	0.85385	2.57556	1.54545	4.98962	3.164	6.80574	5.49592	7.68799	0.658305	2.48024
CPLX1	ENSG00000168079	272.146	1.147	0.38658	2.96704	0.00300681	0.0276038	3.03443	2.36611	30.864	33.5398	6.22718	5.1714	31.791	35.2465	2.83795	2.07099	2.46608	2.81959	2.12779	2.04374	4.73053	5.2907	2.77792	2.13895	3.19853	2.36108	2.17451	2.34074	6.95483	7.97824	4.76485	3.16095	27.1373	28.2757	8.73192	7.57851	40.9172	30.6195	2.77501	27.9524	4.75524	35.1819	2.54011	2.71206	2.36228	5.43173	4.30093	33.3947
SCARA5	ENSG00000270441	1390.22	1.1489	0.174281	6.59224	4.33229e-11	1.60693e-08	74.8312	57.82	24.2922	25.442	22.2399	21.6453	20.4577	18.5453	52.7859	69.5132	108.887	75.2073	76.6487	69.928	116.756	127.851	72.1378	57.9375	96.3732	121.188	76.9232	58.1375	157.409	140.094	41.8248	43.1696	31.8371	31.7212	28.405	25.3956	16.9785	24.4192	36.0752	32.2703	30.7506	20.9258	60.1606	104.747	67.4937	142.479	32.6519	25.8654
AC135506.1	ENSG00000166897	55.1328	1.15471	0.32566	3.54576	0.000391488	0.00615383	3.19699	1.74058	0.880153	0.706722	0.837268	1.01296	0.432204	0.421483	2.45956	3.87185	4.97959	3.38894	4.30394	3.48638	6.91385	5.2907	3.6598	2.27844	3.3376	5.96709	2.44632	1.63308	7.60528	5.98368	1.74711	1.26438	0.795928	0.936281	1.05204	1.25472	0.369098	1.02849	1.12068	0.984773	0.911421	0.509145	2.36186	3.94017	2.79617	5.93312	0.965515	0.708641
ELFN2	ENSG00000107954	70.673	1.15527	0.338332	3.4146	0.000638754	0.00895697	3.41373	2.36611	2.40575	1.20732	1.41289	1.06627	4.08193	3.63529	3.5569	4.36709	5.50126	3.25338	4.59409	4.72865	6.70591	6.8089	3.35114	2.88293	3.52302	3.64894	2.21981	2.39518	8.40583	7.97824	0.688256	0.496721	1.25074	1.4606	0.999437	0.803021	3.05824	2.46837	0.533656	1.32566	0.832167	2.24024	2.54011	4.29836	4.48351	6.9359	0.614418	1.15154
NEURL1	ENSG00000122861	117.409	1.16444	0.243171	4.78856	1.67985e-06	8.58479e-05	4.14525	3.15481	7.53998	3.85752	4.13401	2.98555	8.78815	10.2736	3.85961	4.32207	5.16929	4.28362	4.25558	4.64851	9.3051	7.59101	3.83618	4.27789	4.49649	4.76509	3.12586	3.13006	8.70604	7.59833	2.01182	2.30298	4.77557	3.78258	3.36652	2.96114	9.33292	7.66957	2.61492	4.46936	3.13053	10.132	3.164	5.4753	4.77277	8.8579	1.57993	3.83847
PLAU	ENSG00000140450	65.7326	1.17349	0.25467	4.60791	4.06744e-06	0.000172581	3.08862	2.20293	1.67229	1.50178	0.889597	0.746388	1.53673	2.05473	3.14067	2.74631	4.69504	3.00938	4.30394	3.6066	6.54996	6.57887	4.01255	2.69693	4.96004	5.15145	4.48492	2.64014	8.30576	6.12615	0.900027	1.26438	1.06124	1.27334	0.999437	0.903399	1.74004	1.58681	0.480291	1.17415	1.14918	1.52743	3.03031	4.40071	3.4711	6.2256	0.965515	1.47634
ARRDC4	ENSG00000130270	2626.97	1.20489	0.299556	4.02227	5.7639e-05	0.00142991	109.754	88.0355	116.386	61.7793	59.603	61.7903	154.729	143.831	96.6417	103.955	174.618	109.585	128.103	115.091	212.042	223.084	81.618	101.321	182.363	187.77	141.841	88.1589	233.412	228.33	50.7721	45.021	83.724	80.1831	65.1738	60.1262	145.319	117.042	39.9175	74.0095	52.7832	141.135	120.499	194.143	131.131	241.252	29.931	61.5632
ATP8B3	ENSG00000065361	119.183	1.20522	0.264416	4.55805	5.16306e-06	0.000209826	6.99003	4.40585	1.907	1.70791	2.09317	1.91928	2.25707	2.00204	5.37319	7.60864	10.4808	7.04899	8.12428	6.77239	14.2436	13.8478	7.54007	4.69638	8.62213	10.4746	6.38762	4.246	14.8103	10.8276	2.17065	1.35469	1.21284	1.64785	1.73586	1.30491	1.26548	1.93943	2.24136	1.59079	2.4965	1.83292	4.41178	8.18736	6.79758	12.493	1.62382	1.68302
ERBB3	ENSG00000217801	63.1469	1.20783	0.20068	6.01868	1.7585e-09	3.13491e-07	2.24873	2.71966	1.02685	1.06008	1.2559	1.70603	0.912431	0.68491	3.5569	2.52121	5.12186	2.30448	3.19168	3.96726	5.66624	5.93479	3.04248	3.11542	3.29124	4.67923	3.30706	2.69458	6.85476	6.93347	0.900027	1.53532	1.28864	1.57295	1.10464	1.25472	0.474555	1.11664	1.28078	1.21203	1.30769	1.0692	2.85206	3.32611	3.9532	6.55986	1.09718	1.2106
AL390719.1	ENSG00000135709	124.696	1.20855	0.180578	6.69271	2.19081e-11	9.36337e-09	5.03932	3.69874	2.93384	3.88697	2.25016	2.34579	4.6582	5.37391	6.43269	5.58267	8.06219	5.09696	7.01203	5.85071	12.892	11.0415	5.20309	3.16192	5.4236	7.34081	4.89264	3.67442	12.0083	9.92531	3.01774	2.7997	2.61519	2.54668	2.47229	2.55963	3.26916	2.93853	1.81443	3.63609	2.9324	3.56401	5.65955	6.75457	6.17085	12.7019	3.90595	3.92705
KIAA0513	ENSG00000167680	91.9474	1.21639	0.13343	9.11632	7.77188e-20	3.78024e-16	3.71176	3.50837	4.13672	3.09191	3.50606	4.26507	5.57063	5.32122	3.14067	1.98095	3.2723	3.7685	2.94989	2.52462	5.35433	6.11881	2.29289	2.88293	3.52302	4.12116	3.12586	3.67442	6.0542	6.12615	3.44128	3.65767	3.63853	4.04473	3.68214	3.01133	5.22011	4.17272	2.88174	4.01485	3.68531	5.75333	2.45099	3.22377	3.4711	5.76599	3.07209	3.07078
SEMA6B	ENSG00000204388	166.976	1.21909	0.235198	5.18327	2.18025e-07	1.7171e-05	9.23876	5.73849	2.40575	2.47353	3.45373	4.69158	3.02543	4.05677	8.24898	11.1653	11.951	9.32635	11.316	9.6176	16.3229	16.5622	8.7747	6.50984	11.2644	9.48725	7.70138	5.79742	18.9632	18.141	3.33539	2.84486	2.50149	2.24707	4.05035	2.66001	2.32005	2.38021	2.08126	2.65131	4.24009	3.92041	5.79324	9.67132	10.2205	19.6378	2.19435	2.65741
HSPA1B	ENSG00000102879	8588.88	1.22308	0.270221	4.52621	6.0051e-06	0.000238513	434.818	387.906	706.499	822.86	334.436	328.944	560.569	592.605	154.309	183.373	251.588	439.748	191.598	165.663	440.615	475.335	183.343	157.864	182.363	254.825	170.563	388.645	537.173	372.128	304.95	282.725	360.934	331.518	333.181	330.343	537.565	710.949	294.952	332.967	279.053	612.552	139.706	199.823	177.412	349.762	443.127	839.061
CORO1A	ENSG00000198624	139.085	1.22755	0.19631	6.25313	4.02316e-10	9.34552e-08	4.49746	3.48117	7.0999	8.45122	4.291	4.69158	9.07629	9.48337	3.3677	4.63722	6.21263	4.41917	4.15886	4.88895	8.31741	6.99293	4.54168	2.83643	5.97986	6.35345	4.12251	3.4839	9.75677	13.487	4.60602	3.34158	5.7989	5.84239	5.68101	5.21964	7.54015	6.93494	2.50819	6.36315	4.63636	9.31735	3.11944	5.78232	3.4711	7.35373	3.81817	8.59228
CCDC69	ENSG00000266709	92.8378	1.2318	0.158586	7.76737	8.01294e-15	1.15171e-11	3.63048	4.48744	2.75781	2.59131	2.09317	3.03887	2.01695	2.26547	3.25418	3.87185	4.36307	3.57872	4.59409	3.28601	7.17377	7.13095	4.18893	3.62691	4.54284	4.37873	5.07385	4.43652	8.75608	7.88326	2.75302	3.07064	3.44902	3.071	3.05091	3.76416	2.16186	2.73284	2.82838	3.67396	3.48718	2.74938	2.76293	4.24719	3.51931	9.02503	2.50156	2.62788
AC005224.3	ENSG00000130707	156.184	1.24947	0.185331	6.74184	1.56391e-11	7.10051e-09	6.692	4.18828	4.72349	3.6514	4.55264	5.75785	6.62713	7.90281	5.18399	5.08743	9.91175	6.72365	6.77024	6.65217	14.1916	12.3756	4.85034	5.95185	9.22475	11.5908	6.0252	4.13713	13.7596	11.35	2.80597	3.88345	4.01754	3.82003	5.26019	5.52077	6.96014	5.08366	3.20194	4.27998	4.993	9.26643	6.90733	9.62015	6.31548	17.1308	3.15987	3.72037
ASS1	ENSG00000162645	1681.09	1.256	0.198759	6.31922	2.62889e-10	6.71739e-08	60.0655	58.364	58.2955	54.5943	49.7128	46.6493	66.7515	60.7462	48.056	62.1297	92.0038	60.4857	69.2498	62.7548	116.132	120.03	84.6604	60.216	110.465	111.357	95.5425	59.3079	189.632	166.023	55.2722	50.801	60.9832	63.8918	68.1195	65.4462	63.1158	58.8294	39.3838	68.063	60.3916	70.7202	54.5456	77.9846	61.6603	125.013	28.4827	54.3882
GBP2	ENSG00000196154	98.73	1.2579	0.283747	4.43318	9.28551e-06	0.00033949	4.03688	4.75941	1.76031	1.00119	2.25016	2.29248	1.58475	2.05473	3.44338	5.35756	6.63945	3.95828	6.86695	5.81063	10.8126	11.1795	6.04088	4.0919	6.07258	7.42667	7.70138	4.73592	12.8589	9.78285	1.4824	1.0386	1.06124	1.72276	3.20872	2.66001	1.26548	1.70435	1.28078	1.43928	2.9324	1.62926	4.50091	5.73115	6.31548	9.02503	1.18495	1.00391
S100A4	ENSG00000213626	142.655	1.25956	0.197949	6.36305	1.97788e-10	5.74942e-08	5.03932	6.55439	3.31524	5.12373	3.0351	3.09218	2.30509	3.42455	5.18399	5.40258	6.07035	4.98851	5.89978	5.65034	13.4118	12.7897	9.87705	4.74288	8.344	9.48725	10.6007	6.47787	15.811	14.4368	4.81779	3.38673	3.14581	3.44551	3.47173	3.36265	2.74187	3.37931	4.16252	4.69661	4.35897	3.46218	3.25313	6.60106	7.03863	11.4066	2.67711	5.13765
LBH	ENSG00000172020	1206.45	1.2662	0.258788	4.89278	9.94197e-07	5.64532e-05	23.6794	15.91	90.6558	35.0122	91.2622	94.2581	172.065	180.658	15.8169	20.98	34.3829	23.8581	23.5024	23.8837	38.1561	40.7614	22.5761	16.9256	31.0582	36.5323	22.7417	16.1675	50.6351	42.0757	10.6415	9.79895	33.0499	33.2942	93.2632	85.321	142.894	91.6528	9.65918	37.7623	80.3239	177.335	16.4885	30.7026	19.0429	42.7853	6.53917	34.812
GAP43	ENSG00000079337	101.678	1.27001	0.235712	5.38799	7.12514e-08	6.71544e-06	3.19699	3.10042	3.814	3.00357	1.77919	1.49278	4.12995	3.89872	4.23801	3.91687	5.26413	3.28049	4.73917	4.08748	9.92891	8.64915	5.82041	2.55744	5.51631	6.35345	5.88929	3.23893	11.508	10.7801	1.80005	2.34814	4.88927	3.37061	2.6301	2.45925	4.85101	3.52624	1.5476	3.67396	2.41725	5.49876	4.1444	5.93584	4.33888	8.69077	1.40438	2.9822
RAPGEF3	ENSG00000152137	81.6502	1.27049	0.206313	6.15804	7.36506e-10	1.52589e-07	3.19699	2.55648	2.69914	2.00238	4.34333	3.94519	2.44916	2.47621	3.82178	3.06146	5.07444	2.92804	2.65974	3.92719	6.34203	5.88878	2.02832	2.55744	3.19853	3.60601	2.0839	2.64014	5.55385	7.64582	2.06477	1.98688	1.59186	1.94746	4.41856	4.86832	2.47823	2.76222	1.60097	1.36353	4.3986	2.03658	2.00535	2.55855	2.84438	6.60164	2.63322	1.97829
HSPB8	ENSG00000179388	80.7722	1.27097	0.28597	4.44442	8.81295e-06	0.000326363	2.46547	2.20293	5.13423	2.29685	2.61646	1.9726	6.43504	7.05984	2.61092	2.70129	4.12594	2.44003	3.77199	2.64484	5.40632	4.92265	3.04248	2.51094	3.70844	4.12116	3.26176	2.23187	8.15566	6.50607	1.05886	0.948285	1.78136	1.19844	1.84107	2.20831	5.53648	5.14243	0.960582	2.27255	2.25874	8.85912	1.78254	3.27494	2.65154	4.5543	1.53605	2.30308
EGR3	ENSG00000070669	214.696	1.28109	0.443751	2.88697	0.00388974	0.0333156	2.95315	2.20293	29.0451	7.56781	4.02935	2.61236	44.2289	47.2061	2.15684	2.88138	5.26413	2.87382	2.75645	1.8033	5.04243	4.78463	2.11651	1.81345	4.5892	5.10852	1.67618	2.28631	5.95413	5.79372	1.90594	1.80626	12.7727	13.2952	2.94571	3.1619	47.8773	29.5323	1.44087	13.2566	3.09091	47.1977	2.13904	6.95926	2.07302	5.84956	1.22884	7.49979
ASNS	ENSG00000074211	83.9712	1.28609	0.25367	5.06991	3.97995e-07	2.75683e-05	4.14525	1.90376	1.43758	1.44289	2.40715	4.15845	3.21752	3.10844	4.27585	3.10648	6.7343	4.06672	4.01378	4.48821	8.3694	6.53287	1.01416	2.32494	4.49649	6.05295	2.89934	2.04135	4.65323	7.40837	1.4824	2.16751	1.47815	1.72276	2.52489	2.30869	2.37278	1.32234	1.5476	1.17415	2.25874	2.69847	3.20857	6.65223	3.4711	9.77712	2.98432	1.00391
PPP2R2C	ENSG00000135046	283.695	1.28909	0.266677	4.83388	1.33896e-06	7.19441e-05	6.01468	6.36401	23.148	15.9307	6.85513	7.41057	24.3955	24.8675	5.41103	6.88829	11.5716	6.01875	6.96367	7.57386	13.2559	16.5162	7.36369	6.74233	12.0988	10.861	7.74669	6.39622	19.6136	17.6661	4.92368	5.23815	25.2044	23.2947	7.94289	9.18456	24.6241	22.9206	4.10915	24.3542	6.69696	26.3228	8.37792	12.3322	8.48492	18.5932	2.98432	15.7968
ANXA1	ENSG00000272398	1629.21	1.29112	0.126467	10.2092	1.80331e-24	2.07353e-20	56.4621	42.182	57.8261	65.5779	42.0204	43.7703	68.2402	68.2803	46.5424	50.5141	84.5107	56.3377	60.1584	52.6964	122.682	132.774	55.6907	51.0092	107.545	105.132	83.1749	42.0789	118.782	134.585	44.9484	38.5185	62.5372	60.2965	52.2863	49.9881	70.9723	57.1838	36.8757	59.5409	45.4125	67.3089	57.8433	89.8563	54.5253	118.119	43.8431	65.2541
CD24	ENSG00000107742	155.764	1.30213	0.362758	3.58954	0.00033126	0.00547658	5.9334	5.52092	5.75033	3.00357	2.30249	2.55904	10.1808	7.90281	6.39485	6.57314	10.6705	5.93742	10.1554	7.2132	15.8031	16.5162	8.86289	5.57986	9.50289	11.1615	10.3742	5.22584	16.7616	13.4395	2.48831	1.49016	2.72889	2.88375	3.15612	2.66001	8.7529	5.64198	1.49424	3.37096	2.02098	8.40089	5.92693	9.876	6.94221	15.9192	1.40438	2.92315
SPOCK2	ENSG00000111674	73.7876	1.31557	0.18732	7.02312	2.16968e-12	1.386e-09	3.5492	3.56276	1.61361	2.17906	1.30823	1.5994	1.39266	1.10639	4.04881	3.28657	4.97959	3.5516	3.04661	3.80697	7.32972	7.03893	3.52752	2.83643	4.63555	4.46459	3.48827	3.53833	9.55663	6.98096	1.853	1.17407	1.66766	1.5355	1.20984	0.953588	1.00184	1.49865	1.97453	1.93167	2.10023	0.814631	1.8271	4.09368	3.90499	6.89412	1.62382	2.18498
ENO2	ENSG00000159640	732.593	1.32895	0.266704	4.98288	6.26458e-07	3.91485e-05	34.1103	23.0355	25.4071	20.8483	12.9253	15.6741	32.7995	38.2496	30.385	37.0527	51.266	34.8112	41.3952	37.3483	80.8868	75.496	35.5397	24.8769	41.1637	48.3807	27.5438	22.9175	80.1556	74.3686	12.8121	10.1602	21.49	19.3623	16.7274	11.694	28.6842	25.2126	9.01879	20.7939	13.5921	32.738	25.0001	40.2716	28.9259	63.1334	7.68023	20.6687
ACE	ENSG00000144655	84.8394	1.33928	0.24283	5.5153	3.48181e-08	3.72855e-06	4.49746	2.82845	2.6698	2.00238	1.93618	1.75934	3.02543	1.94936	3.82178	4.41211	7.44567	4.52762	5.31947	5.49005	6.44599	7.82104	2.46926	3.02242	5.97986	5.2373	3.17116	2.85788	7.70535	8.50063	1.80005	1.58048	2.8805	2.77139	2.15668	1.90718	1.79276	2.61529	1.49424	2.57556	2.13986	1.93475	2.58468	6.49872	3.61573	7.8969	1.27272	2.00782
CSRNP1	ENSG00000125148	413.803	1.34769	0.284322	4.74003	2.13683e-06	0.000104555	10.756	9.13807	37.2011	16.5785	10.0472	13.435	49.5594	50.6307	8.96793	9.4095	13.5634	10.953	10.9775	8.85621	21.1054	19.2766	11.729	9.16027	12.6551	16.9139	11.4162	9.28132	27.5691	26.3567	7.78259	7.54113	24.181	22.0962	14.3603	9.48569	43.87	37.0255	5.01637	26.3616	10.1841	55.8022	7.04102	14.7372	8.77418	24.5681	4.56425	16.7121
MT2A	ENSG00000237512	486.851	1.3593	0.256182	5.30598	1.12066e-07	9.8366e-06	11.7313	11.9937	25.5538	32.5092	9.52392	12.1555	47.8786	35.668	7.26516	9.49954	19.539	11.9019	10.1554	8.97643	25.1082	27.5116	18.2108	7.20732	16.5953	16.9568	13.3189	11.3227	32.2724	26.9266	22.9772	19.5076	22.9682	23.8939	21.4616	19.6238	31.0043	25.5652	13.3414	23.1801	15.1771	34.9782	8.82356	18.4216	10.8954	29.9999	22.6018	32.6861
UNC5B-AS1	ENSG00000120885	79.4568	1.36875	0.300746	4.55121	5.33395e-06	0.000216027	2.89896	2.20293	1.64295	1.70791	1.83152	1.65272	1.15254	1.7913	2.68659	4.14198	5.88065	3.11782	5.51291	5.08931	8.42138	7.82104	4.98262	3.11542	4.54284	7.68424	5.9346	2.36796	12.5087	8.78556	1.16474	0.496721	1.44025	0.861379	2.20928	2.10793	1.68731	1.67496	0.640388	1.43928	1.58508	1.17103	3.47595	4.29836	4.62814	8.44008	0.526644	1.71255
CLU	ENSG00000124635	6036.73	1.38504	0.178946	7.74001	9.941e-15	1.34478e-11	181.389	157.414	366.232	320.763	172.059	174.335	505.679	484.969	128.238	136.28	220.05	181.484	144.641	129.116	341.118	363.954	206.801	136.335	218.984	233.189	169.657	157.646	497.946	420.9	204.783	187.625	261.178	256.279	209.619	226.201	462.955	366.347	167.942	284.713	204.792	539.439	115.196	181.35	125.394	393.466	178.884	322.343
H2BC11	ENSG00000167995	149.436	1.38613	0.166068	8.34676	7.01612e-17	1.79278e-13	6.88166	5.49372	5.07555	6.27216	4.91895	6.07773	5.18645	5.00511	4.04881	4.32207	9.2478	6.99476	4.35229	4.56836	12.0083	11.5475	4.49759	4.23139	7.69502	9.48725	4.30371	5.66133	12.909	10.4477	6.98844	7.13472	5.8368	5.35553	4.94458	5.42039	5.9583	5.23059	6.13705	5.60563	6.85547	6.00791	3.11944	6.29403	3.27827	12.9944	6.01252	6.31872
BEST1	ENSG00000204389	58.918	1.40086	0.237591	5.89609	3.72221e-09	5.78376e-07	2.14036	1.98535	0.352061	0.971743	1.41289	1.38615	0.768363	1.21176	3.06499	1.93593	2.41866	2.22314	2.75645	3.44631	6.54996	6.39485	2.55745	2.74343	3.15218	2.70451	2.89934	1.87804	5.70396	7.64582	1.1118	1.30954	0.606421	1.01118	1.73586	1.65623	0.63274	0.411395	0.640388	0.946897	1.54545	0.763717	2.13904	2.40504	2.9408	4.97212	1.18495	1.06296
HSPA1A	ENSG00000164949	20536.5	1.40654	0.267672	5.25472	1.48248e-07	1.23973e-05	911.061	790.769	1516.3	1843.93	737.214	709.815	1758.11	1549.11	323.072	431.711	733.991	918.808	424.687	389.152	1038.79	1181.57	410.956	302.149	467.542	591.171	367.537	784.04	1398.82	971.161	800.495	849.619	1070.26	933.06	883.344	981.292	1244.18	1534	563.595	880.842	662.048	1355.75	370.5	484.436	406.312	910.233	993.207	1889.36
GEM	ENSG00000132932	193.94	1.41899	0.273082	5.19619	2.03411e-07	1.61863e-05	6.23142	6.39121	10.5325	3.56306	5.07594	5.59791	14.887	13.9616	6.16782	6.03288	9.4375	6.28987	7.30218	6.77239	15.907	14.86	7.45188	6.55634	9.36382	11.1615	7.33897	6.34178	18.1626	17.2387	4.18248	4.06408	5.53359	6.51652	5.57581	5.8219	15.3967	10.5787	2.77501	5.41625	4.00233	13.3905	7.53122	10.7459	6.94221	22.2701	2.58933	3.51368
ATP8A2	ENSG00000100097	116.257	1.44288	0.242851	5.94141	2.82574e-09	4.60877e-07	5.06642	4.841	5.04621	4.44646	2.61646	3.30543	4.75424	4.74168	4.12449	3.33159	5.88065	4.90718	4.59409	5.16946	9.98089	9.47726	3.39524	4.92888	8.01951	6.09588	5.11916	4.84479	11.9583	10.4477	2.38242	2.7997	5.53359	6.17946	3.05091	2.91095	4.74555	5.05428	3.5755	5.71926	3.17016	4.12407	3.6542	6.44755	5.54413	9.73533	1.88714	4.3109
LGALS1	ENSG00000118156	145.582	1.47369	0.184424	7.99077	1.34099e-15	2.80353e-12	5.06642	5.43933	5.25158	7.50892	4.6573	4.05182	5.7147	5.21585	4.12449	4.45713	5.73838	5.06985	3.57855	3.6066	10.9166	9.89131	7.18732	3.48741	6.53613	5.88124	7.06715	5.47081	17.4621	13.487	7.94141	5.23815	5.30618	6.17946	7.25907	5.67134	5.37829	5.28936	4.21589	5.98439	4.993	5.44785	2.85206	5.01476	4.62814	11.4066	3.68651	7.736
ZNF541	ENSG00000166793	47.0566	1.48357	0.270696	5.48058	4.2394e-08	4.37191e-06	1.86943	1.44142	0.821476	0.971743	0.941926	0.853015	0.72034	0.842966	1.2487	2.74631	3.41457	2.03336	2.32122	2.24411	3.95077	4.83064	3.08658	1.90645	3.61573	4.20701	3.30706	1.46977	7.0549	5.27134	0.95297	0.903129	1.02334	1.08609	1.31505	0.301133	0.263642	0.734633	0.587022	1.21203	1.18881	0.509145	1.29234	3.42846	2.41049	4.97212	0.614418	1.09249
YPEL4	ENSG00000174460	47.7242	1.52087	0.340572	4.46563	7.98341e-06	0.000300975	1.95071	1.6046	0.909492	0.706722	0.313975	0.853015	2.16102	1.58056	2.15684	2.9264	4.26822	1.8978	3.48184	2.64484	6.29004	5.42872	1.85195	1.34847	2.9204	3.52016	2.89934	1.68751	5.60389	4.93891	0.635313	0.270939	1.17494	0.861379	1.05204	1.05397	0.843653	0.764019	0.160097	0.795394	0.634032	1.01829	2.09448	3.58197	2.12123	5.76599	0.394983	0.826748
ZCCHC12	ENSG00000173227	266.09	1.57728	0.292909	5.38488	7.24933e-08	6.77695e-06	3.30536	2.66527	32.8297	23.7046	9.00063	7.9437	34.1921	33.9821	1.96765	2.16103	2.98775	3.22627	1.78928	2.04374	4.78251	5.52073	2.46926	2.27844	3.89387	3.30551	2.76344	2.64014	6.75469	7.74079	5.40016	3.56736	26.0003	24.0063	11.9406	8.48191	35.9607	33.2642	3.62886	27.0055	9.8275	43.8373	1.47059	4.45188	1.78376	5.05569	4.03761	23.769
SYT12	ENSG00000167861	76.9851	1.57731	0.170921	9.22827	2.75025e-20	2.10825e-16	3.30536	3.45397	2.17104	2.35574	1.62221	1.70603	2.16102	3.05575	2.42172	3.15151	4.74246	3.28049	2.94989	3.04557	5.51029	6.34884	1.41101	2.37144	4.77462	5.40902	3.21646	3.45668	8.00556	8.40565	2.70008	2.61907	1.85716	1.87256	2.10408	1.85699	2.21459	2.14513	1.8678	2.42406	2.33799	2.34206	2.13904	5.01476	4.24246	7.72977	2.3699	2.36214
HID1	ENSG00000166750	125.104	1.5891	0.209339	7.59105	3.17329e-14	3.84085e-11	5.1206	3.78033	4.92886	3.56306	3.0351	3.30543	6.09888	6.05882	4.16233	4.00692	8.01476	5.04274	4.73917	5.53012	11.6444	10.0293	6.21725	3.20842	7.78773	6.31052	4.53023	3.86495	13.6595	13.9144	2.06477	2.57392	2.46359	3.44551	5.15499	3.71397	5.11465	4.81919	1.44087	2.91644	4.12121	5.95699	3.164	5.27061	5.15845	11.0724	1.66771	3.54321
SLFN5	ENSG00000120738	102.468	1.61668	0.292942	5.51876	3.41395e-08	3.68595e-06	6.09595	3.45397	2.25906	1.67846	2.66879	2.87893	1.53673	1.94936	4.95696	3.33159	9.4375	6.04586	5.27111	6.37166	13.7237	13.2498	1.85195	3.48741	7.41689	8.15646	3.9866	3.40224	8.2057	9.78285	1.69417	1.94173	2.38778	2.32198	2.20928	1.65623	1.42367	2.23328	2.18799	1.81804	1.18881	1.01829	5.9715	11.4111	4.38709	13.5375	1.93103	1.59444
EGR1	ENSG00000141505	1075.17	1.63253	0.484591	3.36888	0.000754751	0.0101148	13.2214	6.69037	153.733	48.0276	6.64581	6.18436	185.992	206.895	7.18948	7.83374	27.5063	13.5829	7.10875	7.01283	16.5309	18.2644	7.14323	8.50929	31.0582	25.8002	7.61078	6.75005	29.1202	34.05	6.82962	6.86378	110.786	109.582	7.31167	8.58229	239.018	154.596	6.67071	120.71	6.57808	279.52	6.77364	37.0478	10.7026	28.3286	4.43259	48.1876
ASGR1	ENSG00000235385	123.662	1.6344	0.416738	3.92189	8.78569e-05	0.00197119	3.27827	2.82845	6.04372	5.21207	2.40715	1.81266	13.7345	13.4348	3.10283	4.45713	6.26005	3.3076	4.1105	3.32609	10.3448	10.3974	4.98262	2.18545	5.97986	6.26759	4.34902	2.80345	13.009	11.9674	1.00591	0.903129	3.63853	3.18336	2.31449	1.20453	10.4929	6.17092	0.85385	3.97697	1.50583	11.1503	2.94119	3.73548	3.56752	10.2785	1.57993	5.0786
LINC02154	ENSG00000160712	55.8902	1.64373	0.197699	8.31428	9.23081e-17	2.12281e-13	2.14036	1.87657	1.81898	1.3251	1.62221	1.5994	2.5452	2.26547	1.2487	2.25108	2.41866	2.14181	2.27286	2.20403	4.8345	6.16482	2.2047	1.44146	3.19853	2.57572	2.89934	1.87804	5.70396	6.83849	1.853	1.67079	1.17494	1.76021	1.94627	1.90718	2.32005	1.85128	0.85385	1.89379	1.9021	3.1567	1.91623	2.45621	2.4587	4.88856	0.833854	1.3287
IL6R	ENSG00000128965	602.779	1.74688	0.367803	4.7495	2.03924e-06	0.00010042	14.9554	13.4351	46.4427	14.635	9.99489	8.85003	69.5849	71.2306	14.7573	14.1368	24.3288	14.9113	18.1829	18.1131	44.4982	42.2796	12.8754	16.5536	26.3763	27.9466	18.7551	13.5001	56.6893	45.6849	7.3061	8.48941	19.8603	19.8492	11.7828	10.1381	73.3451	46.5464	5.76349	18.9379	8.32167	78.8665	15.5526	25.8414	17.5966	53.3563	5.79309	14.5567
CHAC1	ENSG00000271755	54.1791	1.76755	0.271122	6.51939	7.05939e-11	2.31921e-08	2.87187	1.6318	1.08552	1.35455	1.20357	1.01296	1.44068	0.737595	1.77845	2.02597	3.41457	2.90093	2.56302	1.92352	2.85911	3.22043	1.71967	1.39497	3.38395	4.29287	2.12921	1.68751	3.95274	10.3052	1.21768	0.993442	0.985434	0.861379	1.15724	1.15434	0.790925	1.08726	0.747119	1.02265	0.752913	1.78201	1.60428	5.21944	2.79617	8.18938	0.965515	1.29918
AL031118.1	ENSG00000013364	61.9069	1.79433	0.343785	5.21933	1.79568e-07	1.46958e-05	3.76595	2.28452	0.704123	0.441701	0.994256	0.853015	1.00848	0.632225	2.27036	3.19653	7.68279	3.66005	2.85317	4.04741	8.88923	8.87918	2.29289	1.62746	4.86733	7.29788	2.71814	2.20465	8.90618	7.36088	0.370599	0.812816	0.416914	0.561769	0.736427	0.501888	0.527283	0.764019	0.693753	0.64389	0.951048	0.509145	3.03031	5.37295	2.31407	8.27295	0.877741	0.383847
MVP	ENSG00000006327	258.218	1.80111	0.354877	5.07529	3.86902e-07	2.68809e-05	17.9086	8.0502	2.17104	4.71148	3.71538	3.41206	2.113	3.47724	9.2328	14.677	28.8816	17.3785	19.6337	14.8271	38.1041	39.1512	11.4203	8.23029	16.7343	21.2068	11.688	8.05651	40.278	34.9048	3.70599	3.74799	2.8047	2.35943	3.47173	1.95736	2.58369	2.26267	2.45482	2.53769	3.17016	1.88383	8.68987	17.8075	11.956	30.1252	3.68651	4.60617
TNFRSF12A	ENSG00000134531	453.062	2.04721	0.420845	4.86454	1.14725e-06	6.28173e-05	6.93584	4.59623	47.0882	25.2359	9.62858	9.59642	75.3956	81.8204	3.89745	3.69176	10.1963	6.75076	5.17439	4.60843	14.0876	13.1577	5.77631	3.76641	6.76791	9.31553	4.93795	4.73592	20.0139	22.51	4.81779	4.38018	23.6125	22.8827	9.73136	9.33512	65.014	47.1047	4.16252	28.6342	7.52913	88.1329	2.94119	9.36429	4.82098	22.3954	5.04701	25.3339
EMP1	ENSG00000135346	171.673	2.05826	0.304894	6.75075	1.47084e-11	7.01595e-09	4.14525	2.99163	12.8796	4.15199	2.98277	3.572	20.4096	20.1785	2.98931	3.96189	7.30339	4.33784	3.72363	3.92719	13.0999	12.2836	3.30705	3.30142	6.258	8.19939	4.98325	3.02119	16.7116	14.0569	2.96479	3.02548	5.91261	4.23199	4.62897	4.66756	21.1441	12.9002	1.8678	5.98439	3.84382	21.0277	3.164	7.11277	3.56752	16.4623	2.45767	4.13374
CGA	ENSG00000187479	98.7617	2.11986	0.308291	6.87617	6.14826e-12	3.14203e-09	1.43594	0.761506	3.84334	2.88578	8.47734	8.85003	4.94634	5.37391	1.28654	0.945452	2.13411	1.43691	1.01554	1.44264	3.43093	5.06067	1.10235	1.16247	2.17871	3.04794	1.90269	0.762102	8.75608	7.2659	1.16474	1.21922	1.66766	2.05982	13.8869	14.0529	6.6965	3.84948	0.85385	1.74229	13.0373	7.48443	0.980395	0.972249	1.34987	4.38717	2.0188	2.95267
C11orf96	ENSG00000176485	1299.89	2.1218	0.361342	5.87199	4.30583e-09	6.55769e-07	31.997	19.7176	78.1283	45.9369	22.7109	21.7519	138.882	162.798	21.0765	27.0579	56.3879	31.3138	33.6094	26.248	85.8773	108.022	42.3302	23.6214	43.2961	59.7568	30.9867	18.9981	123.836	114.545	16.0946	10.6569	41.0092	38.6122	27.6686	23.7895	121.17	79.0759	12.114	43.8982	19.8135	167.407	17.5134	58.8978	40.3034	179.749	16.9404	45.1759
PLAAT3	ENSG00000128422	46.469	2.30087	0.252948	9.09621	9.35397e-20	3.78024e-16	2.30292	0.897489	1.02685	1.73736	0.523292	0.373194	1.34463	0.737595	1.21086	1.35065	2.41866	2.27736	1.45076	1.64301	4.73053	4.87665	1.98423	0.929977	2.64227	2.79037	1.63088	0.898192	7.00486	5.41381	1.53534	0.857973	0.909632	1.04863	0.736427	1.05397	1.26548	1.08726	0.800485	0.795394	0.475524	1.22195	0.802141	2.76323	1.83197	7.35373	0.658305	1.74208
KRT17	ENSG00000196878	334.198	2.30654	0.394141	5.85207	4.855e-09	7.15708e-07	12.6525	7.77824	17.5737	11.337	6.12252	6.77081	27.0848	28.977	5.56239	8.73417	23.0009	12.8508	11.0742	8.4154	33.9974	32.7563	10.6707	6.83533	18.0787	22.3659	11.3709	7.83877	55.3384	40.8885	5.98253	3.1158	12.9622	12.6211	9.31054	7.82946	17.4004	17.69	3.5755	14.2413	7.4895	23.2679	6.41713	15.6583	9.06344	31.5458	2.28213	11.3973
LAMB3	ENSG00000123689	86.335	2.3836	0.17637	13.5148	1.27867e-41	2.94055e-37	3.25118	2.50209	2.49377	2.35574	1.83152	1.1729	2.06497	1.94936	2.19468	2.74631	4.50534	3.22627	2.61138	3.0055	8.88923	11.6395	2.16061	1.53446	3.19853	5.06559	2.76344	2.28631	14.5601	10.6377	2.70008	1.7611	2.27408	2.32198	2.20928	1.50567	2.26732	2.58591	1.33414	2.0453	2.53613	2.49481	2.04992	3.58197	3.61573	14.6657	2.0188	2.33261
G0S2	ENSG00000198576	142.216	2.95514	0.49489	5.9713	2.35373e-09	4.00953e-07	7.12549	3.18201	1.93634	1.384	1.41289	0.746388	2.64125	2.58158	2.83795	5.40258	10.9077	7.13032	6.72188	4.76873	24.5883	24.5673	5.51175	2.18545	7.78773	11.2473	8.42622	3.23893	34.8742	30.0134	1.64123	0.993442	1.47815	2.17217	1.63066	2.10793	2.21459	1.93943	0.587022	1.93167	0.951048	2.64755	2.8075	8.08502	5.64055	27.7854	0.526644	1.38776
ARC	ENSG00000244405	1012.4	2.99078	0.551867	5.41939	5.98019e-08	5.82739e-06	12.8692	7.01673	147.514	23.2629	7.37842	7.09069	219.079	260.687	5.75158	5.98786	19.207	12.878	7.73741	6.81247	37.1164	43.7058	6.34953	5.90535	19.2839	21.2497	7.47487	6.99501	61.943	51.5262	6.67079	6.14128	29.6388	27.302	9.46835	8.58229	225.888	148.308	5.06974	31.3234	6.41957	270.356	5.16936	21.1848	7.90641	53.5235	5.04701	23.5328
ETV5	ENSG00000175832	425.947	3.65864	0.552099	6.62678	3.43097e-11	1.36038e-08	5.79793	1.16946	54.4815	33.3632	9.10529	8.79672	76.9803	82.3999	0.832466	0.720344	12.283	6.10008	1.11225	0.6011	10.4487	11.2715	0.88188	0.929977	15.4364	13.0933	0.951347	1.27924	12.1084	15.5291	1.21768	1.0386	31.0033	29.3618	7.15386	9.4355	79.3034	55.0681	0.533656	38.5577	5.50815	89.6604	0.713015	16.8353	0.915986	12.9108	0.877741	33.4538
ETV4	ENSG00000207125	97.4869	6.10193	0.92513	6.59575	4.23102e-11	1.59509e-08	1.86943	0	10.6205	7.30279	1.09891	1.54609	15.6074	17.2281	0.0378394	0	3.79397	1.87069	0.0483588	0.0801467	4.8345	5.93479	0.176376	0.0464988	2.73498	3.26258	0	0	6.10424	7.78828	0.0529428	0.135469	5.41989	6.10455	1.31505	1.55585	14.8694	10.3436	0.106731	8.02969	0.951048	18.9402	0.0891268	4.40071	0.192839	5.72421	0	7.38168
[truncated: 20 more columns]

## Sheet: gprofiler - all
source	term_name	term_id	adjusted_p_value	negative_log10_of_adjusted_p_value	term_size	query_size	intersection_size	effective_domain_size	enrichment	intersections
GO:MF	kinase binding	GO:0019900	0.0120669	1.91841	755	488	40	18602	2.01954	ENSG00000173678,ENSG00000260097,ENSG00000161547,ENSG00000205238,ENSG00000171033,ENSG00000155657,ENSG00000214300,ENSG00000152270,ENSG00000188191,ENSG00000197852,ENSG00000141510,ENSG00000170836,ENSG00000116285,ENSG00000140105,ENSG00000129355,ENSG00000197380,ENSG00000080854,ENSG00000126602,ENSG00000196924,ENSG00000198369,ENSG00000188522,ENSG00000110697,ENSG00000111077,ENSG00000179094,ENSG00000133816…
GO:BP	regulation of multicellular organismal development	GO:2000026	0.000529059	3.2765	2262	469	98	18017	1.66434	ENSG00000145022,ENSG00000130635,ENSG00000168918,ENSG00000170396,ENSG00000162415,ENSG00000124193,ENSG00000152270,ENSG00000087088,ENSG00000019549,ENSG00000168542,ENSG00000127152,ENSG00000116455,ENSG00000146006,ENSG00000198890,ENSG00000163389,ENSG00000114861,ENSG00000141510,ENSG00000112149,ENSG00000116285,ENSG00000140105,ENSG00000144485,ENSG00000154734,ENSG00000104998,ENSG00000124920,ENSG00000095539…
GO:BP	regulation of developmental process	GO:0050793	0.000589305	3.22966	2833	469	116	18017	1.57297	ENSG00000145022,ENSG00000130635,ENSG00000168918,ENSG00000170396,ENSG00000162415,ENSG00000124193,ENSG00000152270,ENSG00000087088,ENSG00000019549,ENSG00000170961,ENSG00000168542,ENSG00000023041,ENSG00000127152,ENSG00000090612,ENSG00000116455,ENSG00000146006,ENSG00000198890,ENSG00000176171,ENSG00000163389,ENSG00000114861,ENSG00000141510,ENSG00000112149,ENSG00000153187,ENSG00000116285,ENSG00000140105…
GO:BP	regulation of multicellular organismal process	GO:0051239	0.0127061	1.89599	3441	469	129	18017	1.44017	ENSG00000145022,ENSG00000130635,ENSG00000168918,ENSG00000170396,ENSG00000162415,ENSG00000174428,ENSG00000124193,ENSG00000152270,ENSG00000087088,ENSG00000019549,ENSG00000170961,ENSG00000168542,ENSG00000135829,ENSG00000127152,ENSG00000116455,ENSG00000146006,ENSG00000177628,ENSG00000198890,ENSG00000163389,ENSG00000114861,ENSG00000141510,ENSG00000150756,ENSG00000112149,ENSG00000003436,ENSG00000116285…
GO:BP	system development	GO:0048731	0.0198724	1.70175	5096	469	176	18017	1.32676	ENSG00000145022,ENSG00000176410,ENSG00000157637,ENSG00000130635,ENSG00000168918,ENSG00000170835,ENSG00000170396,ENSG00000116977,ENSG00000129159,ENSG00000162415,ENSG00000155657,ENSG00000124193,ENSG00000152270,ENSG00000088986,ENSG00000087088,ENSG00000019549,ENSG00000170961,ENSG00000168542,ENSG00000127152,ENSG00000116455,ENSG00000146006,ENSG00000177628,ENSG00000198890,ENSG00000138002,ENSG00000117461…
GO:BP	positive regulation of developmental process	GO:0051094	0.0204793	1.68868	1492	469	67	18017	1.72511	ENSG00000168918,ENSG00000170396,ENSG00000124193,ENSG00000087088,ENSG00000019549,ENSG00000170961,ENSG00000023041,ENSG00000090612,ENSG00000146006,ENSG00000176171,ENSG00000141510,ENSG00000112149,ENSG00000153187,ENSG00000124920,ENSG00000116761,ENSG00000024422,ENSG00000111424,ENSG00000196924,ENSG00000126458,ENSG00000196189,ENSG00000118513,ENSG00000124813,ENSG00000176170,ENSG00000108830,ENSG00000132535…
GO:BP	positive regulation of cellular process	GO:0048522	0.0422884	1.37378	5803	469	194	18017	1.28428	ENSG00000104783,ENSG00000089280,ENSG00000116560,ENSG00000168918,ENSG00000162194,ENSG00000170396,ENSG00000180998,ENSG00000128973,ENSG00000129159,ENSG00000155657,ENSG00000156239,ENSG00000198093,ENSG00000124193,ENSG00000204569,ENSG00000087088,ENSG00000019549,ENSG00000170961,ENSG00000168542,ENSG00000188191,ENSG00000180644,ENSG00000135829,ENSG00000023041,ENSG00000127152,ENSG00000168824,ENSG00000090612…
GO:BP	alternative mRNA splicing, via spliceosome	GO:0000380	0.0483457	1.31564	88	469	11	18017	4.80197	ENSG00000116560,ENSG00000136450,ENSG00000099783,ENSG00000161547,ENSG00000124193,ENSG00000263465,ENSG00000135829,ENSG00000173914,ENSG00000153187,ENSG00000112183,ENSG00000104967
GO:BP	anatomical structure development	GO:0048856	0.049069	1.30919	6143	469	203	18017	1.26948	ENSG00000206530,ENSG00000145022,ENSG00000176410,ENSG00000163453,ENSG00000157637,ENSG00000130635,ENSG00000168918,ENSG00000170835,ENSG00000104044,ENSG00000170396,ENSG00000116977,ENSG00000129159,ENSG00000162415,ENSG00000155657,ENSG00000124193,ENSG00000152270,ENSG00000088986,ENSG00000087088,ENSG00000019549,ENSG00000170961,ENSG00000168542,ENSG00000023041,ENSG00000127152,ENSG00000116455,ENSG00000146006…
GO:CC	intracellular	GO:0005622	2.9151e-06	5.53535	14752	483	424	18956	1.12801	ENSG00000206530,ENSG00000186529,ENSG00000124160,ENSG00000089280,ENSG00000116560,ENSG00000186377,ENSG00000168806,ENSG00000176410,ENSG00000120696,ENSG00000163453,ENSG00000136450,ENSG00000099783,ENSG00000157637,ENSG00000130635,ENSG00000256043,ENSG00000168918,ENSG00000128000,ENSG00000170835,ENSG00000161547,ENSG00000104044,ENSG00000177946,ENSG00000162194,ENSG00000196793,ENSG00000083817,ENSG00000198440…
GO:CC	cytoplasm	GO:0005737	0.000408209	3.38912	11817	483	350	18956	1.16241	ENSG00000206530,ENSG00000186529,ENSG00000089280,ENSG00000116560,ENSG00000186377,ENSG00000168806,ENSG00000176410,ENSG00000120696,ENSG00000163453,ENSG00000136450,ENSG00000099783,ENSG00000157637,ENSG00000130635,ENSG00000256043,ENSG00000168918,ENSG00000170835,ENSG00000161547,ENSG00000104044,ENSG00000170396,ENSG00000169288,ENSG00000171033,ENSG00000180998,ENSG00000116977,ENSG00000130749,ENSG00000162669…
GO:CC	organelle	GO:0043226	0.00465778	2.33182	13927	483	394	18956	1.11029	ENSG00000206530,ENSG00000186529,ENSG00000104783,ENSG00000124160,ENSG00000089280,ENSG00000116560,ENSG00000186377,ENSG00000176410,ENSG00000163453,ENSG00000136450,ENSG00000099783,ENSG00000157637,ENSG00000130635,ENSG00000256043,ENSG00000168918,ENSG00000128000,ENSG00000170835,ENSG00000161547,ENSG00000104044,ENSG00000177946,ENSG00000162194,ENSG00000196793,ENSG00000083817,ENSG00000198440,ENSG00000170396…
GO:CC	membrane-bounded organelle	GO:0043227	0.0269403	1.5696	12800	483	364	18956	1.11607	ENSG00000186529,ENSG00000104783,ENSG00000124160,ENSG00000089280,ENSG00000116560,ENSG00000186377,ENSG00000176410,ENSG00000163453,ENSG00000136450,ENSG00000099783,ENSG00000157637,ENSG00000130635,ENSG00000256043,ENSG00000128000,ENSG00000170835,ENSG00000161547,ENSG00000104044,ENSG00000177946,ENSG00000162194,ENSG00000196793,ENSG00000083817,ENSG00000198440,ENSG00000170396,ENSG00000166704,ENSG00000169288…
GO:CC	intracellular organelle	GO:0043229	0.0335722	1.47402	12992	483	368	18956	1.11166	ENSG00000206530,ENSG00000186529,ENSG00000124160,ENSG00000089280,ENSG00000116560,ENSG00000186377,ENSG00000176410,ENSG00000163453,ENSG00000136450,ENSG00000099783,ENSG00000157637,ENSG00000130635,ENSG00000256043,ENSG00000168918,ENSG00000128000,ENSG00000161547,ENSG00000104044,ENSG00000177946,ENSG00000162194,ENSG00000196793,ENSG00000083817,ENSG00000198440,ENSG00000170396,ENSG00000166704,ENSG00000169288…
TF	Factor: E2F-2; motif: GCGCGCGCNCS; match class: 1	TF:M11529_1	3.46473e-12	11.4603	14600	503	441	19937	1.19723	ENSG00000164411,ENSG00000145022,ENSG00000124160,ENSG00000089280,ENSG00000116560,ENSG00000186377,ENSG00000168806,ENSG00000176410,ENSG00000120696,ENSG00000163453,ENSG00000136450,ENSG00000099783,ENSG00000157637,ENSG00000130635,ENSG00000256043,ENSG00000168918,ENSG00000128000,ENSG00000170835,ENSG00000161547,ENSG00000104044,ENSG00000177946,ENSG00000162194,ENSG00000196793,ENSG00000198440,ENSG00000170396…
TF	Factor: MAZ; motif: GGGMGGGGSSGGGGGGGGGGGG; match class: 1	TF:M09636_1	1.11428e-08	7.95301	14212	503	424	19937	1.1825	ENSG00000206530,ENSG00000186529,ENSG00000104783,ENSG00000145022,ENSG00000124160,ENSG00000089280,ENSG00000116560,ENSG00000186377,ENSG00000176410,ENSG00000163453,ENSG00000136450,ENSG00000099783,ENSG00000157637,ENSG00000130635,ENSG00000168918,ENSG00000128000,ENSG00000170835,ENSG00000161547,ENSG00000104044,ENSG00000177946,ENSG00000196793,ENSG00000198440,ENSG00000170396,ENSG00000142408,ENSG00000171033…
TF	Factor: KLF15; motif: RCCMCRCCCMCN	TF:M12160	1.69589e-08	7.7706	12847	503	394	19937	1.21559	ENSG00000206530,ENSG00000186529,ENSG00000164411,ENSG00000104783,ENSG00000145022,ENSG00000089280,ENSG00000116560,ENSG00000186377,ENSG00000154175,ENSG00000176410,ENSG00000163453,ENSG00000136450,ENSG00000099783,ENSG00000157637,ENSG00000130635,ENSG00000256043,ENSG00000168918,ENSG00000170835,ENSG00000161547,ENSG00000104044,ENSG00000177946,ENSG00000162194,ENSG00000196793,ENSG00000083817,ENSG00000198440…
TF	Factor: ZF5; motif: GSGCGCGR; match class: 1	TF:M00716_1	1.71269e-08	7.76632	14238	503	424	19937	1.18034	ENSG00000206530,ENSG00000145022,ENSG00000124160,ENSG00000089280,ENSG00000116560,ENSG00000186377,ENSG00000168806,ENSG00000176410,ENSG00000120696,ENSG00000163453,ENSG00000136450,ENSG00000099783,ENSG00000157637,ENSG00000130635,ENSG00000256043,ENSG00000168918,ENSG00000173678,ENSG00000128000,ENSG00000161547,ENSG00000104044,ENSG00000177946,ENSG00000162194,ENSG00000196793,ENSG00000083817,ENSG00000198440…
TF	Factor: Sp1; motif: NNGGGGCGGGGNN	TF:M00932	2.35295e-08	7.62839	10496	503	339	19937	1.28017	ENSG00000164411,ENSG00000104783,ENSG00000145022,ENSG00000124160,ENSG00000089280,ENSG00000116560,ENSG00000186377,ENSG00000176410,ENSG00000163453,ENSG00000136450,ENSG00000099783,ENSG00000157637,ENSG00000128000,ENSG00000161547,ENSG00000104044,ENSG00000196793,ENSG00000170396,ENSG00000166704,ENSG00000142408,ENSG00000169288,ENSG00000171033,ENSG00000180998,ENSG00000130749,ENSG00000156398,ENSG00000128973…
TF	Factor: ZF5; motif: NRNGNGCGCGCWN	TF:M00333	4.45524e-08	7.35113	15226	503	443	19937	1.15321	ENSG00000206530,ENSG00000186529,ENSG00000164411,ENSG00000104783,ENSG00000145022,ENSG00000124160,ENSG00000089280,ENSG00000116560,ENSG00000186377,ENSG00000168806,ENSG00000176410,ENSG00000163453,ENSG00000136450,ENSG00000099783,ENSG00000157637,ENSG00000130635,ENSG00000256043,ENSG00000168918,ENSG00000173678,ENSG00000128000,ENSG00000161547,ENSG00000104044,ENSG00000177946,ENSG00000162194,ENSG00000196793…
TF	Factor: ZF5; motif: GGSGCGCGS	TF:M10438	5.30323e-08	7.27546	16386	503	465	19937	1.12479	ENSG00000206530,ENSG00000164411,ENSG00000145022,ENSG00000124160,ENSG00000089280,ENSG00000116560,ENSG00000186377,ENSG00000154175,ENSG00000168806,ENSG00000176410,ENSG00000120696,ENSG00000163453,ENSG00000136450,ENSG00000099783,ENSG00000157637,ENSG00000130635,ENSG00000256043,ENSG00000168918,ENSG00000173678,ENSG00000128000,ENSG00000260097,ENSG00000170835,ENSG00000161547,ENSG00000104044,ENSG00000177946…
TF	Factor: E2F-4; motif: SNGGGCGGGAANN	TF:M09894	9.22017e-08	7.03526	16362	503	464	19937	1.12402	ENSG00000206530,ENSG00000186529,ENSG00000164411,ENSG00000104783,ENSG00000145022,ENSG00000124160,ENSG00000089280,ENSG00000116560,ENSG00000186377,ENSG00000168806,ENSG00000176410,ENSG00000120696,ENSG00000163453,ENSG00000136450,ENSG00000099783,ENSG00000157637,ENSG00000130635,ENSG00000256043,ENSG00000168918,ENSG00000128000,ENSG00000170835,ENSG00000161547,ENSG00000104044,ENSG00000177946,ENSG00000162194…
TF	Factor: Sp1; motif: GGGGCGGGGC	TF:M00931	1.11739e-07	6.95179	10350	503	333	19937	1.27525	ENSG00000104783,ENSG00000145022,ENSG00000124160,ENSG00000089280,ENSG00000116560,ENSG00000186377,ENSG00000176410,ENSG00000120696,ENSG00000163453,ENSG00000099783,ENSG00000157637,ENSG00000128000,ENSG00000161547,ENSG00000104044,ENSG00000196793,ENSG00000170396,ENSG00000166704,ENSG00000142408,ENSG00000169288,ENSG00000171033,ENSG00000180998,ENSG00000130749,ENSG00000156398,ENSG00000128973,ENSG00000196597…
TF	Factor: SALL2; motif: GGGTGGG; match class: 1	TF:M04595_1	1.18396e-07	6.92666	7436	503	259	19937	1.38055	ENSG00000186529,ENSG00000145022,ENSG00000116560,ENSG00000186377,ENSG00000099783,ENSG00000130635,ENSG00000168918,ENSG00000173678,ENSG00000128000,ENSG00000170835,ENSG00000104044,ENSG00000162194,ENSG00000198440,ENSG00000170396,ENSG00000205238,ENSG00000166704,ENSG00000171033,ENSG00000180998,ENSG00000168255,ENSG00000116977,ENSG00000130749,ENSG00000156398,ENSG00000127720,ENSG00000118007,ENSG00000129159…
TF	Factor: E2F-3:HES-7; motif: NNNSGCGCSNNNNNCRCGYGNN; match class: 1	TF:M08526_1	1.33566e-07	6.87431	15142	503	440	19937	1.15176	ENSG00000206530,ENSG00000164411,ENSG00000104783,ENSG00000145022,ENSG00000124160,ENSG00000089280,ENSG00000116560,ENSG00000186377,ENSG00000168806,ENSG00000176410,ENSG00000120696,ENSG00000163453,ENSG00000136450,ENSG00000099783,ENSG00000157637,ENSG00000130635,ENSG00000256043,ENSG00000168918,ENSG00000170835,ENSG00000161547,ENSG00000104044,ENSG00000177946,ENSG00000162194,ENSG00000196793,ENSG00000083817…
TF	Factor: SP2; motif: GNNGGGGGCGGGGSN	TF:M03807	3.56384e-07	6.44808	8466	503	284	19937	1.32963	ENSG00000145022,ENSG00000124160,ENSG00000089280,ENSG00000116560,ENSG00000176410,ENSG00000163453,ENSG00000099783,ENSG00000157637,ENSG00000161547,ENSG00000104044,ENSG00000170396,ENSG00000142408,ENSG00000169288,ENSG00000171033,ENSG00000180998,ENSG00000168255,ENSG00000130749,ENSG00000156398,ENSG00000128973,ENSG00000256223,ENSG00000118007,ENSG00000129159,ENSG00000162415,ENSG00000174428,ENSG00000188542…
TF	Factor: Sp1; motif: NGGGGGCGGGGYN	TF:M00196	3.79307e-07	6.42101	10309	503	330	19937	1.26879	ENSG00000145022,ENSG00000124160,ENSG00000089280,ENSG00000116560,ENSG00000176410,ENSG00000163453,ENSG00000099783,ENSG00000157637,ENSG00000128000,ENSG00000161547,ENSG00000104044,ENSG00000196793,ENSG00000170396,ENSG00000166704,ENSG00000142408,ENSG00000169288,ENSG00000171033,ENSG00000180998,ENSG00000130749,ENSG00000156398,ENSG00000128973,ENSG00000196597,ENSG00000256223,ENSG00000118007,ENSG00000129159…
TF	Factor: Sp1; motif: GGGGCGGGGC	TF:M07063	4.04037e-07	6.39358	7742	503	265	19937	1.3567	ENSG00000145022,ENSG00000124160,ENSG00000089280,ENSG00000116560,ENSG00000176410,ENSG00000099783,ENSG00000157637,ENSG00000161547,ENSG00000142408,ENSG00000169288,ENSG00000171033,ENSG00000180998,ENSG00000130749,ENSG00000156398,ENSG00000128973,ENSG00000196597,ENSG00000256223,ENSG00000118007,ENSG00000129159,ENSG00000162415,ENSG00000174428,ENSG00000188542,ENSG00000152256,ENSG00000136161,ENSG00000132773…
TF	Factor: Sp2; motif: GGGGCGGGG	TF:M10435	4.04037e-07	6.39358	7742	503	265	19937	1.3567	ENSG00000145022,ENSG00000124160,ENSG00000089280,ENSG00000116560,ENSG00000176410,ENSG00000099783,ENSG00000157637,ENSG00000161547,ENSG00000142408,ENSG00000169288,ENSG00000171033,ENSG00000180998,ENSG00000130749,ENSG00000156398,ENSG00000128973,ENSG00000196597,ENSG00000256223,ENSG00000118007,ENSG00000129159,ENSG00000162415,ENSG00000174428,ENSG00000188542,ENSG00000152256,ENSG00000136161,ENSG00000132773…
TF	Factor: Sp1; motif: NGGGGCGGGGN	TF:M07395	7.45115e-07	6.12778	10727	503	339	19937	1.2526	ENSG00000145022,ENSG00000124160,ENSG00000089280,ENSG00000116560,ENSG00000176410,ENSG00000163453,ENSG00000099783,ENSG00000157637,ENSG00000161547,ENSG00000104044,ENSG00000170396,ENSG00000142408,ENSG00000169288,ENSG00000171033,ENSG00000180998,ENSG00000130749,ENSG00000162669,ENSG00000156398,ENSG00000128973,ENSG00000196597,ENSG00000256223,ENSG00000118007,ENSG00000129159,ENSG00000162415,ENSG00000174428…
TF	Factor: ZF5; motif: NRNGNGCGCGCWN; match class: 1	TF:M00333_1	7.55776e-07	6.12161	12519	503	381	19937	1.20628	ENSG00000164411,ENSG00000145022,ENSG00000124160,ENSG00000089280,ENSG00000116560,ENSG00000186377,ENSG00000168806,ENSG00000176410,ENSG00000163453,ENSG00000136450,ENSG00000099783,ENSG00000130635,ENSG00000256043,ENSG00000168918,ENSG00000128000,ENSG00000161547,ENSG00000104044,ENSG00000177946,ENSG00000162194,ENSG00000198440,ENSG00000170396,ENSG00000166704,ENSG00000142408,ENSG00000171033,ENSG00000180998…
TF	Factor: E2F-3:HES-7; motif: NNNSGCGCSNNNNNCRCGYGNN	TF:M08526	8.42561e-07	6.0744	17039	503	474	19937	1.10262	ENSG00000206530,ENSG00000186529,ENSG00000164411,ENSG00000104783,ENSG00000145022,ENSG00000124160,ENSG00000089280,ENSG00000116560,ENSG00000186377,ENSG00000154175,ENSG00000168806,ENSG00000176410,ENSG00000120696,ENSG00000163453,ENSG00000136450,ENSG00000099783,ENSG00000157637,ENSG00000130635,ENSG00000256043,ENSG00000168918,ENSG00000128000,ENSG00000260097,ENSG00000170835,ENSG00000161547,ENSG00000104044…
TF	Factor: sp4; motif: NNGNARGRGGCGGRGCNNRR	TF:M10072	9.45831e-07	6.02419	10578	503	335	19937	1.25526	ENSG00000145022,ENSG00000089280,ENSG00000116560,ENSG00000186377,ENSG00000176410,ENSG00000120696,ENSG00000136450,ENSG00000099783,ENSG00000157637,ENSG00000130635,ENSG00000128000,ENSG00000161547,ENSG00000104044,ENSG00000177946,ENSG00000170396,ENSG00000142408,ENSG00000169288,ENSG00000171033,ENSG00000180998,ENSG00000168255,ENSG00000130749,ENSG00000156398,ENSG00000127720,ENSG00000162086,ENSG00000128973…
TF	Factor: ETF; motif: GVGGMGG	TF:M00695	1.09925e-06	5.9589	10506	503	333	19937	1.25632	ENSG00000206530,ENSG00000145022,ENSG00000124160,ENSG00000089280,ENSG00000116560,ENSG00000176410,ENSG00000163453,ENSG00000136450,ENSG00000099783,ENSG00000157637,ENSG00000130635,ENSG00000256043,ENSG00000177946,ENSG00000162194,ENSG00000196793,ENSG00000083817,ENSG00000198440,ENSG00000170396,ENSG00000142408,ENSG00000169288,ENSG00000171033,ENSG00000180998,ENSG00000168255,ENSG00000116977,ENSG00000130749…
TF	Factor: ZF5; motif: GSGCGCGR	TF:M00716	1.51811e-06	5.8187	16256	503	459	19937	1.11916	ENSG00000206530,ENSG00000186529,ENSG00000164411,ENSG00000145022,ENSG00000124160,ENSG00000089280,ENSG00000116560,ENSG00000186377,ENSG00000154175,ENSG00000168806,ENSG00000176410,ENSG00000120696,ENSG00000163453,ENSG00000136450,ENSG00000099783,ENSG00000157637,ENSG00000130635,ENSG00000256043,ENSG00000168918,ENSG00000173678,ENSG00000128000,ENSG00000260097,ENSG00000170835,ENSG00000161547,ENSG00000104044…
TF	Factor: E2F-2; motif: GCGCGCGCNCS	TF:M11529	1.64475e-06	5.7839	16419	503	462	19937	1.11529	ENSG00000186529,ENSG00000164411,ENSG00000104783,ENSG00000145022,ENSG00000124160,ENSG00000089280,ENSG00000116560,ENSG00000186377,ENSG00000168806,ENSG00000176410,ENSG00000120696,ENSG00000163453,ENSG00000136450,ENSG00000099783,ENSG00000157637,ENSG00000130635,ENSG00000256043,ENSG00000168918,ENSG00000173678,ENSG00000128000,ENSG00000260097,ENSG00000170835,ENSG00000161547,ENSG00000104044,ENSG00000177946…
TF	Factor: MAZ; motif: GGGMGGGGS; match class: 1	TF:M10432_1	1.75101e-06	5.75671	4392	503	170	19937	1.53419	ENSG00000104783,ENSG00000145022,ENSG00000116560,ENSG00000186377,ENSG00000161547,ENSG00000142408,ENSG00000171033,ENSG00000118007,ENSG00000129159,ENSG00000136161,ENSG00000152270,ENSG00000204569,ENSG00000087088,ENSG00000168906,ENSG00000135829,ENSG00000165102,ENSG00000127152,ENSG00000164574,ENSG00000168824,ENSG00000007541,ENSG00000158301,ENSG00000203666,ENSG00000140470,ENSG00000197852,ENSG00000176171…
TF	Factor: ZF5; motif: GGSGCGCGS; match class: 1	TF:M10438_1	1.8036e-06	5.74386	15011	503	434	19937	1.14597	ENSG00000164411,ENSG00000145022,ENSG00000124160,ENSG00000089280,ENSG00000116560,ENSG00000186377,ENSG00000168806,ENSG00000176410,ENSG00000120696,ENSG00000163453,ENSG00000136450,ENSG00000099783,ENSG00000157637,ENSG00000130635,ENSG00000256043,ENSG00000168918,ENSG00000128000,ENSG00000260097,ENSG00000161547,ENSG00000104044,ENSG00000177946,ENSG00000162194,ENSG00000196793,ENSG00000083817,ENSG00000198440…
TF	Factor: MAZ; motif: GGGMGGGGS	TF:M10432	2.04524e-06	5.68926	9334	503	303	19937	1.28667	ENSG00000164411,ENSG00000104783,ENSG00000145022,ENSG00000124160,ENSG00000089280,ENSG00000116560,ENSG00000186377,ENSG00000136450,ENSG00000157637,ENSG00000130635,ENSG00000128000,ENSG00000161547,ENSG00000104044,ENSG00000170396,ENSG00000142408,ENSG00000171033,ENSG00000180998,ENSG00000130749,ENSG00000156398,ENSG00000128973,ENSG00000118007,ENSG00000129159,ENSG00000174428,ENSG00000188542,ENSG00000156239…
TF	Factor: BTEB2; motif: RGGGNGKGGN	TF:M07277	2.06594e-06	5.68488	8546	503	283	19937	1.31255	ENSG00000164411,ENSG00000104783,ENSG00000145022,ENSG00000124160,ENSG00000089280,ENSG00000116560,ENSG00000176410,ENSG00000136450,ENSG00000099783,ENSG00000157637,ENSG00000161547,ENSG00000142408,ENSG00000169288,ENSG00000171033,ENSG00000180998,ENSG00000168255,ENSG00000130749,ENSG00000128973,ENSG00000196597,ENSG00000256223,ENSG00000118007,ENSG00000129159,ENSG00000162415,ENSG00000174428,ENSG00000188542…
TF	Factor: AP2; motif: GCCYGSGGSN; match class: 1	TF:M08867_1	2.25632e-06	5.6466	5206	503	193	19937	1.46942	ENSG00000186529,ENSG00000145022,ENSG00000157637,ENSG00000130635,ENSG00000104044,ENSG00000177946,ENSG00000196793,ENSG00000198440,ENSG00000166704,ENSG00000142408,ENSG00000168255,ENSG00000162669,ENSG00000156398,ENSG00000196597,ENSG00000104381,ENSG00000118007,ENSG00000156042,ENSG00000162415,ENSG00000188542,ENSG00000152256,ENSG00000136161,ENSG00000124193,ENSG00000176022,ENSG00000087088,ENSG00000256537…
TF	Factor: p300; motif: ACNTCCG	TF:M04826	2.46243e-06	5.60864	18000	503	489	19937	1.07678	ENSG00000206530,ENSG00000186529,ENSG00000164411,ENSG00000145022,ENSG00000124160,ENSG00000089280,ENSG00000116560,ENSG00000186377,ENSG00000168806,ENSG00000176410,ENSG00000120696,ENSG00000163453,ENSG00000136450,ENSG00000099783,ENSG00000157637,ENSG00000130635,ENSG00000256043,ENSG00000168918,ENSG00000173678,ENSG00000128000,ENSG00000260097,ENSG00000170835,ENSG00000161547,ENSG00000104044,ENSG00000177946…
TF	Factor: MAZ; motif: GGGMGGGGSSGGGGGGGGGGGG	TF:M09636	2.46688e-06	5.60785	16390	503	461	19937	1.11484	ENSG00000206530,ENSG00000186529,ENSG00000104783,ENSG00000145022,ENSG00000124160,ENSG00000089280,ENSG00000116560,ENSG00000186377,ENSG00000176410,ENSG00000120696,ENSG00000163453,ENSG00000136450,ENSG00000099783,ENSG00000157637,ENSG00000130635,ENSG00000256043,ENSG00000168918,ENSG00000128000,ENSG00000170835,ENSG00000161547,ENSG00000104044,ENSG00000177946,ENSG00000196793,ENSG00000083817,ENSG00000198440…
TF	Factor: GKLF; motif: NNNRGGNGNGGSN; match class: 1	TF:M07289_1	2.76774e-06	5.55787	10654	503	335	19937	1.2463	ENSG00000186529,ENSG00000104783,ENSG00000145022,ENSG00000124160,ENSG00000089280,ENSG00000116560,ENSG00000186377,ENSG00000176410,ENSG00000136450,ENSG00000130635,ENSG00000168918,ENSG00000170835,ENSG00000161547,ENSG00000104044,ENSG00000177946,ENSG00000170396,ENSG00000142408,ENSG00000169288,ENSG00000171033,ENSG00000180998,ENSG00000168255,ENSG00000130749,ENSG00000156398,ENSG00000128973,ENSG00000118007…
TF	Factor: E2F-4; motif: SNGGGCGGGAANN; match class: 1	TF:M09894_1	2.91317e-06	5.53563	14051	503	413	19937	1.16502	ENSG00000104783,ENSG00000145022,ENSG00000124160,ENSG00000089280,ENSG00000116560,ENSG00000186377,ENSG00000176410,ENSG00000120696,ENSG00000163453,ENSG00000136450,ENSG00000099783,ENSG00000157637,ENSG00000130635,ENSG00000168918,ENSG00000128000,ENSG00000161547,ENSG00000104044,ENSG00000177946,ENSG00000162194,ENSG00000196793,ENSG00000083817,ENSG00000198440,ENSG00000170396,ENSG00000166704,ENSG00000142408…
TF	Factor: BTEB2; motif: WGGGTGKGGCNGGN; match class: 1	TF:M09972_1	3.39248e-06	5.46948	3953	503	156	19937	1.56419	ENSG00000104783,ENSG00000145022,ENSG00000186377,ENSG00000099783,ENSG00000170835,ENSG00000161547,ENSG00000104044,ENSG00000083817,ENSG00000198440,ENSG00000142408,ENSG00000168255,ENSG00000127720,ENSG00000118007,ENSG00000239900,ENSG00000124193,ENSG00000204569,ENSG00000087088,ENSG00000031003,ENSG00000170382,ENSG00000063438,ENSG00000188191,ENSG00000180644,ENSG00000168824,ENSG00000203666,ENSG00000176171…
TF	Factor: Sp1; motif: CCCCGCCCCN	TF:M00933	3.75002e-06	5.42597	9778	503	313	19937	1.26878	ENSG00000164411,ENSG00000145022,ENSG00000124160,ENSG00000089280,ENSG00000116560,ENSG00000176410,ENSG00000136450,ENSG00000099783,ENSG00000157637,ENSG00000168918,ENSG00000161547,ENSG00000104044,ENSG00000170396,ENSG00000142408,ENSG00000169288,ENSG00000171033,ENSG00000180998,ENSG00000130749,ENSG00000156398,ENSG00000128973,ENSG00000196597,ENSG00000256223,ENSG00000118007,ENSG00000129159,ENSG00000162415…
TF	Factor: Sp3; motif: GGGGCGGGGSNN	TF:M07615	4.85514e-06	5.3138	6851	503	237	19937	1.37115	ENSG00000145022,ENSG00000124160,ENSG00000089280,ENSG00000116560,ENSG00000176410,ENSG00000099783,ENSG00000157637,ENSG00000161547,ENSG00000142408,ENSG00000171033,ENSG00000180998,ENSG00000130749,ENSG00000128973,ENSG00000256223,ENSG00000118007,ENSG00000129159,ENSG00000162415,ENSG00000174428,ENSG00000188542,ENSG00000136161,ENSG00000239900,ENSG00000124193,ENSG00000167384,ENSG00000088986,ENSG00000168906…
TF	Factor: Egr-1; motif: GCGCATGCG	TF:M04869	5.35625e-06	5.27114	11327	503	350	19937	1.22474	ENSG00000206530,ENSG00000145022,ENSG00000124160,ENSG00000089280,ENSG00000116560,ENSG00000186377,ENSG00000168806,ENSG00000176410,ENSG00000120696,ENSG00000163453,ENSG00000136450,ENSG00000099783,ENSG00000157637,ENSG00000130635,ENSG00000256043,ENSG00000161547,ENSG00000177946,ENSG00000162194,ENSG00000196793,ENSG00000083817,ENSG00000198440,ENSG00000170396,ENSG00000166704,ENSG00000180998,ENSG00000168255…
TF	Factor: E2F-1:Elk-1; motif: SGCGCSNNAMCGGAAGT	TF:M08205	6.35187e-06	5.1971	14570	503	423	19937	1.15073	ENSG00000164411,ENSG00000145022,ENSG00000124160,ENSG00000089280,ENSG00000116560,ENSG00000186377,ENSG00000154175,ENSG00000168806,ENSG00000176410,ENSG00000120696,ENSG00000163453,ENSG00000136450,ENSG00000099783,ENSG00000157637,ENSG00000130635,ENSG00000256043,ENSG00000168918,ENSG00000128000,ENSG00000260097,ENSG00000161547,ENSG00000104044,ENSG00000177946,ENSG00000162194,ENSG00000196793,ENSG00000083817…
TF	Factor: Pax-4; motif: NNNNNYCACCCB; match class: 1	TF:M00378_1	7.71787e-06	5.1125	14867	503	429	19937	1.14374	ENSG00000206530,ENSG00000186529,ENSG00000164411,ENSG00000104783,ENSG00000145022,ENSG00000089280,ENSG00000116560,ENSG00000186377,ENSG00000168806,ENSG00000176410,ENSG00000163453,ENSG00000136450,ENSG00000099783,ENSG00000130635,ENSG00000256043,ENSG00000168918,ENSG00000173678,ENSG00000128000,ENSG00000170835,ENSG00000161547,ENSG00000104044,ENSG00000162194,ENSG00000196793,ENSG00000083817,ENSG00000198440…
TF	Factor: Egr-1; motif: GCGCATGCG; match class: 1	TF:M04869_1	8.3053e-06	5.08064	10323	503	325	19937	1.24787	ENSG00000206530,ENSG00000145022,ENSG00000124160,ENSG00000089280,ENSG00000116560,ENSG00000186377,ENSG00000168806,ENSG00000176410,ENSG00000120696,ENSG00000163453,ENSG00000136450,ENSG00000099783,ENSG00000157637,ENSG00000130635,ENSG00000256043,ENSG00000161547,ENSG00000177946,ENSG00000162194,ENSG00000196793,ENSG00000083817,ENSG00000198440,ENSG00000170396,ENSG00000180998,ENSG00000168255,ENSG00000130749…
TF	Factor: GKLF; motif: NNNRGGNGNGGSN	TF:M07289	1.02052e-05	4.99118	14791	503	427	19937	1.14425	ENSG00000206530,ENSG00000186529,ENSG00000164411,ENSG00000104783,ENSG00000145022,ENSG00000124160,ENSG00000089280,ENSG00000116560,ENSG00000186377,ENSG00000176410,ENSG00000163453,ENSG00000136450,ENSG00000099783,ENSG00000157637,ENSG00000130635,ENSG00000168918,ENSG00000128000,ENSG00000260097,ENSG00000170835,ENSG00000161547,ENSG00000104044,ENSG00000177946,ENSG00000196793,ENSG00000083817,ENSG00000198440…
TF	Factor: WT1; motif: CGCCCCCNCN	TF:M02036	1.25688e-05	4.90071	9826	503	312	19937	1.25855	ENSG00000145022,ENSG00000089280,ENSG00000116560,ENSG00000176410,ENSG00000120696,ENSG00000163453,ENSG00000099783,ENSG00000157637,ENSG00000130635,ENSG00000161547,ENSG00000104044,ENSG00000177946,ENSG00000162194,ENSG00000196793,ENSG00000170396,ENSG00000142408,ENSG00000171033,ENSG00000180998,ENSG00000168255,ENSG00000130749,ENSG00000162669,ENSG00000156398,ENSG00000196659,ENSG00000196597,ENSG00000256223…
TF	Factor: GKLF; motif: NNRRGRRNGNSNNN	TF:M07040	1.4797e-05	4.82983	12818	503	383	19937	1.18432	ENSG00000186529,ENSG00000164411,ENSG00000104783,ENSG00000124160,ENSG00000089280,ENSG00000116560,ENSG00000186377,ENSG00000154175,ENSG00000168806,ENSG00000176410,ENSG00000163453,ENSG00000130635,ENSG00000256043,ENSG00000168918,ENSG00000260097,ENSG00000170835,ENSG00000161547,ENSG00000177946,ENSG00000162194,ENSG00000196793,ENSG00000198440,ENSG00000170396,ENSG00000142408,ENSG00000171033,ENSG00000168255…
TF	Factor: SALL2; motif: GGGTGGG	TF:M04595	1.68613e-05	4.77311	13136	503	390	19937	1.17677	ENSG00000186529,ENSG00000164411,ENSG00000104783,ENSG00000145022,ENSG00000089280,ENSG00000116560,ENSG00000186377,ENSG00000176410,ENSG00000136450,ENSG00000099783,ENSG00000130635,ENSG00000168918,ENSG00000173678,ENSG00000128000,ENSG00000170835,ENSG00000104044,ENSG00000162194,ENSG00000083817,ENSG00000198440,ENSG00000170396,ENSG00000205238,ENSG00000166704,ENSG00000169288,ENSG00000171033,ENSG00000180998…
TF	Factor: Egr-1; motif: GCGGGGGCGG	TF:M07354	1.78685e-05	4.74791	7848	503	261	19937	1.31818	ENSG00000145022,ENSG00000089280,ENSG00000116560,ENSG00000176410,ENSG00000163453,ENSG00000099783,ENSG00000157637,ENSG00000130635,ENSG00000256043,ENSG00000161547,ENSG00000177946,ENSG00000170396,ENSG00000142408,ENSG00000171033,ENSG00000180998,ENSG00000168255,ENSG00000156398,ENSG00000196659,ENSG00000196597,ENSG00000121390,ENSG00000118007,ENSG00000162415,ENSG00000127995,ENSG00000174428,ENSG00000188542…
TF	Factor: E2F-2; motif: GCGCGCGCGYW; match class: 1	TF:M11531_1	1.79059e-05	4.747	12440	503	374	19937	1.19163	ENSG00000164411,ENSG00000145022,ENSG00000124160,ENSG00000089280,ENSG00000116560,ENSG00000186377,ENSG00000168806,ENSG00000176410,ENSG00000120696,ENSG00000163453,ENSG00000136450,ENSG00000099783,ENSG00000157637,ENSG00000130635,ENSG00000256043,ENSG00000128000,ENSG00000161547,ENSG00000104044,ENSG00000177946,ENSG00000162194,ENSG00000196793,ENSG00000198440,ENSG00000170396,ENSG00000166704,ENSG00000142408…
TF	Factor: Sp2; motif: TGGGCGCGCCCA	TF:M06948	1.87056e-05	4.72803	8939	503	289	19937	1.28145	ENSG00000186529,ENSG00000164411,ENSG00000104783,ENSG00000145022,ENSG00000124160,ENSG00000089280,ENSG00000116560,ENSG00000186377,ENSG00000168806,ENSG00000163453,ENSG00000099783,ENSG00000130635,ENSG00000161547,ENSG00000104044,ENSG00000177946,ENSG00000162194,ENSG00000170396,ENSG00000142408,ENSG00000162669,ENSG00000162086,ENSG00000128973,ENSG00000196597,ENSG00000104381,ENSG00000121390,ENSG00000118007…
TF	Factor: AP-2alpha; motif: NGCCYSNNGSN	TF:M01857	2.20495e-05	4.6566	9228	503	296	19937	1.27138	ENSG00000186529,ENSG00000104783,ENSG00000145022,ENSG00000124160,ENSG00000089280,ENSG00000116560,ENSG00000168806,ENSG00000120696,ENSG00000099783,ENSG00000157637,ENSG00000130635,ENSG00000161547,ENSG00000104044,ENSG00000162194,ENSG00000196793,ENSG00000198440,ENSG00000166704,ENSG00000142408,ENSG00000180998,ENSG00000168255,ENSG00000130749,ENSG00000128973,ENSG00000256223,ENSG00000118007,ENSG00000129159…
TF	Factor: EGR; motif: CGCCCCCGCNN	TF:M08878	4.47043e-05	4.34965	7533	503	251	19937	1.32068	ENSG00000145022,ENSG00000089280,ENSG00000116560,ENSG00000176410,ENSG00000163453,ENSG00000099783,ENSG00000157637,ENSG00000130635,ENSG00000161547,ENSG00000177946,ENSG00000170396,ENSG00000142408,ENSG00000171033,ENSG00000180998,ENSG00000168255,ENSG00000156398,ENSG00000196659,ENSG00000196597,ENSG00000121390,ENSG00000118007,ENSG00000162415,ENSG00000127995,ENSG00000174428,ENSG00000188542,ENSG00000152256…
TF	Factor: sp4; motif: NNGNARGRGGCGGRGCNNRR; match class: 1	TF:M10072_1	5.59317e-05	4.25234	6278	503	217	19937	1.37003	ENSG00000145022,ENSG00000089280,ENSG00000116560,ENSG00000157637,ENSG00000130635,ENSG00000161547,ENSG00000104044,ENSG00000170396,ENSG00000142408,ENSG00000180998,ENSG00000130749,ENSG00000156398,ENSG00000127720,ENSG00000128973,ENSG00000196597,ENSG00000256223,ENSG00000118007,ENSG00000129159,ENSG00000162415,ENSG00000174428,ENSG00000152256,ENSG00000136161,ENSG00000132773,ENSG00000124193,ENSG00000088986…
TF	Factor: KLF15; motif: NCCMCGCCCMCN	TF:M12158	6.20811e-05	4.20704	11177	503	342	19937	1.21281	ENSG00000206530,ENSG00000186529,ENSG00000145022,ENSG00000089280,ENSG00000116560,ENSG00000186377,ENSG00000154175,ENSG00000176410,ENSG00000136450,ENSG00000099783,ENSG00000157637,ENSG00000130635,ENSG00000168918,ENSG00000170835,ENSG00000161547,ENSG00000104044,ENSG00000177946,ENSG00000162194,ENSG00000196793,ENSG00000083817,ENSG00000198440,ENSG00000170396,ENSG00000142408,ENSG00000171033,ENSG00000180998…
TF	Factor: E2F-3; motif: GGCGGGN	TF:M02089	6.34732e-05	4.19741	13279	503	391	19937	1.16709	ENSG00000104783,ENSG00000145022,ENSG00000124160,ENSG00000089280,ENSG00000116560,ENSG00000186377,ENSG00000176410,ENSG00000120696,ENSG00000163453,ENSG00000136450,ENSG00000099783,ENSG00000157637,ENSG00000130635,ENSG00000168918,ENSG00000128000,ENSG00000161547,ENSG00000104044,ENSG00000177946,ENSG00000196793,ENSG00000170396,ENSG00000166704,ENSG00000142408,ENSG00000169288,ENSG00000171033,ENSG00000180998…
TF	Factor: CPBP; motif: GNNRGGGHGGGGNNGGGRN	TF:M09973	6.45351e-05	4.1902	10931	503	336	19937	1.21835	ENSG00000186529,ENSG00000104783,ENSG00000145022,ENSG00000124160,ENSG00000089280,ENSG00000116560,ENSG00000186377,ENSG00000176410,ENSG00000163453,ENSG00000136450,ENSG00000099783,ENSG00000157637,ENSG00000130635,ENSG00000168918,ENSG00000128000,ENSG00000161547,ENSG00000104044,ENSG00000177946,ENSG00000196793,ENSG00000170396,ENSG00000166704,ENSG00000142408,ENSG00000171033,ENSG00000180998,ENSG00000168255…
TF	Factor: PATZ; motif: GGGGNGGGGGMKGGRRNGGNRN	TF:M10026	6.73052e-05	4.17195	8448	503	274	19937	1.28555	ENSG00000145022,ENSG00000089280,ENSG00000116560,ENSG00000186377,ENSG00000176410,ENSG00000163453,ENSG00000136450,ENSG00000099783,ENSG00000130635,ENSG00000128000,ENSG00000161547,ENSG00000104044,ENSG00000083817,ENSG00000198440,ENSG00000170396,ENSG00000166704,ENSG00000142408,ENSG00000180998,ENSG00000168255,ENSG00000156398,ENSG00000196597,ENSG00000256223,ENSG00000118007,ENSG00000129159,ENSG00000127995…
TF	Factor: SP1; motif: NCCCCKCCCCC	TF:M07226	7.62934e-05	4.11751	8341	503	271	19937	1.28778	ENSG00000164411,ENSG00000145022,ENSG00000089280,ENSG00000116560,ENSG00000176410,ENSG00000136450,ENSG00000099783,ENSG00000157637,ENSG00000168918,ENSG00000161547,ENSG00000142408,ENSG00000171033,ENSG00000180998,ENSG00000130749,ENSG00000128973,ENSG00000196597,ENSG00000256223,ENSG00000118007,ENSG00000129159,ENSG00000162415,ENSG00000174428,ENSG00000188542,ENSG00000152256,ENSG00000136161,ENSG00000239900…
TF	Factor: Kaiso; motif: GCMGGGRGCRGS	TF:M03876	8.55617e-05	4.06772	13747	503	401	19937	1.15619	ENSG00000164411,ENSG00000104783,ENSG00000145022,ENSG00000124160,ENSG00000089280,ENSG00000116560,ENSG00000186377,ENSG00000168806,ENSG00000176410,ENSG00000120696,ENSG00000163453,ENSG00000099783,ENSG00000157637,ENSG00000130635,ENSG00000256043,ENSG00000168918,ENSG00000260097,ENSG00000170835,ENSG00000161547,ENSG00000104044,ENSG00000177946,ENSG00000162194,ENSG00000196793,ENSG00000083817,ENSG00000198440…
TF	Factor: GCMa:Erg; motif: ATGCGGGCGGAARKG	TF:M08487	8.57954e-05	4.06654	14063	503	408	19937	1.14994	ENSG00000186529,ENSG00000164411,ENSG00000104783,ENSG00000145022,ENSG00000089280,ENSG00000116560,ENSG00000186377,ENSG00000154175,ENSG00000168806,ENSG00000176410,ENSG00000120696,ENSG00000136450,ENSG00000099783,ENSG00000157637,ENSG00000130635,ENSG00000256043,ENSG00000128000,ENSG00000260097,ENSG00000170835,ENSG00000161547,ENSG00000104044,ENSG00000162194,ENSG00000196793,ENSG00000083817,ENSG00000198440…
TF	Factor: E2F-1:HES-7; motif: GGCRCGTGSYNNWNGGCGCSM; match class: 1	TF:M08525_1	9.78724e-05	4.00934	15424	503	437	19937	1.12299	ENSG00000206530,ENSG00000186529,ENSG00000164411,ENSG00000104783,ENSG00000145022,ENSG00000124160,ENSG00000089280,ENSG00000116560,ENSG00000168806,ENSG00000176410,ENSG00000120696,ENSG00000163453,ENSG00000136450,ENSG00000099783,ENSG00000157637,ENSG00000130635,ENSG00000256043,ENSG00000168918,ENSG00000128000,ENSG00000170835,ENSG00000161547,ENSG00000104044,ENSG00000177946,ENSG00000162194,ENSG00000196793…
TF	Factor: KLF15; motif: RCCMCRCCCMCN; match class: 1	TF:M12160_1	0.00010281	3.98796	8093	503	264	19937	1.29296	ENSG00000186529,ENSG00000089280,ENSG00000116560,ENSG00000186377,ENSG00000176410,ENSG00000136450,ENSG00000157637,ENSG00000130635,ENSG00000168918,ENSG00000170835,ENSG00000161547,ENSG00000104044,ENSG00000177946,ENSG00000162194,ENSG00000196793,ENSG00000170396,ENSG00000142408,ENSG00000180998,ENSG00000168255,ENSG00000130749,ENSG00000156398,ENSG00000196597,ENSG00000118007,ENSG00000129159,ENSG00000174428…
TF	Factor: E2F-3; motif: GGCGGGN; match class: 1	TF:M02089_1	0.000110259	3.95759	9431	503	298	19937	1.25242	ENSG00000104783,ENSG00000145022,ENSG00000124160,ENSG00000089280,ENSG00000116560,ENSG00000176410,ENSG00000163453,ENSG00000136450,ENSG00000099783,ENSG00000157637,ENSG00000130635,ENSG00000161547,ENSG00000104044,ENSG00000177946,ENSG00000170396,ENSG00000142408,ENSG00000171033,ENSG00000180998,ENSG00000116977,ENSG00000130749,ENSG00000156398,ENSG00000127720,ENSG00000128973,ENSG00000196597,ENSG00000118007…
TF	Factor: TFAP2A; motif: NGCCCYNNGGGCN	TF:M04148	0.000112007	3.95075	10115	503	315	19937	1.23434	ENSG00000104783,ENSG00000145022,ENSG00000124160,ENSG00000089280,ENSG00000116560,ENSG00000186377,ENSG00000120696,ENSG00000163453,ENSG00000099783,ENSG00000157637,ENSG00000130635,ENSG00000256043,ENSG00000168918,ENSG00000161547,ENSG00000104044,ENSG00000177946,ENSG00000196793,ENSG00000198440,ENSG00000170396,ENSG00000166704,ENSG00000142408,ENSG00000171033,ENSG00000180998,ENSG00000168255,ENSG00000116977…
TF	Factor: TFAP2A; motif: NGCCCYNNGGGCN; match class: 1	TF:M04148_1	0.000113537	3.94486	9673	503	304	19937	1.24567	ENSG00000104783,ENSG00000145022,ENSG00000124160,ENSG00000089280,ENSG00000116560,ENSG00000186377,ENSG00000120696,ENSG00000163453,ENSG00000099783,ENSG00000157637,ENSG00000130635,ENSG00000256043,ENSG00000168918,ENSG00000161547,ENSG00000104044,ENSG00000177946,ENSG00000196793,ENSG00000198440,ENSG00000170396,ENSG00000166704,ENSG00000142408,ENSG00000171033,ENSG00000180998,ENSG00000168255,ENSG00000116977…
TF	Factor: AP-2; motif: SNNNCCNCAGGCN; match class: 1	TF:M00915_1	0.000133414	3.8748	4579	503	168	19937	1.45422	ENSG00000145022,ENSG00000163453,ENSG00000157637,ENSG00000130635,ENSG00000104044,ENSG00000177946,ENSG00000166704,ENSG00000142408,ENSG00000168255,ENSG00000162669,ENSG00000156398,ENSG00000162086,ENSG00000118007,ENSG00000162415,ENSG00000136161,ENSG00000198093,ENSG00000124193,ENSG00000176022,ENSG00000063438,ENSG00000188191,ENSG00000165102,ENSG00000127152,ENSG00000164574,ENSG00000158301,ENSG00000203666…
TF	Factor: Sp1; motif: GGGGCGGGGC; match class: 1	TF:M00931_1	0.000138892	3.85732	5939	503	206	19937	1.37482	ENSG00000104783,ENSG00000145022,ENSG00000089280,ENSG00000116560,ENSG00000163453,ENSG00000157637,ENSG00000161547,ENSG00000104044,ENSG00000142408,ENSG00000171033,ENSG00000130749,ENSG00000128973,ENSG00000118007,ENSG00000129159,ENSG00000174428,ENSG00000188542,ENSG00000152256,ENSG00000124193,ENSG00000088986,ENSG00000168906,ENSG00000031003,ENSG00000188191,ENSG00000180644,ENSG00000135829,ENSG00000165102…
TF	Factor: ETF; motif: CCCCGCCCCYN	TF:M07039	0.000145848	3.8361	16539	503	459	19937	1.10001	ENSG00000206530,ENSG00000186529,ENSG00000164411,ENSG00000104783,ENSG00000145022,ENSG00000124160,ENSG00000089280,ENSG00000116560,ENSG00000186377,ENSG00000154175,ENSG00000176410,ENSG00000120696,ENSG00000163453,ENSG00000136450,ENSG00000099783,ENSG00000157637,ENSG00000130635,ENSG00000256043,ENSG00000168918,ENSG00000128000,ENSG00000170835,ENSG00000161547,ENSG00000104044,ENSG00000177946,ENSG00000196793…
TF	Factor: AP-2; motif: SNNNCCNCAGGCN	TF:M00915	0.000146081	3.83541	9693	503	304	19937	1.2431	ENSG00000145022,ENSG00000116560,ENSG00000186377,ENSG00000168806,ENSG00000176410,ENSG00000163453,ENSG00000099783,ENSG00000157637,ENSG00000130635,ENSG00000168918,ENSG00000260097,ENSG00000104044,ENSG00000177946,ENSG00000162194,ENSG00000083817,ENSG00000166704,ENSG00000142408,ENSG00000180998,ENSG00000168255,ENSG00000162669,ENSG00000156398,ENSG00000162086,ENSG00000196659,ENSG00000196597,ENSG00000256223…
TF	Factor: E2F-2; motif: GCGCGCGCGYW	TF:M11531	0.000147872	3.83011	13388	503	392	19937	1.16055	ENSG00000164411,ENSG00000145022,ENSG00000124160,ENSG00000089280,ENSG00000116560,ENSG00000186377,ENSG00000168806,ENSG00000176410,ENSG00000120696,ENSG00000163453,ENSG00000136450,ENSG00000099783,ENSG00000157637,ENSG00000130635,ENSG00000256043,ENSG00000128000,ENSG00000161547,ENSG00000104044,ENSG00000177946,ENSG00000162194,ENSG00000196793,ENSG00000198440,ENSG00000170396,ENSG00000166704,ENSG00000142408…
TF	Factor: Sp1; motif: NWRGCCMCGCCCMCN	TF:M12151	0.000147898	3.83004	6867	503	231	19937	1.33333	ENSG00000089280,ENSG00000116560,ENSG00000176410,ENSG00000099783,ENSG00000157637,ENSG00000168918,ENSG00000161547,ENSG00000104044,ENSG00000162194,ENSG00000196793,ENSG00000170396,ENSG00000142408,ENSG00000130749,ENSG00000256223,ENSG00000118007,ENSG00000162415,ENSG00000188542,ENSG00000132773,ENSG00000037897,ENSG00000124193,ENSG00000088986,ENSG00000176022,ENSG00000168906,ENSG00000019549,ENSG00000031003…
TF	Factor: BTEB1; motif: GGGGGCGGGGCNGSGGGNGS	TF:M09723	0.000156967	3.80419	10223	503	317	19937	1.22906	ENSG00000104783,ENSG00000145022,ENSG00000124160,ENSG00000089280,ENSG00000116560,ENSG00000186377,ENSG00000176410,ENSG00000099783,ENSG00000157637,ENSG00000130635,ENSG00000168918,ENSG00000128000,ENSG00000170835,ENSG00000161547,ENSG00000104044,ENSG00000177946,ENSG00000162194,ENSG00000196793,ENSG00000170396,ENSG00000142408,ENSG00000171033,ENSG00000180998,ENSG00000168255,ENSG00000130749,ENSG00000128973…
TF	Factor: Sp1; motif: NGGGGGCGGGGYN; match class: 1	TF:M00196_1	0.000171733	3.76515	5954	503	206	19937	1.37136	ENSG00000145022,ENSG00000089280,ENSG00000116560,ENSG00000163453,ENSG00000157637,ENSG00000161547,ENSG00000104044,ENSG00000142408,ENSG00000171033,ENSG00000130749,ENSG00000128973,ENSG00000256223,ENSG00000118007,ENSG00000129159,ENSG00000162415,ENSG00000174428,ENSG00000188542,ENSG00000152256,ENSG00000239900,ENSG00000124193,ENSG00000088986,ENSG00000168906,ENSG00000031003,ENSG00000188191,ENSG00000180644…
TF	Factor: WT1; motif: CGCCCCCNCN; match class: 1	TF:M02036_1	0.000192571	3.71541	5311	503	188	19937	1.40305	ENSG00000145022,ENSG00000089280,ENSG00000116560,ENSG00000157637,ENSG00000104044,ENSG00000170396,ENSG00000142408,ENSG00000180998,ENSG00000196597,ENSG00000118007,ENSG00000129159,ENSG00000162415,ENSG00000127995,ENSG00000174428,ENSG00000188542,ENSG00000152256,ENSG00000136161,ENSG00000124193,ENSG00000152270,ENSG00000167384,ENSG00000176022,ENSG00000031003,ENSG00000135829,ENSG00000165102,ENSG00000173914…
TF	Factor: CSX; motif: NKRAGWGS; match class: 1	TF:M10008_1	0.000225322	3.6472	3989	503	150	19937	1.49046	ENSG00000186529,ENSG00000145022,ENSG00000124160,ENSG00000186377,ENSG00000176410,ENSG00000163453,ENSG00000168918,ENSG00000260097,ENSG00000083817,ENSG00000166704,ENSG00000142408,ENSG00000196152,ENSG00000162669,ENSG00000196597,ENSG00000214300,ENSG00000132773,ENSG00000124193,ENSG00000152270,ENSG00000167384,ENSG00000088986,ENSG00000019549,ENSG00000263465,ENSG00000031003,ENSG00000170382,ENSG00000170961…
TF	Factor: AP2; motif: GCCYGSGGSN	TF:M08867	0.000226506	3.64492	10131	503	314	19937	1.22848	ENSG00000186529,ENSG00000104783,ENSG00000145022,ENSG00000089280,ENSG00000116560,ENSG00000168806,ENSG00000163453,ENSG00000099783,ENSG00000157637,ENSG00000130635,ENSG00000104044,ENSG00000177946,ENSG00000196793,ENSG00000083817,ENSG00000198440,ENSG00000166704,ENSG00000142408,ENSG00000168255,ENSG00000162669,ENSG00000156398,ENSG00000128973,ENSG00000196597,ENSG00000104381,ENSG00000121390,ENSG00000118007…
TF	Factor: ETF; motif: CCCCGCCCCYN; match class: 1	TF:M07039_1	0.000267743	3.57228	13745	503	399	19937	1.15059	ENSG00000186529,ENSG00000164411,ENSG00000104783,ENSG00000145022,ENSG00000089280,ENSG00000186377,ENSG00000154175,ENSG00000176410,ENSG00000163453,ENSG00000136450,ENSG00000099783,ENSG00000157637,ENSG00000130635,ENSG00000256043,ENSG00000168918,ENSG00000128000,ENSG00000170835,ENSG00000161547,ENSG00000104044,ENSG00000177946,ENSG00000083817,ENSG00000170396,ENSG00000142408,ENSG00000171033,ENSG00000180998…
TF	Factor: Sp2; motif: NYSGCCCCGCCCCCY; match class: 1	TF:M03567_1	0.000290049	3.53753	3630	503	139	19937	1.51775	ENSG00000116560,ENSG00000157637,ENSG00000161547,ENSG00000104044,ENSG00000142408,ENSG00000128973,ENSG00000118007,ENSG00000188542,ENSG00000124193,ENSG00000088986,ENSG00000168906,ENSG00000031003,ENSG00000188191,ENSG00000180644,ENSG00000135829,ENSG00000127152,ENSG00000168824,ENSG00000131966,ENSG00000203666,ENSG00000175536,ENSG00000179886,ENSG00000176171,ENSG00000019485,ENSG00000235194,ENSG00000032742…
TF	Factor: SP1; motif: NRGKGGGCGGGGCN	TF:M09765	0.000298733	3.52472	7524	503	247	19937	1.30119	ENSG00000145022,ENSG00000089280,ENSG00000116560,ENSG00000176410,ENSG00000163453,ENSG00000136450,ENSG00000099783,ENSG00000157637,ENSG00000161547,ENSG00000104044,ENSG00000142408,ENSG00000171033,ENSG00000180998,ENSG00000130749,ENSG00000128973,ENSG00000196597,ENSG00000256223,ENSG00000118007,ENSG00000162415,ENSG00000174428,ENSG00000188542,ENSG00000239900,ENSG00000124193,ENSG00000088986,ENSG00000168906…
TF	Factor: KLF; motif: GGGNGGGG; match class: 1	TF:M07461_1	0.000299273	3.52393	3430	503	133	19937	1.53691	ENSG00000145022,ENSG00000099783,ENSG00000130635,ENSG00000173678,ENSG00000104044,ENSG00000198440,ENSG00000170396,ENSG00000205238,ENSG00000180998,ENSG00000168255,ENSG00000130749,ENSG00000127720,ENSG00000174428,ENSG00000124193,ENSG00000088986,ENSG00000168906,ENSG00000031003,ENSG00000170382,ENSG00000219481,ENSG00000063438,ENSG00000188191,ENSG00000180644,ENSG00000116455,ENSG00000083750,ENSG00000184271…
TF	Factor: ZNF614; motif: NCYCWGCCYYNNN; match class: 1	TF:M09862_1	0.000303366	3.51803	4214	503	156	19937	1.46731	ENSG00000186529,ENSG00000104783,ENSG00000124160,ENSG00000176410,ENSG00000161547,ENSG00000142408,ENSG00000180998,ENSG00000118007,ENSG00000162415,ENSG00000088986,ENSG00000031003,ENSG00000219481,ENSG00000188191,ENSG00000135829,ENSG00000173914,ENSG00000127152,ENSG00000168824,ENSG00000007541,ENSG00000166261,ENSG00000203666,ENSG00000116455,ENSG00000188321,ENSG00000179886,ENSG00000187676,ENSG00000114861…
TF	Factor: GCMa; motif: RTGCGGGTN; match class: 1	TF:M11595_1	0.000340132	3.46835	5857	503	202	19937	1.367	ENSG00000186529,ENSG00000164411,ENSG00000124160,ENSG00000089280,ENSG00000186377,ENSG00000176410,ENSG00000163453,ENSG00000136450,ENSG00000256043,ENSG00000170835,ENSG00000161547,ENSG00000196793,ENSG00000198440,ENSG00000180998,ENSG00000168255,ENSG00000162669,ENSG00000156398,ENSG00000196659,ENSG00000196597,ENSG00000256223,ENSG00000118007,ENSG00000129159,ENSG00000174428,ENSG00000037897,ENSG00000124193…
TF	Factor: Sp1; motif: NNGGGGCGGGGNN; match class: 1	TF:M00932_1	0.000362183	3.44107	6081	503	208	19937	1.35575	ENSG00000104783,ENSG00000145022,ENSG00000089280,ENSG00000116560,ENSG00000163453,ENSG00000157637,ENSG00000161547,ENSG00000104044,ENSG00000142408,ENSG00000171033,ENSG00000130749,ENSG00000128973,ENSG00000118007,ENSG00000174428,ENSG00000188542,ENSG00000124193,ENSG00000088986,ENSG00000168906,ENSG00000031003,ENSG00000188191,ENSG00000180644,ENSG00000135829,ENSG00000165102,ENSG00000173914,ENSG00000127152…
TF	Factor: Sp2; motif: GYCCCGCCYCYNNNN	TF:M07129	0.000363278	3.43976	6302	503	214	19937	1.34594	ENSG00000145022,ENSG00000089280,ENSG00000116560,ENSG00000176410,ENSG00000099783,ENSG00000157637,ENSG00000161547,ENSG00000177946,ENSG00000142408,ENSG00000171033,ENSG00000180998,ENSG00000130749,ENSG00000196597,ENSG00000256223,ENSG00000118007,ENSG00000162415,ENSG00000174428,ENSG00000188542,ENSG00000152256,ENSG00000239900,ENSG00000124193,ENSG00000088986,ENSG00000168906,ENSG00000031003,ENSG00000188191…
TF	Factor: TF3C-beta; motif: CCNGGAGGGCTTCCTGGAGGAG; match class: 1	TF:M04863_1	0.00040101	3.39684	8627	503	275	19937	1.26347	ENSG00000186529,ENSG00000124160,ENSG00000116560,ENSG00000168806,ENSG00000163453,ENSG00000099783,ENSG00000157637,ENSG00000130635,ENSG00000128000,ENSG00000260097,ENSG00000177946,ENSG00000198440,ENSG00000170396,ENSG00000166704,ENSG00000142408,ENSG00000171033,ENSG00000180998,ENSG00000162669,ENSG00000127720,ENSG00000162086,ENSG00000196659,ENSG00000128973,ENSG00000256223,ENSG00000104381,ENSG00000129159…
TF	Factor: TFAP2C; motif: NGCCCNNRGGCA	TF:M04152	0.000459937	3.3373	7787	503	253	19937	1.28778	ENSG00000186529,ENSG00000104783,ENSG00000089280,ENSG00000186377,ENSG00000176410,ENSG00000120696,ENSG00000163453,ENSG00000157637,ENSG00000130635,ENSG00000168918,ENSG00000260097,ENSG00000170835,ENSG00000177946,ENSG00000198440,ENSG00000166704,ENSG00000142408,ENSG00000116977,ENSG00000130749,ENSG00000196152,ENSG00000162669,ENSG00000156398,ENSG00000162086,ENSG00000196659,ENSG00000196597,ENSG00000256223…
TF	Factor: LRF; motif: NGNAGNGGGTYN; match class: 1	TF:M04617_1	0.000472517	3.32558	1461	503	70	19937	1.89906	ENSG00000176410,ENSG00000136450,ENSG00000142408,ENSG00000116977,ENSG00000128973,ENSG00000088986,ENSG00000031003,ENSG00000117877,ENSG00000188321,ENSG00000179886,ENSG00000019485,ENSG00000184271,ENSG00000144485,ENSG00000172840,ENSG00000124920,ENSG00000155158,ENSG00000172340,ENSG00000127585,ENSG00000111424,ENSG00000101265,ENSG00000121281,ENSG00000115255,ENSG00000126458,ENSG00000157510,ENSG00000105755…
TF	Factor: Kaiso; motif: GCMGGGRGCRGS; match class: 1	TF:M03876_1	0.000558262	3.25316	9165	503	288	19937	1.24552	ENSG00000145022,ENSG00000124160,ENSG00000089280,ENSG00000168806,ENSG00000176410,ENSG00000163453,ENSG00000099783,ENSG00000157637,ENSG00000130635,ENSG00000168918,ENSG00000161547,ENSG00000104044,ENSG00000177946,ENSG00000162194,ENSG00000083817,ENSG00000198440,ENSG00000166704,ENSG00000142408,ENSG00000180998,ENSG00000168255,ENSG00000196152,ENSG00000162669,ENSG00000156398,ENSG00000162086,ENSG00000104381…
TF	Factor: RNF96; motif: BCCCGCRGCC	TF:M01199	0.000566223	3.24701	8538	503	272	19937	1.26271	ENSG00000145022,ENSG00000116560,ENSG00000186377,ENSG00000168806,ENSG00000176410,ENSG00000120696,ENSG00000136450,ENSG00000099783,ENSG00000157637,ENSG00000130635,ENSG00000256043,ENSG00000128000,ENSG00000161547,ENSG00000177946,ENSG00000162194,ENSG00000196793,ENSG00000170396,ENSG00000142408,ENSG00000169288,ENSG00000180998,ENSG00000168255,ENSG00000130749,ENSG00000162086,ENSG00000128973,ENSG00000196597…
TF	Factor: SP1:SP3; motif: CCSCCCCCYCC	TF:M01219	0.000594405	3.22592	6860	503	228	19937	1.31735	ENSG00000145022,ENSG00000089280,ENSG00000116560,ENSG00000176410,ENSG00000120696,ENSG00000136450,ENSG00000099783,ENSG00000157637,ENSG00000130635,ENSG00000161547,ENSG00000177946,ENSG00000162194,ENSG00000198440,ENSG00000170396,ENSG00000142408,ENSG00000171033,ENSG00000168255,ENSG00000256223,ENSG00000118007,ENSG00000129159,ENSG00000162415,ENSG00000127995,ENSG00000174428,ENSG00000152256,ENSG00000176022…
TF	Factor: E2F-4; motif: NNTTCCCGCCNN; match class: 1	TF:M04823_1	0.000597068	3.22398	7923	503	256	19937	1.28068	ENSG00000145022,ENSG00000124160,ENSG00000089280,ENSG00000116560,ENSG00000186377,ENSG00000176410,ENSG00000120696,ENSG00000136450,ENSG00000099783,ENSG00000161547,ENSG00000177946,ENSG00000083817,ENSG00000198440,ENSG00000170396,ENSG00000166704,ENSG00000171033,ENSG00000180998,ENSG00000168255,ENSG00000130749,ENSG00000196152,ENSG00000156398,ENSG00000162086,ENSG00000128973,ENSG00000196597,ENSG00000118007…
TF	Factor: KLF15; motif: NCCMCGCCCMCN; match class: 1	TF:M12158_1	0.000625352	3.20388	6048	503	206	19937	1.35004	ENSG00000186529,ENSG00000145022,ENSG00000116560,ENSG00000176410,ENSG00000168918,ENSG00000104044,ENSG00000177946,ENSG00000162194,ENSG00000170396,ENSG00000142408,ENSG00000180998,ENSG00000168255,ENSG00000130749,ENSG00000156398,ENSG00000196597,ENSG00000118007,ENSG00000129159,ENSG00000162415,ENSG00000127995,ENSG00000174428,ENSG00000124193,ENSG00000088986,ENSG00000031003,ENSG00000170382,ENSG00000219481…
TF	Factor: Sp1; motif: GGGGCGGGGT	TF:M00008	0.00064889	3.18783	10137	503	312	19937	1.21994	ENSG00000164411,ENSG00000104783,ENSG00000145022,ENSG00000089280,ENSG00000116560,ENSG00000186377,ENSG00000176410,ENSG00000120696,ENSG00000163453,ENSG00000099783,ENSG00000157637,ENSG00000130635,ENSG00000173678,ENSG00000128000,ENSG00000170835,ENSG00000161547,ENSG00000196793,ENSG00000170396,ENSG00000205238,ENSG00000166704,ENSG00000142408,ENSG00000169288,ENSG00000171033,ENSG00000180998,ENSG00000116977…
TF	Factor: AP-2; motif: GSCCSCRGGCNRNRNN	TF:M00800	0.000668874	3.17466	9180	503	288	19937	1.24349	ENSG00000104783,ENSG00000145022,ENSG00000124160,ENSG00000116560,ENSG00000168806,ENSG00000099783,ENSG00000157637,ENSG00000130635,ENSG00000173678,ENSG00000170835,ENSG00000161547,ENSG00000104044,ENSG00000196793,ENSG00000198440,ENSG00000205238,ENSG00000166704,ENSG00000169288,ENSG00000180998,ENSG00000168255,ENSG00000116977,ENSG00000162669,ENSG00000156398,ENSG00000128973,ENSG00000196597,ENSG00000104381…
TF	Factor: MOVO-B; motif: GNGGGGG; match class: 1	TF:M01104_1	0.000692772	3.15941	5654	503	195	19937	1.36701	ENSG00000145022,ENSG00000124160,ENSG00000116560,ENSG00000163453,ENSG00000136450,ENSG00000157637,ENSG00000130635,ENSG00000177946,ENSG00000170396,ENSG00000142408,ENSG00000171033,ENSG00000180998,ENSG00000128973,ENSG00000118007,ENSG00000129159,ENSG00000174428,ENSG00000188542,ENSG00000124193,ENSG00000152270,ENSG00000088986,ENSG00000176022,ENSG00000168906,ENSG00000063438,ENSG00000188191,ENSG00000222009…
TF	Factor: KLF14; motif: NRCCACRCCCMCN	TF:M12183	0.000706995	3.15058	6911	503	229	19937	1.31337	ENSG00000145022,ENSG00000089280,ENSG00000116560,ENSG00000176410,ENSG00000099783,ENSG00000157637,ENSG00000168918,ENSG00000170835,ENSG00000104044,ENSG00000162194,ENSG00000196793,ENSG00000170396,ENSG00000142408,ENSG00000171033,ENSG00000180998,ENSG00000196597,ENSG00000256223,ENSG00000118007,ENSG00000129159,ENSG00000162415,ENSG00000127995,ENSG00000174428,ENSG00000188542,ENSG00000132773,ENSG00000037897…
TF	Factor: Egr; motif: GTGGGSGCRRS	TF:M00807	0.000739955	3.13079	4376	503	159	19937	1.44016	ENSG00000145022,ENSG00000170396,ENSG00000142408,ENSG00000169288,ENSG00000180998,ENSG00000196152,ENSG00000156398,ENSG00000196659,ENSG00000118007,ENSG00000162415,ENSG00000127995,ENSG00000174428,ENSG00000152256,ENSG00000088986,ENSG00000031003,ENSG00000188191,ENSG00000180644,ENSG00000121406,ENSG00000165102,ENSG00000168824,ENSG00000131966,ENSG00000158301,ENSG00000116455,ENSG00000198890,ENSG00000164002…
TF	Factor: Pax-4; motif: NNNNNYCACCCB	TF:M00378	0.000753983	3.12264	18050	503	485	19937	1.06502	ENSG00000206530,ENSG00000186529,ENSG00000164411,ENSG00000104783,ENSG00000145022,ENSG00000089280,ENSG00000116560,ENSG00000186377,ENSG00000154175,ENSG00000168806,ENSG00000176410,ENSG00000120696,ENSG00000163453,ENSG00000136450,ENSG00000099783,ENSG00000157637,ENSG00000130635,ENSG00000256043,ENSG00000168918,ENSG00000173678,ENSG00000128000,ENSG00000170835,ENSG00000161547,ENSG00000104044,ENSG00000177946…
TF	Factor: SP1; motif: GGGGYGGGGNS	TF:M01303	0.000773804	3.11137	7944	503	256	19937	1.2773	ENSG00000145022,ENSG00000124160,ENSG00000089280,ENSG00000116560,ENSG00000176410,ENSG00000099783,ENSG00000157637,ENSG00000161547,ENSG00000170396,ENSG00000142408,ENSG00000169288,ENSG00000180998,ENSG00000168255,ENSG00000130749,ENSG00000196152,ENSG00000156398,ENSG00000127720,ENSG00000128973,ENSG00000256223,ENSG00000118007,ENSG00000129159,ENSG00000162415,ENSG00000174428,ENSG00000188542,ENSG00000136161…
TF	Factor: BEN; motif: CAGCGRNV; match class: 1	TF:M01240_1	0.00078683	3.10412	13345	503	388	19937	1.1524	ENSG00000206530,ENSG00000145022,ENSG00000124160,ENSG00000089280,ENSG00000116560,ENSG00000186377,ENSG00000168806,ENSG00000176410,ENSG00000120696,ENSG00000163453,ENSG00000136450,ENSG00000130635,ENSG00000168918,ENSG00000128000,ENSG00000161547,ENSG00000104044,ENSG00000177946,ENSG00000162194,ENSG00000196793,ENSG00000083817,ENSG00000198440,ENSG00000170396,ENSG00000166704,ENSG00000142408,ENSG00000171033…
TF	Factor: AP-2alpha; motif: NGCCYSNNGSN; match class: 1	TF:M01857_1	0.000791739	3.10142	4626	503	166	19937	1.42231	ENSG00000145022,ENSG00000124160,ENSG00000089280,ENSG00000157637,ENSG00000130635,ENSG00000104044,ENSG00000196793,ENSG00000166704,ENSG00000142408,ENSG00000162415,ENSG00000152256,ENSG00000176022,ENSG00000087088,ENSG00000170382,ENSG00000180644,ENSG00000165102,ENSG00000164574,ENSG00000117877,ENSG00000158301,ENSG00000203666,ENSG00000140470,ENSG00000197852,ENSG00000188321,ENSG00000179886,ENSG00000176171…
TF	Factor: EGR1; motif: NGNGKGGGYGGNGS	TF:M09761	0.000819148	3.08664	5197	503	182	19937	1.38807	ENSG00000145022,ENSG00000116560,ENSG00000176410,ENSG00000163453,ENSG00000136450,ENSG00000130635,ENSG00000170835,ENSG00000161547,ENSG00000162194,ENSG00000170396,ENSG00000142408,ENSG00000171033,ENSG00000180998,ENSG00000168255,ENSG00000156398,ENSG00000196597,ENSG00000256223,ENSG00000118007,ENSG00000129159,ENSG00000162415,ENSG00000174428,ENSG00000188542,ENSG00000124193,ENSG00000088986,ENSG00000176022…
TF	Factor: ZIC4; motif: NNCCNCCCRYNGYGN; match class: 1	TF:M12227_1	0.000904452	3.04361	5929	503	202	19937	1.3504	ENSG00000164411,ENSG00000145022,ENSG00000116560,ENSG00000176410,ENSG00000163453,ENSG00000099783,ENSG00000130635,ENSG00000168918,ENSG00000128000,ENSG00000161547,ENSG00000104044,ENSG00000170396,ENSG00000142408,ENSG00000168255,ENSG00000156398,ENSG00000118007,ENSG00000162415,ENSG00000127995,ENSG00000174428,ENSG00000037897,ENSG00000239900,ENSG00000124193,ENSG00000152270,ENSG00000176022,ENSG00000168906…
TF	Factor: ZNF692; motif: SYNGGSCCCASCCNC; match class: 1	TF:M09734_1	0.000941817	3.02603	6300	503	212	19937	1.33379	ENSG00000186529,ENSG00000104783,ENSG00000145022,ENSG00000089280,ENSG00000186377,ENSG00000099783,ENSG00000157637,ENSG00000130635,ENSG00000170835,ENSG00000083817,ENSG00000198440,ENSG00000170396,ENSG00000142408,ENSG00000171033,ENSG00000180998,ENSG00000168255,ENSG00000162669,ENSG00000127720,ENSG00000118007,ENSG00000129159,ENSG00000174428,ENSG00000037897,ENSG00000124193,ENSG00000152270,ENSG00000088986…
TF	Factor: Egr-1; motif: WTGCGTGGGCGK	TF:M00243	0.000969976	3.01324	5389	503	187	19937	1.37539	ENSG00000164411,ENSG00000145022,ENSG00000089280,ENSG00000116560,ENSG00000163453,ENSG00000099783,ENSG00000157637,ENSG00000162194,ENSG00000170396,ENSG00000166704,ENSG00000142408,ENSG00000171033,ENSG00000180998,ENSG00000168255,ENSG00000116977,ENSG00000130749,ENSG00000156398,ENSG00000162086,ENSG00000118007,ENSG00000162415,ENSG00000127995,ENSG00000174428,ENSG00000197557,ENSG00000088986,ENSG00000176022…
TF	Factor: ER-beta; motif: RGGTCASCNTGMCCY	TF:M09910	0.00100949	2.9959	9612	503	298	19937	1.22884	ENSG00000186529,ENSG00000104783,ENSG00000145022,ENSG00000124160,ENSG00000089280,ENSG00000116560,ENSG00000168806,ENSG00000120696,ENSG00000136450,ENSG00000099783,ENSG00000157637,ENSG00000130635,ENSG00000168918,ENSG00000173678,ENSG00000128000,ENSG00000260097,ENSG00000170835,ENSG00000161547,ENSG00000104044,ENSG00000177946,ENSG00000162194,ENSG00000196793,ENSG00000205238,ENSG00000142408,ENSG00000168255…
TF	Factor: Sp1; motif: NGGGGCGGGGN; match class: 1	TF:M07395_1	0.00103103	2.98673	6381	503	214	19937	1.32928	ENSG00000145022,ENSG00000089280,ENSG00000116560,ENSG00000163453,ENSG00000157637,ENSG00000161547,ENSG00000104044,ENSG00000142408,ENSG00000171033,ENSG00000180998,ENSG00000130749,ENSG00000128973,ENSG00000118007,ENSG00000162415,ENSG00000174428,ENSG00000188542,ENSG00000152256,ENSG00000239900,ENSG00000124193,ENSG00000088986,ENSG00000168906,ENSG00000031003,ENSG00000188191,ENSG00000180644,ENSG00000135829…
TF	Factor: Sp1; motif: NGGGGGCGGGGCCNGGGGGGGG	TF:M10071	0.00112718	2.94801	8556	503	271	19937	1.25542	ENSG00000145022,ENSG00000124160,ENSG00000089280,ENSG00000116560,ENSG00000176410,ENSG00000136450,ENSG00000099783,ENSG00000161547,ENSG00000104044,ENSG00000162194,ENSG00000142408,ENSG00000180998,ENSG00000130749,ENSG00000128973,ENSG00000256223,ENSG00000118007,ENSG00000129159,ENSG00000162415,ENSG00000127995,ENSG00000174428,ENSG00000188542,ENSG00000152256,ENSG00000136161,ENSG00000239900,ENSG00000124193…
TF	Factor: AP-2gamma:Elk-1; motif: NGCCKNRGGSGRCGGAAGTG; match class: 1	TF:M08441_1	0.00123657	2.90778	12861	503	376	19937	1.15879	ENSG00000145022,ENSG00000124160,ENSG00000089280,ENSG00000116560,ENSG00000186377,ENSG00000176410,ENSG00000120696,ENSG00000163453,ENSG00000136450,ENSG00000099783,ENSG00000157637,ENSG00000130635,ENSG00000256043,ENSG00000168918,ENSG00000173678,ENSG00000128000,ENSG00000170835,ENSG00000161547,ENSG00000104044,ENSG00000177946,ENSG00000162194,ENSG00000196793,ENSG00000083817,ENSG00000170396,ENSG00000205238…
TF	Factor: E2F-4; motif: GCGGGAAANA; match class: 1	TF:M02090_1	0.00124915	2.90338	6433	503	215	19937	1.3247	ENSG00000145022,ENSG00000124160,ENSG00000089280,ENSG00000186377,ENSG00000120696,ENSG00000163453,ENSG00000136450,ENSG00000099783,ENSG00000130635,ENSG00000161547,ENSG00000196793,ENSG00000198440,ENSG00000170396,ENSG00000180998,ENSG00000168255,ENSG00000130749,ENSG00000162669,ENSG00000128973,ENSG00000196597,ENSG00000118007,ENSG00000129159,ENSG00000162415,ENSG00000127995,ENSG00000188542,ENSG00000152256…
TF	Factor: BTEB3; motif: CCNNSCCNSCCCCKCCCCC; match class: 1	TF:M09826_1	0.00125145	2.90259	7562	503	245	19937	1.28417	ENSG00000104783,ENSG00000145022,ENSG00000089280,ENSG00000116560,ENSG00000186377,ENSG00000099783,ENSG00000157637,ENSG00000130635,ENSG00000168918,ENSG00000161547,ENSG00000104044,ENSG00000170396,ENSG00000142408,ENSG00000180998,ENSG00000168255,ENSG00000128973,ENSG00000256223,ENSG00000118007,ENSG00000162415,ENSG00000174428,ENSG00000188542,ENSG00000136161,ENSG00000124193,ENSG00000088986,ENSG00000031003…
TF	Factor: KROX; motif: CCCGCCCCCRCCCC	TF:M00982	0.00129548	2.88757	7871	503	253	19937	1.27404	ENSG00000145022,ENSG00000089280,ENSG00000116560,ENSG00000176410,ENSG00000099783,ENSG00000157637,ENSG00000130635,ENSG00000128000,ENSG00000161547,ENSG00000104044,ENSG00000177946,ENSG00000162194,ENSG00000170396,ENSG00000142408,ENSG00000171033,ENSG00000180998,ENSG00000168255,ENSG00000156398,ENSG00000196597,ENSG00000256223,ENSG00000118007,ENSG00000129159,ENSG00000162415,ENSG00000127995,ENSG00000174428…
TF	Factor: p300; motif: ACNTCCG; match class: 1	TF:M04826_1	0.00138403	2.85886	15427	503	433	19937	1.1125	ENSG00000206530,ENSG00000186529,ENSG00000164411,ENSG00000145022,ENSG00000124160,ENSG00000089280,ENSG00000116560,ENSG00000186377,ENSG00000168806,ENSG00000176410,ENSG00000120696,ENSG00000163453,ENSG00000136450,ENSG00000099783,ENSG00000157637,ENSG00000130635,ENSG00000256043,ENSG00000168918,ENSG00000173678,ENSG00000128000,ENSG00000170835,ENSG00000161547,ENSG00000104044,ENSG00000177946,ENSG00000162194…
TF	Factor: WT1; motif: GNGGGGGCGGGG; match class: 1	TF:M03893_1	0.00139338	2.85593	4001	503	147	19937	1.45627	ENSG00000145022,ENSG00000089280,ENSG00000116560,ENSG00000157637,ENSG00000161547,ENSG00000170396,ENSG00000142408,ENSG00000180998,ENSG00000256223,ENSG00000118007,ENSG00000162415,ENSG00000174428,ENSG00000031003,ENSG00000188191,ENSG00000135829,ENSG00000165102,ENSG00000173914,ENSG00000127152,ENSG00000164574,ENSG00000168824,ENSG00000007541,ENSG00000168772,ENSG00000131966,ENSG00000166261,ENSG00000175536…
TF	Factor: WT1; motif: GNGGGGGCGGGG	TF:M03893	0.0014038	2.8527	8341	503	265	19937	1.25927	ENSG00000145022,ENSG00000089280,ENSG00000116560,ENSG00000176410,ENSG00000120696,ENSG00000099783,ENSG00000157637,ENSG00000130635,ENSG00000128000,ENSG00000161547,ENSG00000177946,ENSG00000170396,ENSG00000142408,ENSG00000171033,ENSG00000180998,ENSG00000168255,ENSG00000156398,ENSG00000196597,ENSG00000256223,ENSG00000118007,ENSG00000162415,ENSG00000174428,ENSG00000188542,ENSG00000152256,ENSG00000124193…
TF	Factor: Egr-1; motif: GCGGGGGCGG	TF:M01873	0.00142628	2.8458	6779	503	224	19937	1.30971	ENSG00000145022,ENSG00000089280,ENSG00000116560,ENSG00000176410,ENSG00000099783,ENSG00000157637,ENSG00000130635,ENSG00000256043,ENSG00000161547,ENSG00000177946,ENSG00000170396,ENSG00000142408,ENSG00000171033,ENSG00000180998,ENSG00000168255,ENSG00000156398,ENSG00000121390,ENSG00000118007,ENSG00000162415,ENSG00000127995,ENSG00000174428,ENSG00000188542,ENSG00000152256,ENSG00000124193,ENSG00000088986…
TF	Factor: AP-2; motif: MKCCCSCNGGCG	TF:M00189	0.00149365	2.82575	10696	503	324	19937	1.20065	ENSG00000206530,ENSG00000104783,ENSG00000145022,ENSG00000124160,ENSG00000089280,ENSG00000116560,ENSG00000168806,ENSG00000176410,ENSG00000120696,ENSG00000163453,ENSG00000136450,ENSG00000157637,ENSG00000130635,ENSG00000170835,ENSG00000104044,ENSG00000162194,ENSG00000196793,ENSG00000170396,ENSG00000166704,ENSG00000142408,ENSG00000180998,ENSG00000168255,ENSG00000130749,ENSG00000196152,ENSG00000162669…
TF	Factor: AP-2; motif: MKCCCSCNGGCG; match class: 1	TF:M00189_1	0.00155038	2.80956	6117	503	206	19937	1.33481	ENSG00000145022,ENSG00000124160,ENSG00000168806,ENSG00000120696,ENSG00000163453,ENSG00000130635,ENSG00000162194,ENSG00000166704,ENSG00000142408,ENSG00000168255,ENSG00000196152,ENSG00000162669,ENSG00000156398,ENSG00000128973,ENSG00000118007,ENSG00000129159,ENSG00000162415,ENSG00000127995,ENSG00000174428,ENSG00000188542,ENSG00000156239,ENSG00000132773,ENSG00000152270,ENSG00000088986,ENSG00000176022…
TF	Factor: Sp2; motif: TGGGCGCGCCCA; match class: 1	TF:M06948_1	0.00172489	2.76324	6236	503	209	19937	1.32841	ENSG00000186529,ENSG00000164411,ENSG00000104783,ENSG00000145022,ENSG00000124160,ENSG00000186377,ENSG00000168806,ENSG00000099783,ENSG00000130635,ENSG00000104044,ENSG00000177946,ENSG00000162194,ENSG00000170396,ENSG00000162669,ENSG00000128973,ENSG00000196597,ENSG00000104381,ENSG00000118007,ENSG00000129159,ENSG00000162415,ENSG00000127995,ENSG00000188542,ENSG00000152256,ENSG00000198093,ENSG00000239900…
TF	Factor: Sp1; motif: NGGGGGCGGGGCCNGGGGGGGG; match class: 1	TF:M10071_1	0.00176122	2.75419	4646	503	165	19937	1.40766	ENSG00000145022,ENSG00000116560,ENSG00000099783,ENSG00000161547,ENSG00000104044,ENSG00000142408,ENSG00000130749,ENSG00000128973,ENSG00000162415,ENSG00000174428,ENSG00000124193,ENSG00000088986,ENSG00000168906,ENSG00000031003,ENSG00000188191,ENSG00000135829,ENSG00000173914,ENSG00000164574,ENSG00000168824,ENSG00000203666,ENSG00000175536,ENSG00000179886,ENSG00000176171,ENSG00000019485,ENSG00000137210…
TF	Factor: GKLF; motif: GCCMCRCCCNNN; match class: 1	TF:M01588_1	0.00196285	2.70711	3989	503	146	19937	1.45071	ENSG00000104783,ENSG00000145022,ENSG00000116560,ENSG00000163453,ENSG00000099783,ENSG00000161547,ENSG00000104044,ENSG00000083817,ENSG00000130749,ENSG00000118007,ENSG00000239900,ENSG00000124193,ENSG00000088986,ENSG00000168906,ENSG00000031003,ENSG00000170382,ENSG00000063438,ENSG00000188191,ENSG00000180644,ENSG00000204439,ENSG00000135829,ENSG00000203666,ENSG00000175536,ENSG00000179886,ENSG00000176171…
TF	Factor: LRF; motif: GGGGKYNNB; match class: 1	TF:M01100_1	0.00218227	2.66109	2781	503	110	19937	1.56777	ENSG00000104783,ENSG00000116560,ENSG00000163453,ENSG00000136450,ENSG00000130635,ENSG00000168918,ENSG00000142408,ENSG00000162669,ENSG00000129159,ENSG00000127995,ENSG00000239900,ENSG00000167384,ENSG00000063438,ENSG00000180644,ENSG00000164574,ENSG00000007541,ENSG00000158301,ENSG00000179886,ENSG00000124120,ENSG00000105355,ENSG00000144485,ENSG00000104998,ENSG00000138030,ENSG00000172830,ENSG00000024422…
TF	Factor: GKLF; motif: NNRRGRRNGNSNNN; match class: 1	TF:M07040_1	0.00230594	2.63715	8228	503	261	19937	1.2573	ENSG00000104783,ENSG00000186377,ENSG00000168806,ENSG00000176410,ENSG00000163453,ENSG00000130635,ENSG00000168918,ENSG00000170835,ENSG00000161547,ENSG00000177946,ENSG00000162194,ENSG00000170396,ENSG00000142408,ENSG00000171033,ENSG00000168255,ENSG00000130749,ENSG00000128973,ENSG00000118007,ENSG00000129159,ENSG00000162415,ENSG00000127995,ENSG00000136161,ENSG00000037897,ENSG00000239900,ENSG00000152270…
TF	Factor: WT1; motif: NNGGGNGGGSGN; match class: 1	TF:M07436_1	0.0023244	2.63369	2427	503	99	19937	1.6168	ENSG00000145022,ENSG00000177946,ENSG00000170396,ENSG00000142408,ENSG00000171033,ENSG00000180998,ENSG00000168255,ENSG00000130749,ENSG00000118007,ENSG00000129159,ENSG00000174428,ENSG00000088986,ENSG00000204569,ENSG00000165102,ENSG00000127152,ENSG00000164574,ENSG00000168772,ENSG00000116455,ENSG00000019485,ENSG00000114861,ENSG00000184271,ENSG00000105355,ENSG00000144485,ENSG00000154734,ENSG00000159753…
TF	Factor: GKLF; motif: CCTCCYN	TF:M01835	0.00238953	2.62169	15752	503	439	19937	1.10464	ENSG00000206530,ENSG00000186529,ENSG00000164411,ENSG00000104783,ENSG00000124160,ENSG00000089280,ENSG00000186377,ENSG00000176410,ENSG00000120696,ENSG00000163453,ENSG00000099783,ENSG00000157637,ENSG00000130635,ENSG00000256043,ENSG00000173678,ENSG00000128000,ENSG00000260097,ENSG00000170835,ENSG00000161547,ENSG00000104044,ENSG00000177946,ENSG00000162194,ENSG00000196793,ENSG00000083817,ENSG00000198440…
TF	Factor: GKLF; motif: GCCMCRCCCNNN	TF:M01588	0.0024148	2.61712	9013	503	281	19937	1.23574	ENSG00000164411,ENSG00000104783,ENSG00000145022,ENSG00000089280,ENSG00000116560,ENSG00000176410,ENSG00000163453,ENSG00000099783,ENSG00000157637,ENSG00000130635,ENSG00000168918,ENSG00000173678,ENSG00000161547,ENSG00000104044,ENSG00000196793,ENSG00000083817,ENSG00000205238,ENSG00000142408,ENSG00000130749,ENSG00000128973,ENSG00000256223,ENSG00000118007,ENSG00000162415,ENSG00000188542,ENSG00000132773…
TF	Factor: KLF3; motif: NNNNNNGGGCGGGGCNNGN	TF:M09970	0.00260471	2.58424	7776	503	249	19937	1.26921	ENSG00000104783,ENSG00000145022,ENSG00000089280,ENSG00000116560,ENSG00000176410,ENSG00000163453,ENSG00000099783,ENSG00000157637,ENSG00000168918,ENSG00000128000,ENSG00000161547,ENSG00000104044,ENSG00000196793,ENSG00000170396,ENSG00000142408,ENSG00000130749,ENSG00000128973,ENSG00000256223,ENSG00000118007,ENSG00000162415,ENSG00000188542,ENSG00000136161,ENSG00000239900,ENSG00000124193,ENSG00000088986…
TF	Factor: Zbtb37; motif: NYACCGCRNTCACCGCR	TF:M12345	0.00307138	2.51267	5584	503	190	19937	1.34865	ENSG00000145022,ENSG00000124160,ENSG00000089280,ENSG00000116560,ENSG00000176410,ENSG00000163453,ENSG00000136450,ENSG00000099783,ENSG00000157637,ENSG00000161547,ENSG00000162194,ENSG00000198440,ENSG00000170396,ENSG00000171033,ENSG00000168255,ENSG00000127720,ENSG00000162086,ENSG00000118007,ENSG00000127995,ENSG00000174428,ENSG00000188542,ENSG00000152256,ENSG00000132773,ENSG00000198093,ENSG00000239900…
TF	Factor: SP2; motif: GGGCGGGAC	TF:M01783	0.00312643	2.50495	9233	503	286	19937	1.22776	ENSG00000089280,ENSG00000116560,ENSG00000176410,ENSG00000163453,ENSG00000099783,ENSG00000157637,ENSG00000168918,ENSG00000161547,ENSG00000104044,ENSG00000083817,ENSG00000166704,ENSG00000142408,ENSG00000171033,ENSG00000180998,ENSG00000116977,ENSG00000130749,ENSG00000196152,ENSG00000162669,ENSG00000156398,ENSG00000128973,ENSG00000256223,ENSG00000104381,ENSG00000118007,ENSG00000129159,ENSG00000162415…
TF	Factor: KLF; motif: GGGNGGGG	TF:M07461	0.00327152	2.48525	8843	503	276	19937	1.23709	ENSG00000186529,ENSG00000104783,ENSG00000145022,ENSG00000116560,ENSG00000186377,ENSG00000136450,ENSG00000099783,ENSG00000130635,ENSG00000168918,ENSG00000173678,ENSG00000128000,ENSG00000170835,ENSG00000104044,ENSG00000083817,ENSG00000198440,ENSG00000170396,ENSG00000205238,ENSG00000171033,ENSG00000180998,ENSG00000168255,ENSG00000116977,ENSG00000130749,ENSG00000196152,ENSG00000127720,ENSG00000196597…
TF	Factor: Sp1; motif: CCCCGCCCCN; match class: 1	TF:M00933_1	0.00351476	2.4541	5196	503	179	19937	1.36545	ENSG00000145022,ENSG00000089280,ENSG00000161547,ENSG00000104044,ENSG00000142408,ENSG00000171033,ENSG00000128973,ENSG00000118007,ENSG00000129159,ENSG00000174428,ENSG00000124193,ENSG00000088986,ENSG00000168906,ENSG00000031003,ENSG00000188191,ENSG00000180644,ENSG00000135829,ENSG00000173914,ENSG00000127152,ENSG00000164574,ENSG00000168824,ENSG00000007541,ENSG00000168772,ENSG00000158301,ENSG00000203666…
TF	Factor: CP2; motif: NNNNCCAGNCNN	TF:M07602	0.00367228	2.43506	11186	503	334	19937	1.18349	ENSG00000186529,ENSG00000104783,ENSG00000145022,ENSG00000089280,ENSG00000116560,ENSG00000186377,ENSG00000168806,ENSG00000157637,ENSG00000256043,ENSG00000173678,ENSG00000260097,ENSG00000170835,ENSG00000161547,ENSG00000104044,ENSG00000177946,ENSG00000083817,ENSG00000205238,ENSG00000166704,ENSG00000142408,ENSG00000180998,ENSG00000168255,ENSG00000116977,ENSG00000130749,ENSG00000196152,ENSG00000162669…
TF	Factor: SP4; motif: NWRGCCACGCCCMCTYN	TF:M03922	0.00370565	2.43114	6075	503	203	19937	1.32447	ENSG00000089280,ENSG00000116560,ENSG00000176410,ENSG00000099783,ENSG00000157637,ENSG00000130635,ENSG00000161547,ENSG00000104044,ENSG00000162194,ENSG00000196793,ENSG00000142408,ENSG00000130749,ENSG00000256223,ENSG00000118007,ENSG00000162415,ENSG00000132773,ENSG00000037897,ENSG00000124193,ENSG00000088986,ENSG00000176022,ENSG00000019549,ENSG00000031003,ENSG00000188191,ENSG00000180644,ENSG00000121406…
TF	Factor: TCF-1; motif: ACATCGRGRCGCTGW; match class: 1	TF:M11603_1	0.00388099	2.41106	13305	503	384	19937	1.14395	ENSG00000164411,ENSG00000104783,ENSG00000145022,ENSG00000124160,ENSG00000089280,ENSG00000116560,ENSG00000168806,ENSG00000176410,ENSG00000120696,ENSG00000163453,ENSG00000136450,ENSG00000099783,ENSG00000157637,ENSG00000130635,ENSG00000168918,ENSG00000128000,ENSG00000161547,ENSG00000104044,ENSG00000177946,ENSG00000162194,ENSG00000196793,ENSG00000083817,ENSG00000198440,ENSG00000170396,ENSG00000166704…
TF	Factor: Egr-1; motif: CCGCCCMCG	TF:M04797	0.00417472	2.37937	5137	503	177	19937	1.3657	ENSG00000145022,ENSG00000116560,ENSG00000099783,ENSG00000157637,ENSG00000161547,ENSG00000104044,ENSG00000142408,ENSG00000171033,ENSG00000180998,ENSG00000116977,ENSG00000156398,ENSG00000129159,ENSG00000162415,ENSG00000174428,ENSG00000188542,ENSG00000152270,ENSG00000176022,ENSG00000219481,ENSG00000204439,ENSG00000135829,ENSG00000165102,ENSG00000173914,ENSG00000254685,ENSG00000164574,ENSG00000140470…
TF	Factor: ZIC4; motif: NNCCNCCCRYNGYGN	TF:M12227	0.00425424	2.37118	11158	503	333	19937	1.1829	ENSG00000164411,ENSG00000145022,ENSG00000089280,ENSG00000116560,ENSG00000186377,ENSG00000168806,ENSG00000176410,ENSG00000163453,ENSG00000099783,ENSG00000157637,ENSG00000130635,ENSG00000168918,ENSG00000173678,ENSG00000128000,ENSG00000260097,ENSG00000161547,ENSG00000104044,ENSG00000162194,ENSG00000196793,ENSG00000083817,ENSG00000198440,ENSG00000170396,ENSG00000205238,ENSG00000166704,ENSG00000142408…
TF	Factor: BEN; motif: CAGCGRNV	TF:M01240	0.00439159	2.35738	16670	503	457	19937	1.08661	ENSG00000206530,ENSG00000186529,ENSG00000104783,ENSG00000145022,ENSG00000124160,ENSG00000089280,ENSG00000116560,ENSG00000186377,ENSG00000168806,ENSG00000176410,ENSG00000120696,ENSG00000163453,ENSG00000136450,ENSG00000157637,ENSG00000130635,ENSG00000256043,ENSG00000168918,ENSG00000173678,ENSG00000128000,ENSG00000260097,ENSG00000161547,ENSG00000104044,ENSG00000177946,ENSG00000162194,ENSG00000196793…
TF	Factor: CP2/LBP-1c/LSF; motif: GCTGGNTNGNNCYNG	TF:M00947	0.0045403	2.34292	8481	503	266	19937	1.24316	ENSG00000206530,ENSG00000186529,ENSG00000104783,ENSG00000116560,ENSG00000186377,ENSG00000168806,ENSG00000163453,ENSG00000099783,ENSG00000157637,ENSG00000256043,ENSG00000173678,ENSG00000177946,ENSG00000196793,ENSG00000198440,ENSG00000205238,ENSG00000166704,ENSG00000169288,ENSG00000116977,ENSG00000130749,ENSG00000196152,ENSG00000162669,ENSG00000127720,ENSG00000121390,ENSG00000129159,ENSG00000127995…
TF	Factor: TCF-1; motif: ACATCGRGRCGCTGW; match class: 1	TF:M11601_1	0.00454646	2.34233	11164	503	333	19937	1.18227	ENSG00000164411,ENSG00000145022,ENSG00000124160,ENSG00000089280,ENSG00000116560,ENSG00000186377,ENSG00000168806,ENSG00000176410,ENSG00000120696,ENSG00000163453,ENSG00000136450,ENSG00000099783,ENSG00000157637,ENSG00000130635,ENSG00000168918,ENSG00000128000,ENSG00000161547,ENSG00000177946,ENSG00000162194,ENSG00000196793,ENSG00000083817,ENSG00000198440,ENSG00000170396,ENSG00000166704,ENSG00000142408…
TF	Factor: E2F-4; motif: NGGCGGGAARN; match class: 1	TF:M07084_1	0.00485222	2.31406	5474	503	186	19937	1.34679	ENSG00000145022,ENSG00000124160,ENSG00000089280,ENSG00000186377,ENSG00000176410,ENSG00000120696,ENSG00000136450,ENSG00000099783,ENSG00000161547,ENSG00000177946,ENSG00000083817,ENSG00000166704,ENSG00000180998,ENSG00000168255,ENSG00000130749,ENSG00000196152,ENSG00000156398,ENSG00000162086,ENSG00000128973,ENSG00000196597,ENSG00000118007,ENSG00000129159,ENSG00000162415,ENSG00000127995,ENSG00000188542…
TF	Factor: KROX; motif: CCCGCCCCCRCCCC; match class: 1	TF:M00982_1	0.0049192	2.30811	3534	503	131	19937	1.46925	ENSG00000145022,ENSG00000116560,ENSG00000157637,ENSG00000161547,ENSG00000170396,ENSG00000142408,ENSG00000180998,ENSG00000118007,ENSG00000129159,ENSG00000162415,ENSG00000127995,ENSG00000174428,ENSG00000136161,ENSG00000124193,ENSG00000263465,ENSG00000031003,ENSG00000135829,ENSG00000165102,ENSG00000164574,ENSG00000168824,ENSG00000158301,ENSG00000179886,ENSG00000176171,ENSG00000019485,ENSG00000114861…
TF	Factor: E2F-1; motif: NNNNGGCGGGAARN	TF:M09892	0.00494507	2.30583	13675	503	392	19937	1.13619	ENSG00000186529,ENSG00000104783,ENSG00000145022,ENSG00000124160,ENSG00000089280,ENSG00000116560,ENSG00000186377,ENSG00000168806,ENSG00000176410,ENSG00000120696,ENSG00000163453,ENSG00000136450,ENSG00000099783,ENSG00000157637,ENSG00000130635,ENSG00000256043,ENSG00000168918,ENSG00000128000,ENSG00000161547,ENSG00000177946,ENSG00000162194,ENSG00000083817,ENSG00000198440,ENSG00000170396,ENSG00000166704…
TF	Factor: Churchill; motif: CGGGNN; match class: 1	TF:M00986_1	0.00495669	2.30481	10436	503	315	19937	1.19638	ENSG00000104783,ENSG00000145022,ENSG00000124160,ENSG00000116560,ENSG00000176410,ENSG00000163453,ENSG00000136450,ENSG00000099783,ENSG00000157637,ENSG00000130635,ENSG00000161547,ENSG00000104044,ENSG00000177946,ENSG00000196793,ENSG00000170396,ENSG00000142408,ENSG00000171033,ENSG00000180998,ENSG00000116977,ENSG00000130749,ENSG00000162669,ENSG00000156398,ENSG00000128973,ENSG00000196597,ENSG00000118007…
TF	Factor: RUNX2; motif: NRACCGCAAACCGCAN; match class: 1	TF:M04106_1	0.00519515	2.2844	8454	503	265	19937	1.24244	ENSG00000186529,ENSG00000104783,ENSG00000145022,ENSG00000124160,ENSG00000089280,ENSG00000168806,ENSG00000176410,ENSG00000163453,ENSG00000136450,ENSG00000099783,ENSG00000168918,ENSG00000128000,ENSG00000260097,ENSG00000170835,ENSG00000161547,ENSG00000162194,ENSG00000196793,ENSG00000198440,ENSG00000170396,ENSG00000166704,ENSG00000142408,ENSG00000169288,ENSG00000171033,ENSG00000168255,ENSG00000130749…
TF	Factor: Sp1; motif: NWRGCCACGCCCMCN	TF:M12152	0.00558769	2.25277	7383	503	237	19937	1.27235	ENSG00000089280,ENSG00000116560,ENSG00000176410,ENSG00000099783,ENSG00000157637,ENSG00000168918,ENSG00000161547,ENSG00000104044,ENSG00000162194,ENSG00000196793,ENSG00000170396,ENSG00000142408,ENSG00000130749,ENSG00000256223,ENSG00000118007,ENSG00000162415,ENSG00000188542,ENSG00000132773,ENSG00000037897,ENSG00000124193,ENSG00000088986,ENSG00000176022,ENSG00000087088,ENSG00000168906,ENSG00000019549…
TF	Factor: Egr-1; motif: NNCRCCCMCGCNN; match class: 1	TF:M12140_1	0.00603124	2.21959	1566	503	70	19937	1.77173	ENSG00000145022,ENSG00000116560,ENSG00000162194,ENSG00000170396,ENSG00000142408,ENSG00000180998,ENSG00000156398,ENSG00000174428,ENSG00000198093,ENSG00000131966,ENSG00000197016,ENSG00000032742,ENSG00000204366,ENSG00000153187,ENSG00000105355,ENSG00000116285,ENSG00000138030,ENSG00000101187,ENSG00000172830,ENSG00000080561,ENSG00000127585,ENSG00000197380,ENSG00000185100,ENSG00000131435,ENSG00000080854…
TF	Factor: E2F-1; motif: NGGGCGGGARV	TF:M07206	0.00638662	2.19473	14720	503	415	19937	1.11746	ENSG00000186529,ENSG00000104783,ENSG00000145022,ENSG00000124160,ENSG00000089280,ENSG00000116560,ENSG00000186377,ENSG00000168806,ENSG00000176410,ENSG00000120696,ENSG00000163453,ENSG00000136450,ENSG00000099783,ENSG00000157637,ENSG00000130635,ENSG00000256043,ENSG00000168918,ENSG00000128000,ENSG00000161547,ENSG00000104044,ENSG00000177946,ENSG00000162194,ENSG00000196793,ENSG00000083817,ENSG00000198440…
TF	Factor: CPBP; motif: SNCCCNN; match class: 1	TF:M01822_1	0.00654492	2.1841	18853	503	496	19937	1.04278	ENSG00000206530,ENSG00000186529,ENSG00000164411,ENSG00000104783,ENSG00000145022,ENSG00000124160,ENSG00000089280,ENSG00000116560,ENSG00000186377,ENSG00000154175,ENSG00000168806,ENSG00000176410,ENSG00000120696,ENSG00000163453,ENSG00000136450,ENSG00000099783,ENSG00000157637,ENSG00000130635,ENSG00000256043,ENSG00000168918,ENSG00000173678,ENSG00000128000,ENSG00000260097,ENSG00000170835,ENSG00000161547…
TF	Factor: WT1; motif: NNGGGNGGGSGN	TF:M07436	0.00677501	2.16909	6235	503	206	19937	1.30955	ENSG00000104783,ENSG00000145022,ENSG00000116560,ENSG00000186377,ENSG00000157637,ENSG00000170835,ENSG00000161547,ENSG00000177946,ENSG00000170396,ENSG00000142408,ENSG00000171033,ENSG00000180998,ENSG00000168255,ENSG00000130749,ENSG00000196152,ENSG00000118007,ENSG00000129159,ENSG00000174428,ENSG00000152256,ENSG00000124193,ENSG00000088986,ENSG00000176022,ENSG00000204569,ENSG00000168906,ENSG00000031003…
TF	Factor: E2F-1; motif: NGGGCGGGARV; match class: 1	TF:M07206_1	0.00678875	2.16821	10954	503	327	19937	1.18322	ENSG00000186529,ENSG00000145022,ENSG00000124160,ENSG00000089280,ENSG00000116560,ENSG00000186377,ENSG00000168806,ENSG00000176410,ENSG00000120696,ENSG00000163453,ENSG00000136450,ENSG00000099783,ENSG00000157637,ENSG00000256043,ENSG00000168918,ENSG00000128000,ENSG00000161547,ENSG00000177946,ENSG00000162194,ENSG00000083817,ENSG00000198440,ENSG00000170396,ENSG00000166704,ENSG00000171033,ENSG00000180998…
TF	Factor: Sp2; motif: NYSGCCCCGCCCCCY	TF:M03567	0.00745808	2.12737	7752	503	246	19937	1.2578	ENSG00000145022,ENSG00000089280,ENSG00000116560,ENSG00000176410,ENSG00000163453,ENSG00000099783,ENSG00000157637,ENSG00000161547,ENSG00000104044,ENSG00000170396,ENSG00000142408,ENSG00000171033,ENSG00000180998,ENSG00000130749,ENSG00000128973,ENSG00000256223,ENSG00000118007,ENSG00000162415,ENSG00000174428,ENSG00000188542,ENSG00000239900,ENSG00000124193,ENSG00000088986,ENSG00000168906,ENSG00000031003…
TF	Factor: SP2; motif: GNNGGGGGCGGGGSN; match class: 1	TF:M03807_1	0.00752855	2.12329	4221	503	150	19937	1.40854	ENSG00000116560,ENSG00000157637,ENSG00000161547,ENSG00000104044,ENSG00000142408,ENSG00000128973,ENSG00000256223,ENSG00000118007,ENSG00000162415,ENSG00000174428,ENSG00000188542,ENSG00000124193,ENSG00000088986,ENSG00000168906,ENSG00000031003,ENSG00000188191,ENSG00000180644,ENSG00000135829,ENSG00000173914,ENSG00000168824,ENSG00000158301,ENSG00000203666,ENSG00000175536,ENSG00000179886,ENSG00000176171…
TF	Factor: EKLF; motif: NGGGYGKGGCNNGG	TF:M09969	0.00812844	2.08999	4615	503	161	19937	1.38276	ENSG00000089280,ENSG00000116560,ENSG00000099783,ENSG00000161547,ENSG00000104044,ENSG00000142408,ENSG00000130749,ENSG00000128973,ENSG00000118007,ENSG00000132773,ENSG00000124193,ENSG00000088986,ENSG00000031003,ENSG00000188191,ENSG00000180644,ENSG00000121406,ENSG00000222009,ENSG00000135829,ENSG00000168824,ENSG00000131966,ENSG00000158301,ENSG00000203666,ENSG00000138002,ENSG00000188321,ENSG00000083750…
TF	Factor: E2F; motif: GGCGSG	TF:M00803	0.00945047	2.02455	13297	503	382	19937	1.13868	ENSG00000145022,ENSG00000124160,ENSG00000089280,ENSG00000116560,ENSG00000186377,ENSG00000168806,ENSG00000176410,ENSG00000120696,ENSG00000163453,ENSG00000099783,ENSG00000157637,ENSG00000130635,ENSG00000256043,ENSG00000161547,ENSG00000104044,ENSG00000177946,ENSG00000162194,ENSG00000196793,ENSG00000083817,ENSG00000198440,ENSG00000170396,ENSG00000166704,ENSG00000142408,ENSG00000171033,ENSG00000180998…
TF	Factor: E2F-1; motif: NNNNGGCGGGAARN; match class: 1	TF:M09892_1	0.00958247	2.01852	9255	503	284	19937	1.21628	ENSG00000145022,ENSG00000124160,ENSG00000089280,ENSG00000116560,ENSG00000186377,ENSG00000176410,ENSG00000120696,ENSG00000136450,ENSG00000099783,ENSG00000168918,ENSG00000161547,ENSG00000177946,ENSG00000083817,ENSG00000198440,ENSG00000170396,ENSG00000166704,ENSG00000171033,ENSG00000180998,ENSG00000168255,ENSG00000130749,ENSG00000196152,ENSG00000156398,ENSG00000162086,ENSG00000128973,ENSG00000196597…
TF	Factor: EGR1; motif: NCNCCGCCCCCGCN	TF:M07208	0.00960432	2.01753	6227	503	205	19937	1.30487	ENSG00000145022,ENSG00000116560,ENSG00000176410,ENSG00000163453,ENSG00000136450,ENSG00000157637,ENSG00000130635,ENSG00000177946,ENSG00000170396,ENSG00000142408,ENSG00000171033,ENSG00000180998,ENSG00000168255,ENSG00000196597,ENSG00000118007,ENSG00000129159,ENSG00000162415,ENSG00000127995,ENSG00000174428,ENSG00000188542,ENSG00000152256,ENSG00000124193,ENSG00000152270,ENSG00000088986,ENSG00000176022…
TF	Factor: E2F-3:FOXI1; motif: NGACACCGCGCCCAC	TF:M08208	0.0098274	2.00756	12700	503	368	19937	1.14851	ENSG00000186529,ENSG00000145022,ENSG00000124160,ENSG00000089280,ENSG00000116560,ENSG00000186377,ENSG00000120696,ENSG00000163453,ENSG00000136450,ENSG00000157637,ENSG00000130635,ENSG00000173678,ENSG00000128000,ENSG00000260097,ENSG00000170835,ENSG00000161547,ENSG00000177946,ENSG00000162194,ENSG00000196793,ENSG00000083817,ENSG00000170396,ENSG00000205238,ENSG00000166704,ENSG00000169288,ENSG00000171033…
TF	Factor: CTCF; motif: NCCRSTAGGGGGCGC; match class: 1	TF:M08911_1	0.0099133	2.00378	3961	503	142	19937	1.42094	ENSG00000124160,ENSG00000089280,ENSG00000130635,ENSG00000142408,ENSG00000168255,ENSG00000127720,ENSG00000256223,ENSG00000118007,ENSG00000129159,ENSG00000162415,ENSG00000127995,ENSG00000174428,ENSG00000037897,ENSG00000176022,ENSG00000263465,ENSG00000063438,ENSG00000204439,ENSG00000165102,ENSG00000173914,ENSG00000007541,ENSG00000090612,ENSG00000166261,ENSG00000203666,ENSG00000140470,ENSG00000175536…
TF	Factor: Spz1; motif: DNNGGRGGGWWNNNN	TF:M00446	0.00996485	2.00153	8747	503	271	19937	1.22801	ENSG00000206530,ENSG00000145022,ENSG00000124160,ENSG00000168806,ENSG00000176410,ENSG00000163453,ENSG00000136450,ENSG00000168918,ENSG00000260097,ENSG00000170835,ENSG00000161547,ENSG00000196793,ENSG00000083817,ENSG00000170396,ENSG00000166704,ENSG00000142408,ENSG00000171033,ENSG00000180998,ENSG00000168255,ENSG00000116977,ENSG00000130749,ENSG00000156398,ENSG00000128973,ENSG00000196597,ENSG00000118007…
TF	Factor: E2F; motif: GGCGSG; match class: 1	TF:M00803_1	0.0102965	1.98731	10301	503	310	19937	1.19282	ENSG00000145022,ENSG00000124160,ENSG00000089280,ENSG00000116560,ENSG00000186377,ENSG00000168806,ENSG00000176410,ENSG00000120696,ENSG00000163453,ENSG00000099783,ENSG00000157637,ENSG00000130635,ENSG00000256043,ENSG00000161547,ENSG00000177946,ENSG00000162194,ENSG00000196793,ENSG00000198440,ENSG00000170396,ENSG00000166704,ENSG00000142408,ENSG00000171033,ENSG00000180998,ENSG00000116977,ENSG00000196152…
TF	Factor: EGR1; motif: NACGCCCACGCANW	TF:M03896	0.0103329	1.98578	6159	503	203	19937	1.3064	ENSG00000164411,ENSG00000145022,ENSG00000089280,ENSG00000116560,ENSG00000136450,ENSG00000099783,ENSG00000157637,ENSG00000256043,ENSG00000161547,ENSG00000162194,ENSG00000170396,ENSG00000166704,ENSG00000142408,ENSG00000171033,ENSG00000180998,ENSG00000116977,ENSG00000156398,ENSG00000196659,ENSG00000256223,ENSG00000121390,ENSG00000129159,ENSG00000162415,ENSG00000127995,ENSG00000174428,ENSG00000188542…
TF	Factor: TIEG1; motif: NCCCNSNCCCCGCCCCC	TF:M12351	0.0107162	1.96996	12411	503	361	19937	1.1529	ENSG00000164411,ENSG00000104783,ENSG00000145022,ENSG00000124160,ENSG00000089280,ENSG00000116560,ENSG00000186377,ENSG00000176410,ENSG00000163453,ENSG00000136450,ENSG00000099783,ENSG00000157637,ENSG00000130635,ENSG00000168918,ENSG00000128000,ENSG00000260097,ENSG00000161547,ENSG00000104044,ENSG00000177946,ENSG00000162194,ENSG00000198440,ENSG00000170396,ENSG00000142408,ENSG00000171033,ENSG00000180998…
TF	Factor: NGFI-C; motif: WTGCGTGGGYGG; match class: 1	TF:M00244_1	0.0111852	1.95136	1779	503	76	19937	1.69328	ENSG00000145022,ENSG00000116560,ENSG00000163453,ENSG00000157637,ENSG00000170396,ENSG00000180998,ENSG00000156398,ENSG00000174428,ENSG00000037897,ENSG00000219481,ENSG00000222009,ENSG00000143353,ENSG00000158301,ENSG00000019485,ENSG00000235194,ENSG00000032742,ENSG00000204366,ENSG00000116285,ENSG00000130787,ENSG00000172840,ENSG00000101187,ENSG00000172830,ENSG00000080561,ENSG00000127585,ENSG00000185100…
TF	Factor: TF3C-beta; motif: CCNGGAGGGCTTCCTGGAGGAG	TF:M04863	0.0113371	1.9455	13748	503	392	19937	1.13016	ENSG00000206530,ENSG00000186529,ENSG00000164411,ENSG00000104783,ENSG00000145022,ENSG00000124160,ENSG00000089280,ENSG00000116560,ENSG00000186377,ENSG00000168806,ENSG00000176410,ENSG00000163453,ENSG00000099783,ENSG00000157637,ENSG00000130635,ENSG00000168918,ENSG00000128000,ENSG00000260097,ENSG00000104044,ENSG00000177946,ENSG00000162194,ENSG00000198440,ENSG00000170396,ENSG00000166704,ENSG00000142408…
TF	Factor: E2F-3:TBR2; motif: ANGTGYKANGGCGCSTTNNCRNNT	TF:M08207	0.0116116	1.93511	17242	503	467	19937	1.07355	ENSG00000206530,ENSG00000164411,ENSG00000145022,ENSG00000124160,ENSG00000089280,ENSG00000116560,ENSG00000186377,ENSG00000168806,ENSG00000176410,ENSG00000120696,ENSG00000163453,ENSG00000136450,ENSG00000099783,ENSG00000157637,ENSG00000130635,ENSG00000256043,ENSG00000168918,ENSG00000173678,ENSG00000128000,ENSG00000170835,ENSG00000161547,ENSG00000104044,ENSG00000177946,ENSG00000162194,ENSG00000196793…
TF	Factor: Sp1; motif: GGGGCGGGGT; match class: 1	TF:M00008_1	0.0122375	1.91231	4968	503	170	19937	1.35631	ENSG00000104783,ENSG00000145022,ENSG00000089280,ENSG00000116560,ENSG00000176410,ENSG00000161547,ENSG00000142408,ENSG00000128973,ENSG00000118007,ENSG00000129159,ENSG00000174428,ENSG00000152256,ENSG00000132773,ENSG00000124193,ENSG00000168906,ENSG00000031003,ENSG00000188191,ENSG00000135829,ENSG00000173914,ENSG00000127152,ENSG00000168824,ENSG00000007541,ENSG00000131966,ENSG00000166261,ENSG00000203666…
TF	Factor: AHR; motif: CACGCN	TF:M01855	0.0123054	1.9099	8571	503	266	19937	1.2301	ENSG00000164411,ENSG00000104783,ENSG00000145022,ENSG00000168806,ENSG00000176410,ENSG00000120696,ENSG00000163453,ENSG00000136450,ENSG00000130635,ENSG00000168918,ENSG00000128000,ENSG00000162194,ENSG00000083817,ENSG00000170396,ENSG00000142408,ENSG00000169288,ENSG00000171033,ENSG00000116977,ENSG00000130749,ENSG00000196152,ENSG00000156398,ENSG00000127720,ENSG00000162086,ENSG00000256223,ENSG00000205413…
TF	Factor: LKLF; motif: GGGGTGGKSN; match class: 1	TF:M07261_1	0.0126102	1.89928	4118	503	146	19937	1.40527	ENSG00000186529,ENSG00000089280,ENSG00000099783,ENSG00000168918,ENSG00000161547,ENSG00000170396,ENSG00000180998,ENSG00000168255,ENSG00000127720,ENSG00000118007,ENSG00000129159,ENSG00000162415,ENSG00000088986,ENSG00000063438,ENSG00000188191,ENSG00000121406,ENSG00000222009,ENSG00000254685,ENSG00000116455,ENSG00000177628,ENSG00000197852,ENSG00000019485,ENSG00000204366,ENSG00000184271,ENSG00000105355…
TF	Factor: LRF; motif: NGNAGNGGGTYN	TF:M04617	0.0135492	1.86809	6219	503	204	19937	1.30017	ENSG00000089280,ENSG00000176410,ENSG00000163453,ENSG00000136450,ENSG00000130635,ENSG00000256043,ENSG00000168918,ENSG00000104044,ENSG00000170396,ENSG00000142408,ENSG00000171033,ENSG00000168255,ENSG00000116977,ENSG00000130749,ENSG00000196152,ENSG00000156398,ENSG00000128973,ENSG00000129159,ENSG00000127995,ENSG00000188542,ENSG00000132773,ENSG00000124193,ENSG00000152270,ENSG00000088986,ENSG00000204569…
TF	Factor: Tax/CREB; motif: RTGACGCATAYCCCC; match class: 1	TF:M00115_1	0.0136168	1.86593	2923	503	111	19937	1.50517	ENSG00000164411,ENSG00000104783,ENSG00000124160,ENSG00000130635,ENSG00000173678,ENSG00000161547,ENSG00000198440,ENSG00000205238,ENSG00000171033,ENSG00000196152,ENSG00000127720,ENSG00000162086,ENSG00000256223,ENSG00000118007,ENSG00000155657,ENSG00000188542,ENSG00000152256,ENSG00000088986,ENSG00000176022,ENSG00000256537,ENSG00000198393,ENSG00000168824,ENSG00000131966,ENSG00000163389,ENSG00000114861…
TF	Factor: Sp3; motif: ASMCTTGGGSRGGG	TF:M00665	0.0136215	1.86578	7806	503	246	19937	1.2491	ENSG00000164411,ENSG00000124160,ENSG00000089280,ENSG00000186377,ENSG00000168806,ENSG00000104044,ENSG00000083817,ENSG00000142408,ENSG00000169288,ENSG00000156398,ENSG00000162086,ENSG00000128973,ENSG00000196597,ENSG00000256223,ENSG00000118007,ENSG00000129159,ENSG00000162415,ENSG00000155657,ENSG00000124193,ENSG00000152270,ENSG00000196653,ENSG00000088986,ENSG00000168906,ENSG00000019549,ENSG00000170382…
TF	Factor: Sp2; motif: GGSNNGGGGGCGGGGCCNGNGS	TF:M09658	0.0136817	1.86386	5302	503	179	19937	1.33815	ENSG00000145022,ENSG00000089280,ENSG00000116560,ENSG00000176410,ENSG00000136450,ENSG00000099783,ENSG00000157637,ENSG00000161547,ENSG00000142408,ENSG00000180998,ENSG00000127720,ENSG00000128973,ENSG00000256223,ENSG00000118007,ENSG00000129159,ENSG00000162415,ENSG00000127995,ENSG00000174428,ENSG00000188542,ENSG00000152256,ENSG00000124193,ENSG00000088986,ENSG00000168906,ENSG00000031003,ENSG00000188191…
TF	Factor: SP1; motif: CCCCKCCCCC	TF:M02281	0.0143584	1.84289	6522	503	212	19937	1.28839	ENSG00000164411,ENSG00000145022,ENSG00000089280,ENSG00000116560,ENSG00000176410,ENSG00000136450,ENSG00000157637,ENSG00000168918,ENSG00000177946,ENSG00000142408,ENSG00000171033,ENSG00000180998,ENSG00000168255,ENSG00000130749,ENSG00000196597,ENSG00000256223,ENSG00000118007,ENSG00000129159,ENSG00000162415,ENSG00000174428,ENSG00000188542,ENSG00000124193,ENSG00000088986,ENSG00000204569,ENSG00000031003…
TF	Factor: GCMa:Erg; motif: ATGCGGGCGGAARKG; match class: 1	TF:M08487_1	0.0144777	1.8393	8860	503	273	19937	1.2213	ENSG00000186529,ENSG00000104783,ENSG00000145022,ENSG00000089280,ENSG00000186377,ENSG00000154175,ENSG00000176410,ENSG00000136450,ENSG00000157637,ENSG00000130635,ENSG00000256043,ENSG00000128000,ENSG00000161547,ENSG00000104044,ENSG00000162194,ENSG00000170396,ENSG00000142408,ENSG00000169288,ENSG00000168255,ENSG00000130749,ENSG00000156398,ENSG00000127720,ENSG00000162086,ENSG00000128973,ENSG00000196597…
TF	Factor: BTEB2; motif: WGGGTGKGGCNGGN	TF:M09972	0.0147109	1.83236	9295	503	284	19937	1.21105	ENSG00000186529,ENSG00000164411,ENSG00000104783,ENSG00000145022,ENSG00000116560,ENSG00000186377,ENSG00000176410,ENSG00000136450,ENSG00000099783,ENSG00000130635,ENSG00000168918,ENSG00000173678,ENSG00000170835,ENSG00000161547,ENSG00000104044,ENSG00000196793,ENSG00000083817,ENSG00000198440,ENSG00000170396,ENSG00000205238,ENSG00000142408,ENSG00000171033,ENSG00000168255,ENSG00000130749,ENSG00000127720…
TF	Factor: BTEB3; motif: CCNNSCCNSCCCCKCCCCC	TF:M09826	0.0153558	1.81373	11566	503	340	19937	1.16517	ENSG00000186529,ENSG00000104783,ENSG00000145022,ENSG00000124160,ENSG00000089280,ENSG00000116560,ENSG00000186377,ENSG00000176410,ENSG00000136450,ENSG00000099783,ENSG00000157637,ENSG00000130635,ENSG00000168918,ENSG00000128000,ENSG00000170835,ENSG00000161547,ENSG00000104044,ENSG00000170396,ENSG00000142408,ENSG00000171033,ENSG00000180998,ENSG00000168255,ENSG00000130749,ENSG00000156398,ENSG00000128973…
TF	Factor: E2F-4; motif: GCGGGAAANA	TF:M02090	0.0174521	1.75815	12078	503	352	19937	1.15515	ENSG00000186529,ENSG00000164411,ENSG00000145022,ENSG00000124160,ENSG00000089280,ENSG00000116560,ENSG00000186377,ENSG00000168806,ENSG00000176410,ENSG00000120696,ENSG00000163453,ENSG00000136450,ENSG00000099783,ENSG00000130635,ENSG00000168918,ENSG00000161547,ENSG00000196793,ENSG00000083817,ENSG00000198440,ENSG00000170396,ENSG00000166704,ENSG00000169288,ENSG00000180998,ENSG00000168255,ENSG00000130749…
TF	Factor: Churchill; motif: CGGGNN	TF:M00986	0.0177284	1.75133	14316	503	404	19937	1.11854	ENSG00000186529,ENSG00000164411,ENSG00000104783,ENSG00000145022,ENSG00000124160,ENSG00000116560,ENSG00000154175,ENSG00000168806,ENSG00000176410,ENSG00000163453,ENSG00000136450,ENSG00000099783,ENSG00000157637,ENSG00000130635,ENSG00000256043,ENSG00000168918,ENSG00000161547,ENSG00000104044,ENSG00000177946,ENSG00000196793,ENSG00000083817,ENSG00000170396,ENSG00000142408,ENSG00000171033,ENSG00000180998…
TF	Factor: CPBP; motif: GNNRGGGHGGGGNNGGGRN; match class: 1	TF:M09973_1	0.0181826	1.74034	6655	503	215	19937	1.28051	ENSG00000104783,ENSG00000145022,ENSG00000186377,ENSG00000176410,ENSG00000099783,ENSG00000128000,ENSG00000161547,ENSG00000170396,ENSG00000142408,ENSG00000171033,ENSG00000168255,ENSG00000128973,ENSG00000118007,ENSG00000129159,ENSG00000174428,ENSG00000124193,ENSG00000088986,ENSG00000168906,ENSG00000031003,ENSG00000188191,ENSG00000180644,ENSG00000135829,ENSG00000165102,ENSG00000127152,ENSG00000164574…
TF	Factor: Zic1; motif: KGGGTGGTC; match class: 1	TF:M00448_1	0.0183155	1.73718	4357	503	152	19937	1.38276	ENSG00000186529,ENSG00000116560,ENSG00000186377,ENSG00000168806,ENSG00000176410,ENSG00000157637,ENSG00000130635,ENSG00000168918,ENSG00000173678,ENSG00000260097,ENSG00000170835,ENSG00000170396,ENSG00000205238,ENSG00000166704,ENSG00000169288,ENSG00000180998,ENSG00000130749,ENSG00000121390,ENSG00000118007,ENSG00000037897,ENSG00000197557,ENSG00000088986,ENSG00000204569,ENSG00000168906,ENSG00000031003…
TF	Factor: Sp1; motif: NWRGCCACGCCCMCN; match class: 1	TF:M12152_1	0.018694	1.7283	2876	503	109	19937	1.50221	ENSG00000089280,ENSG00000157637,ENSG00000161547,ENSG00000104044,ENSG00000162194,ENSG00000142408,ENSG00000037897,ENSG00000088986,ENSG00000031003,ENSG00000188191,ENSG00000180644,ENSG00000135829,ENSG00000165102,ENSG00000168824,ENSG00000007541,ENSG00000175536,ENSG00000176171,ENSG00000197016,ENSG00000204366,ENSG00000153187,ENSG00000105355,ENSG00000130787,ENSG00000138030,ENSG00000124920,ENSG00000155158…
TF	Factor: WT1; motif: NGCGGGGGGGTSMMCYN	TF:M05327	0.0191169	1.71858	5548	503	185	19937	1.32168	ENSG00000116560,ENSG00000186377,ENSG00000176410,ENSG00000099783,ENSG00000157637,ENSG00000130635,ENSG00000128000,ENSG00000161547,ENSG00000196793,ENSG00000083817,ENSG00000170396,ENSG00000142408,ENSG00000180998,ENSG00000168255,ENSG00000118007,ENSG00000129159,ENSG00000127995,ENSG00000037897,ENSG00000124193,ENSG00000152270,ENSG00000088986,ENSG00000063438,ENSG00000188191,ENSG00000204439,ENSG00000165102…
TF	Factor: LKLF; motif: GGGGTGGKSN	TF:M07261	0.0194921	1.71014	9879	503	298	19937	1.19563	ENSG00000206530,ENSG00000186529,ENSG00000104783,ENSG00000089280,ENSG00000116560,ENSG00000186377,ENSG00000154175,ENSG00000163453,ENSG00000136450,ENSG00000099783,ENSG00000157637,ENSG00000130635,ENSG00000256043,ENSG00000168918,ENSG00000128000,ENSG00000161547,ENSG00000198440,ENSG00000170396,ENSG00000171033,ENSG00000180998,ENSG00000168255,ENSG00000116977,ENSG00000130749,ENSG00000196152,ENSG00000162669…
TF	Factor: AP-2alpha; motif: NSCCNCRGGSN	TF:M07348	0.0199621	1.69979	8111	503	253	19937	1.23634	ENSG00000186529,ENSG00000145022,ENSG00000124160,ENSG00000089280,ENSG00000116560,ENSG00000186377,ENSG00000168806,ENSG00000163453,ENSG00000099783,ENSG00000157637,ENSG00000130635,ENSG00000128000,ENSG00000260097,ENSG00000104044,ENSG00000177946,ENSG00000196793,ENSG00000198440,ENSG00000166704,ENSG00000142408,ENSG00000169288,ENSG00000171033,ENSG00000180998,ENSG00000168255,ENSG00000116977,ENSG00000162669…
TF	Factor: ZBP89; motif: CCCCKCCCCCNN	TF:M07397	0.0207258	1.68349	7195	503	229	19937	1.26153	ENSG00000164411,ENSG00000145022,ENSG00000089280,ENSG00000116560,ENSG00000186377,ENSG00000176410,ENSG00000136450,ENSG00000157637,ENSG00000130635,ENSG00000168918,ENSG00000177946,ENSG00000170396,ENSG00000142408,ENSG00000171033,ENSG00000180998,ENSG00000168255,ENSG00000130749,ENSG00000196597,ENSG00000256223,ENSG00000118007,ENSG00000129159,ENSG00000162415,ENSG00000174428,ENSG00000188542,ENSG00000124193…
TF	Factor: SP1; motif: GGGGYGGGGNS; match class: 1	TF:M01303_1	0.0210089	1.6776	3529	503	128	19937	1.43764	ENSG00000099783,ENSG00000161547,ENSG00000142408,ENSG00000180998,ENSG00000168255,ENSG00000128973,ENSG00000118007,ENSG00000162415,ENSG00000088986,ENSG00000168906,ENSG00000188191,ENSG00000173914,ENSG00000127152,ENSG00000168824,ENSG00000203666,ENSG00000175536,ENSG00000179886,ENSG00000176171,ENSG00000019485,ENSG00000137210,ENSG00000204366,ENSG00000112149,ENSG00000153187,ENSG00000184271,ENSG00000130787…
TF	Factor: CTCF; motif: NCCRSTAGGGGGCGC	TF:M08911	0.0219716	1.65814	9175	503	280	19937	1.20961	ENSG00000104783,ENSG00000124160,ENSG00000089280,ENSG00000116560,ENSG00000157637,ENSG00000130635,ENSG00000256043,ENSG00000168918,ENSG00000173678,ENSG00000161547,ENSG00000104044,ENSG00000196793,ENSG00000205238,ENSG00000142408,ENSG00000168255,ENSG00000130749,ENSG00000127720,ENSG00000162086,ENSG00000196597,ENSG00000256223,ENSG00000118007,ENSG00000129159,ENSG00000162415,ENSG00000127995,ENSG00000174428…
TF	Factor: AP-2beta; motif: GCNNNGGSCNGVGGGN	TF:M01858	0.0220252	1.65708	7467	503	236	19937	1.25273	ENSG00000186377,ENSG00000176410,ENSG00000157637,ENSG00000130635,ENSG00000168918,ENSG00000161547,ENSG00000104044,ENSG00000162194,ENSG00000142408,ENSG00000180998,ENSG00000162086,ENSG00000196597,ENSG00000256223,ENSG00000118007,ENSG00000162415,ENSG00000127995,ENSG00000174428,ENSG00000188542,ENSG00000152270,ENSG00000167384,ENSG00000088986,ENSG00000176022,ENSG00000087088,ENSG00000219481,ENSG00000063438…
TF	Factor: NF-KAPPAB1; motif: NGGKRNTTYCCCN	TF:M08952	0.0228092	1.64189	7815	503	245	19937	1.24259	ENSG00000186529,ENSG00000164411,ENSG00000104783,ENSG00000176410,ENSG00000136450,ENSG00000099783,ENSG00000157637,ENSG00000130635,ENSG00000168918,ENSG00000260097,ENSG00000170835,ENSG00000161547,ENSG00000177946,ENSG00000162194,ENSG00000083817,ENSG00000198440,ENSG00000166704,ENSG00000171033,ENSG00000168255,ENSG00000156398,ENSG00000256223,ENSG00000104381,ENSG00000118007,ENSG00000129159,ENSG00000162415…
TF	Factor: GKLF; motif: NNCCMCRCCCN	TF:M12173	0.0231217	1.63598	10096	503	303	19937	1.18956	ENSG00000145022,ENSG00000089280,ENSG00000116560,ENSG00000176410,ENSG00000163453,ENSG00000099783,ENSG00000157637,ENSG00000168918,ENSG00000128000,ENSG00000170835,ENSG00000161547,ENSG00000104044,ENSG00000162194,ENSG00000196793,ENSG00000170396,ENSG00000166704,ENSG00000142408,ENSG00000180998,ENSG00000168255,ENSG00000130749,ENSG00000156398,ENSG00000128973,ENSG00000256223,ENSG00000118007,ENSG00000162415…
TF	Factor: AP-2gamma:Elk-1; motif: NGCCKNRGGSGRCGGAAGTG	TF:M08441	0.0244965	1.6109	16505	503	451	19937	1.08306	ENSG00000206530,ENSG00000186529,ENSG00000164411,ENSG00000145022,ENSG00000124160,ENSG00000089280,ENSG00000116560,ENSG00000186377,ENSG00000168806,ENSG00000176410,ENSG00000120696,ENSG00000163453,ENSG00000136450,ENSG00000099783,ENSG00000157637,ENSG00000130635,ENSG00000256043,ENSG00000168918,ENSG00000173678,ENSG00000128000,ENSG00000170835,ENSG00000161547,ENSG00000104044,ENSG00000177946,ENSG00000162194…
TF	Factor: Sp1; motif: GGNDGGRGGCGGGG; match class: 1	TF:M04953_1	0.0262585	1.58073	4102	503	144	19937	1.39142	ENSG00000089280,ENSG00000176410,ENSG00000177946,ENSG00000142408,ENSG00000180998,ENSG00000168255,ENSG00000130749,ENSG00000256223,ENSG00000118007,ENSG00000129159,ENSG00000174428,ENSG00000124193,ENSG00000088986,ENSG00000031003,ENSG00000188191,ENSG00000180644,ENSG00000222009,ENSG00000135829,ENSG00000173914,ENSG00000127152,ENSG00000168824,ENSG00000007541,ENSG00000168772,ENSG00000203666,ENSG00000188321…
TF	Factor: NF-KAPPAB1; motif: NGGKRNTTYCCCN; match class: 1	TF:M08952_1	0.0263553	1.57913	3476	503	126	19937	1.43675	ENSG00000176410,ENSG00000099783,ENSG00000130635,ENSG00000260097,ENSG00000161547,ENSG00000177946,ENSG00000171033,ENSG00000168255,ENSG00000156398,ENSG00000118007,ENSG00000162415,ENSG00000174428,ENSG00000136161,ENSG00000219481,ENSG00000063438,ENSG00000188191,ENSG00000222009,ENSG00000204439,ENSG00000168824,ENSG00000007541,ENSG00000146006,ENSG00000188321,ENSG00000117461,ENSG00000163389,ENSG00000141510…
TF	Factor: AP-2alphaA; motif: ANMGCCTNAGGCKNT	TF:M01047	0.0268771	1.57062	9313	503	283	19937	1.20445	ENSG00000206530,ENSG00000186529,ENSG00000145022,ENSG00000124160,ENSG00000116560,ENSG00000186377,ENSG00000168806,ENSG00000163453,ENSG00000136450,ENSG00000099783,ENSG00000157637,ENSG00000130635,ENSG00000260097,ENSG00000161547,ENSG00000104044,ENSG00000177946,ENSG00000196793,ENSG00000083817,ENSG00000198440,ENSG00000166704,ENSG00000142408,ENSG00000169288,ENSG00000180998,ENSG00000168255,ENSG00000116977…
TF	Factor: AP-2alphaA; motif: ANMGCCTNAGGCKNT; match class: 1	TF:M01047_1	0.0268771	1.57062	9313	503	283	19937	1.20445	ENSG00000206530,ENSG00000186529,ENSG00000145022,ENSG00000124160,ENSG00000116560,ENSG00000186377,ENSG00000168806,ENSG00000163453,ENSG00000136450,ENSG00000099783,ENSG00000157637,ENSG00000130635,ENSG00000260097,ENSG00000161547,ENSG00000104044,ENSG00000177946,ENSG00000196793,ENSG00000083817,ENSG00000198440,ENSG00000166704,ENSG00000142408,ENSG00000169288,ENSG00000180998,ENSG00000168255,ENSG00000116977…
TF	Factor: ETF; motif: GVGGMGG; match class: 1	TF:M00695_1	0.0280674	1.5518	7071	503	225	19937	1.26123	ENSG00000145022,ENSG00000124160,ENSG00000089280,ENSG00000116560,ENSG00000163453,ENSG00000136450,ENSG00000099783,ENSG00000157637,ENSG00000130635,ENSG00000256043,ENSG00000177946,ENSG00000083817,ENSG00000170396,ENSG00000142408,ENSG00000171033,ENSG00000180998,ENSG00000168255,ENSG00000162086,ENSG00000128973,ENSG00000196597,ENSG00000256223,ENSG00000118007,ENSG00000129159,ENSG00000162415,ENSG00000127995…
TF	Factor: ZNF511; motif: GGRRGRGGCWGNG	TF:M09738	0.0281105	1.55113	10966	503	324	19937	1.17109	ENSG00000186529,ENSG00000104783,ENSG00000124160,ENSG00000116560,ENSG00000186377,ENSG00000176410,ENSG00000163453,ENSG00000157637,ENSG00000256043,ENSG00000161547,ENSG00000177946,ENSG00000162194,ENSG00000083817,ENSG00000198440,ENSG00000170396,ENSG00000142408,ENSG00000180998,ENSG00000168255,ENSG00000130749,ENSG00000162669,ENSG00000156398,ENSG00000127720,ENSG00000128973,ENSG00000196597,ENSG00000104381…
TF	Factor: KLF15; motif: RCCACGCCCCCC	TF:M12157	0.0316129	1.50013	3627	503	130	19937	1.42065	ENSG00000089280,ENSG00000176410,ENSG00000099783,ENSG00000168918,ENSG00000104044,ENSG00000162194,ENSG00000196793,ENSG00000170396,ENSG00000142408,ENSG00000156398,ENSG00000256223,ENSG00000118007,ENSG00000162415,ENSG00000132773,ENSG00000037897,ENSG00000176022,ENSG00000031003,ENSG00000188191,ENSG00000180644,ENSG00000135829,ENSG00000198393,ENSG00000173914,ENSG00000254685,ENSG00000168824,ENSG00000007541…
TF	Factor: BTEB4; motif: NCCACGCCCM; match class: 1	TF:M12186_1	0.0322592	1.49135	3977	503	140	19937	1.39529	ENSG00000089280,ENSG00000099783,ENSG00000170835,ENSG00000161547,ENSG00000104044,ENSG00000162194,ENSG00000196793,ENSG00000142408,ENSG00000156398,ENSG00000128973,ENSG00000118007,ENSG00000162415,ENSG00000132773,ENSG00000167384,ENSG00000168906,ENSG00000031003,ENSG00000188191,ENSG00000204439,ENSG00000135829,ENSG00000198393,ENSG00000173914,ENSG00000168824,ENSG00000131966,ENSG00000203666,ENSG00000175536…
TF	Factor: Egr-1; motif: ACCGCCC	TF:M04918	0.033956	1.46908	5670	503	187	19937	1.30723	ENSG00000089280,ENSG00000116560,ENSG00000176410,ENSG00000120696,ENSG00000163453,ENSG00000136450,ENSG00000099783,ENSG00000157637,ENSG00000161547,ENSG00000177946,ENSG00000180998,ENSG00000168255,ENSG00000196152,ENSG00000162086,ENSG00000128973,ENSG00000121390,ENSG00000118007,ENSG00000174428,ENSG00000188542,ENSG00000156239,ENSG00000198093,ENSG00000037897,ENSG00000124193,ENSG00000176022,ENSG00000087088…
TF	Factor: NGFI-C; motif: WTGCGTGGGYGG	TF:M00244	0.0340785	1.46752	6225	503	202	19937	1.28619	ENSG00000145022,ENSG00000089280,ENSG00000116560,ENSG00000163453,ENSG00000157637,ENSG00000104044,ENSG00000170396,ENSG00000171033,ENSG00000180998,ENSG00000130749,ENSG00000196152,ENSG00000156398,ENSG00000118007,ENSG00000129159,ENSG00000162415,ENSG00000127995,ENSG00000174428,ENSG00000198093,ENSG00000037897,ENSG00000088986,ENSG00000176022,ENSG00000263465,ENSG00000031003,ENSG00000170961,ENSG00000219481…
TF	Factor: Egr-1; motif: GCGGGGGCGG; match class: 1	TF:M01873_1	0.0350842	1.45489	2682	503	102	19937	1.50742	ENSG00000145022,ENSG00000116560,ENSG00000157637,ENSG00000170396,ENSG00000142408,ENSG00000180998,ENSG00000118007,ENSG00000162415,ENSG00000174428,ENSG00000176022,ENSG00000031003,ENSG00000135829,ENSG00000165102,ENSG00000127152,ENSG00000131966,ENSG00000187676,ENSG00000235194,ENSG00000114861,ENSG00000197016,ENSG00000032742,ENSG00000204366,ENSG00000170836,ENSG00000112149,ENSG00000153187,ENSG00000184271…
TF	Factor: FKLF; motif: BGGGNGGVMD	TF:M01837	0.0357124	1.44718	5491	503	182	19937	1.31375	ENSG00000186529,ENSG00000089280,ENSG00000116560,ENSG00000186377,ENSG00000176410,ENSG00000157637,ENSG00000130635,ENSG00000168918,ENSG00000128000,ENSG00000161547,ENSG00000177946,ENSG00000170396,ENSG00000142408,ENSG00000180998,ENSG00000168255,ENSG00000116977,ENSG00000130749,ENSG00000156398,ENSG00000162086,ENSG00000256223,ENSG00000121390,ENSG00000118007,ENSG00000129159,ENSG00000152256,ENSG00000204569…
TF	Factor: SP2; motif: GGGCGGGAC; match class: 1	TF:M01783_1	0.036178	1.44155	4374	503	151	19937	1.36833	ENSG00000176410,ENSG00000163453,ENSG00000161547,ENSG00000104044,ENSG00000130749,ENSG00000162669,ENSG00000256223,ENSG00000129159,ENSG00000188542,ENSG00000152256,ENSG00000239900,ENSG00000124193,ENSG00000088986,ENSG00000168906,ENSG00000031003,ENSG00000063438,ENSG00000188191,ENSG00000180644,ENSG00000135829,ENSG00000143353,ENSG00000164574,ENSG00000158301,ENSG00000166261,ENSG00000203666,ENSG00000140470…
TF	Factor: TIEG1; motif: NCCCNSNCCCCGCCCCC; match class: 1	TF:M12351_1	0.0370091	1.43169	8247	503	255	19937	1.22556	ENSG00000164411,ENSG00000145022,ENSG00000124160,ENSG00000089280,ENSG00000116560,ENSG00000176410,ENSG00000136450,ENSG00000099783,ENSG00000130635,ENSG00000161547,ENSG00000104044,ENSG00000170396,ENSG00000142408,ENSG00000180998,ENSG00000168255,ENSG00000130749,ENSG00000128973,ENSG00000196597,ENSG00000256223,ENSG00000118007,ENSG00000129159,ENSG00000162415,ENSG00000174428,ENSG00000188542,ENSG00000152256…
TF	Factor: SP1; motif: NRGKGGGCGGGGCN; match class: 1	TF:M09765_1	0.0380816	1.41928	3330	503	121	19937	1.44023	ENSG00000089280,ENSG00000116560,ENSG00000157637,ENSG00000161547,ENSG00000104044,ENSG00000142408,ENSG00000130749,ENSG00000118007,ENSG00000174428,ENSG00000124193,ENSG00000088986,ENSG00000168906,ENSG00000031003,ENSG00000188191,ENSG00000180644,ENSG00000135829,ENSG00000173914,ENSG00000127152,ENSG00000168824,ENSG00000131966,ENSG00000203666,ENSG00000175536,ENSG00000179886,ENSG00000176171,ENSG00000019485…
TF	Factor: MAZ; motif: GGGGGAGGGGGNGRGRRRGNRG	TF:M09984	0.041724	1.37961	9634	503	290	19937	1.19312	ENSG00000104783,ENSG00000145022,ENSG00000116560,ENSG00000186377,ENSG00000136450,ENSG00000099783,ENSG00000157637,ENSG00000130635,ENSG00000168918,ENSG00000161547,ENSG00000177946,ENSG00000170396,ENSG00000142408,ENSG00000169288,ENSG00000171033,ENSG00000180998,ENSG00000168255,ENSG00000156398,ENSG00000128973,ENSG00000118007,ENSG00000129159,ENSG00000162415,ENSG00000127995,ENSG00000174428,ENSG00000136161…
TF	Factor: Pax-5; motif: BCNNNRNGCANBGNTGNRTAGCSGCHNB	TF:M00143	0.0431368	1.36515	11501	503	336	19937	1.15797	ENSG00000186529,ENSG00000164411,ENSG00000104783,ENSG00000089280,ENSG00000186377,ENSG00000136450,ENSG00000099783,ENSG00000157637,ENSG00000130635,ENSG00000256043,ENSG00000168918,ENSG00000173678,ENSG00000161547,ENSG00000104044,ENSG00000177946,ENSG00000162194,ENSG00000083817,ENSG00000198440,ENSG00000170396,ENSG00000205238,ENSG00000166704,ENSG00000142408,ENSG00000169288,ENSG00000171033,ENSG00000180998…
TF	Factor: TCF-1; motif: ACATCGRGRCGCTGW	TF:M11601	0.0453	1.3439	14980	503	417	19937	1.10336	ENSG00000164411,ENSG00000104783,ENSG00000145022,ENSG00000124160,ENSG00000089280,ENSG00000116560,ENSG00000186377,ENSG00000154175,ENSG00000168806,ENSG00000176410,ENSG00000120696,ENSG00000163453,ENSG00000136450,ENSG00000099783,ENSG00000157637,ENSG00000130635,ENSG00000168918,ENSG00000128000,ENSG00000161547,ENSG00000104044,ENSG00000177946,ENSG00000162194,ENSG00000196793,ENSG00000083817,ENSG00000198440…
TF	Factor: SP1; motif: NCCCCKCCCCC; match class: 1	TF:M07226_1	0.0456194	1.34085	3933	503	138	19937	1.39074	ENSG00000089280,ENSG00000161547,ENSG00000142408,ENSG00000118007,ENSG00000129159,ENSG00000174428,ENSG00000124193,ENSG00000088986,ENSG00000168906,ENSG00000031003,ENSG00000188191,ENSG00000135829,ENSG00000173914,ENSG00000127152,ENSG00000168824,ENSG00000007541,ENSG00000168772,ENSG00000203666,ENSG00000198131,ENSG00000175536,ENSG00000179886,ENSG00000176171,ENSG00000019485,ENSG00000137210,ENSG00000114861…
TF	Factor: Hey1; motif: NGCRCGYGYN; match class: 1	TF:M11058_1	0.0461037	1.33626	11015	503	324	19937	1.16588	ENSG00000206530,ENSG00000164411,ENSG00000104783,ENSG00000145022,ENSG00000124160,ENSG00000089280,ENSG00000186377,ENSG00000168806,ENSG00000176410,ENSG00000163453,ENSG00000136450,ENSG00000099783,ENSG00000130635,ENSG00000256043,ENSG00000168918,ENSG00000260097,ENSG00000170835,ENSG00000161547,ENSG00000104044,ENSG00000177946,ENSG00000162194,ENSG00000196793,ENSG00000198440,ENSG00000166704,ENSG00000142408…
TF	Factor: ZF5; motif: NGAGCGCGC	TF:M10111	0.046116	1.33615	2666	503	101	19937	1.5016	ENSG00000163453,ENSG00000130635,ENSG00000256043,ENSG00000161547,ENSG00000166704,ENSG00000162669,ENSG00000128973,ENSG00000118007,ENSG00000129159,ENSG00000162415,ENSG00000188542,ENSG00000152256,ENSG00000124193,ENSG00000176022,ENSG00000168906,ENSG00000219481,ENSG00000161551,ENSG00000143353,ENSG00000203666,ENSG00000182810,ENSG00000140470,ENSG00000198890,ENSG00000117461,ENSG00000175536,ENSG00000164002…
TF	Factor: Zic3; motif: NGGGKGGTC; match class: 1	TF:M00450_1	0.0468764	1.32905	7999	503	248	19937	1.22888	ENSG00000186529,ENSG00000104783,ENSG00000145022,ENSG00000116560,ENSG00000176410,ENSG00000136450,ENSG00000157637,ENSG00000168918,ENSG00000173678,ENSG00000128000,ENSG00000170835,ENSG00000161547,ENSG00000196793,ENSG00000205238,ENSG00000166704,ENSG00000142408,ENSG00000130749,ENSG00000196152,ENSG00000127720,ENSG00000121390,ENSG00000118007,ENSG00000129159,ENSG00000162415,ENSG00000136161,ENSG00000214300…
TF	Factor: SMAD3; motif: TGTCTGTCT	TF:M00701	0.0470988	1.32699	4182	503	145	19937	1.37428	ENSG00000164411,ENSG00000186377,ENSG00000163453,ENSG00000157637,ENSG00000173678,ENSG00000170835,ENSG00000170396,ENSG00000205238,ENSG00000116977,ENSG00000162669,ENSG00000128973,ENSG00000205413,ENSG00000162415,ENSG00000127995,ENSG00000136161,ENSG00000196653,ENSG00000176022,ENSG00000087088,ENSG00000168906,ENSG00000019549,ENSG00000131848,ENSG00000170382,ENSG00000219481,ENSG00000023041,ENSG00000152782…
TF	Factor: E2F-1:HES-7; motif: GGCRCGTGSYNNWNGGCGCSM	TF:M08525	0.0476658	1.32179	17242	503	465	19937	1.06895	ENSG00000206530,ENSG00000186529,ENSG00000164411,ENSG00000104783,ENSG00000145022,ENSG00000124160,ENSG00000089280,ENSG00000116560,ENSG00000168806,ENSG00000176410,ENSG00000120696,ENSG00000163453,ENSG00000136450,ENSG00000099783,ENSG00000157637,ENSG00000130635,ENSG00000256043,ENSG00000168918,ENSG00000128000,ENSG00000260097,ENSG00000170835,ENSG00000161547,ENSG00000104044,ENSG00000177946,ENSG00000162194…
TF	Factor: EGR-1; motif: TGCGTGGGCGK; match class: 1	TF:M01972_1	0.0488711	1.31095	1479	503	64	19937	1.71516	ENSG00000145022,ENSG00000142408,ENSG00000180998,ENSG00000156398,ENSG00000174428,ENSG00000176022,ENSG00000163389,ENSG00000197016,ENSG00000032742,ENSG00000204366,ENSG00000153187,ENSG00000116285,ENSG00000144485,ENSG00000138030,ENSG00000101187,ENSG00000172830,ENSG00000080561,ENSG00000185100,ENSG00000131435,ENSG00000080854,ENSG00000170500,ENSG00000126458,ENSG00000091490,ENSG00000010404,ENSG00000135686…
HPA	cerebral cortex; endothelial cells[High]	HPA:0100203	0.0370519	1.43119	404	305	25	10719	2.17477	ENSG00000145022,ENSG00000089280,ENSG00000116560,ENSG00000136450,ENSG00000099783,ENSG00000121390,ENSG00000118007,ENSG00000132773,ENSG00000023041,ENSG00000177628,ENSG00000198131,ENSG00000019485,ENSG00000153187,ENSG00000131269,ENSG00000037042,ENSG00000172340,ENSG00000024422,ENSG00000126602,ENSG00000092621,ENSG00000165475,ENSG00000104976,ENSG00000132688,ENSG00000187837,ENSG00000162645,ENSG00000172020
CORUM	DGCR8 multiprotein complex	CORUM:3082	0.00491018	2.3089	10	74	4	3625	19.5946	ENSG00000089280,ENSG00000135829,ENSG00000153187,ENSG00000044574

## Sheet: gprofiler - down
source	term_name	term_id	adjusted_p_value	negative_log10_of_adjusted_p_value	term_size	query_size	intersection_size	effective_domain_size	enrichment	intersections
GO:MF	DNA binding	GO:0003677	1.53221e-05	4.81468	2485	152	47	18134	2.25643	ENSG00000089280,ENSG00000116560,ENSG00000128000,ENSG00000177946,ENSG00000196793,ENSG00000083817,ENSG00000198440,ENSG00000166704,ENSG00000285437,ENSG00000196152,ENSG00000162086,ENSG00000196597,ENSG00000256223,ENSG00000121390,ENSG00000174428,ENSG00000198093,ENSG00000167384,ENSG00000196653,ENSG00000204569,ENSG00000019549,ENSG00000131848,ENSG00000180626,ENSG00000168255,ENSG00000286169,ENSG00000121406…
GO:MF	nucleic acid binding	GO:0003676	0.000130115	3.88567	4338	152	64	18134	1.76011	ENSG00000124160,ENSG00000089280,ENSG00000116560,ENSG00000136450,ENSG00000099783,ENSG00000128000,ENSG00000161547,ENSG00000177946,ENSG00000196793,ENSG00000083817,ENSG00000198440,ENSG00000170396,ENSG00000166704,ENSG00000169288,ENSG00000285437,ENSG00000130749,ENSG00000196152,ENSG00000162669,ENSG00000162086,ENSG00000196597,ENSG00000256223,ENSG00000121390,ENSG00000174428,ENSG00000156239,ENSG00000132773…
GO:MF	transferase activity, transferring hexosyl groups	GO:0016758	0.0346012	1.46091	216	152	8	18134	4.41862	ENSG00000176022,ENSG00000170961,ENSG00000164574,ENSG00000007541,ENSG00000177628,ENSG00000214654,ENSG00000163389,ENSG00000187676
GO:MF	transferase activity, transferring one-carbon groups	GO:0016741	0.0346012	1.46091	229	152	8	18134	4.16778	ENSG00000168806,ENSG00000127720,ENSG00000156239,ENSG00000037897,ENSG00000198890,ENSG00000019485,ENSG00000170364,ENSG00000150756
GO:MF	UDP-glycosyltransferase activity	GO:0008194	0.0346012	1.46091	152	152	7	18134	5.4942	ENSG00000176022,ENSG00000170961,ENSG00000164574,ENSG00000007541,ENSG00000214654,ENSG00000163389,ENSG00000187676
GO:MF	DNA topoisomerase binding	GO:0044547	0.0346012	1.46091	5	152	2	18134	47.7211	ENSG00000136450,ENSG00000170364
GO:MF	methyltransferase activity	GO:0008168	0.0346012	1.46091	219	152	8	18134	4.35809	ENSG00000168806,ENSG00000127720,ENSG00000156239,ENSG00000037897,ENSG00000198890,ENSG00000019485,ENSG00000170364,ENSG00000150756
GO:MF	metal ion binding	GO:0046872	0.0346012	1.46091	4222	152	53	18134	1.49764	ENSG00000186529,ENSG00000089280,ENSG00000186377,ENSG00000130635,ENSG00000128000,ENSG00000196793,ENSG00000083817,ENSG00000198440,ENSG00000170396,ENSG00000166704,ENSG00000130749,ENSG00000196152,ENSG00000162086,ENSG00000196597,ENSG00000256223,ENSG00000162415,ENSG00000155657,ENSG00000132773,ENSG00000198093,ENSG00000152270,ENSG00000167384,ENSG00000196653,ENSG00000204569,ENSG00000168906,ENSG00000019549…
GO:MF	RNA polymerase II activity	GO:0001055	0.0346012	1.46091	5	152	2	18134	47.7211	ENSG00000285437,ENSG00000168255
GO:MF	intraciliary transport particle B binding	GO:0120170	0.0419036	1.37775	6	152	2	18134	39.7675	ENSG00000196659,ENSG00000197557
GO:MF	cation binding	GO:0043169	0.0499105	1.30181	4316	152	53	18134	1.46502	ENSG00000186529,ENSG00000089280,ENSG00000186377,ENSG00000130635,ENSG00000128000,ENSG00000196793,ENSG00000083817,ENSG00000198440,ENSG00000170396,ENSG00000166704,ENSG00000130749,ENSG00000196152,ENSG00000162086,ENSG00000196597,ENSG00000256223,ENSG00000162415,ENSG00000155657,ENSG00000132773,ENSG00000198093,ENSG00000152270,ENSG00000167384,ENSG00000196653,ENSG00000204569,ENSG00000168906,ENSG00000019549…
GO:BP	alternative mRNA splicing, via spliceosome	GO:0000380	4.4225e-05	4.35433	81	141	9	17916	14.1182	ENSG00000116560,ENSG00000136450,ENSG00000099783,ENSG00000161547,ENSG00000124193,ENSG00000263465,ENSG00000135829,ENSG00000173914,ENSG00000153187
GO:BP	microtubule-based protein transport	GO:0099118	0.00106677	2.97193	68	141	7	17916	13.0801	ENSG00000116560,ENSG00000196659,ENSG00000197557,ENSG00000088986,ENSG00000138002,ENSG00000032742,ENSG00000153187
GO:BP	protein transport along microtubule	GO:0098840	0.00106677	2.97193	68	141	7	17916	13.0801	ENSG00000116560,ENSG00000196659,ENSG00000197557,ENSG00000088986,ENSG00000138002,ENSG00000032742,ENSG00000153187
GO:BP	mRNA cis splicing, via spliceosome	GO:0045292	0.00478371	2.32024	34	141	5	17916	18.6859	ENSG00000136450,ENSG00000161547,ENSG00000124193,ENSG00000263465,ENSG00000173914
GO:BP	regulation of DNA topoisomerase (ATP-hydrolyzing) activity	GO:2000371	0.00478371	2.32024	6	141	3	17916	63.5319	ENSG00000135829,ENSG00000170364,ENSG00000153187
GO:BP	positive regulation of DNA topoisomerase (ATP-hydrolyzing) activity	GO:2000373	0.00478371	2.32024	6	141	3	17916	63.5319	ENSG00000135829,ENSG00000170364,ENSG00000153187
GO:BP	RNA splicing, via transesterification reactions with bulged adenosine as nucleophile	GO:0000377	0.00741304	2.13	355	141	12	17916	4.29512	ENSG00000089280,ENSG00000116560,ENSG00000136450,ENSG00000099783,ENSG00000161547,ENSG00000121390,ENSG00000124193,ENSG00000263465,ENSG00000135829,ENSG00000173914,ENSG00000116455,ENSG00000153187
GO:BP	regulation of alternative mRNA splicing, via spliceosome	GO:0000381	0.00741304	2.13	70	141	6	17916	10.8912	ENSG00000136450,ENSG00000161547,ENSG00000124193,ENSG00000263465,ENSG00000173914,ENSG00000153187
GO:BP	mRNA splicing, via spliceosome	GO:0000398	0.00741304	2.13	355	141	12	17916	4.29512	ENSG00000089280,ENSG00000116560,ENSG00000136450,ENSG00000099783,ENSG00000161547,ENSG00000121390,ENSG00000124193,ENSG00000263465,ENSG00000135829,ENSG00000173914,ENSG00000116455,ENSG00000153187
GO:BP	transcription regulator	GO:0031503	0.00741304	2.13	292	141	11	17916	4.78665	ENSG00000116560,ENSG00000136450,ENSG00000161547,ENSG00000196659,ENSG00000124193,ENSG00000197557,ENSG00000088986,ENSG00000168824,ENSG00000138002,ENSG00000032742,ENSG00000153187
GO:BP	RNA splicing, via transesterification reactions	GO:0000375	0.00741304	2.13	358	141	12	17916	4.25912	ENSG00000089280,ENSG00000116560,ENSG00000136450,ENSG00000099783,ENSG00000161547,ENSG00000121390,ENSG00000124193,ENSG00000263465,ENSG00000135829,ENSG00000173914,ENSG00000116455,ENSG00000153187
GO:BP	regulation of isomerase activity	GO:0010911	0.00904924	2.04339	9	141	3	17916	42.3546	ENSG00000135829,ENSG00000170364,ENSG00000153187
GO:BP	transport along microtubule	GO:0010970	0.00904924	2.04339	163	141	8	17916	6.23626	ENSG00000116560,ENSG00000196659,ENSG00000197557,ENSG00000088986,ENSG00000131966,ENSG00000138002,ENSG00000032742,ENSG00000153187
GO:BP	regulation of nucleobase-containing compound metabolic process	GO:0019219	0.00904924	2.04339	4062	141	53	17916	1.6579	ENSG00000089280,ENSG00000116560,ENSG00000176410,ENSG00000136450,ENSG00000099783,ENSG00000128000,ENSG00000161547,ENSG00000196793,ENSG00000083817,ENSG00000198440,ENSG00000166704,ENSG00000171033,ENSG00000130749,ENSG00000196152,ENSG00000162086,ENSG00000196597,ENSG00000256223,ENSG00000121390,ENSG00000152256,ENSG00000198093,ENSG00000124193,ENSG00000167384,ENSG00000204569,ENSG00000087088,ENSG00000019549…
GO:BP	positive regulation of isomerase activity	GO:0010912	0.00904924	2.04339	9	141	3	17916	42.3546	ENSG00000135829,ENSG00000170364,ENSG00000153187
GO:BP	intraciliary transport	GO:0042073	0.0104553	1.98066	53	141	5	17916	11.9872	ENSG00000196659,ENSG00000197557,ENSG00000088986,ENSG00000138002,ENSG00000032742
GO:BP	regulation of mitochondrial ATP synthesis coupled proton transport	GO:1905706	0.0104553	1.98066	2	141	2	17916	127.064	ENSG00000176410,ENSG00000150756
GO:BP	dendritic transport of messenger ribonucleoprotein complex	GO:0098963	0.0198361	1.70254	3	141	2	17916	84.7092	ENSG00000116560,ENSG00000153187
GO:BP	methylation	GO:0032259	0.0198361	1.70254	372	141	11	17916	3.75726	ENSG00000168806,ENSG00000127720,ENSG00000156239,ENSG00000037897,ENSG00000168906,ENSG00000196981,ENSG00000198890,ENSG00000019485,ENSG00000170364,ENSG00000150756,ENSG00000170836
GO:BP	microtubule-based transport	GO:0099111	0.0198361	1.70254	193	141	8	17916	5.26689	ENSG00000116560,ENSG00000196659,ENSG00000197557,ENSG00000088986,ENSG00000131966,ENSG00000138002,ENSG00000032742,ENSG00000153187
GO:BP	cellular macromolecule biosynthetic process	GO:0034645	0.0198361	1.70254	4944	141	59	17916	1.51634	ENSG00000089280,ENSG00000116560,ENSG00000128000,ENSG00000196793,ENSG00000083817,ENSG00000198440,ENSG00000166704,ENSG00000169288,ENSG00000171033,ENSG00000285437,ENSG00000130749,ENSG00000196152,ENSG00000162086,ENSG00000196597,ENSG00000256223,ENSG00000121390,ENSG00000156239,ENSG00000198093,ENSG00000167384,ENSG00000176022,ENSG00000087088,ENSG00000019549,ENSG00000131848,ENSG00000168255,ENSG00000170961…
GO:BP	regulation of RNA splicing	GO:0043484	0.0198361	1.70254	147	141	7	17916	6.05066	ENSG00000089280,ENSG00000136450,ENSG00000161547,ENSG00000124193,ENSG00000263465,ENSG00000173914,ENSG00000153187
GO:BP	regulation of mRNA processing	GO:0050684	0.0198361	1.70254	149	141	7	17916	5.96944	ENSG00000136450,ENSG00000161547,ENSG00000124193,ENSG00000263465,ENSG00000135829,ENSG00000173914,ENSG00000153187
GO:BP	dendritic transport of ribonucleoprotein complex	GO:0098961	0.0198361	1.70254	3	141	2	17916	84.7092	ENSG00000116560,ENSG00000153187
GO:BP	RNA splicing	GO:0008380	0.0207634	1.6827	445	141	12	17916	3.42644	ENSG00000089280,ENSG00000116560,ENSG00000136450,ENSG00000099783,ENSG00000161547,ENSG00000121390,ENSG00000124193,ENSG00000263465,ENSG00000135829,ENSG00000173914,ENSG00000116455,ENSG00000153187
GO:BP	cytoskeleton-dependent intracellular transport	GO:0030705	0.0207634	1.6827	203	141	8	17916	5.00744	ENSG00000116560,ENSG00000196659,ENSG00000197557,ENSG00000088986,ENSG00000131966,ENSG00000138002,ENSG00000032742,ENSG00000153187
GO:BP	regulation of keratinocyte proliferation	GO:0010837	0.0219712	1.65815	39	141	4	17916	13.0322	ENSG00000124193,ENSG00000019549,ENSG00000170961,ENSG00000127152
GO:BP	regulation of mRNA splicing, via spliceosome	GO:0048024	0.0219712	1.65815	110	141	6	17916	6.93075	ENSG00000136450,ENSG00000161547,ENSG00000124193,ENSG00000263465,ENSG00000173914,ENSG00000153187
GO:BP	aromatic compound biosynthetic process	GO:0019438	0.023398	1.63082	4235	141	52	17916	1.56017	ENSG00000089280,ENSG00000116560,ENSG00000176410,ENSG00000128000,ENSG00000161547,ENSG00000104044,ENSG00000196793,ENSG00000083817,ENSG00000198440,ENSG00000166704,ENSG00000171033,ENSG00000285437,ENSG00000130749,ENSG00000196152,ENSG00000162086,ENSG00000196597,ENSG00000256223,ENSG00000121390,ENSG00000152256,ENSG00000198093,ENSG00000239900,ENSG00000167384,ENSG00000087088,ENSG00000019549,ENSG00000131848…
GO:BP	intraciliary transport involved in cilium assembly	GO:0035735	0.023398	1.63082	40	141	4	17916	12.7064	ENSG00000196659,ENSG00000088986,ENSG00000138002,ENSG00000032742
GO:BP	nucleobase-containing compound biosynthetic process	GO:0034654	0.0268894	1.57042	4161	141	51	17916	1.55738	ENSG00000089280,ENSG00000116560,ENSG00000176410,ENSG00000128000,ENSG00000161547,ENSG00000196793,ENSG00000083817,ENSG00000198440,ENSG00000166704,ENSG00000171033,ENSG00000285437,ENSG00000130749,ENSG00000196152,ENSG00000162086,ENSG00000196597,ENSG00000256223,ENSG00000121390,ENSG00000152256,ENSG00000198093,ENSG00000239900,ENSG00000167384,ENSG00000087088,ENSG00000019549,ENSG00000131848,ENSG00000168255…
GO:BP	organic cyclic compound biosynthetic process	GO:1901362	0.027204	1.56537	4388	141	53	17916	1.53473	ENSG00000089280,ENSG00000116560,ENSG00000176410,ENSG00000163453,ENSG00000128000,ENSG00000161547,ENSG00000104044,ENSG00000196793,ENSG00000083817,ENSG00000198440,ENSG00000166704,ENSG00000171033,ENSG00000285437,ENSG00000130749,ENSG00000196152,ENSG00000162086,ENSG00000196597,ENSG00000256223,ENSG00000121390,ENSG00000152256,ENSG00000198093,ENSG00000239900,ENSG00000167384,ENSG00000087088,ENSG00000019549…
GO:BP	RNA metabolic process	GO:0016070	0.0314708	1.50209	4653	141	55	17916	1.50194	ENSG00000089280,ENSG00000116560,ENSG00000168806,ENSG00000136450,ENSG00000099783,ENSG00000128000,ENSG00000161547,ENSG00000196793,ENSG00000083817,ENSG00000198440,ENSG00000166704,ENSG00000169288,ENSG00000171033,ENSG00000285437,ENSG00000130749,ENSG00000196152,ENSG00000162086,ENSG00000196597,ENSG00000256223,ENSG00000121390,ENSG00000132773,ENSG00000198093,ENSG00000037897,ENSG00000124193,ENSG00000167384…
GO:BP	regulation of ATPase activity	GO:0043462	0.0314708	1.50209	81	141	5	17916	7.84345	ENSG00000088986,ENSG00000135829,ENSG00000141510,ENSG00000170364,ENSG00000153187
GO:BP	nucleic acid-templated transcription	GO:0097659	0.0330524	1.4808	3674	141	46	17916	1.59089	ENSG00000089280,ENSG00000116560,ENSG00000128000,ENSG00000161547,ENSG00000196793,ENSG00000083817,ENSG00000198440,ENSG00000166704,ENSG00000171033,ENSG00000285437,ENSG00000130749,ENSG00000196152,ENSG00000162086,ENSG00000196597,ENSG00000256223,ENSG00000121390,ENSG00000198093,ENSG00000167384,ENSG00000087088,ENSG00000019549,ENSG00000131848,ENSG00000168255,ENSG00000286169,ENSG00000121406,ENSG00000161551…
GO:BP	regulation of RNA metabolic process	GO:0051252	0.033112	1.48001	3795	141	47	17916	1.57365	ENSG00000089280,ENSG00000116560,ENSG00000136450,ENSG00000099783,ENSG00000128000,ENSG00000161547,ENSG00000196793,ENSG00000083817,ENSG00000198440,ENSG00000166704,ENSG00000171033,ENSG00000130749,ENSG00000196152,ENSG00000162086,ENSG00000196597,ENSG00000256223,ENSG00000121390,ENSG00000198093,ENSG00000124193,ENSG00000167384,ENSG00000019549,ENSG00000263465,ENSG00000131848,ENSG00000286169,ENSG00000121406…
GO:BP	microtubule-based movement	GO:0007018	0.033112	1.48001	293	141	9	17916	3.90298	ENSG00000116560,ENSG00000196659,ENSG00000156042,ENSG00000197557,ENSG00000088986,ENSG00000131966,ENSG00000138002,ENSG00000032742,ENSG00000153187
GO:BP	RNA biosynthetic process	GO:0032774	0.033112	1.48001	3688	141	46	17916	1.58485	ENSG00000089280,ENSG00000116560,ENSG00000128000,ENSG00000161547,ENSG00000196793,ENSG00000083817,ENSG00000198440,ENSG00000166704,ENSG00000171033,ENSG00000285437,ENSG00000130749,ENSG00000196152,ENSG00000162086,ENSG00000196597,ENSG00000256223,ENSG00000121390,ENSG00000198093,ENSG00000167384,ENSG00000087088,ENSG00000019549,ENSG00000131848,ENSG00000168255,ENSG00000286169,ENSG00000121406,ENSG00000161551…
GO:BP	heterocycle biosynthetic process	GO:0018130	0.033112	1.48001	4226	141	51	17916	1.53343	ENSG00000089280,ENSG00000116560,ENSG00000176410,ENSG00000128000,ENSG00000161547,ENSG00000196793,ENSG00000083817,ENSG00000198440,ENSG00000166704,ENSG00000171033,ENSG00000285437,ENSG00000130749,ENSG00000196152,ENSG00000162086,ENSG00000196597,ENSG00000256223,ENSG00000121390,ENSG00000152256,ENSG00000198093,ENSG00000239900,ENSG00000167384,ENSG00000087088,ENSG00000019549,ENSG00000131848,ENSG00000168255…
GO:BP	CRD-mediated mRNA stabilization	GO:0070934	0.0364888	1.43784	5	141	2	17916	50.8255	ENSG00000135829,ENSG00000153187
GO:BP	keratinocyte proliferation	GO:0043616	0.0376199	1.42458	50	141	4	17916	10.1651	ENSG00000124193,ENSG00000019549,ENSG00000170961,ENSG00000127152
GO:BP	negative regulation of cell cycle arrest	GO:0071157	0.03802	1.41999	22	141	3	17916	17.3269	ENSG00000090612,ENSG00000170364,ENSG00000198157
GO:BP	transcription, DNA-templated	GO:0006351	0.038815	1.411	3624	141	45	17916	1.57778	ENSG00000089280,ENSG00000116560,ENSG00000128000,ENSG00000196793,ENSG00000083817,ENSG00000198440,ENSG00000166704,ENSG00000171033,ENSG00000285437,ENSG00000130749,ENSG00000196152,ENSG00000162086,ENSG00000196597,ENSG00000256223,ENSG00000121390,ENSG00000198093,ENSG00000167384,ENSG00000087088,ENSG00000019549,ENSG00000131848,ENSG00000168255,ENSG00000286169,ENSG00000121406,ENSG00000161551,ENSG00000135829…
GO:BP	mitochondrial fusion	GO:0008053	0.0411432	1.3857	23	141	3	17916	16.5735	ENSG00000104381,ENSG00000087088,ENSG00000176171
GO:BP	mRNA processing	GO:0006397	0.0468774	1.32904	522	141	12	17916	2.92101	ENSG00000089280,ENSG00000116560,ENSG00000136450,ENSG00000099783,ENSG00000161547,ENSG00000121390,ENSG00000124193,ENSG00000263465,ENSG00000135829,ENSG00000173914,ENSG00000116455,ENSG00000153187
GO:BP	post-embryonic camera-type eye development	GO:0031077	0.047673	1.32173	6	141	2	17916	42.3546	ENSG00000087088,ENSG00000127152
GO:CC	paraspeckles	GO:0042382	0.00171579	2.76554	6	147	3	18856	64.1361	ENSG00000116560,ENSG00000099783,ENSG00000121390
GO:CC	intraciliary transport particle B	GO:0030992	0.00195377	2.70913	20	147	4	18856	25.6544	ENSG00000196659,ENSG00000197557,ENSG00000138002,ENSG00000032742
GO:CC	intraciliary transport particle	GO:0030990	0.00589936	2.22919	28	147	4	18856	18.3246	ENSG00000196659,ENSG00000197557,ENSG00000138002,ENSG00000032742
GO:CC	nuclear matrix	GO:0016363	0.0120304	1.91972	108	147	6	18856	7.12623	ENSG00000116560,ENSG00000099783,ENSG00000121390,ENSG00000118007,ENSG00000141510,ENSG00000153187
GO:CC	ciliary tip	GO:0097542	0.0172	1.76447	46	147	4	18856	11.1541	ENSG00000196659,ENSG00000088986,ENSG00000138002,ENSG00000032742
GO:CC	nuclear body	GO:0016604	0.0172	1.76447	791	147	16	18856	2.59463	ENSG00000116560,ENSG00000136450,ENSG00000099783,ENSG00000161547,ENSG00000121390,ENSG00000118007,ENSG00000132773,ENSG00000124193,ENSG00000204569,ENSG00000263465,ENSG00000135829,ENSG00000173914,ENSG00000166261,ENSG00000197016,ENSG00000141510,ENSG00000153187
GO:CC	nuclear periphery	GO:0034399	0.0186908	1.72837	130	147	6	18856	5.92025	ENSG00000116560,ENSG00000099783,ENSG00000121390,ENSG00000118007,ENSG00000141510,ENSG00000153187
GO:CC	CRD-mediated mRNA stability complex	GO:0070937	0.0238245	1.62298	6	147	2	18856	42.7574	ENSG00000135829,ENSG00000153187
GO:CC	plasma membrane bounded cell projection cytoplasm	GO:0032838	0.0320637	1.49399	209	147	7	18856	4.2962	ENSG00000116560,ENSG00000196659,ENSG00000156042,ENSG00000197557,ENSG00000131966,ENSG00000138002,ENSG00000153187
GO:CC	axonemal microtubule	GO:0005879	0.0492681	1.30743	9	147	2	18856	28.5049	ENSG00000196659,ENSG00000197557
KEGG	Herpes simplex virus 1 infection	KEGG:05168	7.13014e-09	8.1469	487	73	23	7747	5.01198	ENSG00000136450,ENSG00000128000,ENSG00000161547,ENSG00000083817,ENSG00000198440,ENSG00000166704,ENSG00000196152,ENSG00000196597,ENSG00000256223,ENSG00000198093,ENSG00000124193,ENSG00000167384,ENSG00000087088,ENSG00000263465,ENSG00000121406,ENSG00000161551,ENSG00000198393,ENSG00000090612,ENSG00000198131,ENSG00000188321,ENSG00000117461,ENSG00000197016,ENSG00000141510
KEGG	Progesterone-mediated oocyte maturation	KEGG:04914	0.0246977	1.60734	97	73	6	7747	6.56433	ENSG00000173678,ENSG00000260097,ENSG00000205238,ENSG00000214300,ENSG00000152270,ENSG00000117461
REAC	RNA Polymerase II Transcription	REAC:R-HSA-73857	0.000149289	3.82597	1339	82	28	10588	2.70009	ENSG00000136450,ENSG00000161547,ENSG00000083817,ENSG00000198440,ENSG00000166704,ENSG00000196152,ENSG00000162086,ENSG00000196597,ENSG00000256223,ENSG00000198093,ENSG00000124193,ENSG00000167384,ENSG00000087088,ENSG00000121406,ENSG00000161551,ENSG00000198393,ENSG00000090612,ENSG00000166261,ENSG00000198890,ENSG00000198131,ENSG00000188321,ENSG00000198298,ENSG00000083750,ENSG00000172687,ENSG00000197016…
REAC	Gene expression (Transcription)	REAC:R-HSA-74160	0.00015012	3.82356	1472	82	29	10588	2.54384	ENSG00000136450,ENSG00000161547,ENSG00000083817,ENSG00000198440,ENSG00000166704,ENSG00000196152,ENSG00000162086,ENSG00000196597,ENSG00000256223,ENSG00000198093,ENSG00000124193,ENSG00000167384,ENSG00000087088,ENSG00000121406,ENSG00000161551,ENSG00000198393,ENSG00000117877,ENSG00000090612,ENSG00000166261,ENSG00000198890,ENSG00000198131,ENSG00000188321,ENSG00000198298,ENSG00000083750,ENSG00000172687…
REAC	Generic Transcription Pathway	REAC:R-HSA-212436	0.000375727	3.42513	1218	82	25	10588	2.65029	ENSG00000083817,ENSG00000198440,ENSG00000166704,ENSG00000196152,ENSG00000162086,ENSG00000196597,ENSG00000256223,ENSG00000198093,ENSG00000167384,ENSG00000087088,ENSG00000121406,ENSG00000161551,ENSG00000198393,ENSG00000090612,ENSG00000166261,ENSG00000198890,ENSG00000198131,ENSG00000188321,ENSG00000198298,ENSG00000083750,ENSG00000172687,ENSG00000197016,ENSG00000141510,ENSG00000177058,ENSG00000170836
REAC	Intraflagellar transport	REAC:R-HSA-5620924	0.00553996	2.25649	54	82	5	10588	11.9557	ENSG00000196659,ENSG00000197557,ENSG00000088986,ENSG00000138002,ENSG00000032742
REAC	mRNA Splicing - Major Pathway	REAC:R-HSA-72163	0.0339885	1.46867	178	82	7	10588	5.07783	ENSG00000089280,ENSG00000136450,ENSG00000099783,ENSG00000161547,ENSG00000124193,ENSG00000135829,ENSG00000153187
REAC	mRNA Splicing	REAC:R-HSA-72172	0.0368596	1.43345	186	82	7	10588	4.85943	ENSG00000089280,ENSG00000136450,ENSG00000099783,ENSG00000161547,ENSG00000124193,ENSG00000135829,ENSG00000153187
WP	mRNA Processing	WP:WP411	0.000964549	3.01568	126	55	8	6954	8.02771	ENSG00000089280,ENSG00000116560,ENSG00000136450,ENSG00000099783,ENSG00000161547,ENSG00000124193,ENSG00000135829,ENSG00000153187
WP	miR-509-3p alteration of YAP1/ECM axis	WP:WP3967	0.025609	1.59161	17	55	3	6954	22.3123	ENSG00000130635,ENSG00000019549,ENSG00000168542
TF	Factor: NRF-1; motif: YGCGCMTGCGC; match class: 1	TF:M02102_1	0.000156201	3.80632	652	161	22	19940	4.17902	ENSG00000206530,ENSG00000145022,ENSG00000089280,ENSG00000099783,ENSG00000177946,ENSG00000198440,ENSG00000285437,ENSG00000121390,ENSG00000156239,ENSG00000136161,ENSG00000167384,ENSG00000176022,ENSG00000031003,ENSG00000168255,ENSG00000219481,ENSG00000135829,ENSG00000143353,ENSG00000040275,ENSG00000188321,ENSG00000179886,ENSG00000176171,ENSG00000150756
TF	Factor: NRF-1; motif: GCGCMTGCGCN; match class: 1	TF:M07052_1	0.00274175	2.56197	735	161	21	19940	3.5386	ENSG00000206530,ENSG00000145022,ENSG00000089280,ENSG00000099783,ENSG00000177946,ENSG00000198440,ENSG00000121390,ENSG00000118007,ENSG00000156239,ENSG00000136161,ENSG00000167384,ENSG00000176022,ENSG00000204569,ENSG00000031003,ENSG00000219481,ENSG00000143353,ENSG00000040275,ENSG00000188321,ENSG00000179886,ENSG00000176171,ENSG00000150756
TF	Factor: NRF-1; motif: SYGCGCMTGCGCRNNGSN; match class: 1	TF:M09641_1	0.00394936	2.40347	993	161	24	19940	2.99338	ENSG00000206530,ENSG00000145022,ENSG00000089280,ENSG00000099783,ENSG00000161547,ENSG00000177946,ENSG00000198440,ENSG00000285437,ENSG00000121390,ENSG00000118007,ENSG00000156239,ENSG00000136161,ENSG00000167384,ENSG00000176022,ENSG00000204569,ENSG00000031003,ENSG00000168255,ENSG00000219481,ENSG00000143353,ENSG00000040275,ENSG00000188321,ENSG00000179886,ENSG00000176171,ENSG00000150756
TF	Factor: NRF-1; motif: CNSTGCGCATGCGCNNS; match class: 1	TF:M10018_1	0.00394936	2.40347	850	161	22	19940	3.20555	ENSG00000206530,ENSG00000099783,ENSG00000177946,ENSG00000198440,ENSG00000285437,ENSG00000121390,ENSG00000156239,ENSG00000136161,ENSG00000167384,ENSG00000176022,ENSG00000204569,ENSG00000031003,ENSG00000168255,ENSG00000135829,ENSG00000143353,ENSG00000040275,ENSG00000196981,ENSG00000188321,ENSG00000175536,ENSG00000176171,ENSG00000150756,ENSG00000170836
TF	Factor: NRF-1; motif: CGCATGCGCR; match class: 1	TF:M00652_1	0.022141	1.6548	316	161	12	19940	4.7032	ENSG00000145022,ENSG00000089280,ENSG00000177946,ENSG00000121390,ENSG00000156239,ENSG00000136161,ENSG00000167384,ENSG00000204569,ENSG00000031003,ENSG00000143353,ENSG00000188321,ENSG00000176171
TF	Factor: NRF-1; motif: CNSTGCGCATGCGCNNS; match class: 0	TF:M10018_0	0.0312363	1.50534	1830	161	32	19940	2.1657	ENSG00000206530,ENSG00000145022,ENSG00000136450,ENSG00000099783,ENSG00000161547,ENSG00000177946,ENSG00000198440,ENSG00000285437,ENSG00000121390,ENSG00000118007,ENSG00000156042,ENSG00000156239,ENSG00000136161,ENSG00000167384,ENSG00000176022,ENSG00000204569,ENSG00000031003,ENSG00000168255,ENSG00000219481,ENSG00000135829,ENSG00000143353,ENSG00000040275,ENSG00000196981,ENSG00000138002,ENSG00000188321…
TF	Factor: NRF-1; motif: CNSTGCGCATGCGCNNS	TF:M10018	0.0312363	1.50534	1830	161	32	19940	2.1657	ENSG00000206530,ENSG00000145022,ENSG00000136450,ENSG00000099783,ENSG00000161547,ENSG00000177946,ENSG00000198440,ENSG00000285437,ENSG00000121390,ENSG00000118007,ENSG00000156042,ENSG00000156239,ENSG00000136161,ENSG00000167384,ENSG00000176022,ENSG00000204569,ENSG00000031003,ENSG00000168255,ENSG00000219481,ENSG00000135829,ENSG00000143353,ENSG00000040275,ENSG00000196981,ENSG00000138002,ENSG00000188321…
TF	Factor: N-Myc; motif: GSSCACGYGS; match class: 1	TF:M03834_1	0.0312363	1.50534	152	161	8	19940	6.51847	ENSG00000145022,ENSG00000089280,ENSG00000188542,ENSG00000156239,ENSG00000124193,ENSG00000176022,ENSG00000188191,ENSG00000176171
CORUM	DGCR8 multiprotein complex	CORUM:3082	0.00328851	2.483	10	29	3	3627	37.5207	ENSG00000089280,ENSG00000135829,ENSG00000153187
CORUM	CDC5L complex	CORUM:1183	0.00328851	2.483	30	29	4	3627	16.6759	ENSG00000116560,ENSG00000136450,ENSG00000161547,ENSG00000170836
CORUM	Intraflagellar transport complex B	CORUM:6172	0.00549174	2.26029	15	29	3	3627	25.0138	ENSG00000196659,ENSG00000138002,ENSG00000032742
CORUM	Large Drosha complex	CORUM:1332	0.00858479	2.06627	19	29	3	3627	19.7477	ENSG00000089280,ENSG00000099783,ENSG00000153187
CORUM	HEXIM1-DNA-PK-paraspeckle components-ribonucleoprotein complex	CORUM:7285	0.0300536	1.5221	9	29	2	3627	27.7931	ENSG00000116560,ENSG00000121390
CORUM	IGF2BP1 complex	CORUM:6838	0.0300536	1.5221	9	29	2	3627	27.7931	ENSG00000135829,ENSG00000153187
CORUM	Intraflagellar transport complex B core complex	CORUM:6173	0.0320409	1.4943	10	29	2	3627	25.0138	ENSG00000196659,ENSG00000032742
CORUM	Daxx-Axin-p53 complex	CORUM:3170	0.0398465	1.39961	3	29	1	3627	41.6897	ENSG00000141510
CORUM	p53-MDM2 complex	CORUM:7180	0.0398465	1.39961	2	29	1	3627	62.5345	ENSG00000141510
CORUM	Axin-p53-HIPK2 complex	CORUM:2844	0.0398465	1.39961	3	29	1	3627	41.6897	ENSG00000141510
CORUM	STAT6-p100-RHA complex	CORUM:3129	0.0398465	1.39961	3	29	1	3627	41.6897	ENSG00000135829
CORUM	DZIP1-IFT88 complex	CORUM:6533	0.0398465	1.39961	2	29	1	3627	62.5345	ENSG00000032742
CORUM	NUMB-TP53-MDM2 complex	CORUM:3172	0.0398465	1.39961	3	29	1	3627	41.6897	ENSG00000141510
CORUM	BAX homo-oligomer complex	CORUM:3492	0.0398465	1.39961	1	29	1	3627	125.069	ENSG00000087088
CORUM	GammaH2AFX-NDHII-Ku70-DNA complex	CORUM:3618	0.0398465	1.39961	3	29	1	3627	41.6897	ENSG00000135829
CORUM	HNRNPU-NR3C1 complex	CORUM:4216	0.0398465	1.39961	2	29	1	3627	62.5345	ENSG00000153187
CORUM	P53-BARD1-KU70 complex	CORUM:5288	0.0398465	1.39961	3	29	1	3627	41.6897	ENSG00000141510
CORUM	YY1-MDM2-p53 complex	CORUM:5331	0.0398465	1.39961	3	29	1	3627	41.6897	ENSG00000141510
CORUM	Actin-ribonucleoprotein complex (POLR2A, GTF2F1, HNRNPU)	CORUM:5363	0.0398465	1.39961	3	29	1	3627	41.6897	ENSG00000153187
CORUM	p53-BCL2 complex	CORUM:5811	0.0398465	1.39961	2	29	1	3627	62.5345	ENSG00000141510
CORUM	p53-BCL2 complex	CORUM:5812	0.0398465	1.39961	2	29	1	3627	62.5345	ENSG00000141510
CORUM	CUL4A-DDB1-WDR5B complex	CORUM:6492	0.0398465	1.39961	3	29	1	3627	41.6897	ENSG00000196981
CORUM	TRA2B1-SRSF9-SRSF6 complex	CORUM:6072	0.0398465	1.39961	3	29	1	3627	41.6897	ENSG00000124193
CORUM	SRSF9-SRSF6 complex	CORUM:6073	0.0398465	1.39961	2	29	1	3627	62.5345	ENSG00000124193
CORUM	TTN-TCAP complex	CORUM:6432	0.0398465	1.39961	2	29	1	3627	62.5345	ENSG00000155657
CORUM	STIP-USP7-p53 complex	CORUM:6188	0.0398465	1.39961	3	29	1	3627	41.6897	ENSG00000141510
CORUM	MEP50-PRMT5-ICLN complex	CORUM:2838	0.0398465	1.39961	3	29	1	3627	41.6897	ENSG00000116455
CORUM	hSIR2-p53 complex	CORUM:2821	0.0398465	1.39961	2	29	1	3627	62.5345	ENSG00000141510
CORUM	p53 homotetramer complex	CORUM:2681	0.0398465	1.39961	1	29	1	3627	125.069	ENSG00000141510
CORUM	p53-SP1 complex	CORUM:2679	0.0398465	1.39961	2	29	1	3627	62.5345	ENSG00000141510
CORUM	HAS2-HAS3	CORUM:7486	0.0398465	1.39961	2	29	1	3627	62.5345	ENSG00000170961
CORUM	p300-MDM2-p53 protein complex	CORUM:98	0.0398465	1.39961	3	29	1	3627	41.6897	ENSG00000141510
CORUM	HAS1-HAS2 complex	CORUM:7485	0.0398465	1.39961	2	29	1	3627	62.5345	ENSG00000170961
CORUM	TP53-TSPY1-USP7 complex	CORUM:7420	0.0398465	1.39961	3	29	1	3627	41.6897	ENSG00000141510
CORUM	BRD7-BAF60A-MEP50 complex	CORUM:7374	0.0398465	1.39961	3	29	1	3627	41.6897	ENSG00000116455
CORUM	PNUTS-PP1 complex	CORUM:180	0.0398465	1.39961	2	29	1	3627	62.5345	ENSG00000204569
CORUM	PSF-p54(nrb) complex	CORUM:330	0.0398465	1.39961	2	29	1	3627	62.5345	ENSG00000116560
CORUM	p54(nrb)-PSF-matrin3 complex	CORUM:335	0.0398465	1.39961	3	29	1	3627	41.6897	ENSG00000116560
CORUM	Histone-2-Histone-4-ASF1-MCM2 complex	CORUM:6261	0.0398465	1.39961	2	29	1	3627	62.5345	ENSG00000136450
CORUM	Spliceosome	CORUM:351	0.0398465	1.39961	139	29	4	3627	3.59911	ENSG00000136450,ENSG00000161547,ENSG00000124193,ENSG00000135829
CORUM	MEP50-PRMT5-ICLN complex	CORUM:837	0.0398465	1.39961	3	29	1	3627	41.6897	ENSG00000116455
CORUM	C complex spliceosome	CORUM:1181	0.0398465	1.39961	79	29	3	3627	4.74945	ENSG00000136450,ENSG00000099783,ENSG00000153187
CORUM	DHHC6-SELK complex	CORUM:7219	0.0398465	1.39961	2	29	1	3627	62.5345	ENSG00000023041
CORUM	SNW1 complex	CORUM:1335	0.0398465	1.39961	17	29	2	3627	14.714	ENSG00000116560,ENSG00000153187
CORUM	TOP1-PSF-P54 complex	CORUM:1760	0.0398465	1.39961	3	29	1	3627	41.6897	ENSG00000116560
CORUM	BAX homo-oligomer complex	CORUM:2000	0.0398465	1.39961	1	29	1	3627	125.069	ENSG00000087088
CORUM	Methionine adenosyltransferase alpha2 beta-v1	CORUM:7191	0.0398465	1.39961	2	29	1	3627	62.5345	ENSG00000168906
CORUM	Er-alpha-p53-hdm2 complex	CORUM:2670	0.0398465	1.39961	3	29	1	3627	41.6897	ENSG00000141510
CORUM	FOXO3-TP53 complex, oxidative stress stimulated	CORUM:2678	0.0398465	1.39961	2	29	1	3627	62.5345	ENSG00000141510
CORUM	FHL2-p53-HIPK2 complex	CORUM:577	0.0398465	1.39961	3	29	1	3627	41.6897	ENSG00000141510
CORUM	CDKN1A-TP53-CDK1-PCNA complex	CORUM:6300	0.0398465	1.39961	3	29	1	3627	41.6897	ENSG00000141510
CORUM	Dynein complex	CORUM:6038	0.0450094	1.3467	4	29	1	3627	31.2672	ENSG00000088986
CORUM	DAXX-Axin-p53-HIPK2 complex	CORUM:2842	0.0450094	1.3467	4	29	1	3627	31.2672	ENSG00000141510
CORUM	PGC-1-SRp40-SRp55-SRp75 complex	CORUM:2589	0.0450094	1.3467	4	29	1	3627	31.2672	ENSG00000124193
CORUM	Cohesin-SA1 complex	CORUM:165	0.0450094	1.3467	4	29	1	3627	31.2672	ENSG00000118007
CORUM	Cohesin-SA1 complex	CORUM:164	0.0450094	1.3467	4	29	1	3627	31.2672	ENSG00000118007
CORUM	GPI-GnT activity complex	CORUM:118	0.0450094	1.3467	4	29	1	3627	31.2672	ENSG00000007541
CORUM	Cohesin-SA1 complex	CORUM:63	0.0450094	1.3467	4	29	1	3627	31.2672	ENSG00000118007
CORUM	snRNP-free U1A (SF-A) complex	CORUM:1148	0.0450094	1.3467	4	29	1	3627	31.2672	ENSG00000116560

## Sheet: gprofiler - up
source	term_name	term_id	adjusted_p_value	negative_log10_of_adjusted_p_value	term_size	query_size	intersection_size	effective_domain_size	enrichment	intersections
GO:MF	anion binding	GO:0043168	0.000194339	3.71144	2847	331	88	18134	1.6934	ENSG00000131269,ENSG00000130787,ENSG00000140105,ENSG00000154734,ENSG00000163898,ENSG00000138030,ENSG00000037042,ENSG00000159753,ENSG00000116761,ENSG00000172340,ENSG00000024422,ENSG00000183421,ENSG00000111424,ENSG00000185100,ENSG00000105613,ENSG00000116852,ENSG00000126602,ENSG00000172803,ENSG00000121281,ENSG00000126458,ENSG00000100889,ENSG00000116260,ENSG00000182199,ENSG00000188322,ENSG00000116711…
GO:MF	carbohydrate derivative binding	GO:0097367	0.0242968	1.61445	2270	331	65	18134	1.56875	ENSG00000131269,ENSG00000140105,ENSG00000154734,ENSG00000163898,ENSG00000138030,ENSG00000037042,ENSG00000172340,ENSG00000024422,ENSG00000183421,ENSG00000185100,ENSG00000105613,ENSG00000116852,ENSG00000126602,ENSG00000121281,ENSG00000126458,ENSG00000100889,ENSG00000188322,ENSG00000072778,ENSG00000223572,ENSG00000124813,ENSG00000140859,ENSG00000085465,ENSG00000064687,ENSG00000167972,ENSG00000176170…
GO:MF	misfolded protein binding	GO:0051787	0.0242968	1.61445	26	331	5	18134	10.5357	ENSG00000131187,ENSG00000044574,ENSG00000204388,ENSG00000120885,ENSG00000204389
GO:MF	chemorepellent activity	GO:0045499	0.0242968	1.61445	26	331	5	18134	10.5357	ENSG00000095539,ENSG00000001617,ENSG00000196189,ENSG00000197635,ENSG00000167680
GO:MF	C3HC4-type RING finger domain binding	GO:0055131	0.0242968	1.61445	6	331	3	18134	27.3927	ENSG00000055118,ENSG00000204388,ENSG00000204389
GO:MF	nucleotide binding	GO:0000166	0.0313786	1.50337	2164	331	61	18134	1.54432	ENSG00000131269,ENSG00000140105,ENSG00000138030,ENSG00000037042,ENSG00000172340,ENSG00000024422,ENSG00000183421,ENSG00000185100,ENSG00000105613,ENSG00000116852,ENSG00000126602,ENSG00000121281,ENSG00000126458,ENSG00000092621,ENSG00000100889,ENSG00000116260,ENSG00000188322,ENSG00000072778,ENSG00000223572,ENSG00000124813,ENSG00000140859,ENSG00000122971,ENSG00000204228,ENSG00000165475,ENSG00000133816…
GO:MF	bradykinin receptor binding	GO:0031711	0.0313786	1.50337	2	331	2	18134	54.7855	ENSG00000144891,ENSG00000159640
GO:MF	phosphoenolpyruvate carboxykinase (GTP) activity	GO:0004613	0.0313786	1.50337	2	331	2	18134	54.7855	ENSG00000100889,ENSG00000124253
GO:MF	phosphoenolpyruvate carboxykinase activity	GO:0004611	0.0313786	1.50337	2	331	2	18134	54.7855	ENSG00000100889,ENSG00000124253
GO:MF	nucleoside phosphate binding	GO:1901265	0.0313786	1.50337	2165	331	61	18134	1.54361	ENSG00000131269,ENSG00000140105,ENSG00000138030,ENSG00000037042,ENSG00000172340,ENSG00000024422,ENSG00000183421,ENSG00000185100,ENSG00000105613,ENSG00000116852,ENSG00000126602,ENSG00000121281,ENSG00000126458,ENSG00000092621,ENSG00000100889,ENSG00000116260,ENSG00000188322,ENSG00000072778,ENSG00000223572,ENSG00000124813,ENSG00000140859,ENSG00000122971,ENSG00000204228,ENSG00000165475,ENSG00000133816…
GO:MF	purine ribonucleotide binding	GO:0032555	0.0344573	1.46272	1910	331	55	18134	1.57759	ENSG00000131269,ENSG00000140105,ENSG00000138030,ENSG00000037042,ENSG00000172340,ENSG00000024422,ENSG00000183421,ENSG00000185100,ENSG00000105613,ENSG00000116852,ENSG00000126602,ENSG00000121281,ENSG00000126458,ENSG00000100889,ENSG00000188322,ENSG00000072778,ENSG00000223572,ENSG00000124813,ENSG00000140859,ENSG00000064687,ENSG00000167972,ENSG00000176170,ENSG00000108830,ENSG00000130294,ENSG00000137193…
GO:MF	ribonucleotide binding	GO:0032553	0.0344573	1.46272	1926	331	55	18134	1.56449	ENSG00000131269,ENSG00000140105,ENSG00000138030,ENSG00000037042,ENSG00000172340,ENSG00000024422,ENSG00000183421,ENSG00000185100,ENSG00000105613,ENSG00000116852,ENSG00000126602,ENSG00000121281,ENSG00000126458,ENSG00000100889,ENSG00000188322,ENSG00000072778,ENSG00000223572,ENSG00000124813,ENSG00000140859,ENSG00000064687,ENSG00000167972,ENSG00000176170,ENSG00000108830,ENSG00000130294,ENSG00000137193…
GO:MF	purine nucleotide binding	GO:0017076	0.0344573	1.46272	1923	331	55	18134	1.56693	ENSG00000131269,ENSG00000140105,ENSG00000138030,ENSG00000037042,ENSG00000172340,ENSG00000024422,ENSG00000183421,ENSG00000185100,ENSG00000105613,ENSG00000116852,ENSG00000126602,ENSG00000121281,ENSG00000126458,ENSG00000100889,ENSG00000188322,ENSG00000072778,ENSG00000223572,ENSG00000124813,ENSG00000140859,ENSG00000064687,ENSG00000167972,ENSG00000176170,ENSG00000108830,ENSG00000130294,ENSG00000137193…
GO:MF	purine ribonucleoside triphosphate binding	GO:0035639	0.0345991	1.46094	1845	331	53	18134	1.57378	ENSG00000131269,ENSG00000140105,ENSG00000138030,ENSG00000037042,ENSG00000172340,ENSG00000024422,ENSG00000183421,ENSG00000185100,ENSG00000105613,ENSG00000116852,ENSG00000126602,ENSG00000121281,ENSG00000126458,ENSG00000100889,ENSG00000188322,ENSG00000223572,ENSG00000124813,ENSG00000140859,ENSG00000064687,ENSG00000167972,ENSG00000176170,ENSG00000108830,ENSG00000130294,ENSG00000137193,ENSG00000171219…
GO:MF	magnesium ion binding	GO:0000287	0.0384929	1.41462	219	331	12	18134	3.00195	ENSG00000172340,ENSG00000185100,ENSG00000105613,ENSG00000153531,ENSG00000176170,ENSG00000171219,ENSG00000065911,ENSG00000124253,ENSG00000130270,ENSG00000111674,ENSG00000164949,ENSG00000132932
GO:MF	semaphorin receptor binding	GO:0030215	0.0384929	1.41462	23	331	4	18134	9.52791	ENSG00000095539,ENSG00000001617,ENSG00000196189,ENSG00000167680
GO:BP	regulation of multicellular organismal development	GO:2000026	6.69943e-06	5.17396	2230	325	78	17916	1.92818	ENSG00000116285,ENSG00000140105,ENSG00000144485,ENSG00000154734,ENSG00000104998,ENSG00000124920,ENSG00000095539,ENSG00000116761,ENSG00000001617,ENSG00000197380,ENSG00000111424,ENSG00000101265,ENSG00000126368,ENSG00000173153,ENSG00000196924,ENSG00000126458,ENSG00000196189,ENSG00000118513,ENSG00000124813,ENSG00000176170,ENSG00000102265,ENSG00000108830,ENSG00000154127,ENSG00000130294,ENSG00000132535…
GO:BP	regulation of multicellular organismal process	GO:0051239	9.46256e-06	5.02399	3393	325	104	17916	1.68969	ENSG00000003436,ENSG00000116285,ENSG00000130787,ENSG00000140105,ENSG00000144485,ENSG00000154734,ENSG00000104998,ENSG00000124920,ENSG00000095539,ENSG00000116761,ENSG00000001617,ENSG00000197380,ENSG00000111424,ENSG00000101265,ENSG00000126368,ENSG00000080854,ENSG00000173153,ENSG00000121281,ENSG00000196924,ENSG00000126458,ENSG00000196189,ENSG00000116711,ENSG00000118513,ENSG00000124813,ENSG00000006283…
[truncated: 750 more rows]

## Sheet: IPA - canonical pathways
Ingenuity Canonical Pathways	-log(B-H p-value)	BH p-value	Ratio	z-score	Molecules
ERK/MAPK Signaling	1.61	0.0245471	0.0725	0.535	DUSP4,EIF4EBP1,HSPB1,ITGA3,PIK3CD,PIK3R3,PIK3R5,PLA2G4A,PPM1J,PPP1R10,PPP2R2C,PRKAR1B,RAPGEF3,RRAS
[truncated: 455 more rows]

## Sheet: IPA - Upstream Regulators
Upstream Regulator	Expr Log Ratio	Molecule Type	Predicted Activation State	Activation z-score	Flags	p-value of overlap	B-H corrected p-value	Target Molecules in Dataset	Mechanistic Network
[truncated: 741 more rows]

[truncated: 1 more sheets: IPA - Disease&Function]
