# Supplementary material for: Synergy of epidermal growth factor (EGFR) and angiotensin II (AT1R) receptor determines composition and temporal pattern of transcriptome variation
Source: Cell Mol Life Sci. 2021 Dec 18;79(1):57. doi: 10.1007/s00018-021-04065-5 (PMC8738452; doi:10.1007/s00018-021-04065-5)
Supplement: Supplementary file 6 — Supplementary file6 (XLSX 617 KB) [file 18_2021_4065_MOESM6_ESM.xlsx]

## Sheet: Canonical Pathway
© 2000-2020 QIAGEN. All rights reserved.	Z-score					© 2000-2020 QIAGEN. All rights reserved.	-log(B-H p-values)
Canonical Pathways (B-H p-value <0.05)	6h.CON.vs.6h.AII	6h.CON.vs.6h.EGF	6h.CON.vs.6h.EGF+AngII	24h.CON.vs.24h.EGF+AngII		Canonical Pathways	6h.CON.vs.6h.AII	6h.CON.vs.6h.EGF	6h.CON.vs.6h.EGF+AngII	24h.CON.vs.24h.EGF+AngII
Acute Myeloid Leukemia Signaling	N/A	0	0.632	1.342		Acute Myeloid Leukemia Signaling	0.253626	1.9057	1.45009	1.12285
Adrenomedullin signaling pathway	N/A	0	0	0.905		Adrenomedullin signaling pathway	0.249015	0.797973	0.40698	1.41329
Aldosterone Signaling in Epithelial Cells	N/A	-1	-0.302	1		Aldosterone Signaling in Epithelial Cells	0.627153	0.485149	3.48645	1.29028
AMPK Signaling	N/A	0.707	0.894	-0.333		AMPK Signaling	0.237952	0.721322	1.32786	0.902936
Apelin Pancreas Signaling Pathway	N/A	N/A	-0.447	0		Apelin Pancreas Signaling Pathway	0.188319	0.284428	0.379183	1.34795
Aryl Hydrocarbon Receptor Signaling	N/A	1.633	1.5	2		Aryl Hydrocarbon Receptor Signaling	0.182059	0.797973	1.67276	0.454613
Axonal Guidance Signaling	N/A	N/A	N/A	N/A		Axonal Guidance Signaling	0.253626	1.52761	1.43957	0.791689
BAG2 Signaling Pathway	N/A	N/A	1.604	0.447		BAG2 Signaling Pathway	0.193197	0.289036	3.48645	1.15676
CD27 Signaling in Lymphocytes	N/A	N/A	0.302	N/A		CD27 Signaling in Lymphocytes	0.158651	0.445639	1.39244	0
Cysteine Biosynthesis/Homocysteine Degradation	N/A	N/A	N/A	N/A		Cysteine Biosynthesis/Homocysteine Degradation	2.09495	0	1.16003	0.814154
Dermatan Sulfate Degradation (Metazoa)	N/A	N/A	0	N/A		Dermatan Sulfate Degradation (Metazoa)	0	0	1.43957	0.335837
Endocannabinoid Cancer Inhibition Pathway	N/A	-0.816	-0.447	0.378		Endocannabinoid Cancer Inhibition Pathway	0.182059	0.562793	1.32786	0.820584
Endoplasmic Reticulum Stress Pathway	N/A	N/A	1	N/A		Endoplasmic Reticulum Stress Pathway	1.43951	0	0.637723	0.288837
ERK/MAPK Signaling	N/A	-0.577	-0.218	0.535		ERK/MAPK Signaling	0.14888	0.892185	0.746827	1.41329
Estrogen Receptor Signaling	1	1.069	1.333	1.604		Estrogen Receptor Signaling	0.287067	0.629703	1.32786	0.957941
HIF1α Signaling	0	1	0.707	0.302		HIF1α Signaling	0.707652	1.52761	2.31668	1.06145
Huntington's Disease Signaling	N/A	-0.378	-1.414	1.342		Huntington's Disease Signaling	0.132067	0.797973	1.43957	0.683398
NRF2-mediated Oxidative Stress Response	N/A	0.333	0.535	N/A		NRF2-mediated Oxidative Stress Response	0.253626	0.972909	1.45009	0.748889
p53 Signaling	N/A	1	-0.277	-1.134		p53 Signaling	0.253626	0.797973	1.67276	1.06145
p70S6K Signaling	N/A	-0.378	0.688	1		p70S6K Signaling	0.298544	0.632019	1.43957	1.15676
PI3K/AKT Signaling	N/A	1.134	1.706	1		PI3K/AKT Signaling	0.253626	0.983326	3.12849	1.41329
Protein Ubiquitination Pathway	N/A	N/A	N/A	N/A		Protein Ubiquitination Pathway	0.299818	0.214655	1.43957	0.384895
Role of Tissue Factor in Cancer	N/A	N/A	N/A	N/A		Role of Tissue Factor in Cancer	0.125107	0.558984	1.45009	0.957941
Senescence Pathway	N/A	0	0.324	0.632		Senescence Pathway	0	0.797973	1.93341	0.681772
STAT3 Pathway	N/A	1.89	2.673	N/A		STAT3 Pathway	0	0.983326	1.32786	0.305455
tRNA Charging	2	N/A	1.89	N/A		tRNA Charging	1.69586	0	0.85757	0.162418
Unfolded protein response	1	N/A	1.897	N/A		Unfolded protein response	2.9287	0.797973	1.45009	0.304286
UVB-Induced MAPK Signaling	N/A	N/A	1.897	0.447		UVB-Induced MAPK Signaling	0.162128	0.653975	1.43957	1.06145

## Sheet: Upstream Analysis
© 2000-2020 QIAGEN. All rights reserved.	Z-score					© 2000-2020 QIAGEN. All rights reserved.	-log(B-H p-values)
Upstream Analysis (B-H p-value <0.05)	6h.CON.vs. 6h.AII	6h.CON.vs. 6h.EGF	6h.CON.vs. 6h.EGF+AngII	24h.CON.vs. 24h.EGF+AngII		Upstream Analysis	6h.CON.vs. 6h.AII	6h.CON.vs. 6h.EGF	6h.CON.vs. 6h.EGF+AngII	24h.CON.vs. 24h.EGF+AngII
ADAMTS18	N/A	-1	0.128	2.219		ADAMTS18	0	1.0869	0.943573	1.75883
ADCY	N/A	N/A	2.138	N/A		ADCY	0	1.30771	2.97967	0.859671
AGT	3.196	3.641	4.68	1.867		AGT	1.56855	1.82469	5.13619	1.24537
Akt	2.333	2.076	2.589	-0.184		Akt	1.3017	3.35312	3.62863	1.25384
ALDH2	-2.236	N/A	-2.236	-2.219		ALDH2	3.93819	0	1.33194	2.93454
ANGPT2	1.342	N/A	2.216	N/A		ANGPT2	0.818849	0	2.79713	0
ANLN	N/A	N/A	0.632	2		ANLN	0	0	1.46662	0.792821
Ap1	N/A	2.414	1.772	0.896		Ap1	0	0.565351	0.66912	1.69787
APEX1	N/A	2.236	2.345	N/A		APEX1	0.850331	2.15857	3.4599	0.729852
APOE	N/A	-2.19	-2.921	-1.044		APOE	0	0.747234	2.07535	0.831548
AR	1.256	2.046	2.501	1.542		AR	2.27261	1.80254	2.74689	1.6524
AREG	N/A	1.287	2.476	-1.246		AREG	0	1.05066	1.62778	0.872864
ARNT	N/A	2.234	2.94	0.092		ARNT	0	1.16367	1.96796	1.06902
ATF4	2.778	1.756	3.146	3.295		ATF4	12.778	0.624985	5.93573	4.77858
AURK	N/A	N/A	0.508	2		AURK	0	0	1.46662	0.792821
BMP6	N/A	2.142	2.588	2.2		BMP6	0.7145	0.879618	2.13939	1.04586
BMP7	N/A	2.012	2.34	N/A		BMP7	0	1.63024	1.7483	0
BRD4	2.214	2.7	3.341	0.365		BRD4	1.14826	2.5402	4.72237	0.693464
CCND1	N/A	1.154	2.043	N/A		CCND1	0	0.858614	3.15012	0
CD28	N/A	3.786	4.852	N/A		CD28	0	1.48205	1.79948	0
CD3	1.849	3.762	4.318	N/A		CD3	0.644199	1.1832	3.37536	0
CD38	2.813	3.06	3.259	1.878		CD38	2.53452	2.19094	3.12866	1.2192
CD40LG	2	2.577	3.661	0.208		CD40LG	0.565688	0.8437	1.77174	0.976896
CG	2.4	3.446	5.029	3.002		CG	0.613237	3.20095	7.76662	1.85284
CGA	-2.335	0.102	-0.912	-0.956		CGA	9.87659	1.82367	4.43661	1.31562
CHRM1	N/A	1.981	2.423	N/A		CHRM1	1.21441	1.95903	2.3971	0.726582
CIC	N/A	-2.611	-2.611	-1.964		CIC	1.26397	5.4277	4.55345	2.22081
CLOCK	N/A	0	0.218	2.159		CLOCK	0	1.96791	5.46507	0.715476
COL18A1	N/A	-2.92	-3.04	N/A		COL18A1	0	1.77476	1.90168	0
collagenase	N/A	2.449	2.449	N/A		collagenase	0	2.12004	0.856357	0
COMMD1	N/A	-2	-3.162	N/A		COMMD1	0	1.26693	3.56883	0
Creb	0.547	1.737	2.629	0.557		Creb	1.56855	1.70767	1.84679	2.02273
CREB1	1.976	3.654	4.822	2.769		CREB1	1.76785	5.39168	6.83457	3.90852
CREBBP	N/A	2.157	2.723	1.709		CREBBP	0	2.29591	2.91403	0.831548
CSF1	1.751	3.474	3.872	3.247		CSF1	1.61736	1.96791	3.44584	0.859671
CSF2	0.707	2.48	3.396	2.356		CSF2	2.34985	2.35933	3.88543	1.75656
CTNNB1	N/A	2.715	2.619	0.915		CTNNB1	0	2.57564	3.58406	0.849604
CXCL12	N/A	1.026	2.19	1.974		CXCL12	0	1.57454	1.82512	2.02862
CXCR4	N/A	2.549	1.778	-0.637		CXCR4	0	2.53852	2.94035	2.32564
EDN1	N/A	3.104	3.168	0.294		EDN1	1.61016	1.30771	4.31206	0.703954
EGF	2.091	4.041	4.287	3.114		EGF	1.03129	2.4933	7.10892	1.89212
EGFR	2.467	4.499	5.03	1.177		EGFR	3.54026	6.32617	11.2132	4.77858
EGLN	N/A	-2.633	-2.186	N/A		EGLN	0	2.17897	3.44505	0
EGLN1	N/A	-1.878	-2.496	N/A		EGLN1	0	1.48205	0.912046	0
EGR1	1.108	2.907	2.603	-0.29		EGR1	1.25519	3.19581	5.17706	4.29415
EGR2	N/A	2.364	1.662	2.376		EGR2	0	0.485791	1.86177	0.930998
EIF4E	N/A	3.043	2.005	N/A		EIF4E	0	1.78589	1.08997	0
EIF4EBP1	N/A	N/A	-2.545	N/A		EIF4EBP1	0	0.929493	1.3958	0
ELK1	N/A	2.365	3.06	2.183		ELK1	0	1.16989	1.35	0.920478
EP300	N/A	2.408	2.42	0		EP300	0	3.49827	3.95047	0.813015
EPAS1	1.949	3.356	3.272	0.431		EPAS1	1.04251	5.4338	14.2051	0.839332
EPHB1	N/A	N/A	2.216	N/A		EPHB1	0	1.39614	1.93948	0.813015
ERBB2	1.138	3.601	3.531	3.447		ERBB2	1.81816	3.31771	8.0364	3.08051
ERBB4	N/A	1.085	2.006	N/A		ERBB4	0.793566	2.19094	2.32355	0
ERK	N/A	3.874	3.371	1.85		ERK	0	3.21493	5.97095	2.08031
ERK1/2	N/A	2.539	2.266	2.651		ERK1/2	0	1.22438	1.72264	1.15139
ERN1	2.447	0.655	2.765	N/A		ERN1	4.37263	0.716901	3.12972	0
ESR1	0.187	1.772	2.407	0.283		ESR1	2.87302	2.29591	7.17044	1.85129
estrogen receptor	-2	0.901	-0.71	-0.221		estrogen receptor	0.489028	2.00608	5.59266	4.21749
ETS1	N/A	N/A	2.084	2.465		ETS1	0	0	2.02448	1.72843
ETV4	N/A	2	0.863	0.561		ETV4	0	1.39614	2.91403	1.52095
F10	N/A	N/A	2.213	N/A		F10	0	0	1.54246	0
F2	2.412	3.336	4.363	N/A		F2	0.892121	1.3478	4.35528	0
F2R	N/A	2.406	2.359	0.765		F2R	0	0.668717	2.76741	2.20199
F3	N/A	2.639	2.688	N/A		F3	0	1.39614	2.07713	0
F7	N/A	1.815	2.606	N/A		F7	0	1.7514	4.96436	0
FGF2	1.956	3.163	5.192	3.215		FGF2	1.12249	5.02854	5.88144	3.09378
FGF4	N/A	N/A	2.156	N/A		FGF4	0	0	1.33194	0
FGF7	N/A	2.216	2.428	1.172		FGF7	0	0.879618	2.42254	1.01839
FLI1	N/A	2.189	3.042	N/A		FLI1	0	1.15296	2.47521	0
FMR1	-1	-1.06	-1.079	-2.431		FMR1	0.805137	1.4367	1.08665	0.670108
FN1	N/A	2.086	1.965	0		FN1	0	0.797196	2.85734	1.85284
FOS	2.121	2.05	1.844	2.055		FOS	1.13629	1.77303	4.43661	2.90535
FSH	N/A	1.596	2.142	0.816		FSH	1.19016	1.91544	4.94905	1.10758
GDNF	N/A	2.611	2.553	2.414		GDNF	0	1.77811	1.62613	1.55086
GH1	N/A	3.067	2.842	N/A		GH1	0	1.93659	1.31833	0
GLI1	1.4	3.05	3.625	2.232		GLI1	0.838414	0.815579	2.086	1.87736
GLI3	N/A	2	2.646	N/A		GLI3	0	1.3478	0.795041	0
GMNN	N/A	N/A	-2.111	N/A		GMNN	0	0	1.49086	0
GNAQ	N/A	N/A	2.408	N/A		GNAQ	0.937366	3.05698	8.0364	3.61166
GPER1	N/A	2.301	3.146	2.764		GPER1	0	1.23627	4.35142	3.08051
GRIN3A	N/A	-1.265	-2.183	-0.333		GRIN3A	0	1.63024	1.38388	1.5366
Growth hormone	N/A	2.385	1.966	N/A		Growth hormone	0	1.48205	1.22172	0
H1-6	N/A	N/A	2.111	2.121		H1-6	0	0	0.696632	1.66372
H1f1	N/A	N/A	2.111	2.121		H1f1	0	0	0.696632	1.66372
H2AB3 (includes others)	N/A	N/A	N/A	2.449		H2AB3 (includes others)	0	0	0	1.58408
HBEGF	N/A	1.89	2.289	N/A		HBEGF	0	2.11904	3.82857	0
Hdac	-0.829	0.424	0.214	-2.104		Hdac	1.04251	3.31771	4.7414	1.46594
HGF	0.668	3.508	4.442	2.113		HGF	1.76785	3.99712	8.91836	2.29206
Hif1	N/A	1.732	2.579	-1		Hif1	0	1.68226	2.59369	1.06409
HIF1A	2.39	2.306	3.334	-0.283		HIF1A	1.36302	5.04034	13.4725	1.75656
HIF1AN	N/A	-2.18	-2.582	N/A		HIF1AN	1.12169	2.49852	2.69337	0
HIF3A	N/A	N/A	-2.176	N/A		HIF3A	1.21441	0.715586	1.67001	0
HNF4A	N/A	N/A	-2.533	N/A		HNF4A	0	0	2.3073	0
HOXA10	N/A	-1	-0.092	-2.236		HOXA10	0	0.99672	2.65745	0.25217
HRAS	0.447	3.051	1.667	0.753		HRAS	3.12238	2.65243	6.81471	2.78587
IDO1	2	N/A	N/A	N/A		IDO1	2.77664	0	0	0
IFNG	1.488	2.815	2.888	2.815		IFNG	1.61736	4.4543	4.27515	2.88352
Ige	1.982	3.503	5.258	2.804		Ige	0.705269	1.68312	5.9207	0.831548
IGF1	0.904	3.004	3.256	2.577		IGF1	1.09772	3.55149	2.93591	1.57834
IgG	1.342	-1.678	-1.755	-2.138		IgG	0.803375	1.92003	2.92809	1.75697
IKBKB	N/A	2.171	1.873	1.562		IKBKB	0	2.48228	3.09904	1.07504
IKBKG	N/A	2.611	1.789	2.61		IKBKG	0	1.54342	2.65093	0.703954
IL15	N/A	2.348	4.482	1.886		IL15	0	1.35278	4.57665	1.25384
IL1B	1.196	3.878	3.968	3.549		IL1B	1.048	2.35488	5.85988	3.28354
IL2	2.755	3.077	4.873	2.136		IL2	2.13344	3.35403	3.82857	2.122
IL3	1.994	3.421	3.913	N/A		IL3	1.14665	1.15296	2.47937	0
IL4	0.639	2.821	3.513	1.646		IL4	0.823212	2.34856	5.46507	0.830145
IL5	3.719	3.735	5.774	2.711		IL5	4.70429	3.51289	6.28788	2.51244
IL6	2.287	2.643	4.072	2.951		IL6	0.860992	2.14445	1.28351	1.33348
INS	-0.119	2.404	2.467	0.607		INS	1.91999	2.53852	4.55197	0.921509
Ins1	N/A	2.243	1.677	N/A		Ins1	0	0.491257	1.30826	0
INSR	1.633	2.218	1.769	2.213		INSR	0.867208	1.90537	1.75814	0.512773
Insulin	2.025	3.701	4.941	N/A		Insulin	0.727133	1.03682	2.88927	0
IPMK	N/A	N/A	2.137	2		IPMK	0	0.858614	2.32355	1.40671
ITGAV	N/A	N/A	N/A	2.228		ITGAV	0	0	0	1.64159
Jnk	N/A	2.1	1.007	0.797		Jnk	0	0.64168	1.14781	1.48736
JUN	2.137	2.691	3.411	2.559		JUN	0.732781	0.703893	2.53559	4.4905
JUNB	N/A	N/A	2.132	1.408		JUNB	0.778501	0	1.33451	1.63614
KDM5B	N/A	-2.329	-1.586	-0.404		KDM5B	0	2.30362	4.31967	0.710068
KLF4	N/A	1.692	3.703	2.156		KLF4	0	0.731444	1.41449	0.690817
LATS2	N/A	N/A	-1.066	-2		LATS2	0	0	2.56264	0.917669
LDL	0.906	1.426	2.56	0.563		LDL	1.94419	0.924276	2.88606	0.703954
LEF1	N/A	1.968	3.178	1.726		LEF1	0	0.497372	1.45108	1.5753
let-7	N/A	-1.396	-3.392	N/A		let-7	0	0.729313	2.31842	0
Lh	N/A	1.913	2.454	0.336		Lh	1.27219	1.28219	3.40248	1.41543
LINC01139	N/A	N/A	2.449	N/A		LINC01139	0	0.8437	3.04115	0
LLGL2	N/A	2	2.646	N/A		LLGL2	0	1.0869	1.33451	0
LOC105372576	N/A	N/A	2.777	N/A		LOC105372576	0.803375	0	1.51015	0
MAP2K1	1.961	2.78	2.256	2.599		MAP2K1	0.633698	2.29591	4.56829	2.11595
MAP2K1/2	0.44	2.958	2.798	1.546		MAP2K1/2	1.84884	1.96958	3.23063	1.00314
MAP2K5	N/A	2.412	1.854	N/A		MAP2K5	0	1.41828	2.74863	0
MAP3K1	N/A	2.236	1.48	1.478		MAP3K1	0	0.935527	1.0151	2.02862
MAP4K4	N/A	0.378	3.308	N/A		MAP4K4	0	0.72657	1.52263	0
Mapk	N/A	3.111	3.067	1.109		Mapk	0	1.76411	1.83941	1.6524
MAPK1	0.128	1.777	2.655	1.632		MAPK1	0.786627	2.12502	2.18636	2.02429
MAPK3	N/A	2.777	3.936	2.608		MAPK3	0	1.40947	2.36804	1.23215
MASTL	1.98	N/A	3.57	N/A		MASTL	1.81593	0	3.13439	0
Mek	N/A	2.792	3.965	1.091		Mek	1.14665	5.03647	8.74862	3.54872
mir-10	N/A	-1.709	-2.084	-0.109		mir-10	0	0.840575	2.16372	0.93784
miR-1178-5p (miRNAs w/seed AGGGUCA)	1	2.236	1.807	-1.265		miR-1178-5p (miRNAs w/seed AGGGUCA)	0.825012	0.295251	0.543054	1.44773
miR-1207-5p (and other miRNAs w/seed GGCAGGG)	N/A	-1.067	2.997	-3.363		miR-1207-5p (and other miRNAs w/seed GGCAGGG)	0	1.86239	3.91893	2.14775
miR-12192-5p (and other miRNAs w/seed GUGGGGU)	N/A	-0.218	1.361	-3.3		miR-12192-5p (and other miRNAs w/seed GUGGGGU)	0	0.858614	1.73325	0.801178
miR-1225-3p (miRNAs w/seed GAGCCCC)	N/A	1	2.722	N/A		miR-1225-3p (miRNAs w/seed GAGCCCC)	0	1.49484	3.29847	0
miR-124-3p (and other miRNAs w/seed AAGGCAC)	-1.463	-3.4	-1.715	-1.186		miR-124-3p (and other miRNAs w/seed AAGGCAC)	0.803375	2.34856	3.69957	1.1585
miR-1275 (and other miRNAs w/seed UGGGGGA)	N/A	-1.844	0.075	-3.138		miR-1275 (and other miRNAs w/seed UGGGGGA)	0	1.9117	1.8712	0.831548
miR-128-1-5p (and other miRNAs w/seed GGGGCCG)	N/A	-1.414	0.384	-2.5		miR-128-1-5p (and other miRNAs w/seed GGGGCCG)	0	0.83957	5.14346	0.831548
miR-1343-5p (and other miRNAs w/seed GGGGAGC)	0.707	-1.134	1.016	-4.146		miR-1343-5p (and other miRNAs w/seed GGGGAGC)	0.7145	1.9168	2.70629	1.08616
miR-1-3p (and other miRNAs w/seed GGAAUGU)	-1.802	-2.167	-1.815	N/A		miR-1-3p (and other miRNAs w/seed GGAAUGU)	0.747569	0.970661	1.78638	0
miR-148a-3p (and other miRNAs w/seed CAGUGCA)	N/A	-2.309	-3.037	N/A		miR-148a-3p (and other miRNAs w/seed CAGUGCA)	0	0.682011	2.50663	0
miR-149-3p (and other miRNAs w/seed GGGAGGG)	N/A	-1.838	0.671	-5.166		miR-149-3p (and other miRNAs w/seed GGGAGGG)	0	2.53852	5.11596	3.98521
mir-15	N/A	-1.938	-2.763	-0.223		mir-15	0	0.53895	1.3762	1.15139
miR-16-5p (and other miRNAs w/seed AGCAGCA)	-1.226	-2.631	-4.015	N/A		miR-16-5p (and other miRNAs w/seed AGCAGCA)	0.825012	1.47141	6.00541	0
miR-17-5p (and other miRNAs w/seed AAAGUGC)	N/A	-1.191	-2.053	N/A		miR-17-5p (and other miRNAs w/seed AAAGUGC)	0	0.879618	2.31842	0
miR-185-3p (and other miRNAs w/seed GGGGCUG)	-2.138	-3.063	-2.011	-5.126		miR-185-3p (and other miRNAs w/seed GGGGCUG)	1.12169	3.23131	5.73365	3.90852
miR-1908-3p (miRNAs w/seed CGGCCGC)	N/A	-2.449	-0.5	N/A		miR-1908-3p (miRNAs w/seed CGGCCGC)	0	0.64168	1.33299	0
miR-1909-3p (and other miRNAs w/seed GCAGGGG)	N/A	-3.395	0.513	-4.116		miR-1909-3p (and other miRNAs w/seed GCAGGGG)	0	2.98921	4.7951	2.22742
miR-1913 (miRNAs w/seed CUGCCCC)	N/A	-1.633	0.143	-2.673		miR-1913 (miRNAs w/seed CUGCCCC)	0	2.65243	3.45934	0.802616
mir-22	N/A	-1.501	-2.945	N/A		mir-22	0	1.77811	1.5837	0
miR-26a-5p (and other miRNAs w/seed UCAAGUA)	N/A	-2.414	-3.728	N/A		miR-26a-5p (and other miRNAs w/seed UCAAGUA)	0	0.466025	1.81574	0
miR-296-5p (miRNAs w/seed GGGCCCC)	N/A	-1.226	2.405	-1.278		miR-296-5p (miRNAs w/seed GGGCCCC)	0	1.32698	4.31072	1.03248
miR-29b-3p	-0.928	-1.881	-2.448	0.408		miR-29b-3p (and other miRNAs w/seed AGCACCA)	0.7145	1.74467	2.33804	0.831548
miR-3072 (and other miRNAs w/seed GCCCCCU)	N/A	-0.471	0.149	-2.5		miR-3072 (and other miRNAs w/seed GCCCCCU)	0	0.858614	1.51618	0.831548
miR-3083-5p (and other miRNAs w/seed GGCUGGG)	N/A	-1.372	1.114	-4.23		miR-3083-5p (and other miRNAs w/seed GGCUGGG)	0	1.75222	5.34666	3.90852
miR-3104-5p (and other miRNAs w/seed AGGGGGC)	-1	-2.475	-1.162	-5.303		miR-3104-5p (and other miRNAs w/seed AGGGGGC)	0.759998	2.23616	3.94052	3.27239
miR-3150a-3p (and other miRNAs w/seed UGGGGAG)	N/A	-0.378	0	-2.683		miR-3150a-3p (and other miRNAs w/seed UGGGGAG)	0	2.12912	1.65474	1.04703
miR-3175 (miRNAs w/seed GGGGAGA)	-0.832	-1.121	0.447	-4.017		miR-3175 (miRNAs w/seed GGGGAGA)	1.09013	1.98431	1.55053	1.20481
miR-3180-3p (and other miRNAs w/seed GGGGCGG)	N/A	-2.828	-0.391	-4.796		miR-3180-3p (and other miRNAs w/seed GGGGCGG)	0	3.31771	2.66054	1.71451
miR-3199 (and other miRNAs w/seed GGGACUG)	N/A	-1.387	-1.257	-3.207		miR-3199 (and other miRNAs w/seed GGGACUG)	0	1.06144	1.97113	1.70524
miR-3202 (miRNAs w/seed GGAAGGG)	-0.707	-1.279	N/A	-2.84		miR-3202 (miRNAs w/seed GGAAGGG)	0.987743	1.56156	0	0.703954
miR-328-5p (and other miRNAs w/seed GGGGGGC)	N/A	-1.857	0.493	-2.795		miR-328-5p (and other miRNAs w/seed GGGGGGC)	0	4.24269	5.25916	2.45669
mir-34	N/A	-2.402	-2.478	-1.046		mir-34	0	1.32631	1.01836	2.02862
miR-3473b (and other miRNAs w/seed GGCUGGA)	-1.265	-2.2	-1.069	-2.065		miR-3473b (and other miRNAs w/seed GGCUGGA)	1.38205	1.86802	2.85734	1.11855
miR-3473h-5p (and other miRNAs w/seed AGGGGCU)	N/A	-1	0.949	-2.324		miR-3473h-5p (and other miRNAs w/seed AGGGGCU)	0	0.858614	1.59875	0.980809
miR-3584-5p (and other miRNAs w/seed GGAGGAG)	-2.333	-2.236	-2.61	-3		miR-3584-5p (and other miRNAs w/seed GGAGGAG)	0.772045	0.495045	0.719067	1.50453
miR-3594-5p (and other miRNAs w/seed CCAGGGC)	N/A	-0.408	1.053	-2.694		miR-3594-5p (and other miRNAs w/seed CCAGGGC)	0	0.858614	3.79244	3.028
miR-361-3p (miRNAs w/seed CCCCCAG)	N/A	-1.807	0.7	-3.922		miR-361-3p (miRNAs w/seed CCCCCAG)	0	0.503625	2.54704	3.4348
miR-3615 (miRNAs w/seed CUCUCGG)	-1	-2.449	-0.832	N/A		miR-3615 (miRNAs w/seed CUCUCGG)	1.35707	0.935527	1.5053	0
miR-376c-3p (and other miRNAs w/seed ACAUAGA)	-1.342	-2.449	-2.496	-0.816		miR-376c-3p (and other miRNAs w/seed ACAUAGA)	1.61016	0.715586	0.853792	0.813987
miR-3918 (miRNAs w/seed CAGGGCC)	N/A	0	1.483	-3.962		miR-3918 (miRNAs w/seed CAGGGCC)	0	1.56695	3.62863	2.50761
miR-3937 (miRNAs w/seed CAGGCGG)	N/A	-2.333	-0.6	N/A		miR-3937 (miRNAs w/seed CAGGCGG)	0	0.735414	1.95847	0
miR-3960 (and other miRNAs w/seed GCGGCGG)	N/A	-3.317	-2.524	N/A		miR-3960 (and other miRNAs w/seed GCGGCGG)	0	1.32525	0.959016	0
miR-423-5p (and other miRNAs w/seed GAGGGGC)	-1.508	-3.042	-0.311	-3.272		miR-423-5p (and other miRNAs w/seed GAGGGGC)	1.00762	3.34402	7.09541	1.45443
miR-4278 (miRNAs w/seed UAGGGGG)	N/A	-1.155	-0.392	-2.496		miR-4278 (miRNAs w/seed UAGGGGG)	0	0.858614	0.923342	1.32288
miR-4290 (miRNAs w/seed GCCCUCC)	N/A	N/A	-0.101	-2.837		miR-4290 (miRNAs w/seed GCCCUCC)	0	0	1.08997	1.80916
miR-4304 (miRNAs w/seed CGGCAUG)	N/A	-2	-1.387	N/A		miR-4304 (miRNAs w/seed CGGCAUG)	0	0.464584	1.317	0
miR-4436b-3p (and other miRNAs w/seed AGGGCAG)	N/A	-0.728	1.043	-2.673		miR-4436b-3p (and other miRNAs w/seed AGGGCAG)	0	1.02273	2.69521	0.831548
miR-4489 (miRNAs w/seed GGGGCUA)	N/A	N/A	0.169	-2.309		miR-4489 (miRNAs w/seed GGGGCUA)	0	0	1.50182	0.726582
miR-4515 (miRNAs w/seed GGACUGG)	N/A	N/A	2.407	N/A		miR-4515 (miRNAs w/seed GGACUGG)	0	0	1.33451	0
miR-4640-5p	1	0	2.869	N/A		miR-4640-5p (and other miRNAs w/seed GGGCCAG)	0.803375	1.95903	3.47872	0
miR-4651 (and other miRNAs w/seed GGGGUGG)	-2.138	-1.26	0.535	-4.439		miR-4651 (and other miRNAs w/seed GGGGUGG)	0.701895	2.14445	4.42434	0.971519
miR-4656 (and other miRNAs w/seed GGGCUGA)	N/A	-0.6	0.911	-3.008		miR-4656 (and other miRNAs w/seed GGGCUGA)	0	1.93659	3.76875	2.1485
miR-4667-3p (miRNAs w/seed CCCUCCU)	N/A	-2	-0.096	-1.069		miR-4667-3p (miRNAs w/seed CCCUCCU)	0	0.715586	2.27173	0.691685
miR-4667-5p (and other miRNAs w/seed CUGGGGA)	0.632	-2.263	0	-0.962		miR-4667-5p (and other miRNAs w/seed CUGGGGA)	0.803375	1.89146	1.16574	1.45135
miR-4671-5p (miRNAs w/seed CCGAAGA)	N/A	-2	-1.265	N/A		miR-4671-5p (miRNAs w/seed CCGAAGA)	0	0.715586	1.38529	0
miR-4688 (and other miRNAs w/seed AGGGGCA)	N/A	0.688	2.885	N/A		miR-4688 (and other miRNAs w/seed AGGGGCA)	0	0.796436	2.23532	0
miR-4716-3p (and other miRNAs w/seed AGGGGGA)	N/A	-2.449	-1.89	-2.6		miR-4716-3p (and other miRNAs w/seed AGGGGGA)	0	0.715586	1.41241	1.27157
miR-4723-5p (and other miRNAs w/seed GGGGGAG)	N/A	-0.603	0.771	-4.439		miR-4723-5p (and other miRNAs w/seed GGGGGAG)	0	1.24575	3.15406	1.06409
miR-4731-5p (miRNAs w/seed GCUGGGG)	N/A	-0.649	0.718	-2.6		miR-4731-5p (miRNAs w/seed GCUGGGG)	0	1.89954	4.24848	0.674137
miR-4737 (miRNAs w/seed UGCGAGG)	N/A	-1.633	-1.508	-2.236		miR-4737 (miRNAs w/seed UGCGAGG)	0	1.15296	1.33299	0.911305
miR-4743-5p (miRNAs w/seed GGCCGGA)	N/A	-0.905	0.447	-3.162		miR-4743-5p (miRNAs w/seed GGCCGGA)	0	1.3362	1.16869	1.30517
miR-4755-3p (miRNAs w/seed GCCAGGC)	N/A	-0.756	2.121	N/A		miR-4755-3p (miRNAs w/seed GCCAGGC)	0	1.81344	4.7026	0
miR-4763-5p (miRNAs w/seed GCCUGCC)	N/A	0.816	3.641	-2		miR-4763-5p (miRNAs w/seed GCCUGCC)	0	1.64147	2.62753	0.703954
miR-486-3p (and other miRNAs w/seed GGGGCAG)	N/A	-0.469	2.178	-3.333		miR-486-3p (and other miRNAs w/seed GGGGCAG)	0	1.8778	4.00824	1.89158
miR-491-5p (and other miRNAs w/seed GUGGGGA)	N/A	-1.976	0.5	-2.132		miR-491-5p (and other miRNAs w/seed GUGGGGA)	0	1.56393	1.24777	0.729852
miR-5090 (and other miRNAs w/seed CGGGGCA)	N/A	-2.668	-0.649	-1.069		miR-5090 (and other miRNAs w/seed CGGGGCA)	0	1.18132	1.63602	0.914366
miR-6125 (miRNAs w/seed CGGAAGG)	N/A	-2.449	N/A	N/A		miR-6125 (miRNAs w/seed CGGAAGG)	0	1.49484	0	0
miR-6132 (and other miRNAs w/seed GCAGGGC)	N/A	-0.756	2.182	-2.558		miR-6132 (and other miRNAs w/seed GCAGGGC)	0	0.919388	4.1827	0.674137
miR-615-5p (and other miRNAs w/seed GGGGUCC)	N/A	0.258	2.959	N/A		miR-615-5p (and other miRNAs w/seed GGGGUCC)	0	1.15296	1.55019	0
miR-617 (miRNAs w/seed GACUUCC)	-1.342	-2	-1.807	N/A		miR-617 (miRNAs w/seed GACUUCC)	1.34688	0.244321	0.770018	0
miR-637 (and other miRNAs w/seed CUGGGGG)	N/A	-0.617	1.339	-2.175		miR-637 (and other miRNAs w/seed CUGGGGG)	0	3.49827	3.45934	1.13356
miR-660-3p (miRNAs w/seed CCUCCUG)	N/A	N/A	0.845	-2.524		miR-660-3p (miRNAs w/seed CCUCCUG)	0	0	1.44201	2.47069
miR-664-1-5p (and other miRNAs w/seed UGGCUGG)	N/A	0.655	0.577	-2		miR-664-1-5p (and other miRNAs w/seed UGGCUGG)	0	1.78624	3.06671	1.08616
miR-6721-5p (miRNAs w/seed GGGCAGG)	N/A	-1.121	1.4	-3		miR-6721-5p (miRNAs w/seed GGGCAGG)	0	1.48205	3.37651	1.80856
miR-6732-5p (and other miRNAs w/seed AGGGGGU)	N/A	-3	-2.06	-3.5		miR-6732-5p (and other miRNAs w/seed AGGGGGU)	0	1.94258	2.40827	0.70746
miR-6734-5p (and other miRNAs w/seed UGAGGGG)	N/A	-1.964	-0.283	-2		miR-6734-5p (and other miRNAs w/seed UGAGGGG)	0	1.49158	2.82003	0.912735
miR-6737-5p (and other miRNAs w/seed UGGGGUG)	N/A	-2.236	-1.109	N/A		miR-6737-5p (and other miRNAs w/seed UGGGGUG)	0	0.747234	1.45543	0
miR-6749-5p (miRNAs w/seed CGGGCCU)	N/A	-1.941	-2.041	-2.333		miR-6749-5p (miRNAs w/seed CGGGCCU)	0	1.82367	1.83768	0.921509
miR-6752-3p (miRNAs w/seed CCCUGCC)	N/A	-1.279	-1.18	-2.183		miR-6752-3p (miRNAs w/seed CCCUGCC)	0	1.67052	1.83941	1.06409
miR-6752-5p (and other miRNAs w/seed GGGGGUG)	N/A	-1.938	-0.191	-4.564		miR-6752-5p (and other miRNAs w/seed GGGGGUG)	0	2.12004	4.22912	1.30025
miR-6756-5p (and other miRNAs w/seed GGGUGGG)	N/A	-1.236	0.516	-5.337		miR-6756-5p (and other miRNAs w/seed GGGUGGG)	0	2.21023	2.77868	1.6524
miR-6762-5p (and other miRNAs w/seed GGGGCCA)	-1.265	-1.183	1.668	-3.4		miR-6762-5p (and other miRNAs w/seed GGGGCCA)	0.699821	1.83953	5.17706	0.835245
miR-6793-5p (miRNAs w/seed GUGGGUU)	-1.633	-2.121	-2.714	N/A		miR-6793-5p (miRNAs w/seed GUGGGUU)	1.41369	0.590845	0	0
miR-6795-5p (and other miRNAs w/seed GGGGGGA)	N/A	-0.801	-0.224	-3.922		miR-6795-5p (and other miRNAs w/seed GGGGGGA)	0	2.10341	1.69299	0.750504
miR-6798-5p (miRNAs w/seed CAGGGGG)	N/A	-2.2	-0.64	N/A		miR-6798-5p (miRNAs w/seed CAGGGGG)	0	1.95903	4.39465	0
miR-6801-3p (and other miRNAs w/seed CCCCUGC)	N/A	-0.688	0	-2.864		miR-6801-3p (and other miRNAs w/seed CCCCUGC)	0	0.980183	1.10736	2.22081
miR-6820-5p (miRNAs w/seed GCGGCAG)	N/A	-2.111	0.365	-3		miR-6820-5p (miRNAs w/seed GCGGCAG)	0	0.962944	2.81916	0.781931
miR-6825-5p (and other miRNAs w/seed GGGGAGG)	N/A	-0.816	1.282	-4.438		miR-6825-5p (and other miRNAs w/seed GGGGAGG)	0	1.52411	3.18083	2.42032
miR-6829-5p (miRNAs w/seed GGGCUGC)	N/A	-1.886	0.412	-2.524		miR-6829-5p (miRNAs w/seed GGGCUGC)	0	0.643805	2.05269	1.06409
miR-6846-5p (and other miRNAs w/seed GGGGGCU)	N/A	-1.677	0.202	-3.667		miR-6846-5p (and other miRNAs w/seed GGGGGCU)	0	2.38014	3.59524	2.02862
miR-6858-3p (miRNAs w/seed AGCCAGC)	N/A	-1.134	-2	-1.89		miR-6858-3p (miRNAs w/seed AGCCAGC)	0	0.879618	1.51618	1.04586
miR-6880-5p (miRNAs w/seed GGUGGAG)	N/A	-2.111	-1.234	N/A		miR-6880-5p (miRNAs w/seed GGUGGAG)	0	0.288099	1.72224	0
miR-6887-3p (miRNAs w/seed CCCCUCC)	-2.53	-3.656	-1.94	-3.413		miR-6887-3p (miRNAs w/seed CCCCUCC)	0.817616	1.94032	2.54704	2.40481
miR-6929-5p (and other miRNAs w/seed GGGAGGA)	N/A	N/A	0.611	-3.157		miR-6929-5p (and other miRNAs w/seed GGGAGGA)	0	0	1.99745	2.1716
miR-6980-5p (and other miRNAs w/seed UGGGGGG)	N/A	-2.6	-1.1	-3.266		miR-6980-5p (and other miRNAs w/seed UGGGGGG)	0	0.702952	1.43511	0.906234
miR-709 (and other miRNAs w/seed GAGGCAG)	N/A	0.218	2.017	N/A		miR-709 (and other miRNAs w/seed GAGGCAG)	0	1.13527	3.3318	0
miR-7108-3p (miRNAs w/seed CCCGCCC)	N/A	-2.524	-2.287	-2.065		miR-7108-3p (miRNAs w/seed CCCGCCC)	0	1.78624	3.05771	2.3812
miR-7150 (miRNAs w/seed UGGCAGG)	N/A	-1	-0.152	-2.138		miR-7150 (miRNAs w/seed UGGCAGG)	0	0.900766	2.42741	0.85126
miR-744-5p (and other miRNAs w/seed GCGGGGC)	-0.333	-2.117	-0.412	-2.84		miR-744-5p (and other miRNAs w/seed GCGGGGC)	1.27219	2.94493	3.24331	0.726582
miR-762 (and other miRNAs w/seed GGGCUGG)	N/A	N/A	1.424	-4.111		miR-762 (and other miRNAs w/seed GGGCUGG)	0	0	3.81709	2.02862
miR-881-3p (and other miRNAs w/seed ACUGUGU)	N/A	-1.667	-2	N/A		miR-881-3p (and other miRNAs w/seed ACUGUGU)	0	1.48205	1.43511	0
miR-92a-3p (and other miRNAs w/seed AUUGCAC)	N/A	N/A	-2.164	N/A		miR-92a-3p (and other miRNAs w/seed AUUGCAC)	0	0	1.31732	0
MTOR	0.57	3.373	1.892	N/A		MTOR	1.12169	2.75194	2.59786	0
MTORC1	N/A	2.191	1.768	N/A		MTORC1	1.1068	1.35278	0.764923	0
MYC	2.445	3.622	4.83	-1.053		MYC	0.558653	2.56935	4.43661	1.26614
MYOD1	N/A	-2.594	-0.759	0.245		MYOD1	0	2.12912	2.35995	0.931416
NAB2	N/A	-1.987	-2.425	N/A		NAB2	0	1.49484	2.12413	0
NCOA3	N/A	2.418	2.482	N/A		NCOA3	0.786627	0.788318	1.58494	0
NFE2L2	3.067	3.778	4.78	1.481		NFE2L2	4.5523	0.64168	3.62863	0.744487
NFkB (complex)	N/A	3.767	3.527	1.878		NFkB (complex)	0	2.67743	2.9771	0.897738
NFKB1	2.4	2.516	3.365	0.514		NFKB1	1.10795	1.61168	3.01523	1.27157
NFYA	N/A	1.982	2.55	N/A		NFYA	0	0.603107	1.98795	0.683656
NGF	1.497	2.175	3.431	2.928		Ngf	0.9506	4.15733	7.73907	1.17239
Ngf	N/A	1.326	2.189	0.928		NGF	2.32977	5.4338	7.63437	3.49348
NOX1	N/A	N/A	2.401	N/A		NOX1	0	0	1.38574	0
NRG1	1.143	3.597	4.085	2.357		NRG1	1.92904	2.7531	4.59645	0.831548
NSUN6	N/A	N/A	2.333	N/A		NSUN6	0	0	1.64976	0
NTF3	N/A	N/A	2.188	N/A		NTF3	0	0.780054	2.01596	0
NTRK1	N/A	N/A	2.2	1.982		NTRK1	0	0.858614	1.73361	2.08031
NUPR1	1.414	4.158	5.362	2.51		NUPR1	0.7145	1.91102	3.77747	3.08051
OSM	1.943	2.255	5.319	1.761		OSM	1.48589	0.858614	2.60512	2.76666
P38 MAPK	N/A	2.706	2.493	0.147		P38 MAPK	0	0.924276	1.81978	1.83427
PCGEM1	N/A	2.214	1.041	N/A		PCGEM1	0.721798	1.21141	1.47689	0
Pdgf (complex)	N/A	2.067	2.164	0.425		Pdgf (complex)	0	1.89146	3.25433	1.032
PDGF BB	2.252	3.967	5.038	2.075		PDGF BB	1.93014	2.8371	7.53378	2.02862
PDGF-DD	N/A	1.342	1.414	2		PDGF-DD	1.70076	1.95713	2.42916	1.45135
PDX1	1.671	2.177	3.942	0.649		PDX1	2.74265	2.67743	6.74559	2.93454
PGR	1.584	2.573	4.262	2.63		PGR	1.35707	4.11838	7.62261	0.831548
PI3K (family)	1.109	2.246	1.982	N/A		PI3K (family)	1.00762	0.996366	2.3194	0
PIM1	N/A	2.407	1.537	N/A		PIM1	0	1.23627	1.47003	0
Pka	N/A	2.178	2.696	1.664		Pka	0	0.715586	1.33451	0.684982
Pka catalytic subunit	N/A	N/A	2	1.954		Pka catalytic subunit	1.56855	0	0.515849	1.27157
Pkc(s)	1.114	2.349	2.473	1.933		Pkc(s)	1.46147	0.887851	2.89181	1.75457
PLAG1	N/A	2.219	1.086	2.216		PLAG1	0	0.916064	1.99916	1.0339
PRKCD	N/A	2.619	3.618	2.194		PRKCD	0	3.19581	5.58328	1.80916
PRKCE	N/A	2.581	3.521	1.969		PRKCE	0	1.21141	3.79244	0.730507
PTEN	N/A	-2.509	-0.552	0.473		PTEN	0	1.28815	2.95483	1.10036
PTGS2	N/A	2.289	2.16	1.044		PTGS2	0	0.64168	1.4895	1.86653
PTH	N/A	1.834	2.524	N/A		PTH	0.7145	3.20095	6.19006	0
PTHLH	N/A	2.194	2.204	1.452		PTHLH	0	0.858614	1.52263	1.75656
RAF1	N/A	2.667	3.557	3.05		RAF1	0	2.98375	3.90945	1.76577
REL	N/A	1.054	2.526	1.492		REL	0	1.17333	2.94163	0.831548
RELA	2.106	2.603	3.533	0.657		RELA	1.00762	2.23831	1.83768	0.933928
RET	N/A	2.764	2.697	1.406		RET	0	2.45318	4.94905	1.38286
RGS2	-2.646	-1.897	-1.279	N/A		RGS2	2.88655	1.92679	3.82857	0
RUNX3	N/A	N/A	-2.792	-1.951		RUNX3	0	0	2.3971	0.296769
S100A8	N/A	2.111	2.024	N/A		S100A8	0	1.26956	2.41407	0
S100A9	0	2.111	2.207	1.414		S100A9	0.7145	1.13595	2.79485	0.703954
SELP	N/A	2.186	2.598	N/A		SELP	0	1.48205	1.11859	0
SEMA7A	N/A	2	1.633	0.447		SEMA7A	0	1.3491	1.33194	2.14775
SGPP2	N/A	N/A	-2.138	N/A		SGPP2	0.927071	0.804663	2.11486	0
SNCA	N/A	1.994	0.924	2.529		SNCA	0.962571	1.77477	1.27476	1.24584
SOX4	N/A	0.851	1.351	2.207		SOX4	0	1.3807	0.827351	0.219637
SP1	1.963	1.678	2.919	2.61		SP1	1.76785	5.4338	5.71126	3.90852
SRC	N/A	2.19	2.393	N/A		SRC	0	2.17857	4.56829	0
SRF	2.219	1.985	2.602	N/A		SRF	1.47926	2.29444	2.82114	0
SS18	N/A	2.449	1.89	N/A		SS18	1.35285	1.92425	1.03835	0
STAT3	1.709	3.701	4.566	0.884		STAT3	1.02607	1.94989	1.75814	3.23673
STAT4	N/A	2.398	2.772	2.041		STAT4	0	1.06144	2.49878	0.726582
STAT5A	N/A	1.941	2.425	N/A		STAT5A	0	1.63099	2.81162	1.06786
SYVN1	N/A	2.53	3.128	1.897		SYVN1	0	1.18132	2.16442	1.45443
TCF	N/A	2.417	2.417	N/A		TCF	0	1.30892	0.770018	0
TCF4	2.53	1.769	0.883	-0.334		TCF4	1.87079	0.827864	3.66906	0.95103
Tcf7	N/A	0.447	2.235	1		Tcf7	0	0.879618	1.39602	0.912735
TCR	2.42	3.007	3.37	3.104		TCR	1.69692	1.77303	3.63466	0.921789
Tgf beta	N/A	1.747	2.057	0.795		Tgf beta	0	1.0653	3.28866	0.703954
TGFA	N/A	2.179	2.173	N/A		TGFA	0	0.64168	1.84679	0
TGFB1	2.86	3.06	4.661	2.933		TGFB1	1.16087	5.4338	12.4651	2.53558
TGFB3	N/A	0.866	2.112	N/A		TGFB3	0	1.51273	3.49551	0
THBS4	2.384	1.951	2.759	N/A		THBS4	4.5053	1.05847	1.70932	0.729852
TNF	2.284	3.845	4.237	-0.173		TNF	0.987743	5.02854	8.46261	2.90535
TNFSF11	1.89	2.004	2.245	N/A		TNFSF11	1.15242	2.1304	2.82583	0
TP63	0.083	2.598	2.929	1.477		TP63	0.754188	2.12912	7.05203	1.91461
TREM1	N/A	3.139	4.862	2.496		TREM1	0	3.92775	5.21933	1.723
TRH	N/A	N/A	2.366	N/A		TRH	1.32476	0	0.696632	0
TSH	N/A	2.327	2.525	N/A		TSH	0	1.48205	0.693413	0
TWIST1	N/A	2.496	0.658	1.53		TWIST1	0	2.45318	2.59128	1.80916
UCP1	1.671	N/A	0.512	3.402		UCP1	1.45069	0	0.801628	1.85284
Vegf	1.941	3.699	5.044	3.641		Vegf	2.8363	3.99712	9.44641	2.34106
VEGFA	1.553	2.781	3.236	3.531		VEGFA	1.35285	5.4338	5.73365	4.17061
WNT3A	1.074	0.739	2.001	1.086		WNT3A	2.76007	3.4614	2.95608	2.81902
WT1	-2.084	0.426	0.848	0.353		WT1	1.76785	1.18185	4.94905	1.032
XBP1	2.54	N/A	2.383	N/A		XBP1	4.90118	0	1.55322	0

## Sheet: Causal Networks (gene)
© 2000-2020 QIAGEN. All rights reserved.		Z-score					© 2000-2020 QIAGEN. All rights reserved.		-log(B-H p-values)
Causal Networks (B-H p-value <0.05)	depth	6h.CON.vs.6h.AII	6h.CON.vs.6h.EGF	6h.CON.vs.6h.EGF+AngII	24h.CON.vs.24h.EGF+AngII		Causal Networks	depth	6h.CON.vs.6h.AII	6h.CON.vs.6h.EGF	6h.CON.vs.6h.EGF+AngII	24h.CON.vs.24h.EGF+AngII
15-LOX	2	N/A	N/A	N/A	2.546		15-LOX	2	0	0	0	5.7917
3830403N18Rik/Xlr	2	N/A	2.268	N/A	N/A		3830403N18Rik/Xlr	2	0	5.33427	0	0
48s	3	N/A	3.162	N/A	N/A		48s	3	0	6.81581	0	0
7S NGF	2	N/A	2.236	N/A	2.03		7S NGF	2	0	6.99161	0	7.44428
ABCC4	2	N/A	3.244	4.185	N/A		ABCC4	2	0	7.43844	8.7242	0
ABCG1	3	N/A	N/A	-5.779	N/A		ABCG1	3	0	0	11.7895	0
ABI1	2	N/A	-4.5	N/A	N/A		ABI1	2	0	6.58775	0	0
ACE	2	N/A	N/A	4.129	N/A		ACE	2	0	0	7.88189	0
acid phosphatase	3	N/A	-3.488	N/A	N/A		acid phosphatase	3	0	6.04807	0	0
ACP3	2	N/A	-3.479	N/A	N/A		ACP3	2	0	5.20488	0	0
ACP3	3	-2.023	N/A	N/A	N/A		ACP3	3	4.72918	0	0	0
ACSL4	3	N/A	3.618	N/A	0.993		ACSL4	3	0	9.18583	0	7.91807
Actin	2	N/A	N/A	N/A	-2.138		Actin	2	0	0	0	6.03111
ACTN2	2	N/A	N/A	3.336	N/A		ACTN2	2	0	0	7.82024	0
ADAM17	2	N/A	N/A	N/A	2.813		ADAM17	2	0	0	0	6.21486
ADAMTS1	3	N/A	N/A	-5.534	N/A		ADAMTS1	3	0	0	12.0077	0
ADAMTS18	1	N/A	-1	N/A	2.236		ADAMTS18	1	0	1.61371	0	2.83575
ADCY	1	N/A	N/A	2.121	N/A		ADCY	1	0	0	3.44003	0
ADCYAP1R1	1	N/A	1.732	2	1.414		ADCYAP1R1	1	0	2.81148	2.79936	1.79946
ADGRE5	2	N/A	N/A	3.507	N/A		ADGRE5	3	0	7.23883	0	0
ADGRE5	3	N/A	3.981	N/A	N/A		ADGRE5	2	0	0	7.136	0
ADRA1	2	N/A	4.16	N/A	N/A		ADRA1	2	0	5.8655	0	0
ADRA2A	2	N/A	N/A	N/A	2.828		ADRA2A	2	0	0	0	5.82874
ADRB	2	N/A	3.938	N/A	N/A		ADRB	2	0	6.95553	0	0
ADRB1	2	1.347	N/A	N/A	2.517		ADRB1	2	4.68954	0	0	6.22301
adrenoceptor	2	N/A	N/A	3.939	N/A		adrenoceptor	2	0	0	9.31727	0
AFP	3	N/A	N/A	N/A	-2.105		AFP	2	0	0	0	6.02513
AFP	2	N/A	N/A	N/A	-3		AFP	3	0	0	0	8.32276
AGK	3	N/A	N/A	6.627	N/A		AGK	2	0	0	0	6.35949
AGK	2	N/A	N/A	N/A	2.598		AGK	3	0	0	12.0459	0
AGRN	2	N/A	4.727	4.526	3.833		AGRN	2	0	7.51093	10.8912	5.80391
AGT	1	N/A	N/A	4.391	N/A		AGT	1	0	0	6.70636	0
AGTR1	2	N/A	N/A	N/A	3.074		AGTR1	2	0	0	0	9.43751
Agtr1b	2	N/A	3.015	N/A	N/A		Agtr1b	2	0	5.89148	0	0
AGTR2	2	N/A	-2.25	N/A	-1.483		AGTR2	2	0	5.7475	0	5.59149
AIF1	2	N/A	2.043	N/A	N/A		AIF1	2	0	5.55542	0	0
AJUBA	2	N/A	N/A	N/A	3.286		AJUBA	2	0	0	0	6.38356
AKAP1	2	N/A	2.043	N/A	N/A		AKAP1	2	0	5.27528	0	0
AKIP1	2	2	2.53	N/A	N/A		AKIP1	2	3.47181	5.33257	0	0
AKR1C3	3	N/A	N/A	N/A	2.979		AKR1C3	3	0	0	0	8.14867
Akt	1	N/A	2.117	N/A	N/A		Akt	1	0	4.95871	0	0
ALDH1A2	2	N/A	3.674	2.38	N/A		ALDH1A2	2	0	4.94222	7.14731	0
ALDH2	1	-2.236	N/A	N/A	-2.236		ALDH2	1	4.64048	0	0	3.52765
ALDH2	2	N/A	N/A	N/A	-2.556		ALDH2	2	0	0	0	5.52433
Aldosterone-MR	3	2.534	4.733	5.584	N/A		Aldosterone-MR	2	0	0	4.17724	0
Aldosterone-MR	2	N/A	N/A	3.273	N/A		Aldosterone-MR	3	4.4314	10.1299	11.6975	0
ALKAL2	3	N/A	N/A	N/A	3.302		ALKAL2	3	0	0	0	6.57612
ALOX12	2	N/A	N/A	N/A	4.608		ALOX12	2	0	0	0	7.32663
AMBP	2	N/A	N/A	N/A	-3.81		AMBP	2	0	0	0	7.80097
AMER1	2	N/A	N/A	5.077	N/A		AMER1	2	0	0	4.47329	0
AMOT	2	N/A	N/A	-3.413	N/A		AMOT	2	0	0	4.85643	0
AMOTL2	2	N/A	N/A	2.546	N/A		AMOTL2	2	0	0	8.86827	0
Ampa Receptor	2	N/A	2.661	2.66	N/A		Ampa Receptor	2	0	7.32183	8.25964	0
ANG	3	N/A	N/A	6.364	N/A		ANG	3	0	0	12.1139	0
ANG	2	3.13	N/A	N/A	N/A		ANG	2	5.00629	0	0	0
Angiotensin II receptor type 1	2	N/A	5.078	6.142	2.287		Angiotensin II receptor type 1	2	0	8.80077	12.1937	6.21486
ANGPT1	2	N/A	3.403	N/A	1.756		ANGPT1	1	0	2.55385	0	2.14221
ANGPT1	1	N/A	2.236	N/A	2		ANGPT1	2	0	6.22183	0	6.53946
ANGPT2	2	1.441	N/A	N/A	2.61		ANGPT2	2	4.10222	0	0	9.31015
ANGPTL1	2	N/A	-3.893	-4.359	N/A		ANGPTL1	2	0	6.39199	7.41536	0
ANGPTL3	2	N/A	3.536	N/A	N/A		ANGPTL3	2	0	5.1978	0	0
ANGPTL4	3	0.267	N/A	N/A	2.152		ANGPTL4	3	5.50051	0	0	8.53706
ANO1	3	N/A	N/A	5.913	N/A		ANO1	3	0	0	11.9576	0
antigen	3	N/A	N/A	5.628	N/A		antigen	3	0	0	8.35471	0
antigen	2	2.309	N/A	3.394	N/A		antigen	2	3.91053	0	5.57647	0
ANTXR1	2	N/A	N/A	2.333	N/A		ANTXR1	2	0	0	4.11549	0
ANXA5	2	N/A	-4.23	-4.753	N/A		ANXA5	2	0	6.56607	9.32504	0
Ap2	3	N/A	N/A	-3.348	N/A		Ap2	3	0	0	10.2497	0
APBB1	2	N/A	N/A	2.515	N/A		APBB1	2	0	0	7.12105	0
APC	2	N/A	-4.221	N/A	N/A		APC	2	0	6.31723	0	0
APEX1	1	N/A	2.236	2.333	N/A		APEX1	1	0	2.48553	3.24385	0
API5	2	N/A	4.352	4.417	2.556		API5	2	0	5.92001	9.93778	6.24023
APOC2	3	N/A	N/A	N/A	2		APOC2	3	0	0	0	6.33352
APOC3	2	N/A	2.414	N/A	N/A		APOC3	2	0	5.06294	0	0
APPL	3	N/A	3.355	N/A	N/A		APPL	3	0	5.51121	0	0
APPL2	2	N/A	N/A	2.138	N/A		APPL2	2	0	0	6.02093	0
AR	2	3.255	N/A	N/A	3.508		AR	2	6.48053	0	0	7.92094
ARAP1	2	N/A	N/A	4.714	1.347		ARAP1	2	0	0	11.6187	5.8804
AREG	2	N/A	N/A	N/A	3.674		AREG	2	0	0	0	7.46181
ARF1	2	N/A	N/A	4.457	N/A		ARF1	2	0	0	8.166	0
ARF4	2	N/A	N/A	N/A	2.746		ARF4	2	0	0	0	6.06018
arginase	3	N/A	N/A	-5.361	-3.666		arginase	3	0	0	11.2697	7.17432
ARHGAP8/PRR5-ARHGAP8	2	N/A	N/A	4.23	N/A		ARHGAP8/PRR5-ARHGAP8	2	0	0	7.16783	0
ARHGEF16	3	N/A	N/A	N/A	2.376		ARHGEF16	3	0	0	0	5.47505
ARNT	1	N/A	2.121	2.84	N/A		ARNT	2	3.74071	0	12.6551	5.08016
ARNT	2	2.191	N/A	3.649	0.243		ARNT	1	0	2.97563	3.81945	0
ARNT	3	N/A	N/A	3.697	N/A		ARNT	3	0	0	14.0068	0
ARNTL	2	3.674	N/A	5.042	N/A		ARNTL	2	5.31843	0	9.68914	0
ASGR1	2	N/A	5.217	5.543	2.121		ASGR1	2	0	9.42918	11.8026	5.80851
ASGR2	2	N/A	N/A	3.183	3.307		ASGR2	2	0	0	7.26125	5.10521
ASIP	3	N/A	-2.898	N/A	N/A		ASIP	3	0	6.20357	0	0
asparaginase	2	N/A	N/A	N/A	2.414		asparaginase	2	0	0	0	4.80022
ATE1	2	N/A	N/A	N/A	2.402		ATE1	2	0	0	0	6.42555
ATF2	2	N/A	N/A	N/A	2.832		ATF2	2	0	0	0	7.25415
ATF4	1	3.153	N/A	3.413	3.153		ATF4	1	11.0677	0	6.32251	6.41727
ATF6	2	N/A	3.969	N/A	N/A		ATF6	2	0	5.8447	0	0
Atg5	2	N/A	N/A	N/A	-4.226		Atg5	2	0	0	0	6.21152
ATP2A1	3	N/A	N/A	2.656	N/A		ATP2A1	3	0	0	7.30201	0
ATP2B2	3	N/A	N/A	-3.841	N/A		ATP2B2	3	0	0	10.6906	0
ATP2B4	2	N/A	-4.082	-3.286	N/A		ATP2B4	2	0	5.84392	8.29218	0
AVP	2	N/A	N/A	N/A	2.871		AVP	2	0	0	0	9.44712
AVPR1	3	N/A	N/A	N/A	2.157		AVPR1	3	0	0	0	9.68261
AVPR2	2	N/A	2.268	N/A	1.091		AVPR2	2	0	5.68647	0	3.96455
AXIN1	2	N/A	-2.266	N/A	N/A		AXIN1	2	0	6.6735	0	0
AXL	2	N/A	N/A	N/A	2.014		AXL	2	0	0	0	8.24577
BACE1	2	N/A	-2.582	N/A	-1.021		BACE1	2	0	8.11861	0	6.03279
BACH1	2	N/A	N/A	-4.737	N/A		BACH1	2	0	0	4.72972	0
BAD	2	N/A	N/A	N/A	-2.082		BAD	2	0	0	0	5.53639
BANCR	2	N/A	4.902	5.128	1.915		BANCR	2	0	5.81853	9.00678	6.66805
BANP	3	2.626	N/A	N/A	N/A		BANP	3	4.08034	0	0	0
BAP1	2	N/A	-3.893	-3.938	N/A		BAP1	3	0	0	11.5812	0
BAP1	3	N/A	N/A	-4.37	N/A		BAP1	2	0	6.33768	8.3	0
BATF	2	N/A	N/A	N/A	-2.746		BATF	2	0	0	0	5.79468
BAX	2	N/A	N/A	N/A	3.395		BAX	2	0	0	0	5.90613
BCAR4	2	N/A	3.91	N/A	2.832		BCAR4	2	0	7.3791	0	6.16712
BCL10	2	N/A	N/A	N/A	3.151		BCL10	2	0	0	0	5.23868
BCL2L14	3	N/A	N/A	-5.077	N/A		BCL2L14	2	0	6.42292	0	0
BCL2L14	2	N/A	-3.13	N/A	N/A		BCL2L14	3	0	0	11.5674	0
BDKR	2	N/A	N/A	2.722	N/A		BDKR	2	0	0	5.00147	0
BDNF	2	2.236	5.539	N/A	3.697		BDNF	2	4.17882	9.67126	0	9.28425
BECN1	2	N/A	4.924	N/A	N/A		BECN1	2	0	5.92219	0	0
Beta ark	2	N/A	-3.773	-3.58	N/A		Beta ark	2	0	6.55201	10.8942	0
Beta Arrestin	2	N/A	2.94	N/A	N/A		Beta Arrestin	2	0	6.77784	0	0
BIRC5	2	N/A	N/A	N/A	2.626		BIRC5	2	0	0	0	6.69924
BMP2	2	N/A	4.025	N/A	N/A		BMP2	2	0	7.29442	0	0
BMP5	2	N/A	-2.268	N/A	N/A		BMP5	2	0	5.20017	0	0
BMX	2	N/A	N/A	N/A	2.424		BMX	2	0	0	0	5.84795
BRAF	2	N/A	N/A	N/A	3.266		BRAF	2	0	0	0	7.39192
BRD4	1	2.236	2.53	3.273	N/A		BRD4	1	2.26706	2.50574	3.64201	0
BTC	2	N/A	N/A	N/A	3.15		BTC	2	0	0	0	6.58125
BTN2A2	2	N/A	-2.546	N/A	-1.265		BTN2A2	2	0	7.26977	0	5.77322
C1GALT1C1	2	N/A	4.11	N/A	N/A		C1GALT1C1	2	0	5.91807	0	0
C1QTNF6	2	N/A	-2.268	N/A	N/A		C1QTNF6	2	0	5.22037	0	0
C5	2	N/A	N/A	N/A	3		C5	2	0	0	0	6.95082
C7	3	-3.402	N/A	N/A	N/A		C7	3	3.4159	0	0	0
C8	3	-3.402	N/A	N/A	N/A		C8	3	3.42007	0	0	0
C8orf76	2	N/A	N/A	N/A	3.904		C8orf76	2	0	0	0	6.89801
CA3	2	N/A	1.941	2.043	N/A		CA3	2	0	3.54681	6.2684	0
CACNA2D1	3	N/A	N/A	N/A	3.046		CACNA2D1	3	0	0	0	5.92673
CACNG2	3	N/A	2.885	N/A	N/A		CACNG2	3	0	7.4775	0	0
CADM1	2	N/A	-2.058	N/A	N/A		CADM1	2	0	6.18855	0	0
CALCA	2	N/A	N/A	N/A	2.395		CALCA	2	0	0	0	6.76023
Calcineurin A-Calcineurin B-Runx1	3	N/A	0.743	N/A	2.525		Calcineurin A-Calcineurin B-Runx1	3	0	6.76035	0	8.14483
Calcineurin B	2	N/A	N/A	N/A	3.904		Calcineurin B	2	0	0	0	6.33929
Calm1 (includes others)	2	-2.673	N/A	N/A	-0.577		Calm1 (includes others)	2	4.35964	0	0	5.97244
Calmodulin	2	N/A	3.108	N/A	N/A		Calmodulin	2	0	9.10613	0	0
Camk	2	N/A	N/A	N/A	3.28		Camk	2	0	0	0	4.30288
CAMK2A	2	N/A	4.511	N/A	3.554		CAMK2A	2	0	9.51643	0	10.5582
CAMK2D	2	N/A	N/A	N/A	3.328		CAMK2D	2	0	0	0	5.70939
CAMK2N1	2	N/A	N/A	-4.249	-1.976		CAMK2N1	2	0	0	8.16311	5.11844
CAMK4	2	N/A	3.302	4.371	1.877		CAMK4	2	0	8.0375	9.5579	7.925
CaMKII	2	N/A	4.469	N/A	3.714		CaMKII	2	0	9.97325	0	7.38149
cAMP-dependent protein kinase	2	1.414	3.198	3.446	2.954		cAMP-dependent protein kinase	2	4.57276	8.0828	10.3724	5.10062
CAND1	3	N/A	4.361	3.484	2.402		CAND1	3	0	9.09174	13.1604	8.58673
CAND1	2	N/A	2.534	N/A	N/A		CAND1	2	0	5.91084	0	0
CARD14	3	N/A	N/A	N/A	3.258		CARD14	3	0	0	0	5.31497
catalase	2	N/A	-2.252	N/A	N/A		catalase	2	0	6.79017	0	0
CBLC	2	-3.128	N/A	N/A	-2.562		CBLC	2	4.10628	0	0	7.32358
Cbp/p300-Maf-Nfe2l2	2	3.153	N/A	N/A	N/A		Cbp/p300-Maf-Nfe2l2	2	4.81567	0	0	0
CBX5	2	N/A	2.683	0.457	N/A		CBX5	2	0	3.64826	5.22194	0
CCAT2	1	N/A	2	N/A	N/A		CCAT2	1	0	2.43894	0	0
CCDC6	3	N/A	N/A	N/A	-2.907		CCDC6	3	0	0	0	6.99489
CCK	2	N/A	N/A	N/A	2.804		CCK	2	0	0	0	7.76807
CCKAR	2	N/A	2.694	N/A	N/A		CCKAR	2	0	5.4266	0	0
CCL	3	N/A	N/A	N/A	2.689		CCL	3	0	0	0	6.43542
CCL15	2	N/A	N/A	N/A	3.501		CCL15	2	0	0	0	5.85869
CCL2	2	N/A	5	N/A	3.622		CCL2	2	0	8.69718	0	7.41831
CCL20	3	N/A	4.922	N/A	N/A		CCL20	3	0	9.53853	0	0
CCL20	2	2.746	N/A	N/A	1.664		CCL20	2	5.33908	0	0	6.77689
CCL5	2	N/A	4.885	N/A	3.498		CCL5	2	0	8.33963	0	6.80482
CCN2	2	N/A	N/A	N/A	3.286		CCN2	2	0	0	0	6.09966
CCNG2	3	2.414	N/A	N/A	N/A		CCNG2	3	5.79036	0	0	0
CCNH	2	N/A	N/A	2.729	N/A		CCNH	2	0	0	7.6156	0
CD14	2	N/A	N/A	N/A	4.666		CD14	2	0	0	0	7.04779
CD151	2	N/A	N/A	N/A	4.123		CD151	2	0	0	0	8.46592
CD244	2	N/A	4.276	N/A	N/A		CD244	2	0	5.66078	0	0
CD27	2	N/A	2.502	N/A	N/A		CD27	2	0	6.36885	0	0
CD38	1	2.828	3.207	3.402	N/A		CD38	2	0	7.78407	0	7.17597
CD38	2	N/A	4.313	N/A	2.926		CD38	1	3.45742	3.33129	4.24856	0
CD3E	2	N/A	N/A	N/A	4.583		CD3E	2	0	0	0	6.39307
CD40	2	N/A	N/A	N/A	3.575		CD40	2	0	0	0	7.05359
CD40LG	2	N/A	N/A	N/A	2.937		CD40LG	2	0	0	0	7.73846
CD46	2	N/A	3.28	N/A	1.915		CD46	2	0	6.11259	0	4.95903
CD53	2	N/A	1.89	2.252	N/A		CD53	2	0	5.02079	6.06438	0
CD79A	2	N/A	2.722	N/A	1.769		CD79A	2	0	5.48046	0	5.15849
CD81	2	3.402	N/A	N/A	2.324		CD81	2	5.12033	0	0	7.31563
CD9	2	3.13	N/A	N/A	1.809		CD9	2	4.09794	0	0	6.20186
CD98	3	2.4	N/A	N/A	0		CD98	3	4.16584	0	0	5.54568
CDA	3	N/A	N/A	N/A	-2.654		CDA	3	0	0	0	6.50023
CDK11B	3	N/A	N/A	N/A	3.407		CDK11B	3	0	0	0	7.93909
CDK19	3	N/A	N/A	N/A	3.736		CDK19	3	0	0	0	8.54865
CDK5RAP3	2	N/A	-2.687	N/A	N/A		CDK5RAP3	2	0	6.63512	0	0
CEBPD	2	N/A	N/A	4.256	N/A		CEBPD	2	0	0	12.6939	0
CELA2A	2	N/A	N/A	2.294	N/A		CELA2A	2	0	0	4.584	0
CER1	3	N/A	N/A	N/A	-4.677		CER1	3	0	0	0	6.04916
ceramidase	2	N/A	N/A	-2.828	N/A		ceramidase	2	0	0	2.29622	0
CERK	2	N/A	N/A	2.655	2.5		CERK	2	0	0	5.5495	3.42319
CERT1	2	N/A	-5.253	-5.212	-3.641		CERT1	2	0	9.53918	11.6081	7.925
CG	2	N/A	3.053	4.035	1.177		CG	1	0	4.81082	9.59055	0
CG	1	N/A	3.4	4.906	N/A		CG	2	0	8.96317	12.0149	7.91091
CGA	1	-2.496	0	-1.091	N/A		CGA	1	8.59917	2.83172	4.30883	0
CGB3 (includes others)	3	N/A	N/A	5.767	N/A		CGB3 (includes others)	3	0	0	12.18	0
CHAD	3	N/A	N/A	6.022	N/A		CHAD	3	0	0	13.001	0
chemokine	2	N/A	N/A	N/A	2.562		chemokine	2	0	0	0	5.66845
CHKA	2	N/A	3.474	N/A	1.234		CHKA	3	0	9.62286	0	0
CHKA	3	N/A	4.576	N/A	N/A		CHKA	2	0	8.33204	0	5.58264
CHMP4C	2	2.53	2.268	N/A	N/A		CHMP4C	2	2.66242	5.35379	0	0
CHMP6	3	N/A	N/A	-5.928	N/A		CHMP6	3	0	0	11.9646	0
CHMP6	2	N/A	N/A	-4.628	N/A		CHMP6	2	0	0	11.7375	0
CHRM1	1	1.414	2	2.449	N/A		CHRM1	1	1.95968	3.00816	3.32299	0
CHRNA1	2	N/A	N/A	2.236	N/A		CHRNA1	2	0	0	4.13813	0
CHRNA3	2	N/A	2.268	N/A	N/A		CHRNA3	2	0	5.20017	0	0
CHRNA4	2	N/A	2.774	2.55	0.632		CHRNA4	2	0	7.49813	8.19211	5.38758
Ciap	3	-2.474	N/A	N/A	N/A		Ciap	3	3.45366	0	0	0
CIC	1	-1.414	-2.646	-2.646	-2		CIC	1	2.02704	7.09722	4.71086	3.58722
CIRBP	3	N/A	N/A	4.818	N/A		CIRBP	3	0	0	12.9775	0
CITED1	3	N/A	N/A	3.242	N/A		CITED1	3	0	0	14.1288	0
CITED1	2	N/A	N/A	2.729	N/A		CITED1	2	0	0	10.9049	0
CK1ε/CK1δ	2	N/A	N/A	-3.92	N/A		CK1ε/CK1δ	2	0	0	7.86719	0
CLC	3	2.889	N/A	N/A	N/A		CLC	3	4.96964	0	0	0
CLCN5	3	N/A	N/A	N/A	-2.415		CLCN5	3	0	0	0	5.60051
CLEC1B	3	N/A	N/A	N/A	2.714		CLEC1B	3	0	0	0	5.7577
Cofilin	3	N/A	N/A	N/A	2.077		Cofilin	3	0	0	0	6.08249
COL18A1	2	N/A	N/A	N/A	-2.294		COL18A1	2	0	0	0	6.69878
COL4A1	2	2.714	N/A	N/A	N/A		COL4A1	2	2.83058	0	0	0
COL4A3	3	-0.927	-2.495	-2.168	N/A		COL4A3	3	4.2308	8.29018	13.7068	0
COL4A3	2	N/A	-3.086	-1.988	N/A		COL4A3	2	0	6.6812	6.99813	0
COL4A4	3	N/A	N/A	3.385	N/A		COL4A4	3	0	0	10.7756	0
collagen	2	N/A	N/A	N/A	3.507		collagen	2	0	0	0	5.99094
Collagen type II	3	N/A	N/A	5.364	N/A		Collagen type II	3	0	0	12.2115	0
Collagen type VI	2	N/A	3.202	N/A	N/A		Collagen type VI	2	0	5.46336	0	0
Collagen(s)	1	-2	N/A	-1.89	N/A		Collagen(s)	1	3.18081	0	1.88698	0
collagenase	1	N/A	2.449	N/A	N/A		collagenase	1	0	3.05611	0	0
COMMD1	1	N/A	-2	-3.162	N/A		COMMD1	1	0	2.18598	5.4506	0
Complement	2	N/A	4.131	3.395	N/A		Complement	2	0	5.0192	7.38513	0
COP1	3	N/A	N/A	3.482	N/A		COP1	3	0	0	13.1371	0
COPS5	2	N/A	N/A	N/A	3.4		COPS5	2	0	0	0	6.37253
CoREST	3	N/A	N/A	N/A	-2.228		CoREST	3	0	0	0	7.18012
CR1L	2	N/A	3.175	N/A	N/A		CR1L	2	0	5.95872	0	0
Cr3	2	N/A	4.128	4.737	N/A		Cr3	2	0	5.90266	10.1824	0
CRABP2	3	N/A	N/A	N/A	-2.458		CRABP2	3	0	0	0	6.78665
Creb	2	N/A	3.258	4.106	3.302		Creb	2	0	9.85263	14.4293	8.10078
CREB1	1	N/A	3.452	4.478	2.746		CREB1	1	0	7.11805	8.20152	4.24255
CREBZF	3	N/A	N/A	-2.734	N/A		CREBZF	3	0	0	8.97421	0
CREM	1	N/A	1.069	2.268	1.667		CREM	1	0	5.48475	8.5184	3.0149
Crhr	3	N/A	N/A	N/A	3.19		Crhr	3	0	0	0	7.45325
CRK	2	N/A	2.994	N/A	0.832		CRK	2	0	5.43833	0	5.66174
CRK/CRKL	2	N/A	N/A	2.73	N/A		CRK/CRKL	2	0	0	7.05593	0
CRKL	2	N/A	3.906	N/A	N/A		CRKL	2	0	6.50301	0	0
CRLF1	3	2.889	N/A	N/A	N/A		CRLF1	3	4.95984	0	0	0
CRTC1	1	N/A	N/A	N/A	2		CRTC1	1	0	0	0	3.18028
CSF1	2	N/A	N/A	4.545	3.182		CSF1	2	0	0	11.6871	7.68377
CSF1R	2	N/A	4.529	N/A	2.621		CSF1R	2	0	7.23879	0	7.85133
CSF3	2	N/A	3.611	N/A	N/A		CSF3	2	0	7.09256	0	0
CSH1/CSH2	2	N/A	2.268	N/A	N/A		CSH1/CSH2	2	0	4.98034	0	0
CST5	2	N/A	N/A	-2.887	-0.378		CST5	2	0	0	5.64253	3.6041
CTF1	2	N/A	N/A	N/A	2.81		CTF1	2	0	0	0	6.42368
Ctnna	3	N/A	-2.309	-2.117	N/A		Ctnna	3	0	3.45905	6.30855	0
CTNNβ-LEF1	2	N/A	N/A	3.442	N/A		CTNNβ-LEF1	2	0	0	6.27945	0
CTSZ	3	N/A	N/A	N/A	-3.726		CTSZ	3	0	0	0	6.7648
CUL5	3	N/A	-5.171	N/A	N/A		CUL5	2	0	0	0	7.9335
CUL5	2	N/A	N/A	N/A	-2.5		CUL5	3	0	9.27148	0	0
CX3CL1	2	N/A	2.588	N/A	N/A		CX3CL1	2	0	7.98817	0	0
CXCL10	2	N/A	2.646	N/A	1.457		CXCL10	2	0	6.02128	0	6.68517
CXCL12	1	N/A	N/A	N/A	2.138		CXCL12	1	0	0	0	3.37584
CXCL14	2	2.668	N/A	4.737	N/A		CXCL14	2	5.09122	0	4.61157	0
Cxcl3	2	N/A	4.146	3.812	N/A		Cxcl3	2	0	5.23593	7.35212	0
CXCL5	2	N/A	5.08	5.659	3.841		CXCL5	2	0	8.23194	11.9304	8.77703
CXCL5	3	N/A	N/A	5.311	N/A		CXCL5	3	0	0	13.6708	0
CXCR3	2	N/A	4.007	N/A	2.646		CXCR3	2	0	7.28809	0	7.29977
CYBB	2	2.53	N/A	N/A	0.778		CYBB	2	6.63023	0	0	7.925
CYP1A2	3	N/A	N/A	2.842	N/A		CYP1A2	3	0	0	12.697	0
CYP2B6	2	N/A	N/A	2.785	2.673		CYP2B6	2	0	0	3.8983	3.85752
CYTH2	2	N/A	3.272	3.046	3.838		CYTH2	3	0	9.53918	12.4985	0
CYTH2	3	N/A	3.288	3.796	N/A		CYTH2	2	0	5.81853	8.67269	4.88057
cytokine	2	N/A	N/A	N/A	3.964		cytokine	2	0	0	0	6.13568
DAPK3	3	N/A	N/A	N/A	2.331		DAPK3	3	0	0	0	7.3612
DAPP1	2	N/A	5.24	N/A	2.921		DAPP1	2	0	5.60554	0	5.25932
DCK	3	N/A	N/A	N/A	2.02		DCK	3	0	0	0	7.46732
DDIT3	2	N/A	N/A	N/A	-5		DDIT3	2	0	0	0	7.24737
DDX17	3	N/A	N/A	2.969	1.306		DDX17	3	0	0	13.7405	7.87536
DDX17	2	N/A	N/A	2.396	N/A		DDX17	2	0	0	6.32387	0
DDX5	3	N/A	N/A	2.94	N/A		DDX5	3	0	0	16.6676	0
DDX54	2	-1.134	-1.812	-3.846	N/A		DDX54	2	3.29323	5.26497	14.0068	0
DGCR8	2	N/A	3.357	N/A	N/A		DGCR8	2	0	5.80933	0	0
DGKH	2	N/A	N/A	N/A	3.272		DGKH	2	0	0	0	5.27896
DICER1	2	N/A	N/A	N/A	2.916		DICER1	2	0	0	0	7.62508
DIRAS1	3	N/A	N/A	N/A	-3.407		DIRAS1	3	0	0	0	5.82371
DLG3	3	N/A	N/A	N/A	5.327		DLG3	3	0	0	0	7.01376
DLG4	2	N/A	2.874	N/A	N/A		DLG4	2	0	5.01865	0	0
DNM1	2	N/A	2.654	N/A	N/A		DNM1	2	0	5.78099	0	0
DNMT1	2	N/A	N/A	4.053	N/A		DNMT1	2	0	0	7.97156	0
DNMT3B	3	N/A	4.237	N/A	1.96		DNMT3B	3	0	9.05085	0	7.7535
DOK1	2	N/A	N/A	-2.33	-1.833		DOK1	2	0	0	9.77258	6.64413
DPYSL3	2	N/A	N/A	2.191	N/A		DPYSL3	2	0	0	5.70154	0
DRD1	1	N/A	1.732	2	N/A		DRD1	1	0	2.60275	2.49839	0
DRD1/5	3	N/A	N/A	N/A	2.72		DRD1/5	3	0	0	0	6.97332
DRD5	2	N/A	2.694	3.201	N/A		DRD5	2	0	6.14043	7.27223	0
DTNBP1	3	N/A	N/A	5.105	N/A		DTNBP1	3	0	0	14.7409	0
DTNBP1	2	N/A	2.711	N/A	N/A		DTNBP1	2	0	3.72963	0	0
DUOX1	3	3.15	N/A	N/A	N/A		DUOX1	3	4.10692	0	0	0
DUSP4	2	N/A	N/A	N/A	-3.96		DUSP4	2	0	0	0	5.29406
DUSP5	3	N/A	N/A	-5.62	N/A		DUSP5	3	0	0	11.5046	0
DUSP7	2	N/A	-3.507	N/A	-1.48		DUSP7	2	0	6.05032	0	5.76778
DUSP8	2	N/A	-3.051	N/A	N/A		DUSP8	2	0	5.96225	0	0
E2f-Dp1	3	N/A	N/A	N/A	3.459		E2f-Dp1	3	0	0	0	6.74427
EAF2	3	N/A	N/A	-4.849	N/A		EAF2	3	0	0	11.5717	0
ECT2	2	2.668	N/A	N/A	N/A		ECT2	2	3.59218	0	0	0
EDA	2	2.353	N/A	N/A	3.75		EDA	2	4.1498	0	0	7.77441
EDA2R	2	N/A	N/A	N/A	3.96		EDA2R	2	0	0	0	5.65768
EDN1	2	2.673	6.188	7.032	N/A		EDN1	2	5.31843	9.53853	11.8584	0
EDN3	2	2.065	N/A	4.121	1.897		EDN3	2	4.20262	0	8.1086	5.95996
EDNRB	2	N/A	N/A	N/A	2.449		EDNRB	2	0	0	0	6.56335
EFNA5	2	-2.5	N/A	N/A	N/A		EFNA5	2	4.32954	0	0	0
EGF	1	N/A	N/A	4.185	N/A		EGF	2	0	0	11.7809	0
EGF	2	N/A	N/A	6.037	N/A		EGF	1	0	0	8.05036	0
EGFR	1	2.496	4.333	4.542	1.177		EGFR	1	4.01935	8.80059	11.4625	5.66428
EGFR	2	N/A	5.277	5.885	4.138		EGFR	2	0	8.9675	11.8499	8.45669
EGFR ligand	3	N/A	5.465	6.915	N/A		EGFR ligand	3	0	9.46723	12.3029	0
EGFR ligand	2	3	N/A	5.814	3.787		EGFR ligand	2	4.03668	0	12.1294	8.99501
Egfr-Erbb2	2	N/A	N/A	N/A	2.994		Egfr-Erbb2	2	0	0	0	7.78972
EGLN	1	N/A	-2.673	-2.043	N/A		EGLN	1	0	3.14978	4.31833	0
EGR1	1	N/A	N/A	2.556	0		EGR1	1	0	0	4.79382	4.11305
EHMT1	2	N/A	N/A	N/A	2.183		EHMT1	2	0	0	0	5.59441
EHMT1	1	N/A	N/A	N/A	2.646		EHMT1	1	0	0	0	1.79428
Eif2	3	N/A	5.317	4.909	N/A		Eif2	3	0	6.53466	10.918	0
EIF2A	2	N/A	N/A	2.557	N/A		EIF2A	2	0	0	7.02477	0
EIF3	3	N/A	2.335	3.157	N/A		EIF3	3	0	6.00707	7.98238	0
EIF4E	1	N/A	3.207	N/A	N/A		EIF4E	1	0	2.90764	0	0
EIF4G2	2	N/A	3.71	N/A	N/A		EIF4G2	2	0	4.86346	0	0
ELANE	2	N/A	N/A	N/A	3.488		ELANE	2	0	0	0	7.93909
ELK1	2	3.357	3.656	4.714	3.536		ELK1	2	3.74122	4.42797	5.98612	5.65713
ELK1	3	N/A	2.5	N/A	3.309		ELK1	3	0	5.94995	0	6.38769
Endophilin	3	N/A	N/A	N/A	-2.558		Endophilin	3	0	0	0	7.50343
Endothelin	2	N/A	N/A	N/A	2.75		Endothelin	2	0	0	0	5.90491
ENPP1	3	N/A	N/A	N/A	-3.806		ENPP1	3	0	0	0	7.24242
ENPP2	2	N/A	-2.268	N/A	N/A		ENPP2	2	0	5.26008	0	0
ENTPD5	3	N/A	N/A	-3.093	N/A		ENTPD5	3	0	0	11.7067	0
EPAS1	1	N/A	3.3	3.015	N/A		EPAS1	1	0	5.83459	13.1859	0
EPGN	2	2.236	N/A	N/A	1.761		EPGN	2	4.79464	0	0	6.07181
Eph Receptor	2	N/A	N/A	-1.202	-2.263		Eph Receptor	2	0	0	7.43659	6.86594
EPHA2	2	2.353	3.153	N/A	2.066		EPHA2	2	3.73793	5.37421	0	5.69147
EPHA4	2	2.324	N/A	N/A	N/A		EPHA4	2	3.52253	0	0	0
EPHB1	1	N/A	N/A	2.236	N/A		EPHB1	2	0	7.40468	0	0
EPHB1	2	N/A	4.503	N/A	N/A		EPHB1	1	0	0	2.58332	0
EPHB2	2	N/A	-3	N/A	N/A		EPHB2	2	0	6.1568	0	0
EPO	2	N/A	N/A	6.065	N/A		EPO	2	0	0	10.5084	0
EPS8	2	N/A	3.429	4.001	N/A		EPS8	2	0	6.79842	9.11869	0
ERBB	2	N/A	N/A	N/A	3.693		ERBB	2	0	0	0	8.56357
ERBB2	1	1.069	3.452	3.092	3.182		ERBB2	1	2.92768	4.93144	7.02953	4.76863
ERBB2	2	1.511	4.296	N/A	N/A		ERBB2	2	4.09794	7.01677	0	0
ERBB3	2	N/A	N/A	5.634	4.281		ERBB3	2	0	0	12.1139	6.00284
EREG	2	N/A	N/A	N/A	3.693		EREG	2	0	0	0	8.83608
ERK	1	N/A	4.025	3.703	N/A		ERK	1	0	4.80859	7.08239	0
ERN1	1	2.333	N/A	2.982	N/A		ERN1	1	5.01741	0	3.03983	0
ERRFI1	2	N/A	N/A	N/A	-2.813		ERRFI1	2	0	0	0	6.10472
ESR1	2	0.927	N/A	3.021	1.229		ESR1	2	4.12974	0	13.6216	7.68208
ESR1	1	N/A	N/A	2.494	N/A		ESR1	1	0	0	6.18566	0
ESRRA	2	N/A	3.538	N/A	N/A		ESRRA	2	0	6.09301	0	0
ESRRA	3	N/A	2.639	N/A	N/A		ESRRA	3	0	8.77752	0	0
ETS-ELK1	2	N/A	2.646	3.051	N/A		ETS-ELK1	2	0	2.69449	3.41677	0
ETV4	3	1.134	N/A	2.986	2.109		ETV4	2	2.88584	0	5.93071	0
ETV4	2	1.897	N/A	2.661	N/A		ETV4	3	4.66568	0	10.3928	7.83762
EXOC5	2	N/A	-4.041	-4.131	N/A		EXOC5	2	0	4.83158	7.60977	0
EZH2	2	N/A	2.566	N/A	N/A		EZH2	2	0	6.87602	0	0
EZR	2	2.6	N/A	N/A	1.483		EZR	2	4.03668	0	0	5.56306
F10	1	N/A	N/A	2.236	N/A		F10	1	0	0	2.24712	0
F2	1	N/A	N/A	4.32	N/A		F2	1	0	0	4.86685	0
F2R	1	N/A	N/A	2.065	0.632		F2R	2	0	0	0	8.52188
F2R	2	N/A	N/A	N/A	4.081		F2R	1	0	0	3.4707	3.64784
F2RL2	3	N/A	3.157	N/A	N/A		F2RL2	3	0	5.90182	0	0
F3	1	N/A	N/A	2.496	N/A		F3	1	0	0	3.0996	0
F3-F7	2	3.441	N/A	5.584	N/A		F3-F7	2	4.92957	0	11.5771	0
F7	1	N/A	N/A	2.324	N/A		F7	1	0	0	6.02444	0
F8	2	N/A	3.411	3.429	N/A		F8	2	0	4.39991	5.63076	0
F9	2	N/A	3	2.985	N/A		F9	2	0	2.81864	6.22257	0
FAM120A	2	1.604	3.452	N/A	N/A		FAM120A	2	3.10815	5.41553	0	0
farnesyl transferase	2	N/A	4.914	4.969	2.885		farnesyl transferase	2	0	8.49703	13.1345	7.47565
FAU	2	N/A	-3.244	N/A	-2.043		FAU	2	0	6.68253	0	4.81344
FBLN5	2	N/A	2.402	N/A	1		FBLN5	2	0	5.19949	0	5.84784
FBXO32	3	N/A	N/A	-3.309	N/A		FBXO32	3	0	0	9.83282	0
FBXO4	2	N/A	N/A	-2.121	N/A		FBXO4	2	0	0	3.67718	0
Fcer	3	N/A	N/A	N/A	3.591		Fcer	3	0	0	0	6.97259
Fcer1	2	N/A	N/A	N/A	3.71		Fcer1	2	0	0	0	6.24023
FCER1A	2	N/A	N/A	N/A	4.154		FCER1A	2	0	0	0	6.49657
FDPS	2	N/A	3.893	4.272	N/A		FDPS	2	0	6.50301	7.30201	0
Fgf	2	N/A	3.181	N/A	2.491		Fgf	2	0	7.00351	0	5.9214
FGF1	2	N/A	3.682	N/A	3.13		FGF1	2	0	8.09644	0	6.02051
FGF2	1	N/A	3.157	5.515	3.545		FGF2	1	0	5.79282	7.16933	4.57653
FGF2	2	2.286	5.486	N/A	N/A		FGF2	2	4.12289	9.00253	0	0
FGF21	2	N/A	N/A	N/A	3.81		FGF21	2	0	0	0	5.97244
FGF3	2	N/A	2.041	N/A	N/A		FGF3	2	0	7.2746	0	0
FGF4	2	N/A	4	N/A	3.434		FGF4	2	0	6.48136	0	5.63517
FGF6	2	N/A	3.317	N/A	1.667		FGF6	2	0	5.44688	0	4.57705
FGF7	2	N/A	4.196	N/A	2.73		FGF7	2	0	7.76515	0	7.55296
FGF9	2	N/A	4.064	N/A	N/A		FGF9	2	0	6.54747	0	0
Fgfr	2	N/A	N/A	N/A	2.209		Fgfr	2	0	0	0	7.34278
FGFR2	2	N/A	N/A	N/A	3.01		FGFR2	2	0	0	0	7.31563
FHL3	2	N/A	1.192	1.026	2.082		FHL3	2	0	9.55166	11.9196	5.19355
FHL5	2	N/A	N/A	N/A	2.414		FHL5	2	0	0	0	5.06057
FHOD1	2	N/A	2.138	N/A	N/A		FHOD1	2	0	2.98126	0	0
Fibrinogen	2	N/A	N/A	N/A	2.357		Fibrinogen	2	0	0	0	6.72205
FLI1	1	N/A	N/A	3.051	N/A		FLI1	1	0	0	3.77325	0
FLT1	2	N/A	N/A	N/A	2.357		FLT1	2	0	0	0	6.65287
FMR1	2	N/A	-5.164	N/A	N/A		FMR1	2	0	6.84632	0	0
Focal adhesion kinase	2	N/A	3.19	N/A	1.166		Focal adhesion kinase	2	0	6.71769	0	5.95875
FOSL2	2	N/A	N/A	N/A	-2.744		FOSL2	2	0	0	0	6.0384
FPR1	2	2.858	N/A	N/A	1.604		FPR1	2	4.16823	0	0	6.9619
FRAT2	2	N/A	N/A	N/A	2.353		FRAT2	2	0	0	0	6.08076
FRS2	2	N/A	N/A	N/A	2.082		FRS2	2	0	0	0	5.56065
FRZB	3	N/A	N/A	N/A	-2.433		FRZB	3	0	0	0	6.03111
FSCN1	2	N/A	N/A	N/A	2.711		FSCN1	2	0	0	0	4.7232
FSH	2	N/A	3.402	N/A	2.77		FSH	2	0	9.11662	0	8.23035
FYB2	2	N/A	2.359	N/A	N/A		FYB2	2	0	7.11658	0	0
G protein	2	N/A	N/A	N/A	4.714		G protein	2	0	0	0	7.01226
G protein beta gamma	2	N/A	5.455	N/A	2.525		G protein beta gamma	2	0	8.88065	0	7.9335
G protein S	2	N/A	4.491	4.525	N/A		G protein S	2	0	5.67121	8.34735	0
G-protein beta	2	N/A	N/A	N/A	2.887		G-protein beta	2	0	0	0	5.75749
G-protein gamma	2	N/A	N/A	N/A	2.887		G-protein gamma	2	0	0	0	5.83987
G6PC	2	-1.213	N/A	2.4	N/A		G6PC	2	4.10727	0	7.15807	0
GAB1	2	N/A	4.508	N/A	4.303		GAB1	2	0	6.74399	0	6.53966
GABBR1	3	N/A	N/A	4.364	N/A		GABBR1	3	0	0	12.4084	0
GADD45G	2	N/A	N/A	N/A	3.207		GADD45G	2	0	0	0	6.32809
GAK	2	3.13	N/A	N/A	1.938		GAK	2	4.05492	0	0	6.42368
Gap	2	N/A	N/A	N/A	-2		Gap	2	0	0	0	3.63834
GAST	2	N/A	4.902	N/A	3.025		GAST	2	0	11.5941	0	10.5582
GATA2	2	2.065	N/A	N/A	1.342		GATA2	2	3.3551	0	0	5.82594
GC-GCR dimer	3	N/A	N/A	N/A	-2.79		GC-GCR dimer	3	0	0	0	6.10917
GCH1	3	N/A	N/A	N/A	3.882		GCH1	3	0	0	0	7.08267
GDF15	2	N/A	N/A	N/A	3.046		GDF15	2	0	0	0	7.07641
GDNF	2	N/A	5.019	N/A	2.425		GDNF	2	0	7.72991	0	8.09102
GDNF	1	N/A	2.646	N/A	2.449		GDNF	1	0	2.47614	0	2.3484
gelatinase	2	N/A	4.041	4.082	N/A		gelatinase	2	0	6.79694	9.4852	0
GEM	2	3.13	3.677	4.158	1.809		GEM	2	4.10628	9.057	9.26105	6.22301
GFAP	3	N/A	N/A	2.753	N/A		GFAP	3	0	0	7.28069	0
GFER	2	N/A	N/A	N/A	2.722		GFER	2	0	0	0	6.45631
GFPT1	2	N/A	-1.8	-3.414	N/A		GFPT1	2	0	5.36376	10.0983	0
GH1	2	-0.156	3.053	N/A	N/A		GH1	2	4.08635	8.28658	0	0
GH1	1	N/A	3.162	N/A	N/A		GH1	1	0	2.56009	0	0
GHSR	2	2.887	3.43	N/A	N/A		GHSR	2	2.96821	6.20493	0	0
Gi-coupled receptor	2	N/A	4.004	4.096	2.502		Gi-coupled receptor	2	0	6.38079	10.6535	5.37824
GIP	2	N/A	N/A	N/A	2.02		GIP	2	0	0	0	7.33434
Gli	2	N/A	N/A	N/A	2.236		Gli	2	0	0	0	4.33498
GLI1	1	N/A	N/A	N/A	2.138		GLI1	1	0	0	0	3.31546
GLIS2	3	N/A	3.662	3.976	2.578		GLIS2	3	0	11.198	12.6551	7.98333
GLIS2	2	N/A	N/A	2.335	N/A		GLIS2	2	0	0	5.39189	0
GLP1R	2	2.294	N/A	N/A	N/A		GLP1R	2	3.50105	0	0	0
Glucocorticoid-GCR-DHT-AR	3	N/A	N/A	N/A	-3.255		Glucocorticoid-GCR-DHT-AR	3	0	0	0	6.18654
Glycine Receptor	3	N/A	2.72	2.572	2.278		Glycine Receptor	3	0	11.2564	10.2128	8.82996
Gm45924	3	2.673	N/A	N/A	1.796		Gm45924	3	4.14168	0	0	8.40561
Gm4836 (includes others)	2	N/A	2.268	N/A	N/A		Gm4836 (includes others)	2	0	5.33427	0	0
GNA13	2	3.182	N/A	4.886	N/A		GNA13	2	5.17316	0	9.52178	0
GNAI2	2	N/A	1.969	N/A	2.832		GNAI2	2	0	6.25821	0	5.55402
GNAL	2	N/A	2.646	N/A	N/A		GNAL	3	0	0	0	6.88952
GNAL	3	N/A	N/A	N/A	2.804		GNAL	2	0	3.34574	0	0
GNAQ	2	N/A	N/A	N/A	4.163		GNAQ	2	0	0	0	6.24023
GNAZ	2	N/A	1.921	2.751	1.043		GNAZ	2	0	8.17663	10.001	5.17888
GNB5	2	N/A	N/A	N/A	2.082		GNB5	2	0	0	0	4.98021
GNG13	3	2.6	2.853	N/A	0		GNG13	3	4.24072	6.57736	0	5.77717
GNRH	2	1.234	N/A	N/A	2.626		GNRH	2	4.57276	0	0	6.65759
GP130 dimer	3	1.236	3.594	5.152	N/A		GP130 dimer	3	3.65484	8.609	9.53111	0
GP1BA	3	N/A	N/A	N/A	3.575		GP1BA	3	0	0	0	6.48499
GPER1	1	N/A	N/A	3.153	2.828		GPER1	1	0	0	5.44234	3.82148
GPNMB	2	N/A	4.427	4.677	N/A		GPNMB	2	0	6.1731	13.8464	0
GPRIN2	3	N/A	N/A	5.031	N/A		GPRIN2	3	0	0	11.5421	0
Gq-coupled receptor	2	N/A	4.459	4.628	2.268		Gq-coupled receptor	2	0	6.65271	9.49581	5.68771
GRB14	2	-3.4	N/A	-5.491	N/A		GRB14	2	5.90034	0	6.85405	0
GRB2	2	N/A	N/A	N/A	4.013		GRB2	2	0	0	0	5.92943
GRIA	3	N/A	N/A	N/A	2.944		GRIA	3	0	0	0	5.96475
GRIN3A	1	N/A	-1.265	-2.183	-0.333		GRIN3A	1	0	2.36948	1.8904	2.5198
GRK1/7	3	N/A	-4.025	-3.591	-3.124		GRK1/7	3	0	6.32897	8.11757	5.39376
GRK2	2	-1.89	-4.051	-3.812	-2.018		GRK2	2	4.06094	10.0095	9.03495	7.9335
GRM5	2	N/A	N/A	N/A	2.138		GRM5	2	0	0	0	6.09988
growth factor	2	N/A	N/A	N/A	4.856		growth factor	2	0	0	0	6.0384
growth factor receptor	2	N/A	N/A	N/A	4.036		growth factor receptor	2	0	0	0	5.79678
GRPR	2	N/A	3.042	3.842	N/A		GRPR	2	0	5.19949	6.44066	0
GST	3	N/A	N/A	N/A	-2.491		GST	3	0	0	0	6.0517
GSTA1	2	N/A	N/A	N/A	-3.781		GSTA1	2	0	0	0	5.68644
Gα12/13	2	N/A	N/A	3.543	N/A		Gα12/13	2	0	0	7.41998	0
H/K/NRAS	2	1.183	3.148	N/A	N/A		H/K/NRAS	2	4.12857	6.52774	0	0
H1-6	1	N/A	N/A	N/A	2.121		H1-6	1	0	0	0	2.6944
H1f1	1	N/A	N/A	N/A	2.121		H1f1	1	0	0	0	2.6944
H2AB3 (includes others)	1	N/A	N/A	N/A	2.449		H2AB3 (includes others)	1	0	0	0	2.58034
HAS1	2	N/A	3.592	N/A	2.596		HAS1	2	0	4.97578	0	5.73001
HAS2	2	N/A	3.742	3.657	1.938		HAS2	2	0	7.66704	7.07795	6.10947
HAVCR1	3	N/A	N/A	N/A	2.574		HAVCR1	3	0	0	0	5.63517
HBEGF	1	N/A	1.89	2.496	N/A		HBEGF	2	0	0	0	6.31197
HBEGF	2	N/A	N/A	N/A	2.086		HBEGF	1	0	3.22075	4.40261	0
HDAC7	2	N/A	N/A	-3.897	N/A		HDAC7	2	0	0	8.22011	0
HDL-cholesterol	1	N/A	N/A	-1.508	-2		HDL-cholesterol	1	0	0	3.59657	1.69083
Hedgehog	3	N/A	N/A	5.684	N/A		Hedgehog	3	0	0	10.7645	0
hexokinase	2	N/A	N/A	2.712	N/A		hexokinase	2	0	0	7.05995	0
HEYL	3	N/A	N/A	N/A	-3.407		HEYL	3	0	0	0	7.925
HGF	1	0.577	3.528	4.303	N/A		HGF	1	3.17385	4.81359	9.51345	0
HGF	2	N/A	N/A	N/A	3.029		HGF	2	0	0	0	8.05575
HIC1	2	-1.508	-2.191	-2.5	N/A		HIC1	2	2.75347	5.20598	7.2257	0
Hif1	2	N/A	4.557	5.628	2.236		Hif1	3	0	9.46723	18.2307	0
Hif1	3	N/A	5.27	6.342	N/A		Hif1	2	0	7.89216	16.3515	5.48909
Hif1	1	N/A	N/A	2.496	N/A		Hif1	1	0	0	3.33285	0
HIF1A	1	N/A	2.117	3.153	N/A		HIF1A	1	0	4.91741	11.1207	0
HIF1AN	1	-1.414	-2.236	-2.646	N/A		HIF1AN	1	1.73971	3.58447	3.43856	0
HIF3A	1	-1.414	N/A	-2.236	N/A		HIF3A	1	1.89856	0	2.24712	0
HLA Class I	3	N/A	N/A	5.392	N/A		HLA Class I	3	0	0	12.2657	0
HLA-E	3	N/A	N/A	2.538	N/A		HLA-E	3	0	0	7.58698	0
HLX	2	N/A	-2.828	-2.92	N/A		HLX	2	0	3.12781	4.12021	0
HMMR	2	N/A	N/A	N/A	2.309		HMMR	2	0	0	0	6.55879
HNF1B	3	N/A	N/A	N/A	3.395		HNF1B	3	0	0	0	6.45691
HNRNPA2B1	2	N/A	2.268	N/A	N/A		HNRNPA2B1	2	0	5.27563	0	0
Homer	3	N/A	2.708	N/A	N/A		Homer	3	0	5.98162	0	0
HOXA4	3	N/A	N/A	N/A	-2.65		HOXA4	3	0	0	0	8.7863
HOXA5	3	N/A	N/A	N/A	4.52		HOXA5	3	0	0	0	5.89293
Hoxb3os	3	N/A	N/A	-2.675	N/A		Hoxb3os	3	0	0	12.6069	0
HP	2	N/A	3.683	N/A	N/A		HP	2	0	9.09717	0	0
HPSE	2	N/A	N/A	N/A	3.118		HPSE	2	0	0	0	7.68377
HRAS	2	N/A	2.703	N/A	3.133		HRAS	2	0	7.85973	0	8.57755
HSPB8	2	N/A	2.5	N/A	0		HSPB8	2	0	6.1233	0	6.2146
HSPBP1	2	2.84	N/A	N/A	1.768		HSPBP1	2	4.24613	0	0	6.76023
HSPD1	2	N/A	N/A	N/A	3.101		HSPD1	2	0	0	0	6.1356
HSPH1	3	N/A	N/A	N/A	3.153		HSPH1	3	0	0	0	7.06562
HTR1B	2	N/A	3.857	3.726	N/A		HTR1B	2	0	6.89735	9.16535	0
HTR1B	3	N/A	3.647	3.823	N/A		HTR1B	3	0	9.53918	11.916	0
HTR2A	3	N/A	N/A	5.335	N/A		HTR2A	3	0	0	13.7544	0
HTRA1	2	-3.13	N/A	N/A	-1.406		HTRA1	2	4.71831	0	0	6.6404
HUNK	2	N/A	N/A	4.628	N/A		HUNK	3	0	0	12.0716	0
HUNK	3	N/A	N/A	5.904	N/A		HUNK	2	0	0	11.6503	0
HVCN1	2	N/A	4.146	3.812	N/A		HVCN1	2	0	5.13049	7.136	0
ICAM3	2	2.496	N/A	N/A	1.134		ICAM3	2	3.11995	0	0	4.67031
ID3	2	-2.683	1	N/A	1.298		ID3	2	4.32116	6.5432	0	4.80442
IDO1	1	2	N/A	N/A	N/A		IDO1	1	3.67041	0	0	0
IFI6	3	N/A	2.425	N/A	N/A		IFI6	3	0	6.14245	0	0
Ifn gamma	3	N/A	5.218	N/A	N/A		Ifn gamma	3	0	9.29894	0	0
IFNA1/IFNA13	2	N/A	2.556	N/A	N/A		IFNA1/IFNA13	2	0	6.46539	0	0
IFNA4	2	N/A	2.183	N/A	N/A		IFNA4	2	0	5.88405	0	0
IFNAR2	3	N/A	4.235	N/A	N/A		IFNAR2	3	0	5.42581	0	0
IFNE	2	N/A	N/A	N/A	3.048		IFNE	2	0	0	0	5.77322
IFNGR2	3	2.994	N/A	N/A	N/A		IFNGR2	3	4.31492	0	0	0
Ifnz (includes others)	3	2.722	N/A	N/A	N/A		Ifnz (includes others)	3	4.29238	0	0	0
IgD	3	N/A	2.345	N/A	0.585		IgD	3	0	6.74714	0	5.91432
Ige	1	N/A	N/A	5.308	N/A		Ige	1	0	0	5.41583	0
Igf	3	N/A	4.447	N/A	N/A		Igf	2	4.25252	0	0	6.22966
Igf	2	1.947	N/A	N/A	2.65		Igf	3	0	9.21099	0	0
IGF1	1	N/A	3.087	N/A	N/A		IGF1	1	0	5.34769	0	0
IGF2	2	1.508	4.811	N/A	3.497		IGF2	2	4.88267	8.9719	0	7.9335
IGF2R	3	N/A	N/A	6.092	N/A		IGF2R	3	0	0	12.9422	0
IGFBP1	2	N/A	-2.321	N/A	N/A		IGFBP1	2	0	7.41634	0	0
IGFBP2	2	3.656	N/A	N/A	3		IGFBP2	2	4.32742	0	0	7.88167
IGFBP4	2	N/A	-2.874	N/A	N/A		IGFBP4	2	0	5.50866	0	0
IgG	1	N/A	N/A	N/A	-2.138		IgG	1	0	0	0	3.11323
Igg3	3	N/A	N/A	N/A	3.449		Igg3	3	0	0	0	6.73588
Igh (family)	2	N/A	-2.043	N/A	N/A		Igh (family)	2	0	5.20017	0	0
Ighd	2	N/A	2.654	N/A	N/A		Ighd	2	0	5.93008	0	0
IGHE	3	N/A	N/A	5.196	N/A		IGHE	3	0	0	11.7667	0
Igtp	2	2.111	N/A	N/A	N/A		Igtp	2	2.91683	0	0	0
Ikb	3	N/A	N/A	N/A	-2.905		Ikb	3	0	0	0	7.59835
IKBKG	1	N/A	N/A	2.041	N/A		IKBKG	1	0	0	3.57991	0
IL11RA	3	N/A	N/A	N/A	3.368		IL11RA	3	0	0	0	5.67087
IL12 (family)	2	N/A	N/A	N/A	3.838		IL12 (family)	2	0	0	0	6.58125
IL16	2	N/A	N/A	N/A	2.343		IL16	2	0	0	0	6.32676
IL18	2	N/A	N/A	N/A	4.392		IL18	2	0	0	0	5.82096
IL1R1	2	N/A	N/A	N/A	4.196		IL1R1	2	0	0	0	6.17495
IL1RAP	2	N/A	4.543	N/A	N/A		IL1RAP	2	0	6.19138	0	0
Il2 beta gamma receptor	3	2.1	N/A	N/A	N/A		Il2 beta gamma receptor	3	4.2921	0	0	0
IL33	2	N/A	N/A	N/A	3.814		IL33	2	0	0	0	7.45325
IL34	2	2.236	N/A	N/A	N/A		IL34	2	2.61151	0	0	0
Il3r	2	N/A	N/A	N/A	2.598		Il3r	2	0	0	0	5.76802
IL5	1	3.742	3.674	5.741	2.524		IL5	2	0	7.15277	0	0
IL5	2	N/A	4.159	N/A	N/A		IL5	1	5.24047	4.98426	7.2362	3.89872
IL6R	2	N/A	4.274	N/A	3.752		IL6R	2	0	10.0095	0	8.24577
Il8r	2	N/A	3.046	N/A	1.576		Il8r	2	0	6.00393	0	8.59756
IL9	3	N/A	4.833	N/A	N/A		IL9	3	0	8.96331	0	0
IL9	2	N/A	2.224	N/A	N/A		IL9	2	0	7.01185	0	0
ILF3	2	N/A	2.921	N/A	N/A		ILF3	2	0	5.2633	0	0
ILK	2	N/A	3.942	N/A	N/A		ILK	2	0	7.26358	0	0
INHA	3	N/A	-3.184	N/A	-2.222		INHA	3	0	9.11662	0	8.57755
INS	2	1.82	3.85	3.938	2.496		INS	2	5.67523	10.7788	12.2794	7.91217
INS	1	0	N/A	2.502	N/A		INS	1	2.44906	0	4.3876	0
Ins1	2	N/A	N/A	3.069	N/A		Ins1	2	0	0	10.7505	0
INSR	2	N/A	N/A	N/A	3.222		INSR	2	0	0	0	6.43542
Insulin	2	1.638	N/A	2.4	N/A		Insulin	2	5.31843	0	12.1294	0
Integrin	2	N/A	N/A	N/A	3.302		Integrin	2	0	0	0	6.48249
Integrin α5-β	2	N/A	1.606	2.197	N/A		Integrin α5-β	2	0	5.526	6.36234	0
IP6K1	3	N/A	-2.271	-1.49	N/A		IP6K1	3	0	9.46723	12.4864	0
IPMK	1	N/A	N/A	2.121	2		IPMK	1	0	0	3.01934	2.31923
IQGAP2	1	N/A	-2	N/A	N/A		IQGAP2	1	0	2.75126	0	0
IRAK3	2	N/A	-1.807	N/A	-2.335		IRAK3	2	0	6.18693	0	6.38836
IRF	3	N/A	0.268	N/A	3.302		IRF	3	0	6.83467	0	6.50967
IRF8	2	N/A	N/A	N/A	2.429		IRF8	2	0	0	0	5.85484
IRS1	2	N/A	N/A	N/A	2.111		IRS1	2	0	0	0	8.9682
ISL1	3	N/A	4.964	N/A	N/A		ISL1	3	0	6.45354	0	0
ITCH	2	N/A	N/A	-3.776	-1.463		ITCH	2	0	0	9.11341	5.78623
ITGA7	3	N/A	N/A	-5.667	N/A		ITGA7	3	0	0	11.7895	0
ITGAL	2	N/A	N/A	4.417	N/A		ITGAL	2	0	0	7.87383	0
ITGAV	1	N/A	N/A	N/A	2.236		ITGAV	2	0	0	0	6.50011
ITGAV	2	N/A	N/A	N/A	2.479		ITGAV	1	0	0	0	2.9004
JAK2	2	N/A	N/A	N/A	4.274		JAK2	2	0	0	0	6.11532
JAM2	2	N/A	3.333	N/A	N/A		JAM2	2	0	5.54468	0	0
JAM3	2	N/A	3.333	N/A	N/A		JAM3	2	0	5.55745	0	0
JUN	1	N/A	N/A	N/A	3.128		JUN	2	4.15106	0	0	8.13577
JUN	2	0.143	N/A	N/A	2.025		JUN	1	0	0	0	5.25977
Jun-ATF2	2	N/A	N/A	N/A	3.138		Jun-ATF2	3	4.32342	0	0	8.29377
Jun-ATF2	3	0.143	N/A	N/A	2.573		Jun-ATF2	2	0	0	0	6.11593
JUN/JUNB/JUND	2	3.128	N/A	N/A	N/A		JUN/JUNB/JUND	2	5.35158	0	0	0
JUND	3	0	N/A	N/A	-2.685		JUND	2	0	0	0	5.36711
JUND	2	N/A	N/A	N/A	-2.746		JUND	3	5.02145	0	0	8.93188
JUP	2	N/A	-3.479	-3.622	N/A		JUP	2	0	6.36336	8.12199	0
K ATP Channel	2	-2.111	N/A	-4.417	N/A		K ATP Channel	3	0	0	0	4.33308
K ATP Channel	3	N/A	N/A	N/A	-2.335		K ATP Channel	2	2.4274	0	8.43913	0
KAT2A	2	-1.147	-2.263	N/A	N/A		KAT2A	2	3.72863	6.25915	0	0
KCNJ11	3	N/A	N/A	N/A	-2.502		KCNJ11	3	0	0	0	4.35986
KDM5B	1	N/A	-2.111	-1.4	N/A		KDM5B	1	0	2.51634	4.37728	0
KDR	2	N/A	4.696	N/A	3.349		KDR	2	0	6.34831	0	7.925
KIDINS220	3	N/A	N/A	6.072	N/A		KIDINS220	3	0	0	12.8978	0
KIR2DS2 (includes others)	3	N/A	N/A	4.841	N/A		KIR2DS2 (includes others)	3	0	0	12.0532	0
KISS1R	2	2.324	N/A	5.08	N/A		KISS1R	2	4.15106	0	11.5154	0
KISS1R	3	2.832	N/A	N/A	N/A		KISS1R	3	4.3736	0	0	0
KIT	2	N/A	3.922	3.456	3.354		KIT	2	0	7.26038	9.76573	7.925
KITLG	2	1.121	3.233	N/A	3.215		KITLG	2	3.94923	9.51643	0	5.80019
KL	2	N/A	-0.107	N/A	2.325		KL	2	0	7.6536	0	7.11135
KLF11	2	N/A	N/A	3.703	N/A		KLF11	2	0	0	7.89534	0
KLF15	2	N/A	-3.202	N/A	N/A		KLF15	2	0	6.19138	0	0
KLF3	2	N/A	N/A	-2.741	N/A		KLF3	2	0	0	5.66966	0
KLF9	3	-1.576	N/A	-3.823	-1.761		KLF9	3	4.17882	0	14.6337	8.5775
KLF9	2	-1.043	N/A	-4.07	N/A		KLF9	2	3.11437	0	9.56329	0
KLKB1	2	0.894	4.082	4.67	N/A		KLKB1	2	3.6769	6.44965	10.5645	0
KLRC4-KLRK1/KLRK1	3	N/A	4.303	N/A	N/A		KLRC4-KLRK1/KLRK1	3	0	9.01761	0	0
KLRC4-KLRK1/KLRK1	2	N/A	3.2	N/A	N/A		KLRC4-KLRK1/KLRK1	2	0	8.95339	0	0
KLRF1	3	N/A	N/A	N/A	2.266		KLRF1	3	0	0	0	6.08249
KNG1	2	N/A	N/A	N/A	2.619		KNG1	2	0	0	0	6.92245
KSR1	2	N/A	2.828	N/A	1.524		KSR1	2	0	7.47336	0	7.14374
L-type Calcium Channel	2	N/A	4.628	4.932	3.457		L-type Calcium Channel	2	0	8.51075	9.88722	7.91822
LAG3	2	N/A	3.893	4.272	N/A		LAG3	2	0	6.56795	7.43659	0
Laminin (complex)	2	N/A	2.804	N/A	3.397		Laminin (complex)	2	0	5.95943	0	6.95445
Laminin (family)	3	N/A	N/A	N/A	2.216		Laminin (family)	3	0	0	0	6.64413
LAMTOR2	2	1.147	3.677	N/A	1.093		LAMTOR2	2	3.55394	8.67443	0	4.95797
LAMTOR2	3	N/A	4.819	N/A	N/A		LAMTOR2	3	0	10.2151	0	0
LAMTOR3	2	N/A	4.564	5.347	3.182		LAMTOR3	2	0	5.89332	8.08874	6.32258
LAPTM4B	2	N/A	2.043	N/A	N/A		LAPTM4B	2	0	5.48032	0	0
LASP1	2	N/A	3.938	4.876	0.801		LASP1	2	0	7.31881	10.6345	6.31833
LATS1	2	N/A	N/A	-2.082	N/A		LATS1	2	0	0	4.67554	0
LATS2	2	N/A	-1.207	-2.06	N/A		LATS2	2	0	5.98162	12.7847	0
LCAT	2	N/A	N/A	N/A	2.502		LCAT	2	0	0	0	5.95362
LCK	2	3.175	N/A	N/A	N/A		LCK	2	4.12857	0	0	0
LDL	2	N/A	3.855	5.308	2.324		LDL	2	0	9.46723	13.2543	6.04789
LDL-cholesterol	3	N/A	N/A	3.596	N/A		LDL-cholesterol	3	0	0	11.5965	0
LGALS1	2	N/A	3.491	N/A	2.357		LGALS1	2	0	6.14475	0	5.994
LGI1	2	N/A	N/A	N/A	-2.475		LGI1	2	0	0	0	4.83608
Lh	2	N/A	2.563	3.869	1.763		Lh	2	0	11.0162	9.36472	9.49657
LILRB1	2	N/A	N/A	N/A	-2.449		LILRB1	2	0	0	0	3.70653
LIMK1	2	N/A	2.183	N/A	1.604		LIMK1	2	0	3.30764	0	2.9041
LIN28A	3	N/A	N/A	N/A	3.051		LIN28A	3	0	0	0	3.00624
LINC00963	2	N/A	4.525	3.96	N/A		LINC00963	2	0	7.87887	8.12718	0
LINC01139	2	N/A	2.268	3.347	N/A		LINC01139	1	0	0	3.85402	0
LINC01139	1	N/A	N/A	2.449	N/A		LINC01139	2	0	5.20017	11.5812	0
LINGO1	2	-2.982	N/A	N/A	N/A		LINGO1	2	4.56332	0	0	0
LMNB1	3	N/A	2.703	N/A	2.475		LMNB1	3	0	10.7452	0	8.20308
LMTK3	3	N/A	N/A	3.065	1.306		LMTK3	2	0	0	6.3862	0
LMTK3	2	N/A	N/A	2.573	N/A		LMTK3	3	0	0	13.7448	7.88167
LMX1B	3	N/A	3.13	N/A	N/A		LMX1B	3	0	6.5951	0	0
LMX1B	2	N/A	2.324	N/A	N/A		LMX1B	2	0	2.61495	0	0
LOC103694380	3	N/A	N/A	N/A	3.182		LOC103694380	3	0	0	0	5.48617
LOC105372576	1	N/A	N/A	2.828	N/A		LOC105372576	1	0	0	2.05531	0
LOX	2	N/A	-3.395	N/A	N/A		LOX	2	0	5.96169	0	0
Lpa receptor	2	N/A	N/A	N/A	4.341		Lpa receptor	2	0	0	0	7.5035
LPAR1	2	N/A	3.825	N/A	1.722		LPAR1	2	0	8.23194	0	6.69685
LPCAT1	2	N/A	N/A	-3	N/A		LPCAT1	2	0	0	3.79572	0
LPIN1	2	N/A	N/A	N/A	3.641		LPIN1	2	0	0	0	6.9732
LRAT	2	-2.324	-2.214	N/A	N/A		LRAT	2	3.09696	5.37388	0	0
LRBA	2	N/A	-2.03	N/A	N/A		LRBA	2	0	5.14572	0	0
LRIG1	3	N/A	-5.93	N/A	N/A		LRIG1	3	0	8.97382	0	0
LRRFIP1	2	N/A	4.817	N/A	N/A		LRRFIP1	2	0	7.38631	0	0
LTB	3	2.066	N/A	N/A	N/A		LTB	3	4.32342	0	0	0
LTBP1	3	N/A	-3.363	N/A	N/A		LTBP1	3	0	7.16577	0	0
LY96	2	4.117	N/A	N/A	N/A		LY96	2	5.73682	0	0	0
LYN	2	N/A	N/A	N/A	2.849		LYN	2	0	0	0	5.92024
MAC	2	N/A	N/A	N/A	4.098		MAC	2	0	0	0	6.22728
MAD2L2	3	N/A	N/A	N/A	2.68		MAD2L2	3	0	0	0	5.853
MADD	2	N/A	4.389	N/A	N/A		MADD	2	0	6.7462	0	0
MALAT1	2	N/A	N/A	3.01	N/A		MALAT1	2	0	0	11.1838	0
MAOA	3	N/A	N/A	N/A	2.086		MAOA	3	0	0	0	6.00284
MAP2	2	1.604	3.244	N/A	N/A		MAP2	2	2.73681	7.55719	0	0
MAP2	3	N/A	3.307	N/A	N/A		MAP2	3	0	9.89278	0	0
MAP2K1	2	N/A	N/A	N/A	2.069		MAP2K1	2	0	0	0	5.66437
MAP2K1/2	1	0.447	3	2.828	N/A		MAP2K1/2	2	0	0	0	6.22129
MAP2K1/2	2	N/A	N/A	N/A	2.619		MAP2K1/2	1	2.84036	3.20908	4.72245	0
MAP2K2	2	N/A	N/A	N/A	2.188		MAP2K2	2	0	0	0	5.36366
MAP2K7	2	N/A	N/A	N/A	2.5		MAP2K7	2	0	0	0	7.04813
MAP3K	2	N/A	N/A	N/A	4.543		MAP3K	2	0	0	0	6.2146
MAP3K1	2	N/A	N/A	N/A	3.96		MAP3K1	2	0	0	0	5.55928
MAP3K10	2	N/A	3.491	N/A	3.615		MAP3K10	2	0	7.05451	0	6.95713
MAP3K11	2	N/A	N/A	N/A	4.454		MAP3K11	2	0	0	0	7.5665
MAP3K2	2	N/A	N/A	N/A	3.671		MAP3K2	2	0	0	0	6.18058
MAP3K3	2	N/A	2.862	N/A	2.46		MAP3K3	2	0	6.2805	0	7.089
MAP3K7	2	2.16	4.034	N/A	3.236		Map3k7	2	0	0	0	7.98333
Map3k7	2	N/A	N/A	N/A	2.588		MAP3K7	2	4.24261	9.49216	0	9.9559
MAP3K8	2	N/A	N/A	N/A	4.081		MAP3K8	2	0	0	0	7.44946
MAP4	2	N/A	N/A	N/A	4.004		MAP4	2	0	0	0	6.46294
MAP4K4	1	N/A	N/A	3.3	N/A		MAP4K4	1	0	0	2.11309	0
MAPK3	2	N/A	N/A	3.711	2.976		MAPK3	2	0	0	13.1834	5.32245
MAPKAPK2/3	2	3.153	N/A	N/A	2.722		MAPKAPK2/3	2	3.6089	0	0	6.10893
MAPKAPK3	3	N/A	2.776	N/A	0		MAPKAPK3	3	0	7.73274	0	7.925
MASTL	1	2	N/A	3.606	N/A		MASTL	1	2.66242	0	3.96934	0
MATK	2	N/A	2.694	1.969	N/A		MATK	2	0	5.6417	8.06342	0
MBP	3	N/A	4.243	3.491	N/A		MBP	3	0	5.2654	7.42675	0
MC1R	2	N/A	2.1	N/A	N/A		MC1R	2	0	5.41254	0	0
MCAM	2	N/A	2.335	N/A	N/A		MCAM	2	0	5.28639	0	0
MCF2L	2	3.153	N/A	N/A	2.596		MCF2L	2	3.46261	0	0	5.44563
MEG3	3	N/A	N/A	-2.519	N/A		MEG3	3	0	0	12.3332	0
Mek	1	N/A	N/A	3.536	N/A		Mek	1	0	0	4.38974	0
MEKK2/3	3	N/A	N/A	4.648	N/A		MEKK2/3	3	0	0	12.1713	0
MEMO1	2	N/A	N/A	4.077	N/A		MEMO1	2	0	0	8.2871	0
MEN1	2	N/A	N/A	N/A	-2.324		MEN1	2	0	0	0	8.02683
Met dimer	3	N/A	N/A	N/A	2.502		Met dimer	3	0	0	0	6.31197
MFN1	3	N/A	N/A	N/A	-3.202		MFN1	3	0	0	0	6.22361
MFN2	3	N/A	N/A	-4.236	N/A		MFN2	3	0	0	12.1971	0
MHC	3	N/A	5.094	N/A	N/A		MHC	3	0	7.25411	0	0
miR-1207-5p (and other miRNAs w/seed GGCAGGG)	1	N/A	N/A	2.997	-3.363		miR-1207-5p (and other miRNAs w/seed GGCAGGG)	1	0	0	4.86637	3.35186
mir-122	1	-2	N/A	N/A	N/A		mir-122	1	1.78038	0	0	0
miR-1225-3p (miRNAs w/seed GAGCCCC)	1	N/A	1	2.722	N/A		miR-1225-3p (miRNAs w/seed GAGCCCC)	1	0	2.19328	4.16449	0
mir-124	3	N/A	N/A	N/A	-2.751		mir-124	3	0	0	0	7.52105
miR-124-3p (and other miRNAs w/seed AAGGCAC)	1	N/A	-3.402	-1.778	-1.342		miR-124-3p (and other miRNAs w/seed AAGGCAC)	1	0	3.38562	4.60909	1.97797
miR-1258 (miRNAs w/seed GUUAGGA)	3	-2.694	N/A	N/A	-3.578		miR-1258 (miRNAs w/seed GUUAGGA)	3	4.04465	0	0	8.08462
mir-132	2	N/A	4.082	5.53	2.722		mir-132	2	0	9.14548	11.7476	5.67441
mir-133	3	N/A	N/A	-5.922	N/A		mir-133	3	0	0	11.9544	0
mir-143	2	N/A	-2.268	N/A	N/A		mir-143	2	0	5.13997	0	0
mir-146	2	N/A	N/A	N/A	-2.81		mir-146	2	0	0	0	7.24242
miR-146a-5p (and other miRNAs w/seed GAGAACU)	2	N/A	N/A	N/A	-4.076		miR-146a-5p (and other miRNAs w/seed GAGAACU)	2	0	0	0	8.54865
miR-148a-3p (and other miRNAs w/seed CAGUGCA)	1	N/A	N/A	-3.124	N/A		miR-148a-3p (and other miRNAs w/seed CAGUGCA)	1	0	0	3.22701	0
miR-149-3p (and other miRNAs w/seed GGGAGGG)	1	N/A	N/A	0.671	-5.166		miR-149-3p (and other miRNAs w/seed GGGAGGG)	1	0	0	6.1718	5.68501
mir-154	1	N/A	2	N/A	N/A		mir-154	1	0	2.34946	0	0
miR-16-5p (and other miRNAs w/seed AGCAGCA)	1	N/A	N/A	-3.938	N/A		miR-16-5p (and other miRNAs w/seed AGCAGCA)	1	0	0	7.19191	0
miR-185-3p (and other miRNAs w/seed GGGGCUG)	1	N/A	-3.063	-2.011	-5.126		miR-185-3p (and other miRNAs w/seed GGGGCUG)	1	0	4.5191	6.8536	5.56816
miR-1909-3p (and other miRNAs w/seed GCAGGGG)	1	N/A	-3.395	0.513	-4.116		miR-1909-3p (and other miRNAs w/seed GCAGGGG)	1	0	4.2077	5.84706	3.46536
mir-193	2	N/A	-2.967	N/A	N/A		mir-193	2	0	6.25915	0	0
miR-193a-3p (and other miRNAs w/seed ACUGGCC)	2	-1.213	-2.949	N/A	N/A		miR-193a-3p (and other miRNAs w/seed ACUGGCC)	2	3.24223	5.7393	0	0
miR-193a-5p (miRNAs w/seed GGGUCUU)	2	-2.236	N/A	N/A	0		miR-193a-5p (miRNAs w/seed GGGUCUU)	2	3.19716	0	0	4.96794
mir-199	2	N/A	-2.137	N/A	N/A		mir-199	2	0	5.44593	0	0
miR-199a-3p (and other miRNAs w/seed CAGUAGU)	2	N/A	-4.11	-4.061	N/A		miR-199a-3p (and other miRNAs w/seed CAGUAGU)	2	0	5.75331	9.23939	0
mir-204	2	N/A	N/A	-3.28	N/A		mir-204	2	0	0	6.22344	0
mir-205	2	N/A	-2.137	N/A	N/A		mir-205	2	0	5.59559	0	0
mir-218	2	N/A	-2.496	N/A	N/A		mir-218	2	0	4.64686	0	0
mir-22	1	N/A	-1.633	-3	N/A		mir-22	1	0	2.67557	2.29672	0
mir-22	2	N/A	-2.949	N/A	-0.164		mir-22	2	0	6.16325	0	4.97424
mir-223	3	N/A	N/A	-5.769	N/A		mir-223	3	0	0	12.9778	0
mir-25	2	N/A	N/A	N/A	-2.94		mir-25	2	0	0	0	7.93909
miR-26a-5p (and other miRNAs w/seed UCAAGUA)	1	N/A	N/A	-3.71	N/A		miR-26a-5p (and other miRNAs w/seed UCAAGUA)	1	0	0	2.42628	0
miR-26a-5p (and other miRNAs w/seed UCAAGUA)	2	N/A	N/A	-3.43	N/A		miR-26a-5p (and other miRNAs w/seed UCAAGUA)	2	0	0	3.68644	0
miR-296-5p (miRNAs w/seed GGGCCCC)	1	N/A	N/A	2.621	N/A		miR-296-5p (miRNAs w/seed GGGCCCC)	1	0	0	5.28182	0
miR-29b-3p (and other miRNAs w/seed AGCACCA)	1	N/A	-1.789	-2.287	N/A		miR-29b-3p (and other miRNAs w/seed AGCACCA)	1	0	2.50711	3.03983	0
miR-3083-5p (and other miRNAs w/seed GGCUGGG)	1	N/A	N/A	1.114	-4.23		miR-3083-5p (and other miRNAs w/seed GGCUGGG)	1	0	0	6.42957	5.54659
miR-3104-5p (and other miRNAs w/seed AGGGGGC)	1	N/A	-2.475	-1.162	-5.303		miR-3104-5p (and other miRNAs w/seed AGGGGGC)	1	0	3.2402	4.88798	4.82174
miR-3145-5p (miRNAs w/seed ACUCCAA)	1	2	N/A	N/A	N/A		miR-3145-5p (miRNAs w/seed ACUCCAA)	1	1.78038	0	0	0
miR-3180-3p (and other miRNAs w/seed GGGGCGG)	1	N/A	-2.828	-0.391	-4.796		miR-3180-3p (and other miRNAs w/seed GGGGCGG)	1	0	4.61242	3.40342	2.75716
miR-3199 (and other miRNAs w/seed GGGACUG)	1	N/A	N/A	-1.257	-3.207		miR-3199 (and other miRNAs w/seed GGGACUG)	1	0	0	2.62203	2.74329
miR-328-5p (and other miRNAs w/seed GGGGGGC)	1	N/A	-1.857	0.493	-2.795		miR-328-5p (and other miRNAs w/seed GGGGGGC)	1	0	5.6417	6.34244	3.77232
miR-331-3p (miRNAs w/seed CCCCUGG)	2	N/A	-3.92	N/A	N/A		miR-331-3p (miRNAs w/seed CCCCUGG)	2	0	5.35586	0	0
miR-331-3p (miRNAs w/seed CCCCUGG)	3	N/A	-4.529	N/A	N/A		miR-331-3p (miRNAs w/seed CCCCUGG)	3	0	7.49255	0	0
miR-339-3p (miRNAs w/seed GAGCGCC)	1	N/A	-2.828	N/A	N/A		miR-339-3p (miRNAs w/seed GAGCGCC)	1	0	1.45027	0	0
miR-3473b (and other miRNAs w/seed GGCUGGA)	1	-1.265	-2.2	-1.069	N/A		miR-3473b (and other miRNAs w/seed GGCUGGA)	1	2.14003	2.71094	3.64422	0
miR-3584-5p (and other miRNAs w/seed GGAGGAG)	2	N/A	N/A	N/A	-2.111		miR-3584-5p (and other miRNAs w/seed GGAGGAG)	2	0	0	0	4.59881
miR-3594-5p (and other miRNAs w/seed CCAGGGC)	1	N/A	N/A	1.053	-2.694		miR-3594-5p (and other miRNAs w/seed CCAGGGC)	1	0	0	4.71238	4.48988
miR-361-3p (miRNAs w/seed CCCCCAG)	1	N/A	N/A	0.7	-3.922		miR-361-3p (miRNAs w/seed CCCCCAG)	1	0	0	3.26979	4.97424
miR-3615 (miRNAs w/seed CUCUCGG)	1	-1	-2.449	-0.832	N/A		miR-3615 (miRNAs w/seed CUCUCGG)	1	2.08894	1.38177	2.04946	0
mir-378	3	N/A	N/A	-3.093	N/A		mir-378	3	0	0	11.6967	0
miR-3918 (miRNAs w/seed CAGGGCC)	1	N/A	0	1.483	-3.962		miR-3918 (miRNAs w/seed CAGGGCC)	1	0	2.28485	4.52495	3.83326
miR-3960 (and other miRNAs w/seed GCGGCGG)	1	N/A	-3.317	N/A	N/A		miR-3960 (and other miRNAs w/seed GCGGCGG)	1	0	1.94124	0	0
miR-423-5p (and other miRNAs w/seed GAGGGGC)	1	N/A	-3.042	-0.311	N/A		miR-423-5p (and other miRNAs w/seed GAGGGGC)	1	0	4.65991	8.30229	0
miR-424-3p (miRNAs w/seed AAAACGU)	1	N/A	-2.236	N/A	N/A		miR-424-3p (miRNAs w/seed AAAACGU)	1	0	1.66933	0	0
miR-4278 (miRNAs w/seed UAGGGGG)	1	N/A	N/A	N/A	-2.496		miR-4278 (miRNAs w/seed UAGGGGG)	1	0	0	0	2.2189
miR-4290 (miRNAs w/seed GCCCUCC)	1	N/A	N/A	N/A	-2.837		miR-4290 (miRNAs w/seed GCCCUCC)	1	0	0	0	2.90194
miR-4640-5p (and other miRNAs w/seed GGGCCAG)	1	N/A	0	2.869	N/A		miR-4640-5p (and other miRNAs w/seed GGGCCAG)	1	0	2.86672	4.364	0
miR-4656 (and other miRNAs w/seed GGGCUGA)	1	N/A	-0.6	0.911	-3.128		miR-4656 (and other miRNAs w/seed GGGCUGA)	1	0	2.81544	4.68191	3.35601
miR-4737 (miRNAs w/seed UGCGAGG)	1	N/A	-1.633	-1.508	-2.236		miR-4737 (miRNAs w/seed UGCGAGG)	1	0	1.69616	1.81064	1.56676
miR-4743-5p (miRNAs w/seed GGCCGGA)	1	N/A	-0.905	N/A	-3.162		miR-4743-5p (miRNAs w/seed GGCCGGA)	1	0	1.96073	0	2.19712
miR-4755-3p (miRNAs w/seed GCCAGGC)	1	N/A	-0.756	2.121	N/A		miR-4755-3p (miRNAs w/seed GCCAGGC)	1	0	2.62892	5.74152	0
miR-4763-5p (miRNAs w/seed GCCUGCC)	1	N/A	0.816	3.641	N/A		miR-4763-5p (miRNAs w/seed GCCUGCC)	1	0	2.38279	3.36861	0
miR-486-3p (and other miRNAs w/seed GGGGCAG)	1	N/A	N/A	2.178	-3.333		miR-486-3p (and other miRNAs w/seed GGGGCAG)	1	0	0	4.95393	3.01651
miR-5585-5p (miRNAs w/seed GAAGUAC)	1	N/A	N/A	-2.111	N/A		miR-5585-5p (miRNAs w/seed GAAGUAC)	1	0	0	1.67002	0
miR-5702 (miRNAs w/seed GAGUCAG)	1	-2	N/A	N/A	N/A		miR-5702 (miRNAs w/seed GAGUCAG)	1	1.79382	0	0	0
miR-604 (miRNAs w/seed GGCUGCG)	1	N/A	N/A	N/A	-2.714		miR-604 (miRNAs w/seed GGCUGCG)	1	0	0	0	2.12538
miR-6125 (miRNAs w/seed CGGAAGG)	1	N/A	-2.449	N/A	N/A		miR-6125 (miRNAs w/seed CGGAAGG)	1	0	2.18505	0	0
miR-6132 (and other miRNAs w/seed GCAGGGC)	1	N/A	N/A	2.182	N/A		miR-6132 (and other miRNAs w/seed GCAGGGC)	1	0	0	5.13532	0
miR-660-3p (miRNAs w/seed CCUCCUG)	1	N/A	N/A	N/A	-2.524		miR-660-3p (miRNAs w/seed CCUCCUG)	1	0	0	0	3.78983
miR-6732-5p (and other miRNAs w/seed AGGGGGU)	1	N/A	-3	N/A	N/A		miR-6732-5p (and other miRNAs w/seed AGGGGGU)	1	0	2.82866	0	0
miR-6749-5p (miRNAs w/seed CGGGCCU)	1	N/A	-1.941	-2.041	N/A		miR-6749-5p (miRNAs w/seed CGGGCCU)	1	0	2.64597	2.4559	0
miR-6798-5p (miRNAs w/seed CAGGGGG)	1	N/A	-2.2	-0.64	N/A		miR-6798-5p (miRNAs w/seed CAGGGGG)	1	0	2.86741	5.38811	0
miR-6801-3p (and other miRNAs w/seed CCCCUGC)	1	N/A	N/A	N/A	-2.985		miR-6801-3p (and other miRNAs w/seed CCCCUGC)	1	0	0	0	3.45161
miR-6803-3p (miRNAs w/seed CCCUCGC)	1	2	0	0	N/A		miR-6803-3p (miRNAs w/seed CCCUCGC)	1	1.54225	1.48807	1.64034	0
miR-6825-5p (and other miRNAs w/seed GGGGAGG)	1	N/A	N/A	N/A	-4.438		miR-6825-5p (and other miRNAs w/seed GGGGAGG)	1	0	0	0	3.72519
miR-6846-5p (and other miRNAs w/seed GGGGGCU)	1	N/A	-1.677	0.202	-3.667		miR-6846-5p (and other miRNAs w/seed GGGGGCU)	1	0	3.43893	4.48926	3.18972
miR-6858-3p (miRNAs w/seed AGCCAGC)	1	N/A	N/A	-2	-1.89		miR-6858-3p (miRNAs w/seed AGCCAGC)	1	0	0	2.06562	1.77297
miR-6887-3p (miRNAs w/seed CCCCUCC)	1	N/A	-3.656	N/A	-3.413		miR-6887-3p (miRNAs w/seed CCCCUCC)	1	0	2.82521	0	3.70198
miR-6929-5p (and other miRNAs w/seed GGGAGGA)	1	N/A	N/A	N/A	-3.157		miR-6929-5p (and other miRNAs w/seed GGGAGGA)	1	0	0	0	3.38298
miR-7108-3p (miRNAs w/seed CCCGCCC)	1	N/A	-2.524	-2.287	-2.065		miR-7108-3p (miRNAs w/seed CCCGCCC)	1	0	2.58307	3.87695	3.66879
miR-718 (miRNAs w/seed UUCCGCC)	2	N/A	1.768	2.032	N/A		miR-718 (miRNAs w/seed UUCCGCC)	2	0	5.60723	5.83222	0
miR-744-5p (and other miRNAs w/seed GCGGGGC)	1	-0.333	-2.117	-0.412	N/A		miR-744-5p (and other miRNAs w/seed GCGGGGC)	1	1.97644	4.15386	4.09489	0
miR-762 (and other miRNAs w/seed GGGCUGG)	1	N/A	N/A	1.424	-4.111		miR-762 (and other miRNAs w/seed GGGCUGG)	1	0	0	4.74052	3.20667
miR-881-3p (and other miRNAs w/seed ACUGUGU)	1	N/A	-1.667	-2	N/A		miR-881-3p (and other miRNAs w/seed ACUGUGU)	1	0	2.14597	1.95241	0
MIR100-LET7A2-MIR125B1	2	N/A	N/A	-3.938	N/A		MIR100-LET7A2-MIR125B1	2	0	0	4.9957	0
MIR99A-LET7C-MIR125B2	2	N/A	N/A	-3.938	N/A		MIR99A-LET7C-MIR125B2	2	0	0	4.9957	0
MIRLET7	3	N/A	N/A	N/A	-2.6		MIRLET7	3	0	0	0	6.45723
MKNK1	3	N/A	N/A	-4.45	N/A		MKNK1	3	0	0	11.788	0
MLST8	2	0.535	3.124	N/A	N/A		MLST8	2	3.08553	5.355	0	0
MMS19	3	N/A	N/A	2.969	N/A		MMS19	3	0	0	13.7352	0
MMS19	2	N/A	N/A	2.396	N/A		MMS19	2	0	0	6.34514	0
MNK1/2	3	N/A	N/A	4.461	N/A		MNK1/2	3	0	0	10.9265	0
MOG	3	N/A	N/A	N/A	2.553		MOG	3	0	0	0	5.79678
MOS	2	N/A	N/A	N/A	3.255		MOS	2	0	0	0	7.9564
MRTFB	3	N/A	N/A	N/A	2.619		MRTFB	3	0	0	0	8.93188
MST1R	2	2.744	N/A	N/A	2.111		MST1R	2	4.81479	0	0	8.15011
MTOR	2	N/A	N/A	3.148	N/A		MTOR	2	0	0	11.6203	0
MTPN	3	2.138	N/A	N/A	3.261		MTPN	3	4.24072	0	0	7.31563
MTPN	2	N/A	N/A	N/A	2.03		MTPN	2	0	0	0	5.23589
MUC13	2	N/A	4.18	N/A	3.464		MUC13	2	0	6.00789	0	6.01355
MUC20	3	4.202	N/A	N/A	N/A		MUC20	3	4.17882	0	0	0
MUC4	2	N/A	3.347	N/A	4.158		MUC4	2	0	6.38177	0	7.00269
MUCL1	2	N/A	N/A	N/A	3.402		MUCL1	2	0	0	0	5.39394
MYB	2	N/A	2.967	2.777	N/A		MYB	2	0	6.30981	10.5973	0
MYOCD	2	2.828	N/A	N/A	N/A		MYOCD	2	2.55366	0	0	0
MYOD1	1	N/A	-2.673	-0.784	N/A		MYOD1	1	0	3.30438	3.40992	0
MZB1	2	N/A	N/A	N/A	-2.236		MZB1	2	0	0	0	4.53472
NAB2	2	N/A	N/A	-3.501	N/A		NAB2	2	0	0	5.57991	0
NACC1	3	N/A	N/A	N/A	3.498		NACC1	3	0	0	0	8.10078
NADPH oxidase	2	N/A	N/A	N/A	3.299		NADPH oxidase	2	0	0	0	6.32175
NASP	2	N/A	3.71	3.13	N/A		NASP	2	0	5.13049	8.02953	0
NCF1	2	N/A	N/A	N/A	2.79		NCF1	2	0	0	0	7.925
NCL	3	N/A	N/A	-2.239	N/A		NCL	3	0	0	12.7014	0
NCOA3	2	N/A	N/A	5.35	3.051		NCOA3	2	0	0	13.7175	7.058
NCOA4	3	N/A	N/A	4.481	N/A		NCOA4	3	0	0	16.417	0
NCOR1	2	N/A	N/A	-2.977	N/A		NCOR1	2	0	0	9.57823	0
NCR1	2	N/A	2.546	N/A	N/A		NCR1	2	0	5.26477	0	0
NCS1	2	-0.333	N/A	-2.771	N/A		NCS1	2	2.7947	0	6.4409	0
Nectin	2	N/A	N/A	2.502	N/A		Nectin	2	0	0	5.86376	0
Nedd4	2	N/A	-2.121	N/A	N/A		Nedd4	2	0	5.2654	0	0
NEK10	2	N/A	N/A	N/A	2.84		NEK10	2	0	0	0	3.81985
NEU3	2	2.858	N/A	4.542	N/A		NEU3	2	4.32342	0	13.7734	0
NEUROG1	3	N/A	-3.087	N/A	N/A		NEUROG1	3	0	6.18363	0	0
Neurotrophin	2	N/A	N/A	N/A	3.916		Neurotrophin	2	0	0	0	6.62919
NF1	2	N/A	N/A	N/A	-2.734		NF1	2	0	0	0	5.47907
NFATC4	3	N/A	N/A	3.286	N/A		NFATC4	3	0	0	14.1288	0
NFATC4	2	N/A	N/A	2.797	N/A		NFATC4	2	0	0	10.9262	0
NFE2	3	N/A	N/A	3.624	N/A		NFE2	3	0	0	9.47776	0
NFE2L2	1	3	N/A	4.99	N/A		NFE2L2	1	4.79938	0	4.36333	0
NFYA	3	N/A	3.407	4.194	N/A		NFYA	3	0	10.0923	14.7409	0
NGF	1	N/A	2.236	3.683	3		Ngf	1	0	5.66411	9.38376	0
Ngf	2	N/A	4.204	4.078	3.2		Ngf	2	0	10.6745	14.3018	8.24577
Ngf	1	N/A	1.155	2.041	N/A		NGF	1	0	5.64658	7.45094	4.56897
NGF	2	N/A	4.231	N/A	4.7		NGF	2	0	8.29138	0	5.53667
NGFR	2	N/A	N/A	N/A	2.02		NGFR	2	0	0	0	6.44377
NKX2-5	2	N/A	-1.671	-2.286	N/A		NKX2-5	2	0	4.34018	5.70022	0
NMB	2	N/A	3.641	N/A	1.982		NMB	3	0	9.46723	0	0
NMB	3	N/A	4.489	N/A	N/A		NMB	2	0	7.68374	0	5.73096
NMBR	2	N/A	2.611	N/A	2.746		NMBR	2	0	5.04325	0	3.85429
NMDA Receptor	2	N/A	2.565	N/A	2.656		NMDA Receptor	2	0	10.0095	0	7.48601
NMT1	3	N/A	N/A	5.7	N/A		NMT1	3	0	0	11.5626	0
NMT2	3	N/A	N/A	5.7	N/A		NMT2	3	0	0	11.5626	0
NMUR1	2	N/A	3.266	2.941	N/A		NMUR1	2	0	6.25594	10.173	0
NMUR2	2	N/A	3.266	2.941	N/A		NMUR2	2	0	6.28389	10.243	0
NOSIP	3	N/A	-3.367	N/A	-3.669		NOSIP	3	0	5.93485	0	6.73731
NOTCH1	2	1.677	N/A	N/A	3.806		NOTCH1	2	4.81479	0	0	8.14672
NOTCH3	2	N/A	3.883	N/A	N/A		NOTCH3	2	0	6.62503	0	0
NOX4	2	2.92	N/A	N/A	N/A		NOX4	2	5.43247	0	0	0
NPAS1	3	-2.121	N/A	N/A	N/A		NPAS1	3	3.76218	0	0	0
NPAT	1	N/A	-1.732	-2	N/A		NPAT	1	0	2.42792	2.26571	0
NPSR1	2	N/A	N/A	2.333	N/A		NPSR1	2	0	0	3.64201	0
NR1D1	3	N/A	N/A	-3.693	N/A		NR1D1	3	0	0	13.2886	0
NRAS	2	N/A	N/A	N/A	2.157		NRAS	2	0	0	0	7.82569
NRG (family)	2	2.475	N/A	N/A	4.076		NRG (family)	2	4.28147	0	0	7.57461
NRG1	1	N/A	N/A	4.382	N/A		Nrg1	2	0	5.66953	0	0
Nrg1	2	N/A	3.447	N/A	N/A		NRG1	1	0	0	4.5352	0
NRG2	2	N/A	4.341	N/A	3.434		NRG2	2	0	6.63679	0	5.52888
NRG3	2	N/A	4.276	N/A	3.539		NRG3	2	0	6.34831	0	5.39614
NRG4	2	2.294	3.536	N/A	3.046		NRG4	3	0	9.72033	0	6.96988
NRG4	3	N/A	4.278	N/A	3.018		NRG4	2	3.57253	9.00253	0	6.76212
NSUN6	1	N/A	N/A	2.333	N/A		NSUN6	1	0	0	2.22344	0
NTF3	1	N/A	N/A	2.121	N/A		NTF3	2	0	6.32891	0	0
NTF3	2	N/A	3.976	N/A	N/A		NTF3	1	0	0	2.89669	0
NTRK1	1	N/A	N/A	N/A	2		NTRK1	1	0	0	0	3.06728
NTRK1	2	N/A	N/A	N/A	2.741		NTRK1	2	0	0	0	8.68082
NTRK2	2	N/A	4.044	N/A	2.982		NTRK2	2	0	9.46723	0	7.75381
NTS	2	3.333	5.991	N/A	2.621		NTS	3	0	10.2151	0	0
NTS	3	N/A	6.149	N/A	N/A		NTS	2	5.3197	9.14634	0	6.87998
NUPR1	2	N/A	4.258	6.378	2.496		NUPR1	1	0	2.80744	4.77202	4.21168
NUPR1	1	N/A	4.158	5.498	2.646		NUPR1	2	0	4.59896	8.76445	6.47238
NUS1	2	N/A	2.414	N/A	N/A		NUS1	2	0	5.63415	0	0
OAZ	3	N/A	-4.389	-5.488	N/A		OAZ	3	0	6.48144	9.77751	0
OAZ1	3	N/A	-4.389	-5.488	N/A		OAZ1	3	0	6.48144	9.77751	0
ODC1	2	N/A	4.296	5.422	2.364		ODC1	2	0	6.18693	9.52982	8.18954
OPA1	3	N/A	N/A	N/A	-2.807		OPA1	3	0	0	0	5.67772
OPCML	3	N/A	-4.738	N/A	N/A		OPCML	3	0	9.85263	0	0
opioid receptor	2	N/A	3.464	N/A	N/A		opioid receptor	2	0	3.77906	0	0
OPRM1	2	1.732	N/A	N/A	2.286		OPRM1	2	4.01935	0	0	6.05906
OR51E2	2	N/A	2.694	2.898	N/A		OR51E2	2	0	5.3382	6.36546	0
ORAI1	3	N/A	4.489	N/A	N/A		ORAI1	3	0	7.92635	0	0
OTUD7B	2	N/A	2.84	N/A	2.496		OTUD7B	2	0	5.92002	0	5.85866
OXT	2	N/A	N/A	N/A	3.01		OXT	2	0	0	0	7.63574
OXTR	2	2.065	N/A	N/A	1.947		OXTR	2	4.4795	0	0	5.93832
P2RY1	2	3	2.84	2.828	N/A		P2RY1	3	4.79353	0	0	0
P2RY1	3	3.395	N/A	N/A	N/A		P2RY1	2	3.87362	3.39265	5.07114	0
P2RY11	2	N/A	3.795	5	2.414		P2RY11	2	0	7.49813	9.72299	4.80022
P2y Receptor	3	N/A	N/A	5.001	N/A		P2y Receptor	3	0	0	12.1463	0
PA2G4	3	N/A	N/A	2.414	N/A		PA2G4	3	0	0	11.6592	0
PAK6	3	N/A	N/A	-2.711	N/A		PAK6	3	0	0	11.4952	0
PANX3	2	-1.604	-3.244	N/A	N/A		PANX3	3	0	9.89278	0	0
PANX3	3	N/A	-3.307	N/A	N/A		PANX3	2	2.74783	7.59994	0	0
PAQR3	2	N/A	-4.341	-5.029	-1.093		PAQR3	2	0	6.70479	13.3071	5.3944
PARD6G	3	N/A	N/A	N/A	3.902		PARD6G	3	0	0	0	7.8749
PARP14	2	N/A	N/A	-2.065	N/A		PARP14	2	0	0	4.39302	0
PARP16	2	N/A	N/A	3	N/A		PARP16	2	0	0	3.99669	0
PAWR	2	N/A	-2.828	N/A	N/A		PAWR	2	0	6.45726	0	0
PAX8	3	N/A	N/A	-3.161	N/A		PAX8	3	0	0	7.38131	0
PBK	2	N/A	1.905	2.025	N/A		PBK	2	0	6.14497	8.14161	0
PC-PLC	2	N/A	N/A	3.969	3.53		PC-PLC	2	0	0	7.15508	5.40264
PCGEM1	1	N/A	2.236	1	N/A		PCGEM1	1	0	1.81283	2.08162	0
PCYT1A	2	N/A	N/A	3.677	N/A		PCYT1A	2	0	0	8.18299	0
PDE10A	2	N/A	3.651	N/A	N/A		PDE10A	2	0	5.1893	0	0
PDE3B	2	N/A	N/A	N/A	2.683		PDE3B	2	0	0	0	3.65158
PDGF (family)	3	N/A	5.689	N/A	N/A		PDGF (family)	2	5.81242	0	0	6.49426
PDGF (family)	2	3.55	N/A	N/A	3.491		PDGF (family)	3	0	9.18474	0	0
PDGF BB	1	1.897	N/A	4.45	N/A		PDGF BB	1	3.1401	0	9.03142	0
PDGF-AA	2	N/A	N/A	N/A	2.734		PDGF-AA	2	0	0	0	8.84095
PDGF-DD	1	0.577	1.342	1.414	2		PDGF-DD	2	3.66181	7.50422	0	6.35418
PDGF-DD	2	1.886	2.661	N/A	1.234		PDGF-DD	1	2.52289	2.85547	3.1482	2.38492
PDGFA	2	N/A	4.523	4.587	1.567		PDGFA	2	0	7.10168	9.50957	4.85702
PDGFA	3	N/A	4.612	N/A	N/A		PDGFA	3	0	9.00068	0	0
PDGFB	2	N/A	5.143	N/A	3.305		PDGFB	2	0	6.09965	0	8.15105
PDGFD	2	N/A	4.258	N/A	N/A		PDGFD	2	0	5.85897	0	0
Pdgfr	2	N/A	3.491	N/A	2.813		Pdgfr	2	0	6.17926	0	7.91807
PDK2	2	N/A	4.11	4.617	N/A		PDK2	2	0	5.68647	13.2672	0
PDK4	2	N/A	3.647	4	N/A		PDK4	2	0	6.59286	8.75709	0
PDX1	1	1.414	2.138	3.772	N/A		PDX1	1	3.93945	4.20264	7.48409	0
PEAK1	2	N/A	N/A	3.618	N/A		PEAK1	2	0	0	7.35212	0
PELI2	2	N/A	3.78	3.841	N/A		PELI2	2	0	5.77405	7.60977	0
PEMT	2	1.265	N/A	2.236	N/A		PEMT	2	5.62523	0	3.15527	0
PEMT	3	N/A	N/A	N/A	4.272		PEMT	3	0	0	0	6.74305
PFDN5	3	N/A	N/A	-3.236	N/A		PFDN5	3	0	0	11.8499	0
PFKFB1	3	-2.041	N/A	N/A	N/A		PFKFB1	3	4.01935	0	0	0
PGK1	2	N/A	4.619	3.919	N/A		PGK1	2	0	7.43888	7.85561	0
PGR	1	N/A	2.558	4.16	N/A		PGR	1	0	4.39991	8.4633	0
PHLDB1	2	N/A	2.414	N/A	N/A		PHLDB1	2	0	5.42483	0	0
PHLPP1	2	N/A	N/A	N/A	-2.949		PHLPP1	2	0	0	0	6.32809
PI4K2A	2	N/A	3.81	3.565	2.53		PI4K2A	3	0	0	0	5.99125
PI4K2A	3	N/A	N/A	N/A	2.428		PI4K2A	2	0	7.98817	7.1879	5.20265
PIEZO1	2	N/A	N/A	N/A	3.53		PIEZO1	2	0	0	0	5.31709
PIK3R1	2	N/A	N/A	4.494	N/A		PIK3R1	2	0	0	9.78534	0
PIK3R1	1	1.342	N/A	2.065	N/A		PIK3R1	1	2.6885	0	4.5488	0
PIK3R2	2	N/A	3.5	3.773	2.546		PIK3R2	3	0	9.91533	0	0
PIK3R2	3	N/A	3.838	N/A	N/A		PIK3R2	2	0	8.36164	10.9571	6.13913
PIKFYVE	2	N/A	2.556	N/A	N/A		PIKFYVE	2	0	5.33342	0	0
PIP5K1B	2	-0.5	-2.469	-3.092	N/A		PIP5K1B	2	3.84171	6.88908	7.36862	0
Pka catalytic subunit	1	1.732	N/A	N/A	2		Pka catalytic subunit	1	2.37429	0	0	2.14221
PKD1	2	N/A	N/A	N/A	2		PKD1	2	0	0	0	5.79463
PKIA	2	N/A	N/A	N/A	2.556		PKIA	2	0	0	0	4.4777
PLA2R1	3	2.188	N/A	N/A	4.569		PLA2R1	3	4.10628	0	0	6.24555
PLAG1	2	N/A	3.162	2.065	N/A		PLAG1	1	0	0	2.71993	1.78823
PLAG1	1	N/A	N/A	1.155	2.236		PLAG1	2	0	2.83172	3.35629	0
PLAUR	2	1.3	3.411	N/A	2.321		PLAUR	2	4.05492	9.10613	0	6.09095
Plc beta	2	2.683	N/A	4.434	2.287		Plc beta	2	5.01406	0	11.7375	7.95642
Plc delta	2	N/A	3.464	N/A	N/A		Plc delta	2	0	4.45705	0	0
PLCB3	2	N/A	2.668	N/A	2.885		PLCB3	2	0	7.68332	0	5.60455
PLD1	2	N/A	3.58	N/A	N/A		PLD1	2	0	6.318	0	0
PLD2	2	N/A	N/A	N/A	3.302		PLD2	2	0	0	0	8.40244
PLG	2	N/A	N/A	N/A	3.284		PLG	2	0	0	0	6.32111
PLPP1	3	N/A	N/A	-5.555	N/A		PLPP1	3	0	0	12.0073	0
PLXNB1	2	2.294	4.648	N/A	2.429		PLXNB1	3	0	9.07908	0	0
PLXNB1	3	N/A	4.804	N/A	N/A		PLXNB1	2	3.78418	5.7563	0	4.82238
PLXNB2	3	1.291	4.047	N/A	N/A		PLXNB2	3	4.49146	7.70289	0	0
POLG	2	N/A	-3.244	N/A	N/A		POLG	2	0	6.01405	0	0
PON1	3	-0.728	N/A	-0.671	2.043		PON1	3	4.50236	0	8.09017	4.33088
PP1 protein complex group	2	N/A	-3.01	N/A	N/A		PP1 protein complex group	2	0	5.61614	0	0
PPM1A	2	N/A	N/A	N/A	-2.086		PPM1A	2	0	0	0	5.56065
PPM1B	3	N/A	-3.098	N/A	N/A		PPM1B	3	0	7.29442	0	0
PPP1R1A	3	N/A	2.132	N/A	N/A		PPP1R1A	3	0	7.33947	0	0
PPP1R1B	2	N/A	4.461	N/A	3.667		PPP1R1B	2	0	10.2302	0	6.04257
PPP2CA	2	N/A	N/A	N/A	-2.429		PPP2CA	2	0	0	0	5.44563
PPP2R2B	3	N/A	-3.771	N/A	N/A		PPP2R2B	3	0	6.3714	0	0
PRCP	2	2.496	N/A	N/A	N/A		PRCP	2	3.39205	0	0	0
PRDX6	2	2.111	N/A	2.213	N/A		PRDX6	2	2.92293	0	6.52254	0
PREP	2	2.309	N/A	N/A	N/A		PREP	2	3.03862	0	0	0
Presenilin	2	2.309	1.372	2.157	N/A		Presenilin	2	2.72008	5.44593	12.2115	0
PRKCD	1	N/A	2.668	3.781	2.496		PRKCD	1	0	4.12825	6.6994	3.06811
PRKCE	2	N/A	4.171	5.372	2.891		PRKCE	1	0	0	4.14195	0
PRKCE	1	N/A	N/A	3.638	N/A		PRKCE	2	0	8.58627	10.5636	9.43751
PRKCZ	2	N/A	N/A	N/A	4.041		PRKCZ	2	0	0	0	6.65287
PRKD1	2	N/A	N/A	N/A	3.314		PRKD1	2	0	0	0	6.33352
PRKD2	2	N/A	N/A	N/A	3.111		PRKD2	2	0	0	0	4.88686
PRKD3	2	N/A	4.422	N/A	N/A		PRKD3	2	0	5.63453	0	0
PRKG1	2	N/A	2.178	2.219	0		PRKG1	2	0	7.96776	10.5638	7.089
PRKG2	2	N/A	N/A	3.051	N/A		PRKG2	2	0	0	8.27701	0
PRLH	2	N/A	N/A	N/A	2.38		PRLH	2	0	0	0	6.56315
PRLHR	2	N/A	3.244	N/A	N/A		PRLHR	2	0	6.06794	0	0
PRMT1	3	N/A	N/A	2.028	N/A		PRMT1	3	0	0	11.6503	0
PROK1	2	2.065	N/A	N/A	N/A		PROK1	2	4.30428	0	0	0
PROKR1	2	N/A	3.053	N/A	N/A		PROKR1	2	0	5.5514	0	0
PROM1	2	N/A	2.53	3.019	N/A		PROM1	2	0	6.25821	8.91034	0
Protamine	3	N/A	-3.16	N/A	N/A		Protamine	3	0	6.20339	0	0
PRPF6	3	N/A	N/A	3.085	2.183		PRPF6	3	0	0	11.7133	8.79232
PRR14	2	N/A	3.683	3.713	N/A		PRR14	2	0	6.59098	8.04604	0
PRR5	2	N/A	2.414	N/A	N/A		PRR5	2	0	5.40823	0	0
PSAP	2	N/A	2.429	N/A	0.632		PSAP	2	0	7.25067	0	6.03305
PSAP	3	N/A	4.269	N/A	N/A		PSAP	3	0	9.06976	0	0
PSMC5	2	N/A	N/A	-2.698	N/A		PSMC5	2	0	0	10.6355	0
PSMD4	2	N/A	2.372	N/A	N/A		PSMD4	2	0	6.10635	0	0
Ptch-Shh	3	N/A	N/A	5.313	N/A		Ptch-Shh	3	0	0	9.6292	0
PTEN	2	N/A	N/A	N/A	-2.35		PTEN	2	0	0	0	6.98252
PTGER2	2	2.268	N/A	N/A	1.612		PTGER2	2	4.33695	0	0	7.09956
PTGFR	3	N/A	N/A	6.113	N/A		PTGFR	3	0	0	11.9151	0
PTGS2	2	N/A	N/A	N/A	2.785		PTGS2	2	0	0	0	7.20795
PTH	1	N/A	1.941	2.502	N/A		PTH	2	0	0	0	7.91091
PTH	2	N/A	N/A	N/A	3.796		PTH	1	0	3.13942	4.4415	0
PTHLH	2	N/A	4.207	N/A	N/A		PTHLH	2	0	7.85803	0	0
PTK	2	2.722	N/A	N/A	4.825		PTK	2	4.95984	0	0	6.70794
PTK2	2	N/A	N/A	N/A	3.293		PTK2	2	0	0	0	5.86167
PTK7	2	N/A	2.335	3	N/A		PTK7	2	0	5.00113	6.03184	0
PTP4A1	3	N/A	N/A	5.545	N/A		PTP4A1	3	0	0	11.5828	0
PTP4A2	2	N/A	3.569	4.129	N/A		PTP4A2	2	0	6.42854	7.48264	0
PTPN18	3	N/A	N/A	-6.125	N/A		PTPN18	2	0	5.70256	0	0
PTPN18	2	N/A	-3.101	N/A	N/A		PTPN18	3	0	0	11.9381	0
PTPN3	2	N/A	-3.654	-3.5	-3.538		PTPN3	2	0	5.81853	8.44822	5.6109
PTPN7	2	N/A	-3.015	N/A	N/A		PTPN7	2	0	5.79131	0	0
PTPN9	3	-3.543	N/A	N/A	N/A		PTPN9	2	4.05492	0	0	7.72723
PTPN9	2	-2.6	N/A	N/A	-3.048		PTPN9	3	4.69339	0	0	0
PTPRA	2	N/A	2.06	N/A	N/A		PTPRA	2	0	7.09114	0	0
PTPRG	2	N/A	-4.454	N/A	N/A		PTPRG	2	0	6.14643	0	0
PTPRK	2	N/A	N/A	N/A	-4.185		PTPRK	2	0	0	0	6.56265
PTPRM	3	N/A	N/A	N/A	-2.969		PTPRM	3	0	0	0	5.67074
PTPRO	2	N/A	-5.667	N/A	N/A		PTPRO	2	0	6.1568	0	0
PTPRR	2	N/A	N/A	-3.651	N/A		PTPRR	2	0	0	4.74368	0
PTPRZ1	2	-0.784	-2.39	N/A	-3.597		PTPRZ1	2	3.50114	5.34589	0	6.5675
PTTG1	2	N/A	N/A	N/A	2.753		PTTG1	2	0	0	0	5.88917
PURA	2	N/A	N/A	3.55	N/A		PURA	2	0	0	3.73145	0
RAB	3	N/A	2.91	N/A	N/A		RAB	3	0	6.95204	0	0
Rab11	2	N/A	N/A	2.041	N/A		Rab11	2	0	0	2.96512	0
RAB1A	2	N/A	4.116	N/A	N/A		RAB1A	2	0	5.37997	0	0
RABGEF1	2	N/A	-3.647	N/A	N/A		RABGEF1	2	0	6.22194	0	0
RACK1	2	N/A	N/A	N/A	3.441		RACK1	2	0	0	0	7.72052
RAD23A	3	N/A	2.095	N/A	N/A		RAD23A	3	0	8.94618	0	0
RAF1	1	N/A	2.524	3.333	3.051		RAF1	1	0	4.84883	5.53705	2.80776
RAF1	2	N/A	4.346	5.429	2.6		RAF1	2	0	8.40549	11.5674	6.9367
Ral	2	N/A	1.606	2.271	N/A		Ral	2	0	5.37997	7.47766	0
RALGDS	2	2.138	N/A	N/A	N/A		RALGDS	2	3.33443	0	0	0
RALGPS1	2	N/A	N/A	2.132	N/A		RALGPS1	3	0	0	0	5.90462
RALGPS1	3	N/A	N/A	N/A	2.558		RALGPS1	2	0	0	3.70112	0
Rap1	2	N/A	2.593	N/A	0.25		Rap1	2	0	6.50224	0	6.9008
RAP2B	2	N/A	2.795	N/A	N/A		RAP2B	2	0	4.59896	0	0
RAPGEF1	2	N/A	-1.443	-2.164	-1.406		RAPGEF1	2	0	5.66178	9.87533	5.33837
RAPGEF2	2	N/A	N/A	N/A	3.128		RAPGEF2	2	0	0	0	4.38617
Rar	2	N/A	N/A	N/A	-2.138		Rar	2	0	0	0	6.64802
RAS	2	N/A	4.243	6.145	N/A		RAS	2	0	7.62344	8.6958	0
Ras homolog	2	N/A	N/A	N/A	3.795		Ras homolog	2	0	0	0	7.90822
RASA2	2	N/A	-3.429	-4.477	-2.611		RASA2	2	0	8.1836	9.41224	5.31125
RASD1	2	N/A	N/A	N/A	-3.162		RASD1	2	0	0	0	6.51946
RASGRF1	2	N/A	3.301	N/A	N/A		RASGRF1	2	0	8.23955	0	0
RASGRF2	2	1.569	3.533	4.101	3.515		RASGRF2	2	4.09508	8.94834	11.8257	6.11094
RASGRP1	2	N/A	3.763	4.634	2.712		RASGRP1	2	0	9.85263	9.61078	8.42795
RASGRP3	2	N/A	N/A	N/A	2.475		RASGRP3	2	0	0	0	5.00257
RASSF1	2	N/A	N/A	N/A	-3		RASSF1	2	0	0	0	5.6259
RB1CC1	3	-2.177	N/A	N/A	N/A		RB1CC1	3	4.14168	0	0	0
RBFOX2	2	N/A	N/A	-2.573	N/A		RBFOX2	2	0	0	6.32387	0
RBM8A	3	2.023	N/A	N/A	0.763		RBM8A	3	4.46392	0	0	7.73382
RECK	2	-2.84	N/A	N/A	-0.87		RECK	2	4.12909	0	0	6.84642
REST	2	-2.309	N/A	N/A	N/A		REST	2	3.15349	0	0	0
RET	1	N/A	N/A	2.558	N/A		RET	1	0	0	4.47793	0
Retnla	2	N/A	N/A	N/A	2.475		Retnla	2	0	0	0	5.12937
RFFL	2	N/A	N/A	N/A	2.047		RFFL	2	0	0	0	5.8224
RGL2	2	N/A	N/A	N/A	2.646		RGL2	2	0	0	0	5.93216
RGS (2,4,7,16,18)	3	-2.449	-2.994	N/A	-2.474		RGS (2,4,7,16,18)	3	3.96662	5.0442	0	7.41259
RGS (2/18)	3	N/A	N/A	N/A	-2.294		RGS (2/18)	3	0	0	0	7.27678
RGS19	2	N/A	1.859	2.287	N/A		RGS19	2	0	5.94366	6.53829	0
RGS2	2	N/A	-4.226	-3.796	N/A		RGS2	2	0	5.01865	9.87107	0
RGS2	1	-2.646	-1.897	-1.279	N/A		RGS2	1	3.73793	2.80067	4.75539	0
RGS20	2	N/A	-3.153	N/A	N/A		RGS20	2	0	3.80727	0	0
RHO	2	N/A	4.323	N/A	3.182		RHO	2	0	5.80944	0	4.93946
RLN1	2	N/A	N/A	2.714	N/A		RLN1	2	0	0	5.86145	0
RLN3	3	N/A	N/A	3.339	1.976		RLN3	3	0	0	8.56829	4.35041
RNF17	3	N/A	4.389	5.382	N/A		RNF17	3	0	6.4181	9.91679	0
RNF20	3	N/A	-2.037	-2.07	-0.585		RNF20	3	0	6.65518	11.6795	6.04257
RNF40	2	N/A	-3.893	-4.129	N/A		RNF40	2	0	6.39199	7.41536	0
RNF41	2	N/A	N/A	N/A	-2.945		RNF41	2	0	0	0	5.97897
RNF6	3	-3.357	N/A	N/A	N/A		RNF6	3	6.66325	0	0	0
ROR1	2	N/A	4.438	N/A	N/A		ROR1	2	0	6.78351	0	0
RPL22	3	N/A	N/A	-4.102	N/A		RPL22	3	0	0	11.349	0
RPL22	2	N/A	N/A	-2.887	N/A		RPL22	2	0	0	4.4415	0
RPL7A	3	N/A	N/A	N/A	2.151		RPL7A	3	0	0	0	7.77441
RPS14	3	N/A	N/A	-3.611	N/A		RPS14	3	0	0	11.7174	0
RPS6KA	2	N/A	2.785	N/A	N/A		RPS6KA	2	0	3.94757	0	0
RPS6KA2	2	N/A	2.656	4.061	3.357		RPS6KA2	2	0	7.56225	9.77258	5.91645
RPSA	2	N/A	N/A	N/A	-3.81		RPSA	2	0	0	0	6.98746
RRAS2	3	N/A	4.418	5.409	N/A		RRAS2	2	0	5.08665	0	0
RRAS2	2	N/A	2.683	N/A	N/A		RRAS2	3	0	8.59076	11.724	0
RTKN	3	N/A	N/A	N/A	2.442		RTKN	3	0	0	0	7.26464
RUNX1	3	N/A	N/A	-2.032	N/A		RUNX1	3	0	0	12.3598	0
RUNX3	2	N/A	N/A	-3.17	N/A		RUNX3	2	0	0	12.0993	0
RUVBL2	3	N/A	N/A	N/A	2.553		RUVBL2	3	0	0	0	5.60051
RYR2	3	N/A	N/A	N/A	2.475		RYR2	3	0	0	0	8.49521
S100A7	2	N/A	N/A	N/A	2.252		S100A7	2	0	0	0	7.02759
S100A9	1	N/A	N/A	2.268	N/A		S100A9	2	0	6.55915	0	5.7704
S100A9	2	N/A	3.679	N/A	4.036		S100A9	1	0	0	3.9604	0
S100B	2	N/A	3.242	N/A	2.858		S100B	2	0	7.49813	0	7.70586
S1PR2	1	N/A	2	N/A	N/A		S1PR2	1	0	2.43894	0	0
S1PR2	2	N/A	N/A	N/A	2.556		S1PR2	2	0	0	0	7.34278
S1PR3	2	N/A	3.973	N/A	N/A		S1PR3	2	0	7.89216	0	0
Saa3	3	N/A	N/A	N/A	3.669		Saa3	3	0	0	0	8.0321
SAMHD1	3	N/A	N/A	N/A	-2.927		SAMHD1	3	0	0	0	7.30528
Sapk	2	N/A	N/A	N/A	2.655		Sapk	2	0	0	0	6.82221
SAT1	2	N/A	-2.414	N/A	N/A		SAT1	2	0	5.0828	0	0
Scf Trcp beta	2	N/A	-2.412	N/A	N/A		Scf Trcp beta	2	0	5.72161	0	0
SCG2	2	N/A	3.893	4.272	N/A		SCG2	2	0	6.55301	7.40375	0
SCGB3A2	3	N/A	N/A	N/A	-3.283		SCGB3A2	3	0	0	0	6.60564
SDC3	2	N/A	N/A	2.556	N/A		SDC3	2	0	0	5.76231	0
SEL1L	2	-1.897	N/A	-2.4	N/A		SEL1L	2	5.57074	0	3.47928	0
SELE	2	N/A	N/A	N/A	2.654		SELE	2	0	0	0	6.49657
SELP	1	N/A	2.236	N/A	N/A		SELP	1	0	2.18505	0	0
SEMA4C	2	N/A	3.683	3.411	N/A		SEMA4C	2	0	5.04807	7.60308	0
SEMA4C	3	1.313	4.111	N/A	3.692		SEMA4C	3	4.24072	8.46212	0	6.01684
SEMA7A	1	N/A	2	1.633	0.447		SEMA7A	2	0	5.44688	0	0
SEMA7A	2	N/A	2.959	N/A	N/A		SEMA7A	1	0	1.97786	1.80699	3.34829
SERPINB4	3	N/A	N/A	N/A	-2.538		SERPINB4	3	0	0	0	5.35835
SERPINH1	2	N/A	1.98	2.376	0.649		SERPINH1	2	0	7.99776	9.93302	5.59975
SESN2	2	N/A	2.722	3.697	N/A		SESN2	2	0	5.81853	8.80351	0
SETD7	3	N/A	N/A	4.346	N/A		SETD7	2	3.37969	0	8.16882	0
SETD7	2	0.557	N/A	3.608	N/A		SETD7	3	0	0	16.3853	0
SFN	2	N/A	N/A	N/A	-2.064		SFN	2	0	0	0	6.33934
SGPP2	1	-1.414	N/A	-2.121	N/A		SGPP2	1	1.39527	0	2.78239	0
SH3BGRL	2	N/A	4.258	5.295	3.111		SH3BGRL	2	0	6.18935	9.50495	7.41785
SH3BP2	2	N/A	N/A	N/A	2.177		SH3BP2	2	0	0	0	6.02813
SH3PXD2A	2	2.496	2.611	3.693	N/A		SH3PXD2A	2	3.47323	5.97325	7.12288	0
Shc	2	N/A	4.904	4.576	3.952		Shc	2	0	7.04747	11.5638	6.39595
SHC1	2	N/A	N/A	N/A	3.354		SHC1	2	0	0	0	7.68208
SHC3	2	N/A	4.009	N/A	3.221		SHC3	2	0	5.48823	0	6.18708
SHC4	2	N/A	3.904	N/A	1.257		SHC4	2	0	9.51643	0	6.72773
SHC4	3	N/A	5.207	N/A	N/A		SHC4	3	0	9.93574	0	0
SHCBP1	2	N/A	4.025	4.874	1.372		SHCBP1	2	0	7.24617	9.34188	5.02976
SHH	2	N/A	N/A	N/A	2.712		SHH	2	0	0	0	7.32333
SHISA3	2	N/A	-4.041	-4.389	-1.877		SHISA3	2	0	4.97755	7.92525	4.57653
SIGMAR1	2	N/A	2.646	N/A	N/A		SIGMAR1	2	0	5.09832	0	0
SIPA1	2	N/A	-3.727	-4.538	N/A		SIPA1	2	0	6.78443	8.75386	0
SIRPA	2	N/A	-2.588	N/A	-1.886		SIRPA	2	0	5.65718	0	6.65826
SIRT6	2	N/A	N/A	N/A	-2.81		SIRT6	2	0	0	0	5.42595
SLC29A1	3	N/A	3.157	3.862	N/A		SLC29A1	3	0	10.0095	14.5984	0
SLC30A1	2	-2.111	N/A	N/A	-3.9		SLC30A1	2	3.06076	0	0	7.14642
SLC37A4	2	N/A	-2.357	-2.466	0.728		SLC37A4	2	0	3.70494	4.85531	4.30288
SLC39A10	2	N/A	-3	N/A	N/A		SLC39A10	2	0	5.80238	0	0
SLC48A1	2	N/A	4.111	4.303	N/A		SLC48A1	2	0	7.01269	7.7541	0
SLC4A7	2	N/A	-3.053	N/A	N/A		SLC4A7	2	0	5.60554	0	0
SLC9A3R1	2	N/A	N/A	N/A	2.357		SLC9A3R1	2	0	0	0	6.18058
SMAD1	3	N/A	N/A	-2.371	N/A		SMAD1	3	0	0	13.982	0
Smad2/3/4	2	N/A	3.317	N/A	N/A		Smad2/3/4	2	0	6.33289	0	0
SMARCA4	1	N/A	1.48	2	N/A		SMARCA4	1	0	6.92138	5.29153	0
SMARCE1	3	N/A	N/A	N/A	3.073		SMARCE1	3	0	0	0	9.31015
SMPD1	2	N/A	N/A	N/A	2		SMPD1	2	0	0	0	6.3574
SNAI1	2	N/A	1	2.223	N/A		SNAI1	3	0	0	12.2221	0
SNAI1	3	N/A	N/A	2.594	N/A		SNAI1	2	0	5.83833	7.81692	0
SNCA	2	N/A	3.051	N/A	2.335		SNCA	2	0	6.51499	0	5.72128
SNCA	1	N/A	2.138	N/A	N/A		SNCA	1	0	2.60339	0	0
SNCG	2	N/A	3	N/A	N/A		SNCG	2	0	6.90399	0	0
SNX1	3	N/A	N/A	-6.113	N/A		SNX1	3	0	0	11.9196	0
SOCS3	2	N/A	N/A	N/A	-3.726		SOCS3	2	0	0	0	6.82486
SOCS5	3	-3.302	N/A	N/A	N/A		SOCS5	3	4.64448	0	0	0
SOCS5	2	-1.706	N/A	N/A	-2.309		SOCS5	2	4.09778	0	0	5.87189
SOCS7	3	N/A	-4.256	N/A	N/A		SOCS7	3	0	6.14475	0	0
somatostatin receptor	2	N/A	1.134	N/A	2.132		somatostatin receptor	2	0	5.16029	0	3.94806
SORBS3	3	N/A	N/A	4.03	N/A		SORBS3	3	0	0	11.6834	0
Sos	2	N/A	3.153	N/A	2.54		Sos	2	0	6.3433	0	7.18745
SOSTDC1	3	N/A	N/A	N/A	-4.214		SOSTDC1	3	0	0	0	7.33091
SOX4	2	N/A	2.655	N/A	N/A		SOX4	2	0	6.57736	0	0
SP1	2	0.962	N/A	2.846	2.032		SP1	1	2.60751	0	5.33611	0
SP1	1	1.667	N/A	2.48	N/A		SP1	2	4.37447	0	10.2497	7.058
SP1	3	N/A	N/A	3.146	N/A		SP1	3	0	0	13.5969	0
SP1-c-Myc	3	N/A	N/A	5.543	N/A		SP1-c-Myc	3	0	0	10.9223	0
SP4	3	N/A	4.373	6.318	N/A		SP4	3	0	7.96776	9.1749	0
SPARC	2	N/A	-1.091	N/A	-2.495		SPARC	2	0	5.6715	0	8.92471
SPATA2	2	N/A	-3.051	N/A	N/A		SPATA2	2	0	5.79176	0	0
SPEN	3	-0.896	N/A	-4.324	N/A		SPEN	3	4.92957	0	14.1879	0
SPEN	2	N/A	N/A	-2.105	N/A		SPEN	2	0	0	6.81774	0
sphingomyelinase	2	N/A	5.063	N/A	3.825		sphingomyelinase	2	0	7.9011	0	8.03609
SPIB	3	N/A	N/A	N/A	3.395		SPIB	3	0	0	0	6.21807
SPINT2	2	N/A	-4.146	N/A	N/A		SPINT2	3	0	7.78407	0	0
SPINT2	3	N/A	-4.315	N/A	N/A		SPINT2	2	0	4.97091	0	0
SPP1	2	N/A	N/A	N/A	3.481		SPP1	2	0	0	0	7.91091
SPRED2	3	N/A	N/A	-6.022	N/A		SPRED2	3	0	0	12.9659	0
SRA1	2	N/A	N/A	2.484	N/A		SRA1	2	0	0	8.81937	0
SRC	1	N/A	N/A	2.2	N/A		SRC	1	0	0	5.68091	0
SS18	1	0.577	2.449	N/A	N/A		SS18	1	2.11099	2.85354	0	0
ST3GAL5	2	-3.128	N/A	N/A	-2.309		ST3GAL5	2	4.46214	0	0	6.02363
ST8SIA1	3	N/A	N/A	N/A	2.897		ST8SIA1	3	0	0	0	10.3896
STAMBP	2	2.138	N/A	N/A	N/A		STAMBP	2	4.17882	0	0	0
STAT4	1	N/A	N/A	2.611	N/A		STAT4	1	0	0	3.53483	0
Stat5 dimer	3	N/A	N/A	N/A	-2.333		Stat5 dimer	3	0	0	0	7.01226
STC1	2	N/A	-2.402	N/A	-1.521		STC1	2	0	6.17245	0	6.38678
STRA6	3	1.982	N/A	N/A	3.317		STRA6	3	4.50236	0	0	6.1271
STXBP3	3	N/A	N/A	-2.656	N/A		STXBP3	3	0	0	7.30201	0
STYX	3	N/A	N/A	-6.022	N/A		STYX	3	0	0	13.001	0
SUFU	2	N/A	N/A	N/A	-2.236		SUFU	3	0	0	0	8.76339
SUFU	3	N/A	N/A	N/A	-2.741		SUFU	2	0	0	0	3.43039
SULF1	2	N/A	-2.1	N/A	N/A		SULF1	2	0	6.14911	0	0
SUSD3	3	N/A	N/A	N/A	2.415		SUSD3	3	0	0	0	6.69205
SYCP3	2	N/A	2.268	N/A	N/A		SYCP3	2	0	5.33427	0	0
SYK	2	N/A	N/A	N/A	2.335		SYK	2	0	0	0	5.35835
Syndecan	3	N/A	2.495	N/A	N/A		Syndecan	3	0	5.94676	0	0
SYNE2	3	N/A	-2.236	-3.75	-2.967		SYNE2	2	3.26123	0	6.21129	0
SYNE2	2	-2.111	N/A	-3.434	N/A		SYNE2	3	0	6.79017	10.2975	7.21471
SYVN1	1	N/A	N/A	3.128	1.897		SYVN1	1	0	0	2.84802	2.39512
T1R1/T1R3	3	N/A	4.828	N/A	N/A		T1R1/T1R3	3	0	9.53918	0	0
TAB1	2	N/A	N/A	N/A	2.475		TAB1	2	0	0	0	6.9561
TAB2	2	N/A	N/A	N/A	3.939		TAB2	2	0	0	0	8.2352
TAB3	2	N/A	N/A	N/A	4.906		TAB3	2	0	0	0	7.84105
TAC4	2	N/A	N/A	N/A	3.713		TAC4	2	0	0	0	6.66916
TACR1	2	N/A	N/A	N/A	3.651		TACR1	2	0	0	0	5.2749
TAF4	2	N/A	N/A	3.109	N/A		TAF4	2	0	0	9.21752	0
TBK1	2	N/A	N/A	N/A	2.778		TBK1	2	0	0	0	7.65073
TBP	2	N/A	N/A	3.082	N/A		TBP	2	0	0	10.5	0
TBXA2R	2	N/A	3.857	4.468	N/A		TBXA2R	2	0	6.56658	9.07344	0
TCF	1	N/A	2.449	2.449	N/A		TCF	1	0	5.1272	2.91812	0
TCF	2	2.041	N/A	3.523	N/A		TCF	2	3.23402	0	6.63567	0
TCF/LEF	3	2.941	N/A	N/A	N/A		TCF/LEF	3	4.394	0	0	0
TCF4	1	2.53	N/A	0.729	N/A		TCF4	1	2.87865	0	4.53681	0
TCF4-CTNNβ	2	1.807	N/A	2.621	N/A		TCF4-CTNNβ	2	2.87963	0	7.18785	0
TCL1A	2	N/A	N/A	N/A	-3		TCL1A	2	0	0	0	6.13721
TCR	1	2.333	N/A	N/A	N/A		TCR	1	2.8981	0	0	0
TCR	2	2.994	N/A	N/A	N/A		TCR	2	3.86353	0	0	0
TEAD1	2	N/A	3.545	3.781	N/A		TEAD1	2	0	4.84156	7.93023	0
TEAD2	3	N/A	N/A	N/A	-2.65		TEAD2	3	0	0	0	8.98677
TEC	2	N/A	N/A	N/A	2.401		TEC	2	0	0	0	5.28382
TEX11	2	N/A	-2.994	-2.155	N/A		TEX11	2	0	8.77752	11.6204	0
TEX11	3	N/A	-3.446	N/A	N/A		TEX11	3	0	9.057	0	0
TFAP2C	2	N/A	N/A	3.857	2.357		TFAP2C	2	0	0	7.59382	3.88425
TFCP2	2	N/A	4.323	4.672	0.898		TFCP2	2	0	8.96661	11.765	6.93788
TFCP2L1	3	N/A	N/A	4.756	N/A		TFCP2L1	3	0	0	11.9487	0
TFF2	3	N/A	N/A	3.828	N/A		TFF2	3	0	0	12.0242	0
TGFB3	1	N/A	N/A	2.041	N/A		TGFB3	1	0	0	4.69585	0
TGFBI	2	N/A	4.423	4.822	1.521		TGFBI	2	0	7.16915	9.08355	5.0561
TGM2	2	N/A	N/A	N/A	3.483		TGM2	2	0	0	0	8.11345
TH1 Cytokine	3	N/A	4.352	N/A	N/A		TH1 Cytokine	3	0	9.38501	0	0
TH2 Cytokine	2	N/A	3.801	4.933	N/A		TH2 Cytokine	2	0	6.08969	9.85605	0
THBS4	1	2.449	N/A	2.828	N/A		THBS4	3	0	6.40512	0	0
THBS4	3	N/A	2.265	N/A	N/A		THBS4	1	5.01741	0	2.29622	0
THRA	2	N/A	-2.132	N/A	-0.831		THRA	2	0	7.15217	0	5.71377
TIRAP	2	N/A	N/A	N/A	3.212		TIRAP	2	0	0	0	7.01226
TLE1	3	N/A	N/A	-4.291	N/A		TLE1	3	0	0	11.9913	0
TLR3	2	N/A	N/A	N/A	4.919		TLR3	2	0	0	0	6.81332
TLR7/9	3	N/A	N/A	N/A	3.795		TLR7/9	3	0	0	0	6.16571
TLR8	2	N/A	N/A	N/A	4.064		TLR8	2	0	0	0	6.65764
TMBIM6	2	-2.673	N/A	-2.287	N/A		TMBIM6	2	5.43199	0	4.90684	0
TMC6	3	-0.98	-1.678	N/A	-3.012		TMC6	3	4.53464	6.46071	0	9.22787
TMC6	2	N/A	N/A	N/A	-3.9		TMC6	2	0	0	0	7.34219
TMC8	3	-0.98	-1.678	N/A	-3.012		TMC8	2	0	0	0	7.32115
TMC8	2	N/A	N/A	N/A	-3.9		TMC8	3	4.53464	6.4538	0	9.22787
TMEM175	3	N/A	2.704	N/A	N/A		TMEM175	2	0	3.07454	0	0
TMEM175	2	N/A	2	N/A	N/A		TMEM175	3	0	6.55373	0	0
TMEM184A	2	N/A	N/A	N/A	-2.694		TMEM184A	2	0	0	0	5.36378
TMPRSS4	2	N/A	2.694	N/A	N/A		TMPRSS4	2	0	5.0704	0	0
TMSB4	2	N/A	N/A	N/A	3.677		TMSB4	2	0	0	0	7.14577
TNF	2	N/A	3.979	4.219	N/A		TNF	2	0	9.01121	12.6551	0
TNFAIP8L2	2	N/A	-3.833	N/A	-1.761		TNFAIP8L2	2	0	5.63577	0	5.20538
TNFRSF11A	2	N/A	N/A	N/A	2.794		TNFRSF11A	2	0	0	0	6.8778
TNFRSF13B	2	N/A	N/A	3.349	N/A		TNFRSF13B	2	0	0	7.78433	0
TNFRSF1A	2	N/A	N/A	N/A	2.132		TNFRSF1A	2	0	0	0	6.20097
TNFRSF1B	2	N/A	N/A	N/A	3.451		TNFRSF1B	2	0	0	0	5.31125
TNFSF10	2	N/A	N/A	N/A	2.435		TNFSF10	2	0	0	0	6.60564
TNFSF11	2	3.042	3.934	3.93	3.591		TNFSF11	2	4.29238	8.17854	10.2694	7.13785
Tnfsf9	2	N/A	3.363	N/A	N/A		Tnfsf9	2	0	7.20478	0	0
TNIK	2	N/A	N/A	2.155	N/A		TNIK	2	0	0	7.99537	0
TNK2	2	2.828	N/A	N/A	N/A		TNK2	2	3.25344	0	0	0
TP63	1	N/A	N/A	2.945	N/A		TP63	1	0	0	6.80001	0
TP63	2	N/A	3.336	N/A	1.134		TP63	2	0	6.7676	0	8.14428
TPSAB1/TPSB2	3	N/A	N/A	N/A	2.268		TPSAB1/TPSB2	3	0	0	0	6.32809
TRAF7	2	N/A	N/A	N/A	2.177		TRAF7	2	0	0	0	6.55343
TRAP1	2	-2.138	N/A	N/A	N/A		TRAP1	2	3.08553	0	0	0
TRAPPC9	3	2.673	N/A	N/A	1.796		TRAPPC9	3	4.13957	0	0	8.40244
TREM1	1	N/A	3.13	4.867	2.496		TREM1	2	0	0	0	6.2564
TREM1	2	N/A	N/A	N/A	2.598		TREM1	1	0	5.3952	6.45961	2.82715
TRH	2	N/A	N/A	N/A	2.77		TRH	2	0	0	0	5.92677
TRHR	2	N/A	3.647	N/A	1.543		TRHR	2	0	5.72398	0	6.02541
TRIB1	3	N/A	N/A	5.984	N/A		TRIB1	3	0	0	12.7576	0
TRIM23	3	N/A	N/A	N/A	-2.566		TRIM23	3	0	0	0	6.5155
TRIM45	3	N/A	N/A	N/A	-4.249		TRIM45	3	0	0	0	7.44788
Trk Receptor	2	2.294	N/A	N/A	0.544		Trk Receptor	2	4.15794	0	0	7.11909
TRPC1	2	3.411	N/A	N/A	2.06		TRPC1	2	4.20593	0	0	7.84418
TRPC4	2	N/A	N/A	N/A	2.982		TRPC4	2	0	0	0	4.48013
TRPC6	2	N/A	3.317	N/A	N/A		TRPC6	2	0	5.52243	0	0
TRPV1	2	N/A	N/A	4.314	2.06		TRPV1	2	0	0	11.478	8.05782
TSH	2	N/A	N/A	N/A	2.712		TSH	2	0	0	0	7.82591
TWIST1	1	N/A	2.496	N/A	N/A		TWIST1	1	0	2.88026	0	0
Tyrobp dimer	3	N/A	N/A	N/A	2.245		Tyrobp dimer	3	0	0	0	6.18708
tyrosine kinase	2	N/A	N/A	N/A	3.916		tyrosine kinase	2	0	0	0	6.66202
U2AF2	2	N/A	N/A	3.042	N/A		U2AF2	2	0	0	7.77895	0
UBA2	3	N/A	N/A	N/A	-3.145		UBA2	3	0	0	0	6.22966
UBA3	2	N/A	N/A	-4.865	N/A		UBA3	2	0	0	9.77751	0
UBAP1	2	2.53	2.268	N/A	N/A		UBAP1	2	2.66242	5.35379	0	0
UBE2H	3	N/A	-4.326	N/A	N/A		UBE2H	3	0	8.26504	0	0
UCHL1	2	N/A	-2.424	N/A	-2.086		UCHL1	2	0	6.8437	0	6.40677
UCN (family)	3	N/A	3.077	N/A	2.5		UCN (family)	3	0	6.79968	0	5.98016
UCP1	1	1.633	N/A	N/A	3.464		UCP1	1	2.24213	0	0	2.98778
ULBP1	2	N/A	2.714	N/A	0.973		ULBP1	2	0	6.98196	0	5.13799
ULBP1	3	N/A	4.122	N/A	N/A		ULBP1	3	0	9.53853	0	0
ULBP2	2	N/A	2.61	N/A	1.508		ULBP2	2	0	6.60271	0	5.77427
Usp17la (includes others)	3	N/A	N/A	N/A	2.057		Usp17la (includes others)	3	0	0	0	5.79584
USP28	2	N/A	N/A	-3.618	N/A		USP28	2	0	0	7.74657	0
USP5	3	N/A	N/A	N/A	4.342		USP5	3	0	0	0	7.97598
USP6	3	3.434	N/A	N/A	1.136		USP6	3	4.19636	0	0	6.42368
UXT	3	N/A	N/A	3.42	N/A		UXT	3	0	0	11.5067	0
VAV2	2	N/A	N/A	N/A	2.325		VAV2	2	0	0	0	7.4069
VAV3	2	N/A	N/A	N/A	2.982		VAV3	2	0	0	0	6.90378
VDAC1	3	N/A	N/A	N/A	4.664		VDAC1	3	0	0	0	6.03111
Vegf	2	3.151	5.542	7.352	4.178		Vegf	2	6.29066	9.18583	17.3986	8.56386
Vegf	1	1.807	3.55	4.96	N/A		Vegf	1	3.85145	5.40054	11.3096	0
VEGFA	1	N/A	2.646	2.828	3.411		VEGFA	2	0	10.4048	12.3172	8.94561
VEGFA	2	N/A	4.506	4.624	3.413		VEGFA	1	0	6.85074	6.93949	5.3372
VGF	2	2.041	3.628	N/A	1.524		VGF	2	3.60472	8.3033	0	7.54586
Villin	3	2.268	N/A	N/A	1		Villin	3	4.08034	0	0	6.0384
VIPR2	3	N/A	3.333	4.157	N/A		VIPR2	3	0	10.0095	14.5747	0
voltage-gated calcium channel	2	N/A	N/A	2.121	N/A		voltage-gated calcium channel	2	0	0	6.23043	0
VPS25	3	N/A	N/A	-5.928	N/A		VPS25	2	0	0	11.7375	0
VPS25	2	N/A	N/A	-4.628	N/A		VPS25	3	0	0	11.9646	0
VTCN1	2	N/A	-3.904	-4.417	N/A		VTCN1	2	0	6.41517	7.18175	0
VTN	2	N/A	4.556	3.487	3.394		VTN	2	0	7.95963	9.41829	8.44823
VWC2	3	N/A	-4.243	N/A	N/A		VWC2	3	0	7.74318	0	0
WBP2	2	N/A	N/A	N/A	2.667		WBP2	2	0	0	0	6.93788
WDFY2	2	N/A	2.268	N/A	N/A		WDFY2	2	0	5.29433	0	0
WNT1	2	N/A	2.54	N/A	1.429		WNT1	2	0	6.17097	0	5.94979
WNT3A	2	3.781	3.961	N/A	2.858		WNT3A	2	4.21289	6.50301	0	8.44549
WRN	2	N/A	-1.889	N/A	-2.325		WRN	2	0	5.73202	0	6.81014
XBP1	1	2.496	N/A	N/A	N/A		XBP1	1	5.67875	0	0	0
YAP/TAZ	3	N/A	N/A	N/A	2.495		YAP/TAZ	3	0	0	0	9.17121
YAP1	2	N/A	N/A	N/A	2.683		YAP1	2	0	0	0	8.779
YES1	2	N/A	N/A	N/A	3		YES1	2	0	0	0	9.45239
YWHAH	2	N/A	N/A	2.412	2.5		YWHAH	2	0	0	5.95264	3.1202
ZBTB16	3	N/A	2.785	N/A	N/A		ZBTB16	3	0	6.40036	0	0
ZGPAT	3	N/A	N/A	-5.928	N/A		ZGPAT	3	0	0	11.9126	0
ZIC1	3	3.138	N/A	N/A	1.807		ZIC1	2	0	0	0	3.77926
ZIC1	2	N/A	N/A	N/A	2.183		ZIC1	3	3.50949	0	0	5.21368
ZIC5	3	N/A	N/A	N/A	3.258		ZIC5	3	0	0	0	6.12937
ZMIZ1	3	N/A	N/A	5.048	N/A		ZMIZ1	3	0	0	14.0985	0
ZNF366	2	-2.324	-3.363	N/A	N/A		ZNF366	2	3.34073	5.67114	0	0
ZP3	3	N/A	N/A	N/A	4.181		ZP3	3	0	0	0	7.2061

## Sheet: Disease&Function
© 2000-2020 QIAGEN. All rights reserved.	Z-score					© 2000-2020 QIAGEN. All rights reserved.	-log(B-H p-values)
Diseases & Biofunction (B-H p-value <0.05)	6h.CON.vs.6h.AII	6h.CON.vs.6h.EGF	6h.CON.vs.6h.EGF+AngII	24h.CON.vs.24h.EGF+AngII		Diseases & Biofunction	6h.CON.vs.6h.AII	6h.CON.vs.6h.EGF	6h.CON.vs.6h.EGF+AngII	24h.CON.vs.24h.EGF+AngII
Abdominal adenocarcinoma	N/A	N/A	2.051	N/A		Abdominal adenocarcinoma	2.12922	12.8419	51.3005	11.6868
Abdominal cancer	1.195	-0.135	0.744	1.193		Abdominal cancer	2.33102	11.2458	48.2502	15.6624
Abdominal carcinoma	N/A	-0.743	0.389	0.728		Abdominal carcinoma	2.35194	12.6133	52.908	14.8599
Abdominal neoplasm	1.214	1.047	2.279	1.82		Abdominal neoplasm	2.92703	12.3613	50.1229	15.2079
Abnormal growth in endometrium	N/A	N/A	N/A	N/A		Abnormal growth in endometrium	0	0	5.96846	0
Abnormal morphology of abdomen	N/A	N/A	N/A	N/A		Abnormal morphology of abdomen	0	2.12791	4.19504	2.98806
Abnormal morphology of axon bundle	N/A	N/A	N/A	N/A		Abnormal morphology of axon bundle	0	0	0	1.72105
Abnormal morphology of body cavity	N/A	N/A	N/A	N/A		Abnormal morphology of body cavity	0	2.451	5.2962	2.79797
Abnormal morphology of cardiovascular system	N/A	N/A	N/A	N/A		Abnormal morphology of cardiovascular system	0	0	3.54881	0
Abnormal morphology of kidney	N/A	N/A	N/A	N/A		Abnormal morphology of kidney	0	0	3.75318	0
Abnormal morphology of lymph node	N/A	N/A	N/A	N/A		Abnormal morphology of lymph node	0	0	0	1.79857
Abnormal morphology of lymphoid organ	N/A	N/A	N/A	N/A		Abnormal morphology of lymphoid organ	0	0	0	1.87908
Abnormal morphology of melanin granules	N/A	N/A	N/A	N/A		Abnormal morphology of melanin granules	0	2.16597	0	0
Abnormal morphology of nervous system	N/A	N/A	N/A	N/A		Abnormal morphology of nervous system	1.28462	0	4.50211	0
Abnormal morphology of skin	N/A	N/A	N/A	N/A		Abnormal morphology of skin	0	0	0	4.20914
Abnormal morphology of skull	N/A	N/A	N/A	N/A		Abnormal morphology of skull	0	2.26367	0	0
Abnormal morphology of snout	N/A	N/A	N/A	N/A		Abnormal morphology of snout	0	0	3.58232	0
Abnormal morphology of thin atrioventricular canal cushion	N/A	N/A	N/A	N/A		Abnormal morphology of thin atrioventricular canal cushion	0	0	0	1.87511
Abnormal morphology of thoracic cavity	N/A	N/A	N/A	N/A		Abnormal morphology of thoracic cavity	0	0	0	2.18909
Abnormal morphology of white adipocytes	N/A	N/A	N/A	N/A		Abnormal morphology of white adipocytes	0	0	0	1.72105
Abnormal posture	N/A	N/A	N/A	N/A		Abnormal posture	1.43445	0	0	0
Abnormal respiratory rhythm	N/A	N/A	N/A	N/A		Abnormal respiratory rhythm	0	2.22314	0	0
Abnormality of endometrium	N/A	N/A	N/A	N/A		Abnormality of endometrium	0	0	5.89446	0
Abnormality of limb	N/A	N/A	N/A	-0.277		Abnormality of limb	0	0	0	2.85158
Accumulation of lipid	N/A	N/A	N/A	1.661		Accumulation of lipid	0	0	0	1.92009
Action potential of neurons	N/A	N/A	N/A	N/A		Action potential of neurons	1.68885	0	0	0
Activation of DNA endogenous promoter	N/A	1.911	2.737	N/A		Activation of DNA endogenous promoter	0	1.89429	4.79016	0
Activation of endocrine gland	N/A	N/A	N/A	-0.152		Activation of endocrine gland	0	0	0	1.70648
Activation of protein	N/A	0.671	N/A	N/A		Activation of protein	0	2.07833	0	0
Acute lymphoblastic leukemia	N/A	N/A	N/A	N/A		Acute lymphoblastic leukemia	0	2.85101	0	0
Adenocarcinoma	N/A	1.387	1.336	1.979		Adenocarcinoma	2.11627	13.1722	50.2319	12.5627
Adenoma	N/A	0.927	1.354	N/A		Adenoma	1.8645	2.77515	3.89298	0
Adhesion of connective tissue cells	N/A	-0.051	0.458	N/A		Adhesion of connective tissue cells	0	2.07833	3.71548	0
Adhesion of embryonic cancer cell lines	N/A	N/A	N/A	N/A		Adhesion of embryonic cancer cell lines	1.43445	0	0	0
Adhesion of granulocytes	N/A	N/A	N/A	1.119		Adhesion of granulocytes	0	0	0	2.01809
Adhesion of neutrophils	N/A	N/A	N/A	0.959		Adhesion of neutrophils	0	0	0	2.22112
Adhesion of tumor cell lines	0.602	1.993	1.739	N/A		Adhesion of tumor cell lines	1.12983	2.11915	3.50587	0
Advanced extracranial solid tumor	N/A	1.255	2.58	1.683		Advanced extracranial solid tumor	0	2.04347	5.32573	3.98423
Advanced gastrointestinal tumor	N/A	N/A	N/A	N/A		Advanced gastrointestinal tumor	0	0	3.61471	0
Advanced lung cancer	N/A	N/A	N/A	1.764		Advanced lung cancer	0	0	0	2.00147
Advanced malignant gastrointestinal neoplasm	N/A	N/A	N/A	N/A		Advanced malignant gastrointestinal neoplasm	0	1.88447	3.53413	0
Advanced malignant solid tumor	N/A	1.881	2.941	1.891		Advanced malignant solid tumor	0	2.5608	4.98351	3.17479
Advanced malignant tumor	N/A	1.565	2.383	1.829		Advanced malignant tumor	0	2.28626	6.96316	4.04216
Advanced ovarian granulosa cell tumor	N/A	N/A	N/A	N/A		Advanced ovarian granulosa cell tumor	0	1.87421	0	0
Advanced stage tumor	N/A	1.565	2.383	N/A		Advanced stage tumor	0	2.43911	7.32718	0
Agenesis of adrenal gland	N/A	N/A	N/A	N/A		Agenesis of adrenal gland	1.35638	0	0	0
Aggressive cancer	N/A	N/A	N/A	N/A		Aggressive cancer	0	2.43667	0	0
Aggressive mature B-cell lymphoma	N/A	N/A	N/A	N/A		Aggressive mature B-cell lymphoma	0	2.42342	0	0
Allergic pulmonary eosinophilia	N/A	N/A	N/A	N/A		Allergic pulmonary eosinophilia	1.6817	0	0	0
Allergy	N/A	N/A	N/A	0.679		Allergy	0	0	0	2.1953
Alternative splicing of mRNA	N/A	N/A	N/A	N/A		Alternative splicing of mRNA	0	0	0	2.54186
Alzheimer disease	N/A	N/A	N/A	N/A		Alzheimer disease	0	0	4.23694	0
Alzheimer disease or frontotemporal dementia	N/A	N/A	N/A	N/A		Alzheimer disease or frontotemporal dementia	0	0	4.39105	0
Aminoacylation of tRNA	N/A	N/A	N/A	N/A		Aminoacylation of tRNA	1.94041	0	0	0
Amyloidosis	N/A	N/A	-0.478	N/A		Amyloidosis	0	0	5.09009	0
Anaplastic glioma	N/A	N/A	1.182	N/A		Anaplastic glioma	0	0	5.33862	0
Aneuploidy of thymic lymphoma cells	N/A	N/A	N/A	N/A		Aneuploidy of thymic lymphoma cells	0	0	0	1.87511
Angiogenesis	0.415	1.421	2.51	3.42		Angiogenesis	2.7855	5.0884	12.7385	4.83947
Angiogenesis of tumor	N/A	2.696	2.851	N/A		Angiogenesis of tumor	0	2.3213	6.34451	0
Angioimmunoblastic T-cell lymphoma	N/A	N/A	N/A	N/A		Angioimmunoblastic T-cell lymphoma	0	2.63429	0	0
Anogenital cancer	N/A	0.106	-0.052	-0.286		Anogenital cancer	0	7.27957	21.075	8.51787
Anoikis	N/A	-2.316	-2.264	N/A		Anoikis	0	1.93687	4.94783	0
Aortic dilatation	N/A	N/A	N/A	N/A		Aortic dilatation	0	0	0	1.97634
Apoptosis	-1.586	-1.969	-3.777	-1.09		Apoptosis	1.96012	4.47623	13.3565	6.37257
Apoptosis of blood cells	N/A	N/A	N/A	-0.74		Apoptosis of blood cells	0	0	0	2.83776
Apoptosis of carcinoma cell lines	N/A	N/A	N/A	-1.176		Apoptosis of carcinoma cell lines	0	0	0	2.27125
Apoptosis of epithelial cells	N/A	0.228	-0.367	N/A		Apoptosis of epithelial cells	0	3.53563	3.47478	0
Apoptosis of fibroblast cell lines	0.345	-0.511	-1.714	N/A		Apoptosis of fibroblast cell lines	1.12983	2.2962	5.3778	0
Apoptosis of gonadal cell lines	1.067	N/A	N/A	N/A		Apoptosis of gonadal cell lines	1.40245	0	0	0
Apoptosis of hematopoietic cells	N/A	N/A	N/A	-0.368		Apoptosis of hematopoietic cells	0	0	0	2.84391
Apoptosis of hematopoietic progenitor cells	N/A	N/A	N/A	0.008		Apoptosis of hematopoietic progenitor cells	0	0	0	2.23513
Apoptosis of hepatoma cell lines	N/A	N/A	-0.506	N/A		Apoptosis of hepatoma cell lines	0	0	3.5386	0
Apoptosis of kidney cell lines	-0.984	0.796	N/A	N/A		Apoptosis of kidney cell lines	1.56549	2.86292	0	0
Apoptosis of leukemia cell lines	N/A	-1.207	N/A	N/A		Apoptosis of leukemia cell lines	0	2.66671	0	0
Apoptosis of leukocytes	N/A	N/A	N/A	-0.836		Apoptosis of leukocytes	0	0	0	2.30348
Apoptosis of lymphatic system cells	N/A	N/A	N/A	-1.447		Apoptosis of lymphatic system cells	0	0	0	2.6668
Apoptosis of lymphocytes	N/A	N/A	N/A	-0.903		Apoptosis of lymphocytes	0	0	0	2.53034
Apoptosis of lymphoid cells	N/A	N/A	N/A	-1.046		Apoptosis of lymphoid cells	0	0	0	2.85455
Apoptosis of lymphoid organ	N/A	N/A	N/A	-0.952		Apoptosis of lymphoid organ	0	0	0	1.99719
Apoptosis of mammary epithelial cells	N/A	N/A	N/A	-1.982		Apoptosis of mammary epithelial cells	0	0	0	1.76572
Apoptosis of mononuclear leukocytes	N/A	N/A	N/A	-1.058		Apoptosis of mononuclear leukocytes	0	0	0	2.63547
Apoptosis of prostate cancer cell lines	N/A	N/A	N/A	-1.952		Apoptosis of prostate cancer cell lines	0	0	0	1.7081
Apoptosis of retinal cells	N/A	N/A	N/A	-2.186		Apoptosis of retinal cells	0	0	0	2.16136
Apoptosis of stem cells	-1.664	N/A	-2.131	-0.055		Apoptosis of stem cells	1.12983	0	4.72052	2.1352
Apoptosis of sunburn cells	N/A	N/A	N/A	N/A		Apoptosis of sunburn cells	0	0	0	1.87511
Apoptosis of synovial cells	N/A	N/A	N/A	-0.676		Apoptosis of synovial cells	0	0	0	1.83288
Apoptosis of T lymphocytes	N/A	N/A	N/A	-1.123		Apoptosis of T lymphocytes	0	0	0	2.00858
Apoptosis of tumor cell lines	N/A	-0.849	-2.854	-0.41		Apoptosis of tumor cell lines	0	4.21379	9.27617	5.96549
Apoptosis of tumor cells	N/A	N/A	-1.128	-0.984		Apoptosis of tumor cells	0	0	4.77285	2.37215
Arrest in G0 phase of embryonic cell lines	N/A	N/A	N/A	N/A		Arrest in G0 phase of embryonic cell lines	0	0	0	1.87511
Arrest in G1 phase of kidney cell lines	N/A	N/A	N/A	N/A		Arrest in G1 phase of kidney cell lines	0	0	0	1.72105
Arrest in growth of melanoma cell lines	N/A	N/A	N/A	N/A		Arrest in growth of melanoma cell lines	0	0	0	1.97621
Arrest in proliferation of tumor cell lines	N/A	N/A	N/A	N/A		Arrest in proliferation of tumor cell lines	0	1.87978	0	0
Arrhythmia	N/A	N/A	N/A	0		Arrhythmia	0	0	0	2.28765
Arterial aneurysm	N/A	N/A	N/A	N/A		Arterial aneurysm	0	0	0	2.16136
Asbestosis	N/A	N/A	N/A	N/A		Asbestosis	1.53954	0	0	0
Astrocytoma	N/A	N/A	1.199	N/A		Astrocytoma	0	0	8.22959	0
Atrial fibrillation	N/A	N/A	N/A	N/A		Atrial fibrillation	0	0	0	1.72476
Autophagy	N/A	0.684	0.557	0.062		Autophagy	0	3.26104	4.46394	1.7037
Autophagy of breast cancer cell lines	N/A	N/A	N/A	N/A		Autophagy of breast cancer cell lines	1.21692	2.06048	0	0
Autophagy of cells	N/A	0.822	0.196	N/A		Autophagy of cells	0	3.24046	4.44625	0
Autosomal dominant distal myopathy	N/A	N/A	N/A	N/A		Autosomal dominant distal myopathy	0	0	0	1.72105
Autosomal dominant encephalopathy	N/A	N/A	N/A	N/A		Autosomal dominant encephalopathy	0	0	0	1.75966
Autosomal recessive neurological disorder	N/A	N/A	N/A	N/A		Autosomal recessive neurological disorder	0	0	3.78792	0
Axillary node negative breast carcinoma	N/A	N/A	N/A	N/A		Axillary node negative breast carcinoma	0	1.87421	0	0
B cell cancer	N/A	0.749	0.785	N/A		B cell cancer	0	2.35745	3.72846	0
Benign breast disease	N/A	N/A	N/A	-0.515		Benign breast disease	0	0	0	2.31289
Benign connective or soft tissue neoplasm	N/A	N/A	N/A	N/A		Benign connective or soft tissue neoplasm	0	0	3.94876	0
Benign lesion	0.287	0.527	0.387	-0.769		Benign lesion	3.12185	4.40466	7.15509	4.17898
Benign pelvic disease	N/A	N/A	N/A	N/A		Benign pelvic disease	0	0	4.27214	2.83175
Benign solid tumor	N/A	-0.714	0.071	-0.349		Benign solid tumor	1.90626	3.82316	5.85483	2.64615
Benign Tumors	N/A	N/A	-0.07	N/A		Benign Tumors	0	0	5.84228	0
Binding of connective tissue cells	N/A	N/A	0.143	N/A		Binding of connective tissue cells	0	0	4.32354	0
Binding of DNA	N/A	1.306	2.164	N/A		Binding of DNA	0	3.55815	4.68033	0
Binding of protein binding site	N/A	1.419	N/A	N/A		Binding of protein binding site	0	2.018	0	0
Binding of tumor cell lines	0.083	N/A	2.01	N/A		Binding of tumor cell lines	1.28003	0	3.53413	0
Bladder cancer	N/A	N/A	N/A	N/A		Bladder cancer	1.22324	0	4.61812	2.48853
Bladder carcinoma	N/A	N/A	N/A	N/A		Bladder carcinoma	1.28438	0	4.61812	2.27171
Bladder tumor	N/A	N/A	N/A	N/A		Bladder tumor	1.29799	0	4.44625	0
Blastoma	N/A	N/A	1.182	N/A		Blastoma	0	0	3.89178	0
Bleeding	N/A	-1.312	-1.685	N/A		Bleeding	0	2.01834	5.36551	0
Bleeding of connective tissue	N/A	N/A	N/A	N/A		Bleeding of connective tissue	2.67065	0	0	0
Bleeding of subcutaneous tissue	N/A	N/A	N/A	N/A		Bleeding of subcutaneous tissue	1.90127	0	0	0
Blood vessel collateralization of coronary artery	N/A	N/A	N/A	N/A		Blood vessel collateralization of coronary artery	0	0	0	2.45
Blue round small cell tumor	N/A	0.239	N/A	N/A		Blue round small cell tumor	0	2.53028	0	3.20568
Brain astrocytoma	N/A	N/A	N/A	N/A		Brain astrocytoma	0	0	5.74719	3.00446
Brain cancer	N/A	N/A	1.68	N/A		Brain cancer	0	4.74008	10.5063	0
Brain glioma	N/A	N/A	N/A	N/A		Brain glioma	1.12983	3.26104	15.0345	3.51571
Brain lesion	N/A	0.853	0.267	-0.442		Brain lesion	0	3.78944	16.2041	4.27568
Brain oligodendroglioma	N/A	N/A	N/A	N/A		Brain oligodendroglioma	1.24053	0	4.92857	0
Brain tumor	N/A	N/A	1.423	N/A		Brain tumor	1.12983	3.66026	15.7221	3.90101
Branching of blood vessel	N/A	-0.713	N/A	N/A		Branching of blood vessel	0	1.87421	0	0
Branching of cells	-1.034	0.804	N/A	0.921		Branching of cells	1.24038	2.52812	0	1.76389
Branching of embryonic tissue	N/A	-2.219	N/A	N/A		Branching of embryonic tissue	0	2.45749	0	0
Branching of metanephric bud	N/A	-1.982	N/A	N/A		Branching of metanephric bud	0	1.96583	0	0
Branching of neurites	N/A	1.336	N/A	N/A		Branching of neurites	0	2.01168	0	0
Branching of vasculature	N/A	-0.381	N/A	N/A		Branching of vasculature	0	4.15345	0	0
Breast adenocarcinoma	N/A	N/A	N/A	N/A		Breast adenocarcinoma	0	2.43274	0	2.68679
Breast cancer	N/A	0.251	0.659	-0.177		Breast cancer	0	5.40218	7.35803	3.70659
Breast carcinoma	N/A	0.283	1.725	0.68		Breast carcinoma	0	4.59079	4.89512	2.11203
Breast or colorectal cancer	N/A	0.201	0.261	0.083		Breast or colorectal cancer	1.70922	8.16873	21.0012	6.89286
Breast or gynecological cancer	N/A	0.587	0.631	-0.424		Breast or gynecological cancer	0	4.34107	13.097	8.40161
Breast or ovarian cancer	N/A	0.587	0.858	-0.177		Breast or ovarian cancer	0	5.766	8.89191	6.06672
Breast or ovarian carcinoma	N/A	0.651	1.917	0.68		Breast or ovarian carcinoma	0	4.65051	6.47095	4.27735
Breast or pancreatic cancer	N/A	0.222	1.301	0.413		Breast or pancreatic cancer	0	5.40218	9.98493	8.03752
Calcium homeostasis of endoplasmic reticulum	N/A	N/A	N/A	N/A		Calcium homeostasis of endoplasmic reticulum	1.52858	0	0	0
Cancer	N/A	N/A	3.744	2.361		Cancer	0	0	75.473	21.8013
Cancer cachexia	N/A	N/A	N/A	N/A		Cancer cachexia	2.17049	0	0	0
Cancer of cells	N/A	1.868	3.183	0.723		Cancer of cells	0	3.7655	8.72284	4.91448
Cancer of head	N/A	N/A	1.76	-0.141		Cancer of head	1.25076	4.16399	14.1937	2.54186
Cancer of secretory structure	N/A	-1.715	-0.318	0.396		Cancer of secretory structure	3.95809	19.9845	63.6683	18.7968
Carcinoma	0.344	1.108	1.795	0.8		Carcinoma	3.95809	22.8522	73.7902	20.2018
Cardiac fibrillation	N/A	N/A	N/A	N/A		Cardiac fibrillation	0	0	0	1.75489
Cardiogenesis	N/A	0	0.246	N/A		Cardiogenesis	0	1.9263	5.21827	0
Catabolism of lipid	N/A	N/A	N/A	0.042		Catabolism of lipid	0	0	0	1.7113
CD20 positive lymphoproliferative disorder	N/A	N/A	N/A	N/A		CD20 positive lymphoproliferative disorder	0	2.07529	0	0
Cell cycle progression	N/A	N/A	N/A	0.715		Cell cycle progression	0	0	0	1.92313
Cell cycle progression of connective tissue cells	N/A	1.89	N/A	N/A		Cell cycle progression of connective tissue cells	0	2.78579	0	0
Cell cycle progression of fibroblasts	N/A	1.342	N/A	N/A		Cell cycle progression of fibroblasts	0	2.55907	0	0
Cell cycle progression of thymocytes	N/A	N/A	N/A	N/A		Cell cycle progression of thymocytes	0	0	0	1.97621
Cell death of B lymphocytes	N/A	N/A	N/A	-0.57		Cell death of B lymphocytes	0	0	0	1.79857
Cell death of blood cells	-1.211	-1.198	-1.821	-0.886		Cell death of blood cells	1.22162	2.06024	4.59222	2.92261
Cell death of brain	N/A	N/A	-1.577	N/A		Cell death of brain	0	0	3.55483	0
Cell death of brain cells	N/A	N/A	-1.793	N/A		Cell death of brain cells	0	0	3.76664	0
Cell death of breast cancer cell lines	N/A	-1.601	-2.104	N/A		Cell death of breast cancer cell lines	0	2.22314	4.68337	0
Cell death of cancer cells	1	-0.087	N/A	N/A		Cell death of cancer cells	1.12983	2.07833	0	0
Cell death of carcinoma cell lines	N/A	N/A	N/A	-1.163		Cell death of carcinoma cell lines	0	0	0	2.02807
Cell death of central nervous system cells	N/A	N/A	-2.2	N/A		Cell death of central nervous system cells	0	0	4.24218	0
Cell death of connective tissue cells	N/A	-1.223	-2.446	N/A		Cell death of connective tissue cells	0	2.95062	8.25443	0
Cell death of embryonic cell lines	0.688	1.544	-0.026	N/A		Cell death of embryonic cell lines	1.49197	3.05715	3.70015	0
Cell death of epithelial cell lines	N/A	0.555	N/A	N/A		Cell death of epithelial cell lines	0	1.96561	0	0
Cell death of epithelial cells	-1.261	0.742	-0.211	-0.573		Cell death of epithelial cells	1.12983	4.97446	4.76968	1.87511
Cell death of fibroblast cell lines	N/A	-0.878	-1.658	N/A		Cell death of fibroblast cell lines	0	3.12639	8.29279	0
Cell death of gonadal cell lines	1.387	N/A	N/A	N/A		Cell death of gonadal cell lines	1.66423	0	0	0
Cell death of hematopoietic cells	N/A	N/A	-2.348	-0.178		Cell death of hematopoietic cells	0	0	4.70393	2.7551
Cell death of hematopoietic progenitor cells	N/A	N/A	-2.114	0.195		Cell death of hematopoietic progenitor cells	0	0	4.50539	2.18002
Cell death of hepatoma cell lines	N/A	N/A	-0.689	0.883		Cell death of hepatoma cell lines	0	0	3.48472	2.61524
Cell death of hippocampal cells	N/A	-1.607	N/A	N/A		Cell death of hippocampal cells	0	2.33532	0	0
Cell death of hippocampal neurons	-0.666	-1.256	N/A	N/A		Cell death of hippocampal neurons	1.12983	2.17103	0	0
Cell death of immune cells	-0.83	-0.89	-1.395	-0.838		Cell death of immune cells	1.12983	2.11915	4.60322	2.92907
Cell death of kidney cell lines	-0.709	1.512	N/A	N/A		Cell death of kidney cell lines	1.68981	3.68703	0	0
Cell death of kidney cells	N/A	1.445	N/A	N/A		Cell death of kidney cells	0	3.71764	0	0
Cell death of leukemia cell lines	N/A	-1.028	N/A	N/A		Cell death of leukemia cell lines	0	3.10577	0	0
Cell death of leukocyte cell lines	-0.342	N/A	N/A	N/A		Cell death of leukocyte cell lines	1.58713	0	0	0
Cell death of liver cells	N/A	0.404	-0.735	N/A		Cell death of liver cells	0	2.78311	4.1707	0
Cell death of lymphatic system cells	N/A	N/A	-3.832	-1.273		Cell death of lymphatic system cells	0	0	3.71326	2.24539
Cell death of lymphocytes	N/A	N/A	-3.489	-0.946		Cell death of lymphocytes	0	0	3.47079	2.16551
Cell death of lymphoid cells	N/A	N/A	-3.573	-1.085		Cell death of lymphoid cells	0	0	3.6655	2.43906
Cell death of mononuclear leukocytes	N/A	N/A	N/A	-1.096		Cell death of mononuclear leukocytes	0	0	0	2.27086
Cell death of neuroblastoma cell lines	N/A	N/A	-1.475	N/A		Cell death of neuroblastoma cell lines	0	0	3.93187	0
Cell death of pancreatic acinus	N/A	N/A	N/A	N/A		Cell death of pancreatic acinus	0	0	0	1.87511
Cell death of pancreatic cancer cell lines	N/A	N/A	N/A	-1.319		Cell death of pancreatic cancer cell lines	0	0	0	2.32481
Cell death of pheochromocytoma cell lines	N/A	N/A	N/A	-1.778		Cell death of pheochromocytoma cell lines	0	0	0	2.18909
Cell death of retinal cells	N/A	N/A	N/A	-2.4		Cell death of retinal cells	0	0	0	1.93976
Cell death of stem cells	N/A	N/A	-2.396	0.124		Cell death of stem cells	0	0	5.37641	1.91981
Cell death of tumor cell lines	N/A	-0.563	-1.564	-0.784		Cell death of tumor cell lines	0	3.63697	12.5372	5.78039
Cell death of tumor cells	-0.36	-0.237	-0.979	N/A		Cell death of tumor cells	1.12983	2.0349	4.36773	0
Cell movement	0.997	1.611	2.793	3.729		Cell movement	2.1938	3.05235	11.3165	6.46644
Cell movement of breast cancer cell lines	N/A	1.655	1.908	N/A		Cell movement of breast cancer cell lines	0	2.72051	4.73534	0
Cell movement of cancer cells	N/A	N/A	N/A	1.424		Cell movement of cancer cells	0	0	0	1.70082
Cell movement of carcinoma cell lines	N/A	N/A	N/A	0.617		Cell movement of carcinoma cell lines	0	0	0	1.78365
Cell movement of endothelial cells	N/A	0.943	1.653	2.81		Cell movement of endothelial cells	0	3.25171	9.68575	4.08096
Cell movement of leukocytes	N/A	N/A	N/A	1.327		Cell movement of leukocytes	0	0	0	2.12655
Cell movement of myeloid cells	N/A	N/A	N/A	1.369		Cell movement of myeloid cells	0	0	0	1.7941
Cell movement of ovarian cancer cell lines	N/A	N/A	N/A	0.225		Cell movement of ovarian cancer cell lines	0	0	0	1.75489
Cell movement of phagocytes	N/A	N/A	N/A	1.411		Cell movement of phagocytes	0	0	0	2.12799
Cell movement of tumor cell lines	N/A	2.077	2.736	2.057		Cell movement of tumor cell lines	0	3.12874	10.085	4.06085
Cell movement of tumor cells	N/A	N/A	N/A	1.915		Cell movement of tumor cells	0	0	0	1.70082
Cell proliferation of breast cancer cell lines	N/A	3.667	3.057	1.827		Cell proliferation of breast cancer cell lines	0	3.8831	5.5018	3.13479
Cell proliferation of breast cell lines	N/A	1.159	N/A	N/A		Cell proliferation of breast cell lines	0	1.87581	0	0
Cell proliferation of carcinoma cell lines	2.191	2.842	2.152	1.549		Cell proliferation of carcinoma cell lines	1.17967	2.96525	3.98465	2.51805
Cell proliferation of fibroblasts	N/A	2.414	N/A	N/A		Cell proliferation of fibroblasts	0	1.97578	0	0
Cell proliferation of kidney cell lines	N/A	N/A	0.602	N/A		Cell proliferation of kidney cell lines	0	0	5.36551	0
Cell proliferation of sarcoma cell lines	N/A	0.114	N/A	N/A		Cell proliferation of sarcoma cell lines	0	1.9842	0	0
Cell proliferation of T lymphocytes	2.528	N/A	N/A	0.994		Cell proliferation of T lymphocytes	1.33897	0	0	2.70037
Cell proliferation of tumor cell lines	2.357	4.452	4.174	1.047		Cell proliferation of tumor cell lines	1.94751	4.74777	8.96821	5.55514
Cell spreading	N/A	N/A	N/A	1.848		Cell spreading	0	0	0	1.7104
Cell survival	2.102	4.071	5.19	4.036		Cell survival	2.1938	4.64147	12.0958	4.27272
Cell transformation	N/A	2.135	2.737	1.436		Cell transformation	0	3.71717	7.55697	1.78249
Cell viability	2.081	3.604	4.962	3.775		Cell viability	1.77631	4.06155	12.4897	3.95508
Cell viability of breast cancer cell lines	N/A	N/A	0.993	1.456		Cell viability of breast cancer cell lines	0	0	3.74439	2.5084
Cell viability of kidney cell lines	2	N/A	N/A	N/A		Cell viability of kidney cell lines	1.52858	0	0	0
Cell viability of leukemia cell lines	N/A	N/A	2.754	N/A		Cell viability of leukemia cell lines	0	0	4.18863	0
Cell viability of melanoma cell lines	N/A	N/A	N/A	0.921		Cell viability of melanoma cell lines	0	0	0	1.91319
Cell viability of prostate cancer cell lines	N/A	N/A	N/A	1.39		Cell viability of prostate cancer cell lines	0	0	0	3.08653
Cell viability of tumor cell lines	N/A	2.989	3.653	3.014		Cell viability of tumor cell lines	0	2.75145	8.72197	3.85876
Cellular degradation	N/A	-1.033	-1.91	N/A		Cellular degradation	0	2.63196	4.29191	0
Cellular homeostasis	1.117	2.427	2.402	1.17		Cellular homeostasis	1.21649	4.61846	8.14865	5.76968
Cellular infiltration	-0.501	N/A	N/A	0.571		Cellular infiltration	1.12983	0	0	3.06873
Cellular infiltration by blood cells	N/A	N/A	N/A	0.667		Cellular infiltration by blood cells	0	0	0	3.26662
Cellular infiltration by granulocytes	N/A	N/A	N/A	-0.49		Cellular infiltration by granulocytes	0	0	0	1.83288
Cellular infiltration by leukocytes	N/A	N/A	N/A	0.462		Cellular infiltration by leukocytes	0	0	0	3.00446
Cellular infiltration by myeloid cells	N/A	N/A	N/A	0.063		Cellular infiltration by myeloid cells	0	0	0	3.00769
Cellular infiltration by phagocytes	N/A	N/A	N/A	0.254		Cellular infiltration by phagocytes	0	0	0	2.48106
Central nervous system cancer	N/A	N/A	1.817	0.999		Central nervous system cancer	0	4.01248	17.6033	4.51646
Central nervous system solid tumor	N/A	0.576	2.314	1.532		Central nervous system solid tumor	1.1605	4.05049	19.0097	5.32781
Cerebral cortical malformation	N/A	N/A	N/A	N/A		Cerebral cortical malformation	0	1.95019	0	0
Cerebral disorder	N/A	-0.859	-1.167	0.562		Cerebral disorder	0	4.00591	11.8329	1.75834
Chemotaxis	N/A	N/A	N/A	3.419		Chemotaxis	0	0	0	1.78543
Chronic inflammation	N/A	N/A	N/A	-0.555		Chronic inflammation	0	0	0	1.76572
Chronic psoriasis	N/A	N/A	N/A	N/A		Chronic psoriasis	0	3.9211	0	0
Chronic skin disorder	N/A	N/A	N/A	N/A		Chronic skin disorder	0	4.83554	0	0
Clear cell neoplasm	N/A	N/A	N/A	N/A		Clear cell neoplasm	0	0	3.84423	0
Clear-cell adenocarcinoma	N/A	N/A	N/A	N/A		Clear-cell adenocarcinoma	0	0	3.83749	0
Cognition	N/A	1.125	0.68	N/A		Cognition	0	3.25171	3.97308	0
Cognitive impairment	N/A	-0.378	0	1.067		Cognitive impairment	0	2.36423	5.85019	2.19
Colon adenocarcinoma	N/A	N/A	N/A	N/A		Colon adenocarcinoma	0	3.08965	13.5885	4.09471
Colon cancer	N/A	N/A	-0.625	N/A		Colon cancer	0	3.93952	15.9922	4.83947
Colon carcinoma	N/A	N/A	N/A	N/A		Colon carcinoma	0	3.65944	15.1587	3.88049
Colon tumor	N/A	-1.253	-0.638	0.18		Colon tumor	0	4.637	17.3401	5.20237
Colony formation	N/A	N/A	2.322	-0.451		Colony formation	0	0	3.72846	2.23513
Colony formation of cells	N/A	2.247	2.196	-0.383		Colony formation of cells	0	2.38109	3.97134	2.24339
Colony formation of prostate cancer cell lines	N/A	N/A	N/A	2.382		Colony formation of prostate cancer cell lines	0	0	0	1.9786
Colony formation of tumor cell lines	N/A	1.363	1.179	-0.63		Colony formation of tumor cell lines	0	2.67029	3.91844	3.64889
Colorectal adenocarcinoma	N/A	N/A	N/A	N/A		Colorectal adenocarcinoma	0	3.98355	13.9604	3.7676
Colorectal adenoma	N/A	N/A	N/A	N/A		Colorectal adenoma	1.68885	2.07517	0	0
Colorectal cancer	N/A	0	-0.176	1		Colorectal cancer	1.2146	5.69363	15.8236	4.65563
Colorectal carcinoma	N/A	N/A	N/A	N/A		Colorectal carcinoma	1.16956	4.91011	16.2041	4.08842
Colorectal tumor	0.555	-0.761	-0.415	0.166		Colorectal tumor	1.43141	6.52138	16.7676	5.17339
Concentration of glutathione	2.425	N/A	N/A	N/A		Concentration of glutathione	1.90626	0	0	0
Concentration of lipid	N/A	N/A	N/A	1.554		Concentration of lipid	0	0	0	2.22112
Congenital anomalies of kidney and urinary tract	N/A	N/A	0.272	N/A		Congenital anomalies of kidney and urinary tract	0	0	4.80557	0
Congenital anomaly of skin	N/A	N/A	N/A	N/A		Congenital anomaly of skin	0	0	0	1.99719
Congenital neurological disorder	N/A	N/A	-1.353	N/A		Congenital neurological disorder	0	0	4.13356	0
Connective or soft tissue tumor	N/A	0.511	1.23	1.886		Connective or soft tissue tumor	1.37348	1.93125	6.44788	5.04883
Connective tissue tumor	N/A	N/A	1.386	1.886		Connective tissue tumor	0	0	4.86071	4.17858
Consumption of oxygen	1.134	0.239	N/A	N/A		Consumption of oxygen	1.12983	2.01306	0	0
Corpus uteri carcinoma	N/A	N/A	N/A	N/A		Corpus uteri carcinoma	0	1.87421	0	0
COVID-19	N/A	N/A	N/A	N/A		COVID-19	0	0	0	1.7104
Cutaneous melanoma	N/A	N/A	N/A	N/A		Cutaneous melanoma	1.36544	0	10.1559	1.79292
Cystic kidney disease	N/A	N/A	0.728	N/A		Cystic kidney disease	0	0	3.36424	0
Degeneration of cells	N/A	-1.215	-2.193	N/A		Degeneration of cells	0	2.30745	4.32354	0
Degeneration of kidney	N/A	-1	N/A	N/A		Degeneration of kidney	0	2.01168	0	0
Degeneration of nervous system	N/A	-1.265	-1.483	N/A		Degeneration of nervous system	0	2.60251	5.2001	0
Degeneration of neurons	N/A	-1.378	-2.169	N/A		Degeneration of neurons	0	2.71918	4.31273	0
Degenerative dementia	N/A	N/A	N/A	N/A		Degenerative dementia	0	0	4.51084	0
Degranulation	N/A	N/A	N/A	1.191		Degranulation	0	0	0	2.61524
Degranulation of cells	N/A	1.276	-0.38	1.081		Degranulation of cells	0	2.27718	7.5168	2.4041
Degranulation of granulocytes	N/A	N/A	0.447	N/A		Degranulation of granulocytes	0	0	4.43697	0
Degranulation of neutrophils	N/A	N/A	1	N/A		Degranulation of neutrophils	0	0	4.23904	0
Degranulation of phagocytes	N/A	N/A	0.411	N/A		Degranulation of phagocytes	0	0	6.10856	0
Delay in cell death of lymphoma cell lines	N/A	N/A	N/A	N/A		Delay in cell death of lymphoma cell lines	0	2.47061	0	0
Delay in G2 phase of fibroblasts	N/A	N/A	N/A	N/A		Delay in G2 phase of fibroblasts	0	2.95062	0	0
Delay in interphase of connective tissue cells	N/A	N/A	N/A	N/A		Delay in interphase of connective tissue cells	0	4.19175	0	0
Dementia	N/A	N/A	N/A	N/A		Dementia	0	0	4.04266	0
Demyelination of optic nerve	N/A	N/A	N/A	N/A		Demyelination of optic nerve	0	0	0	1.87511
Development of abdomen	N/A	0.529	N/A	N/A		Development of abdomen	0	1.9263	0	0
Development of adenocarcinoma	N/A	N/A	1.051	1.944		Development of adenocarcinoma	0	0	9.11133	3.06238
Development of artery	N/A	N/A	2.36	N/A		Development of artery	0	0	3.67912	0
Development of benign tumor	N/A	-0.788	0.229	N/A		Development of benign tumor	1.62619	3.59682	4.62851	0
Development of body axis	-1.342	0.78	1.952	1		Development of body axis	1.12983	1.89567	3.74467	2.24115
Development of body trunk	N/A	1.329	2.426	1.153		Development of body trunk	0	2.99201	6.62185	3.34955
Development of bone marrow	N/A	1.871	N/A	N/A		Development of bone marrow	0	3.49301	0	0
Development of bone marrow cells	N/A	1.505	N/A	N/A		Development of bone marrow cells	0	3.35248	0	0
Development of carcinoma	N/A	-0.03	0.342	0.935		Development of carcinoma	1.84891	6.78128	30.2199	11.1733
Development of cardiovascular tissue	N/A	N/A	1.19	2.694		Development of cardiovascular tissue	0	0	8.22959	1.86498
Development of central nervous system	N/A	0.899	2.302	0.547		Development of central nervous system	0	2.70365	6.78337	2.60987
Development of colorectal tumor	N/A	N/A	-0.254	N/A		Development of colorectal tumor	0	5.02505	16.4282	0
Development of cytoplasm	N/A	N/A	2.512	N/A		Development of cytoplasm	0	0	5.50664	0
Development of digestive organ tumor	N/A	0.456	1.173	1.909		Development of digestive organ tumor	2.37722	6.36418	24.03	7.10118
Development of endothelial tissue	N/A	1.157	1.04	N/A		Development of endothelial tissue	0	3.13138	8.06276	0
Development of epithelial tissue	N/A	1.201	1.26	N/A		Development of epithelial tissue	0	3.71717	9.58604	0
Development of erythroid precursor cells	N/A	-0.783	N/A	N/A		Development of erythroid precursor cells	0	1.89567	0	0
Development of genital tumor	N/A	1.172	1.601	0.278		Development of genital tumor	0	2.67037	9.4942	6.41203
Development of genitourinary system	N/A	1.715	2.394	0.967		Development of genitourinary system	0	1.92711	4.01426	1.77702
Development of head	N/A	0.78	1.822	1		Development of head	0	2.09294	4.04192	2.40865
Development of hematopoietic progenitor cells	N/A	2.233	N/A	N/A		Development of hematopoietic progenitor cells	0	2.10627	0	0
Development of hematopoietic system	N/A	2.171	N/A	N/A		Development of hematopoietic system	0	2.32056	0	0
Development of malignant tumor	-0.391	1.16	1.05	1.139		Development of malignant tumor	2.07554	8.04388	31.5739	12.4121
Development of neuroendocrine tumor	N/A	N/A	N/A	N/A		Development of neuroendocrine tumor	0	1.87421	0	0
Development of neuroepithelial tumor	N/A	N/A	N/A	1.401		Development of neuroepithelial tumor	0	0	0	5.04883
Development of neurons	N/A	N/A	1.643	N/A		Development of neurons	0	0	5.46634	0
Development of non-Hodgkin lymphoma	N/A	1.715	N/A	N/A		Development of non-Hodgkin lymphoma	0	1.96583	0	0
Development of pancreatic tumor	N/A	N/A	N/A	2.403		Development of pancreatic tumor	0	0	0	2.61524
Development of papilloma	N/A	-1.082	0.091	N/A		Development of papilloma	0	3.05235	3.5386	0
Development of skin tumor	N/A	-1.498	N/A	N/A		Development of skin tumor	0	2.46884	0	0
Development of stem cells	N/A	2.541	N/A	N/A		Development of stem cells	0	2.38223	0	0
Development of T-cell non-Hodgkin lymphoma	N/A	N/A	N/A	0.781		Development of T-cell non-Hodgkin lymphoma	0	0	0	1.83607
Development of tumor cell lines	N/A	2.367	2.124	0.756		Development of tumor cell lines	0	2.8308	4.21908	4.83947
Development of vasculature	N/A	1.423	2.511	3.421		Development of vasculature	0	4.8834	12.4894	5.49032
Diabetic complication	N/A	N/A	N/A	N/A		Diabetic complication	0	0	0	2.39118
Diabetic foot ulcer disorder	N/A	N/A	N/A	N/A		Diabetic foot ulcer disorder	0	0	0	2.1953
Diastolic pressure	N/A	N/A	N/A	-0.555		Diastolic pressure	0	0	0	1.91319
Differentiation of adipocytes	N/A	-0.375	N/A	N/A		Differentiation of adipocytes	0	2.04347	0	0
Differentiation of bone	N/A	2.021	2.885	N/A		Differentiation of bone	0	3.46781	4.01516	0
Differentiation of bone cells	N/A	1.884	2.69	N/A		Differentiation of bone cells	0	3.21056	3.65711	0
Differentiation of connective tissue cells	N/A	1.736	2.838	N/A		Differentiation of connective tissue cells	0	5.76358	6.24644	0
Differentiation of embryonic cancer cell lines	N/A	N/A	N/A	N/A		Differentiation of embryonic cancer cell lines	0	1.95019	0	0
Differentiation of epithelial cells	N/A	1.726	N/A	N/A		Differentiation of epithelial cells	0	1.87421	0	0
Differentiation of epithelial tissue	N/A	1.172	N/A	N/A		Differentiation of epithelial tissue	0	2.84239	0	0
Differentiation of hematopoietic cells	N/A	2.36	N/A	N/A		Differentiation of hematopoietic cells	0	2.68333	0	0
Differentiation of hematopoietic progenitor cells	N/A	2.394	N/A	N/A		Differentiation of hematopoietic progenitor cells	0	2.24682	0	0
Differentiation of leukemia cell lines	N/A	-0.183	N/A	N/A		Differentiation of leukemia cell lines	0	2.58839	0	0
Differentiation of muscle	0.847	N/A	N/A	N/A		Differentiation of muscle	1.39058	0	0	0
Differentiation of osteoblasts	N/A	1.375	N/A	N/A		Differentiation of osteoblasts	0	2.99357	0	0
Differentiation of osteoclasts	N/A	1.531	N/A	N/A		Differentiation of osteoclasts	0	1.8755	0	0
Differentiation of skeletal muscle cells	N/A	N/A	N/A	N/A		Differentiation of skeletal muscle cells	0	2.0272	0	0
Differentiation of skin	N/A	1.212	N/A	N/A		Differentiation of skin	0	2.7476	0	0
Differentiation of stem cells	N/A	0.835	2.209	N/A		Differentiation of stem cells	0	3.96621	3.9178	0
Differentiation of tumor cell lines	N/A	-0.354	-0.85	N/A		Differentiation of tumor cell lines	0	4.64594	6.07867	0
Diffuse large B-cell lymphoma	N/A	N/A	N/A	N/A		Diffuse large B-cell lymphoma	0	3.0965	0	0
Diffuse lymphoma	N/A	N/A	N/A	N/A		Diffuse lymphoma	0	1.87421	0	0
Digestive organ tumor	0.873	0.628	1.814	1.27		Digestive organ tumor	3.04363	10.6585	42.146	14.8599
Digestive system cancer	1.154	0.292	1.263	0.396		Digestive system cancer	3.00141	9.65783	42.7593	14.2216
Dilation of lymph vessel	N/A	N/A	N/A	N/A		Dilation of lymph vessel	1.68265	0	0	0
Disorder of autonomic nervous system	N/A	N/A	N/A	N/A		Disorder of autonomic nervous system	0	0	0	1.83607
Disorder of basal ganglia	N/A	N/A	N/A	N/A		Disorder of basal ganglia	0	3.98355	7.73758	0
Disorder of blood pressure	N/A	2.186	0.335	N/A		Disorder of blood pressure	0	1.92711	4.47032	0
Disorder of pregnancy	N/A	N/A	0.084	N/A		Disorder of pregnancy	0	2.69655	5.60705	0
Distal myopathy	N/A	N/A	N/A	N/A		Distal myopathy	0	0	0	2.17741
Ductal breast carcinoma	N/A	N/A	N/A	N/A		Ductal breast carcinoma	0	2.48959	0	2.4041
Ductal carcinoma	N/A	N/A	N/A	N/A		Ductal carcinoma	0	1.87421	0	4.10001
Dyskinesia	N/A	N/A	N/A	N/A		Dyskinesia	0	4.17402	8.11155	0
Dysplasia of kidney	N/A	N/A	N/A	N/A		Dysplasia of kidney	0	0	0	2.24115
Early stage diabetic nephropathy	N/A	N/A	N/A	N/A		Early stage diabetic nephropathy	0	0	3.93758	0
Early stage kidney disease	N/A	N/A	N/A	N/A		Early stage kidney disease	0	0	4.83444	0
Edema	N/A	-1.546	N/A	N/A		Edema	0	2.90828	0	0
Edema of subcutaneous tissue	N/A	N/A	N/A	N/A		Edema of subcutaneous tissue	1.90127	0	0	0
Embryonal tumor	N/A	N/A	1.287	N/A		Embryonal tumor	0	0	5.50664	0
Endocrine cancer	N/A	N/A	N/A	N/A		Endocrine cancer	0	23.1683	58.9093	15.5445
Endocrine carcinoma	N/A	N/A	N/A	N/A		Endocrine carcinoma	5.06135	23.0055	58.7277	15.3483
Endocrine gland tumor	N/A	1.727	1.184	N/A		Endocrine gland tumor	5.06135	22.8234	59.2869	16.9255
Endocytosis	N/A	N/A	N/A	2.981		Endocytosis	0	0	0	1.85178
Endocytosis by eukaryotic cells	N/A	N/A	N/A	2.985		Endocytosis by eukaryotic cells	0	0	0	2.14723
Endometrial adenocarcinoma	N/A	N/A	N/A	N/A		Endometrial adenocarcinoma	0	0	4.63846	0
Endometrial cancer	N/A	N/A	N/A	N/A		Endometrial cancer	0	0	6.12491	4.06873
Endometrial carcinoma	N/A	N/A	N/A	N/A		Endometrial carcinoma	0	0	5.20976	2.12815
Endometrial carcinosarcoma	N/A	N/A	N/A	N/A		Endometrial carcinosarcoma	0	0	0	2.00858
Endometrioid carcinoma	N/A	N/A	N/A	N/A		Endometrioid carcinoma	0	0	5.32905	2.02286
Endometrioid endometrial adenocarcinoma	N/A	N/A	N/A	N/A		Endometrioid endometrial adenocarcinoma	0	0	3.81857	1.76572
Endometriosis	N/A	N/A	N/A	N/A		Endometriosis	0	0	0	2.92261
Endoplasmic reticulum stress response	-0.429	N/A	-1.011	N/A		Endoplasmic reticulum stress response	2.28063	0	4.18863	0
Endoplasmic reticulum stress response of cervical cancer cell lines	N/A	N/A	N/A	N/A		Endoplasmic reticulum stress response of cervical cancer cell lines	2.27089	0	0	0
Endoplasmic reticulum stress response of hepatoma cell lines	N/A	N/A	N/A	N/A		Endoplasmic reticulum stress response of hepatoma cell lines	1.35638	0	0	0
Endoplasmic reticulum stress response of tumor cell lines	N/A	N/A	N/A	N/A		Endoplasmic reticulum stress response of tumor cell lines	2.05166	0	0	0
Endothelial cell development	N/A	1.011	0.956	2.534		Endothelial cell development	0	2.95062	7.36168	1.73617
Engulfment of cells	N/A	N/A	N/A	2.721		Engulfment of cells	0	0	0	2.22112
Enlargement of cells	N/A	N/A	N/A	N/A		Enlargement of cells	0	0	0	1.98929
Enlargement of heart ventricle	N/A	N/A	N/A	N/A		Enlargement of heart ventricle	0	0	0	1.78365
Epilepsy	N/A	0	0.637	N/A		Epilepsy	0	4.774	9.08691	4.12664
Epilepsy or neurodevelopmental disorder	N/A	0	0.381	N/A		Epilepsy or neurodevelopmental disorder	0	3.91801	10.1696	3.82556
Epileptic seizure	N/A	N/A	0.547	N/A		Epileptic seizure	0	4.09131	8.45221	2.90763
Epithelial neoplasm	N/A	N/A	N/A	0.569		Epithelial neoplasm	0	0	0	20.5438
Epithelial-mesenchymal transition of prostate cancer cell lines	N/A	N/A	1.094	N/A		Epithelial-mesenchymal transition of prostate cancer cell lines	0	0	3.61603	0
Epithelial-mesenchymal transition of renal tubular epithelial cells	N/A	N/A	N/A	N/A		Epithelial-mesenchymal transition of renal tubular epithelial cells	0	2.47061	0	0
Exocytosis by cerebral cortex cells	N/A	N/A	N/A	N/A		Exocytosis by cerebral cortex cells	1.35638	0	0	0
Expansion of blood cells	N/A	N/A	N/A	1.938		Expansion of blood cells	0	0	0	1.70082
Expansion of cells	1.8	2.979	N/A	1.84		Expansion of cells	1.2169	1.90271	0	1.93102
Expression of RNA	N/A	N/A	3.016	N/A		Expression of RNA	0	0	5.0901	0
Extension of cellular protrusions	0.378	N/A	N/A	N/A		Extension of cellular protrusions	1.36746	0	0	0
Extraadrenal retroperitoneal tumor	N/A	1.696	2.682	3.476		Extraadrenal retroperitoneal tumor	0	3.22429	6.26246	4.52265
Extracranial solid tumor	0.999	2.135	3.2	1.691		Extracranial solid tumor	3.00141	22.3039	69.1657	19.6505
Extragonadal germ cell tumor	N/A	N/A	N/A	N/A		Extragonadal germ cell tumor	0	1.95019	0	0
Extrapancreatic neuroendocrine tumor	N/A	N/A	N/A	N/A		Extrapancreatic neuroendocrine tumor	0	0	0	3.28954
Extrapulmonary squamous cell carcinoma	N/A	N/A	0.129	N/A		Extrapulmonary squamous cell carcinoma	0	0	4.13721	3.06873
Facial neoplasm	N/A	N/A	N/A	N/A		Facial neoplasm	0	2.2184	0	0
Fallopian tube serous adenocarcinoma	N/A	N/A	N/A	N/A		Fallopian tube serous adenocarcinoma	0	0	3.35508	0
Familial congenital anomalies of the kidney and urinary tract	N/A	N/A	N/A	N/A		Familial congenital anomalies of the kidney and urinary tract	0	0	3.83749	0
Familial encephalopathy	N/A	N/A	N/A	N/A		Familial encephalopathy	0	3.22429	10.2103	2.66004
Familial polycystic kidney disease	N/A	N/A	N/A	N/A		Familial polycystic kidney disease	0	0	4.9718	0
Feeding	N/A	N/A	N/A	-0.369		Feeding	0	0	0	1.76572
Female genital neoplasm	N/A	1.276	1.546	N/A		Female genital neoplasm	0	3.16882	10.2497	7.37556
Female genital tract adenocarcinoma	N/A	N/A	N/A	N/A		Female genital tract adenocarcinoma	0	0	7.12988	4.03895
Female genital tract cancer	N/A	N/A	N/A	N/A		Female genital tract cancer	0	2.63018	9.39285	6.84055
Female genital tract serous carcinoma	N/A	N/A	N/A	N/A		Female genital tract serous carcinoma	0	2.34267	4.15247	4.49375
Fibrogenesis	-0.585	N/A	2.622	N/A		Fibrogenesis	1.1605	0	6.08507	0
Fibrous tissue tumor	N/A	N/A	N/A	0.334		Fibrous tissue tumor	0	0	0	2.17892
Formation of actin filaments	N/A	1.225	2.065	N/A		Formation of actin filaments	0	1.87421	5.45035	0
Formation of actin stress fibers	N/A	1.365	1.816	N/A		Formation of actin stress fibers	0	2.24682	5.37386	0
Formation of artery	N/A	N/A	N/A	N/A		Formation of artery	0	0	0	3.38475
Formation of blood vessel	N/A	N/A	3.208	N/A		Formation of blood vessel	0	0	4.55284	0
Formation of brain	N/A	N/A	2.201	0.447		Formation of brain	0	0	5.78452	2.74409
Formation of cellular protrusions	N/A	N/A	2.02	3.439		Formation of cellular protrusions	0	0	6.89734	1.85178
Formation of cytoskeleton	N/A	N/A	2.292	N/A		Formation of cytoskeleton	0	0	5.97936	0
Formation of epidermis	N/A	N/A	N/A	N/A		Formation of epidermis	0	2.4012	0	0
Formation of filaments	N/A	1.348	2.29	N/A		Formation of filaments	0	1.89515	6.25881	0
Formation of kidney	N/A	0.285	N/A	N/A		Formation of kidney	0	2.02235	0	0
Formation of lymphoid tissue	1.054	1.299	N/A	N/A		Formation of lymphoid tissue	1.12983	2.33261	0	0
Formation of muscle	N/A	0.592	N/A	N/A		Formation of muscle	0	2.03904	0	0
Formation of renal lesion	N/A	N/A	1.746	N/A		Formation of renal lesion	0	0	4.06916	0
Formation of skin	N/A	1.287	N/A	N/A		Formation of skin	0	3.83129	0	0
Formation of skin lesion	N/A	-1.082	N/A	N/A		Formation of skin lesion	0	1.87978	0	0
Formation of vessel	N/A	N/A	3.22	N/A		Formation of vessel	0	0	4.13327	0
Frequency of tumor	0.089	1.32	1.698	0.84		Frequency of tumor	2.73943	8.36011	31.3906	12.7884
Function of adipose tissue	N/A	N/A	N/A	N/A		Function of adipose tissue	0	0	0	2.31027
Function of blood cells	N/A	N/A	0.281	0.575		Function of blood cells	0	0	4.60322	2.0483
Function of leukocytes	N/A	N/A	-0.264	-0.391		Function of leukocytes	0	0	4.46885	1.90051
Function of neurons	N/A	N/A	N/A	N/A		Function of neurons	1.58713	0	0	0
Function of vascular endothelial cells	N/A	N/A	N/A	N/A		Function of vascular endothelial cells	1.43519	0	0	0
Function of white adipose tissue	N/A	N/A	N/A	N/A		Function of white adipose tissue	0	0	0	2.65005
G0 phase of blood cells	N/A	N/A	N/A	N/A		G0 phase of blood cells	0	1.87421	0	0
G1 phase of fibroblast cell lines	N/A	-0.339	N/A	N/A		G1 phase of fibroblast cell lines	0	1.94938	0	0
G2 phase	N/A	-0.447	N/A	N/A		G2 phase	0	2.86435	0	0
G2 phase of fibroblasts	N/A	N/A	N/A	N/A		G2 phase of fibroblasts	0	1.89446	0	0
G2/M phase	N/A	N/A	N/A	N/A		G2/M phase	0	2.02235	0	0
Gastric adenocarcinoma	N/A	N/A	N/A	N/A		Gastric adenocarcinoma	1.55288	3.99162	7.3329	2.25477
Gastric cancer	N/A	N/A	N/A	N/A		Gastric cancer	0	4.29759	9.29605	3.38523
Gastric carcinoma	N/A	N/A	N/A	N/A		Gastric carcinoma	1.43445	4.33242	10.4014	3.59612
Gastroesophageal adenocarcinoma	N/A	N/A	N/A	N/A		Gastroesophageal adenocarcinoma	1.65315	3.53351	7.88123	2.19486
Gastroesophageal cancer	N/A	N/A	N/A	N/A		Gastroesophageal cancer	1.28462	4.32361	10.8492	3.43956
Gastro-esophageal carcinoma	N/A	N/A	N/A	N/A		Gastro-esophageal carcinoma	1.36746	4.32279	11.7602	3.42435
Gastrointestinal adenocarcinoma	N/A	N/A	N/A	N/A		Gastrointestinal adenocarcinoma	3.14434	11.8989	43.1774	9.21169
Gastrointestinal carcinoma	N/A	N/A	0.685	N/A		Gastrointestinal carcinoma	4.80893	14.3805	45.6854	10.0273
Gastrointestinal tract cancer	0.277	0.896	1.466	0.468		Gastrointestinal tract cancer	3.97308	12.4297	41.3954	9.80749
Gastrointestinal tumor	0.16	-0.486	0.358	0.207		Gastrointestinal tumor	4.5226	14.3576	42.9935	10.4326
Generation of DNA	N/A	N/A	N/A	N/A		Generation of DNA	0	0	0	1.87511
Generation of hydrogen sulfide	N/A	N/A	N/A	N/A		Generation of hydrogen sulfide	1.68265	0	0	0
Genital tract cancer	N/A	N/A	-0.52	0.322		Genital tract cancer	1.12983	5.35341	17.539	8.47109
Genital tumor	N/A	1.892	1.909	0.386		Genital tumor	1.12983	5.94169	18.5308	8.96178
Genitourinary adenocarcinoma	N/A	N/A	1.458	1.213		Genitourinary adenocarcinoma	0	6.5182	17.4541	5.75279
Genitourinary carcinoma	N/A	0.524	1.237	0.607		Genitourinary carcinoma	0	8.45252	22.736	8.1451
Genitourinary tumor	0.894	3.091	2.768	0.876		Genitourinary tumor	1.12983	8.58945	25.0017	11.5362
Glioblastoma	N/A	N/A	1.182	N/A		Glioblastoma	0	0	4.50211	0
Glioma	N/A	0.787	2.011	1.964		Glioma	1.12983	3.8831	18.86	4.90165
Glioma cancer	N/A	N/A	1.182	N/A		Glioma cancer	1.12983	3.27312	17.0822	3.96329
Gliomatosis cerebri	N/A	N/A	N/A	N/A		Gliomatosis cerebri	0	3.60743	8.70488	0
Gonadal tumor	N/A	N/A	1.55	N/A		Gonadal tumor	0	0	4.70393	3.64889
Grade 1-4 astrocytoma	N/A	N/A	N/A	N/A		Grade 1-4 astrocytoma	0	0	5.99116	3.06802
Grade 2-3 glioma	N/A	N/A	N/A	N/A		Grade 2-3 glioma	0	2.08612	6.53373	0
Grade 3 glioma	N/A	N/A	N/A	N/A		Grade 3 glioma	0	0	6.23121	0
Grade 3 malignant glioma	N/A	N/A	N/A	N/A		Grade 3 malignant glioma	1.22162	1.93833	5.81344	0
Grade 3-4 glioma	N/A	N/A	N/A	N/A		Grade 3-4 glioma	0	0	10.035	0
Grade 3-4 glioma cancer	N/A	N/A	N/A	N/A		Grade 3-4 glioma cancer	0	0	9.95313	2.92261
Grade 3-4 tumor	N/A	N/A	N/A	N/A		Grade 3-4 tumor	0	0	9.87015	0
Grade 4 astrocytoma	N/A	N/A	N/A	N/A		Grade 4 astrocytoma	0	0	5.29055	2.91332
Grade 4 high grade glioma	N/A	N/A	N/A	N/A		Grade 4 high grade glioma	0	0	5.29055	2.91332
Grade 4 malignant glioma	N/A	N/A	N/A	N/A		Grade 4 malignant glioma	0	0	5.29055	2.91332
Granular corneal dystrophy	N/A	N/A	N/A	N/A		Granular corneal dystrophy	0	1.96531	0	0
Growth of blood vessel	N/A	N/A	2.888	N/A		Growth of blood vessel	0	0	4.02354	0
Growth of breast carcinoma	N/A	-1	N/A	N/A		Growth of breast carcinoma	0	2.07157	0	0
Growth of connective tissue	1.14	1.975	3.966	1.636		Growth of connective tissue	2.12922	3.99162	6.75884	2.60189
Growth of epithelial tissue	2.291	2.686	2.627	3.141		Growth of epithelial tissue	1.2809	4.74777	9.70675	4.40898
Growth of malignant tumor	N/A	2.243	3.43	N/A		Growth of malignant tumor	0	4.14892	4.65981	0
Growth of mammary tumor	N/A	2.068	3.11	N/A		Growth of mammary tumor	0	4.81392	4.3273	0
Growth of neurites	2.199	2.881	2.644	2.65		Growth of neurites	1.12983	4.54953	4.9291	2.92261
Growth of sarcoma	N/A	N/A	N/A	1.342		Growth of sarcoma	0	0	0	1.79524
Growth of skin	N/A	N/A	0.69	N/A		Growth of skin	0	0	4.06263	0
Growth of tumor	1.704	3.115	4.345	2.994		Growth of tumor	1.32881	5.46759	11.0344	2.92907
Growth of vessel	N/A	N/A	2.312	N/A		Growth of vessel	0	0	3.91333	0
Gynandroblastoma	N/A	N/A	N/A	N/A		Gynandroblastoma	0	1.87421	0	0
Head and neck cancer	N/A	2.236	2.184	0.178		Head and neck cancer	3.95809	25.0539	72.5808	17.5439
Head and neck carcinoma	N/A	N/A	1.982	N/A		Head and neck carcinoma	4.35674	23.8139	64.553	17.1779
Head and neck squamous cell carcinoma	N/A	N/A	N/A	N/A		Head and neck squamous cell carcinoma	0	0	3.78127	3.24995
Head and neck tumor	N/A	1.724	2.02	0.184		Head and neck tumor	3.43062	22.089	68.3645	16.5571
Heart conduction disorder	N/A	N/A	N/A	N/A		Heart conduction disorder	0	0	0	1.91319
Hematologic cancer	N/A	2.09	1.59	N/A		Hematologic cancer	0	2.75869	5.47176	0
Hematologic cancer of cells	N/A	0.915	1.116	N/A		Hematologic cancer of cells	0	4.01248	6.23033	0
Hematopoiesis of bone marrow	N/A	2.17	N/A	N/A		Hematopoiesis of bone marrow	0	2.2184	0	0
Hematopoiesis of bone marrow cells	N/A	1.757	N/A	N/A		Hematopoiesis of bone marrow cells	0	1.93632	0	0
Hematopoietic neoplasm	N/A	2	1.239	N/A		Hematopoietic neoplasm	0	3.02985	5.5344	0
Hepatic steatosis	N/A	N/A	N/A	0.558		Hepatic steatosis	0	0	0	2.5672
Hepatitis C virus-related hepatocellular carcinoma	N/A	N/A	N/A	N/A		Hepatitis C virus-related hepatocellular carcinoma	0	0	3.46169	0
Hepatobiliary carcinoma	N/A	N/A	0.125	0.734		Hepatobiliary carcinoma	0	0	4.6846	2.7068
Hepatobiliary system cancer	N/A	N/A	0.21	0.113		Hepatobiliary system cancer	0	0	4.51053	3.25214
HER2 negative cancer	N/A	N/A	N/A	N/A		HER2 negative cancer	0	0	3.41395	0
HER2 negative hormone receptor negative breast cancer	N/A	N/A	N/A	N/A		HER2 negative hormone receptor negative breast cancer	0	0	3.85635	0
HER2 negative solid tumor	N/A	N/A	N/A	N/A		HER2 negative solid tumor	0	0	3.3776	0
HER2-negative breast cancer	N/A	N/A	N/A	N/A		HER2-negative breast cancer	0	0	3.40583	0
Hereditary connective tissue disorder	N/A	N/A	-0.829	-0.219		Hereditary connective tissue disorder	0	0	3.70211	1.79524
Hereditary Wolff-Parkinson-White syndrome	N/A	N/A	N/A	N/A		Hereditary Wolff-Parkinson-White syndrome	0	0	0	1.76572
High grade astrocytoma	N/A	N/A	1.182	N/A		High grade astrocytoma	0	0	7.63641	3.60267
High grade clear-cell ovarian carcinoma	N/A	N/A	N/A	N/A		High grade clear-cell ovarian carcinoma	0	1.87421	0	0
High grade fallopian tube clear cell adenocarcinoma	N/A	N/A	N/A	N/A		High grade fallopian tube clear cell adenocarcinoma	0	1.87421	0	0
High grade lymphocytic cancer	N/A	N/A	N/A	N/A		High grade lymphocytic cancer	0	2.42664	0	0
High-grade B-cell lymphoma	N/A	N/A	N/A	N/A		High-grade B-cell lymphoma	0	2.07833	0	0
High-grade diffuse B-cell lymphoma	N/A	N/A	N/A	N/A		High-grade diffuse B-cell lymphoma	0	1.87421	0	0
High-grade lymphoma	N/A	N/A	N/A	N/A		High-grade lymphoma	0	2.81476	0	0
High-risk cervical cancer	N/A	N/A	N/A	N/A		High-risk cervical cancer	0	1.87421	0	0
High-risk lymphocytic cancer	N/A	N/A	N/A	N/A		High-risk lymphocytic cancer	0	2.00037	0	0
Homing of cells	N/A	N/A	N/A	3.43		Homing of cells	0	0	0	1.70648
Huntington Disease	N/A	N/A	N/A	N/A		Huntington Disease	0	3.96386	8.16922	1.70082
Hyperesthesia	N/A	1.687	N/A	N/A		Hyperesthesia	0	2.99289	0	0
Hyperplasia of connective tissue cells	N/A	N/A	N/A	N/A		Hyperplasia of connective tissue cells	0	1.87421	0	0
Hyperplasia of epidermis	N/A	0.956	-0.693	N/A		Hyperplasia of epidermis	0	2.45749	5.48544	0
Hyperplasia of exocrine gland	N/A	N/A	N/A	0.429		Hyperplasia of exocrine gland	0	0	0	1.94164
Hyperplasia of secretory structure	N/A	N/A	N/A	-0.478		Hyperplasia of secretory structure	0	0	0	2.02807
Hyperplasia of skin	N/A	1.673	0.233	N/A		Hyperplasia of skin	0	3.50859	6.7006	0
Hypersensitive reaction	N/A	N/A	N/A	0.102		Hypersensitive reaction	0	0	0	1.82425
Hypertension	N/A	N/A	0.237	N/A		Hypertension	1.43445	0	3.67163	0
Hypertrophy	N/A	N/A	N/A	N/A		Hypertrophy	0	0	0	1.79422
Immediate hypersensitivity	N/A	N/A	N/A	0.384		Immediate hypersensitivity	0	0	0	1.80717
Inborn error of metal metabolism	N/A	N/A	N/A	N/A		Inborn error of metal metabolism	0	0	0	1.76572
Incidence of tumor	0.353	1.846	2.211	1.094		Incidence of tumor	2.27089	8.52737	30.6603	13.6068
Infarction	N/A	N/A	N/A	-2		Infarction	0	0	0	1.80717
Infection by coronavirus	N/A	N/A	N/A	N/A		Infection by coronavirus	0	0	0	1.72826
Infection by Retroviridae	N/A	N/A	N/A	1.537		Infection by Retroviridae	0	0	0	1.70082
Infection by RNA virus	N/A	N/A	N/A	2.486		Infection by RNA virus	0	0	0	2.45
Infiltration by neutrophils	N/A	N/A	N/A	0		Infiltration by neutrophils	0	0	0	1.97185
Inflammation of joint	0.788	N/A	0.837	N/A		Inflammation of joint	1.16956	0	4.32518	0
Inflammation of liver	N/A	N/A	N/A	-0.224		Inflammation of liver	0	0	0	1.79292
Inflammation of organ	-1.311	N/A	N/A	0.293		Inflammation of organ	1.12983	0	0	1.76572
Inflammatory response	N/A	N/A	N/A	2.005		Inflammatory response	0	0	0	1.83288
Influx of Ca2+	N/A	-0.104	N/A	N/A		Influx of Ca2+	0	2.78311	0	0
Inhibition of nitric oxide	N/A	N/A	N/A	N/A		Inhibition of nitric oxide	0	1.96531	0	0
Interaction of DNA	N/A	N/A	2.498	N/A		Interaction of DNA	0	0	4.92315	0
Interaction of protein	N/A	N/A	N/A	0.555		Interaction of protein	0	0	0	1.93885
Interaction of tumor cell lines	0.083	2.432	2.203	N/A		Interaction of tumor cell lines	1.47121	1.91302	3.789	0
Interphase	N/A	0.712	N/A	N/A		Interphase	0	2.00186	0	0
Interphase of fibroblast cell lines	N/A	0.508	N/A	N/A		Interphase of fibroblast cell lines	0	2.09366	0	0
Interstitial lung disease	N/A	N/A	N/A	-0.447		Interstitial lung disease	0	0	0	2.12799
Intestinal adenoma	N/A	N/A	N/A	N/A		Intestinal adenoma	0	1.95927	0	0
Intestinal cancer	N/A	N/A	0.201	N/A		Intestinal cancer	0	0	39.7884	0
Intestinal tumor	N/A	N/A	0	N/A		Intestinal tumor	0	0	40.717	0
Invasion of breast cancer cell lines	N/A	N/A	1.693	N/A		Invasion of breast cancer cell lines	0	0	3.80554	0
Invasion of breast cell lines	N/A	2.216	2.888	N/A		Invasion of breast cell lines	0	2.06097	3.65364	0
Invasion of cancer cells	N/A	N/A	N/A	0.942		Invasion of cancer cells	0	0	0	3.38475
Invasion of carcinoma cell lines	1.154	N/A	2.019	1.201		Invasion of carcinoma cell lines	1.14126	0	4.18863	3.68248
Invasion of cells	2.504	3.39	4.766	2.696		Invasion of cells	2.71238	4.11703	12.0673	5.94992
Invasion of digestive organ tumor	N/A	N/A	N/A	1.664		Invasion of digestive organ tumor	0	0	0	2.46048
Invasion of liver cancer cells	N/A	N/A	N/A	N/A		Invasion of liver cancer cells	0	1.96531	0	0
Invasion of malignant tumor	N/A	N/A	N/A	1.586		Invasion of malignant tumor	0	0	0	3.60267
Invasion of prostate cancer cell lines	N/A	2.246	1.374	2.359		Invasion of prostate cancer cell lines	0	2.40868	4.8971	1.81334
Invasion of rhabdomyosarcoma cell lines	N/A	N/A	N/A	N/A		Invasion of rhabdomyosarcoma cell lines	1.68265	0	0	0
Invasion of tumor	N/A	N/A	N/A	1.528		Invasion of tumor	0	0	0	2.98806
Invasion of tumor cell lines	1.988	3.301	4.091	2.247		Invasion of tumor cell lines	1.25076	3.08965	9.81044	4.72854
Invasion of tumor cells	N/A	N/A	N/A	1.353		Invasion of tumor cells	0	0	0	3.1321
Invasive ovarian cancer	N/A	N/A	N/A	N/A		Invasive ovarian cancer	0	1.95019	0	0
Invasive tumor	N/A	1.68	2.371	2.091		Invasive tumor	0	3.69814	6.29984	3.78644
Involution	N/A	N/A	N/A	N/A		Involution	0	0	0	1.85597
Ion homeostasis of cells	N/A	N/A	N/A	1.332		Ion homeostasis of cells	0	0	0	1.82425
Kidney carcinoma	N/A	N/A	0.651	N/A		Kidney carcinoma	0	0	4.45588	2.12247
Large intestine adenocarcinoma	N/A	N/A	N/A	N/A		Large intestine adenocarcinoma	3.00141	11.4252	42.3493	8.48405
Large intestine carcinoma	N/A	N/A	N/A	N/A		Large intestine carcinoma	3.30078	12.179	43.5545	8.76539
Large intestine neoplasm	0.555	-0.761	-0.415	0.166		Large intestine neoplasm	3.43062	12.0508	40.458	9.76758
Large-cell lymphoma	N/A	N/A	N/A	N/A		Large-cell lymphoma	0	3.26774	0	0
Late-onset late-onset Alzheimer disease	N/A	N/A	N/A	N/A		Late-onset late-onset Alzheimer disease	0	0	0	1.87543
Learning	N/A	1.107	0.806	N/A		Learning	0	3.44449	3.78995	0
Leukocyte migration	N/A	N/A	0.792	1.655		Leukocyte migration	0	0	3.46064	2.94165
Leukopoiesis	N/A	N/A	N/A	1.086		Leukopoiesis	0	0	0	1.75388
Lifespan of organism	N/A	-0.391	N/A	N/A		Lifespan of organism	0	2.23824	0	0
Limb defect	N/A	N/A	N/A	-0.115		Limb defect	0	0	0	1.71026
Limb development	N/A	N/A	N/A	N/A		Limb development	1.43445	0	0	0
Lipolysis of adipose tissue	N/A	N/A	N/A	-0.222		Lipolysis of adipose tissue	0	0	0	2.27171
Liver cancer	N/A	N/A	0.392	0.096		Liver cancer	0	0	4.61523	3.42151
Liver carcinoma	N/A	N/A	0.331	0.717		Liver carcinoma	0	0	4.88556	2.89812
Liver lesion	N/A	-0.27	-0.524	-0.784		Liver lesion	0	2.04565	4.65114	5.62974
Liver tumor	N/A	N/A	N/A	0.585		Liver tumor	0	0	0	5.04164
Locally recurrent esophageal squamous cell carcinoma	N/A	N/A	N/A	N/A		Locally recurrent esophageal squamous cell carcinoma	0	1.87421	0	0
Locomotion	N/A	-0.128	-0.091	N/A		Locomotion	0	2.06516	5.30443	0
Long-term potentiation	N/A	0.396	0.905	-0.885		Long-term potentiation	0	3.93952	3.40604	1.70082
Long-term recognition memory	N/A	N/A	N/A	N/A		Long-term recognition memory	0	2.01168	0	0
Lung cancer	2.213	2.31	2.941	2.23		Lung cancer	1.12983	2.9183	5.14612	5.98429
Lung carcinoma	N/A	1.109	0.48	1.406		Lung carcinoma	0	2.766	4.83359	4.74288
Lung metastasis by tumor	N/A	N/A	N/A	0.492		Lung metastasis by tumor	0	0	0	2.02124
Lung tumor	1.941	2.453	3.385	2.062		Lung tumor	1.12983	3.42409	5.48544	6.0074
Lymphatic system tumor	N/A	N/A	2.238	1.23		Lymphatic system tumor	0	0	5.97145	1.72105
Lymphocytic cancer	N/A	1.339	1.338	N/A		Lymphocytic cancer	0	3.8688	6.25449	0
Lymphocytic leukemia	N/A	N/A	N/A	N/A		Lymphocytic leukemia	0	2.06097	0	0
Lymphocytic neoplasm	N/A	1.629	1.551	N/A		Lymphocytic neoplasm	0	4.00591	6.34321	0
Lymphohematopoietic cancer	N/A	N/A	2.079	N/A		Lymphohematopoietic cancer	0	0	5.45035	0
Lymphohematopoietic neoplasia	N/A	N/A	1.631	N/A		Lymphohematopoietic neoplasia	0	0	5.53908	0
Lymphoid cancer	N/A	N/A	1.89	N/A		Lymphoid cancer	0	0	6.13554	0
Lymphoma	N/A	1.153	1.116	N/A		Lymphoma	0	2.99357	4.29215	0
Lymphomagenesis of natural killer cell lymphoma	N/A	N/A	N/A	N/A		Lymphomagenesis of natural killer cell lymphoma	0	0	0	1.87511
Lymphoproliferative disorder	N/A	1.629	1.618	N/A		Lymphoproliferative disorder	0	4.31232	6.85162	0
Lymphoreticular neoplasm	N/A	1.758	1.238	N/A		Lymphoreticular neoplasm	0	2.65722	4.70393	0
Macroalbuminuric diabetic nephropathy	N/A	N/A	N/A	N/A		Macroalbuminuric diabetic nephropathy	0	0	0	1.87511
Male genital neoplasm	N/A	1.249	1.641	0.638		Male genital neoplasm	0	3.0687	8.91189	4.74288
Malignant brain glioma	N/A	N/A	N/A	N/A		Malignant brain glioma	0	3.73149	8.77543	0
Malignant connective or soft tissue neoplasm	N/A	N/A	1.711	1.687		Malignant connective or soft tissue neoplasm	0	0	4.15247	3.1367
Malignant genitourinary solid tumor	N/A	0.452	0.342	0.529		Malignant genitourinary solid tumor	0	8.09546	24.2435	10.5685
Malignant mixed Mullerian tumor in endometrium	N/A	N/A	N/A	N/A		Malignant mixed Mullerian tumor in endometrium	0	0	0	1.72987
Malignant neoplasm of aerodigestive tract	N/A	N/A	2.216	N/A		Malignant neoplasm of aerodigestive tract	0	0	4.79384	0
Malignant neoplasm of large intestine	N/A	0	-0.176	1		Malignant neoplasm of large intestine	3.00141	10.961	39.6121	9.48257
Malignant neoplasm of male genital organ	N/A	N/A	-0.605	0.658		Malignant neoplasm of male genital organ	1.35275	3.10233	9.08691	4.90393
Malignant neoplasm of retroperitoneum	N/A	0.152	1.353	2.393		Malignant neoplasm of retroperitoneum	0	3.30667	6.93992	4.37159
Malignant neuroendocrine neoplasm	N/A	N/A	N/A	N/A		Malignant neuroendocrine neoplasm	0	0	0	2.49876
Malignant solid organ tumor	N/A	-0.269	0.087	N/A		Malignant solid organ tumor	0	1.9263	12.7385	1.97621
Malignant solid tumor	1.656	2.831	3.257	2.317		Malignant solid tumor	3.83155	24.5715	76.5815	21.2054
Mammary tumor	N/A	2.298	2.084	0.308		Mammary tumor	0	5.60359	7.41797	3.72492
Mass of genitourinary system	N/A	N/A	N/A	N/A		Mass of genitourinary system	0	0	0	2.22112
Mass of white adipose tissue	N/A	N/A	N/A	N/A		Mass of white adipose tissue	0	0	0	2.36583
Maturation of germ cells	N/A	-1.359	N/A	N/A		Maturation of germ cells	0	2.05423	0	0
Mature B cell malignant tumor	N/A	N/A	N/A	N/A		Mature B cell malignant tumor	0	2.22576	3.57534	0
Mature B-cell lymphoma	N/A	N/A	N/A	N/A		Mature B-cell lymphoma	0	2.11915	0	1.70082
Mature B-cell neoplasm	N/A	N/A	N/A	N/A		Mature B-cell neoplasm	0	0	3.49211	0
Mature lymphocytic neoplasm	N/A	N/A	N/A	N/A		Mature lymphocytic neoplasm	0	1.93125	4.65921	0
Mature T-cell neoplasm	N/A	N/A	N/A	N/A		Mature T-cell neoplasm	0	2.32438	0	0
Mature T-cell or NK-cell neoplasm	N/A	N/A	N/A	N/A		Mature T-cell or NK-cell neoplasm	0	2.57219	0	2.11658
Melanoma	N/A	1.664	1.937	1.964		Melanoma	1.96012	2.75145	14.2913	3.38475
Memory	N/A	0.742	N/A	N/A		Memory	0	2.08552	0	0
Memory deficits	N/A	-1	N/A	N/A		Memory deficits	0	2.45749	0	0
Mesenchymal tumor	N/A	N/A	N/A	0.338		Mesenchymal tumor	0	0	0	2.65005
Metabolism by T lymphocytes	N/A	N/A	N/A	N/A		Metabolism by T lymphocytes	0	0	0	1.83607
Metabolism by thymocytes	N/A	N/A	N/A	N/A		Metabolism by thymocytes	0	0	0	1.87511
Metabolism of nucleotide	N/A	1.304	N/A	N/A		Metabolism of nucleotide	0	1.90226	0	0
Metabolism of protein	N/A	N/A	1.7	N/A		Metabolism of protein	0	0	3.44506	0
Metabolism of reactive oxygen species	N/A	N/A	0.387	N/A		Metabolism of reactive oxygen species	0	0	5.77455	0
Metaplasia of exocrine cells	N/A	N/A	N/A	N/A		Metaplasia of exocrine cells	1.59584	0	0	0
Metastasis of tumor cells	N/A	N/A	N/A	0		Metastasis of tumor cells	0	0	0	2.02343
Metastatic breast cancer	N/A	N/A	N/A	N/A		Metastatic breast cancer	0	0	0	2.12799
Metastatic gastrointestinal tract cancer	N/A	N/A	N/A	N/A		Metastatic gastrointestinal tract cancer	0	1.96583	3.50344	0
Metastatic malignant neoplasm of digestive system	N/A	N/A	N/A	N/A		Metastatic malignant neoplasm of digestive system	0	2.03038	4.07164	0
Metastatic solid tumor	N/A	1.881	2.941	1.891		Metastatic solid tumor	0	2.69794	5.06959	2.86134
Microtubule dynamics	0.601	1.701	2.16	3.58		Microtubule dynamics	1.1605	2.04772	7.59639	2.2902
Microvesicular hepatic steatosis	N/A	N/A	N/A	N/A		Microvesicular hepatic steatosis	0	0	0	3.06802
Migration of breast cancer cell lines	N/A	1.733	1.624	N/A		Migration of breast cancer cell lines	0	2.17819	4.48092	0
Migration of carcinoma cell lines	N/A	N/A	N/A	0.405		Migration of carcinoma cell lines	0	0	0	2.01914
Migration of cells	0.138	1.224	2.208	3.53		Migration of cells	2.35194	2.76429	11.8329	6.12274
Migration of endothelial cells	0.578	1.115	1.65	2.614		Migration of endothelial cells	1.95469	2.65781	9.1607	2.55498
Migration of germ cells	N/A	N/A	N/A	N/A		Migration of germ cells	0	2.89092	0	0
Migration of ovarian cancer cell lines	N/A	N/A	N/A	-0.24		Migration of ovarian cancer cell lines	0	0	0	1.70082
Migration of rhabdomyosarcoma cell lines	N/A	N/A	N/A	N/A		Migration of rhabdomyosarcoma cell lines	1.87724	0	0	0
Migration of tumor cell lines	N/A	1.633	2.647	2.275		Migration of tumor cell lines	0	3.13138	9.429	4.01368
Migration of tumor cells	N/A	N/A	N/A	1.272		Migration of tumor cells	0	0	0	2.7725
Migration of vascular endothelial cells	1.219	N/A	1.753	N/A		Migration of vascular endothelial cells	1.15113	0	5.85033	0
Mitogenesis	N/A	0.94	N/A	N/A		Mitogenesis	0	1.9263	0	0
Mixed cell carcinoma	N/A	N/A	N/A	N/A		Mixed cell carcinoma	0	0	0	1.70227
Mixed cell carcinoma of uterus	N/A	N/A	N/A	N/A		Mixed cell carcinoma of uterus	0	0	3.47338	0
Mixed cell renal pelvis carcinoma	N/A	N/A	N/A	N/A		Mixed cell renal pelvis carcinoma	1.35638	0	0	0
Mixed neoplasia	N/A	N/A	N/A	N/A		Mixed neoplasia	0	0	0	3.16069
Morphogenesis of cardiovascular system	N/A	-0.132	1.2	N/A		Morphogenesis of cardiovascular system	0	3.12905	4.38118	0
Morphogenesis of endothelial tissue	N/A	-0.132	N/A	N/A		Morphogenesis of endothelial tissue	0	2.32212	0	0
Morphology of actin bundles	N/A	N/A	N/A	N/A		Morphology of actin bundles	0	0	0	1.87511
Morphology of anterior pituitary cells	N/A	N/A	N/A	N/A		Morphology of anterior pituitary cells	0	0	0	3.03211
Morphology of body cavity	N/A	N/A	N/A	N/A		Morphology of body cavity	1.12983	3.16859	5.345	2.75789
Morphology of bone	N/A	N/A	N/A	N/A		Morphology of bone	1.12983	2.11915	0	0
Morphology of brain	N/A	N/A	N/A	N/A		Morphology of brain	0	0	3.77505	0
Morphology of central nervous system	N/A	N/A	N/A	N/A		Morphology of central nervous system	0	0	4.10508	0
Morphology of connective tissue cells	N/A	N/A	N/A	N/A		Morphology of connective tissue cells	0	2.04859	0	0
Morphology of dendritic spines	N/A	N/A	N/A	N/A		Morphology of dendritic spines	0	2.0227	0	0
Morphology of endocrine cells	N/A	N/A	N/A	N/A		Morphology of endocrine cells	0	0	0	2.17311
Morphology of endocrine gland	N/A	N/A	N/A	N/A		Morphology of endocrine gland	0	0	0	2.27305
Morphology of gland	N/A	N/A	N/A	N/A		Morphology of gland	0	2.36139	0	2.43262
Morphology of head	N/A	N/A	N/A	N/A		Morphology of head	1.32926	0	0	0
Morphology of heart cells	N/A	N/A	N/A	N/A		Morphology of heart cells	0	0	0	1.83607
Morphology of lymph node	N/A	N/A	N/A	N/A		Morphology of lymph node	0	0	0	1.87511
Morphology of muscle	N/A	N/A	N/A	N/A		Morphology of muscle	0	0	3.47979	0
Morphology of nervous system	N/A	N/A	N/A	N/A		Morphology of nervous system	2.01765	2.316	7.42201	0
Morphology of nervous tissue	N/A	N/A	N/A	N/A		Morphology of nervous tissue	0	0	3.42143	0
Morphology of neuroendocrine cells	N/A	N/A	N/A	N/A		Morphology of neuroendocrine cells	0	0	0	2.29145
Morphology of skull	N/A	N/A	N/A	N/A		Morphology of skull	0	2.76024	0	0
Morphology of tumor	N/A	N/A	N/A	N/A		Morphology of tumor	0	3.40179	4.9291	2.85309
Morphology of tumor cell lines	N/A	N/A	N/A	N/A		Morphology of tumor cell lines	1.12983	2.90828	5.98412	0
Morphology of white adipose tissue	N/A	N/A	N/A	N/A		Morphology of white adipose tissue	0	0	0	3.78261
Motor dysfunction or movement disorder	-3.229	-1.074	-1.352	N/A		Motor dysfunction or movement disorder	1.12983	4.61846	10.5063	0
Movement Disorders	-2.926	-0.938	-0.998	-2.587		Movement Disorders	1.12983	4.34877	10.4014	3.26662
Movement of vascular endothelial cells	N/A	N/A	1.567	N/A		Movement of vascular endothelial cells	0	0	6.61178	0
Mucoepidermoid carcinoma	N/A	N/A	N/A	N/A		Mucoepidermoid carcinoma	0	2.70138	0	0
Multifocal glioma	N/A	N/A	N/A	N/A		Multifocal glioma	0	3.76426	8.86289	0
Multiple cancers	N/A	0.587	0.858	-0.177		Multiple cancers	0	5.76358	8.91915	6.43497
Multiple Sclerosis	N/A	N/A	N/A	N/A		Multiple Sclerosis	1.37348	0	0	0
Muscle tumor	N/A	N/A	0.497	N/A		Muscle tumor	0	0	3.46169	0
Myeloid or lymphoid neoplasm	N/A	1.565	1.179	N/A		Myeloid or lymphoid neoplasm	0	2.81956	5.4223	0
Myelopoiesis of hematopoietic progenitor cells	N/A	1.669	N/A	N/A		Myelopoiesis of hematopoietic progenitor cells	0	1.95019	0	0
Myelopoiesis of lymphatic system cells	N/A	1.601	N/A	N/A		Myelopoiesis of lymphatic system cells	0	2.11915	0	0
Nasopharyngeal tumor	N/A	N/A	N/A	N/A		Nasopharyngeal tumor	0	1.87978	0	0
Neck neoplasm	N/A	N/A	N/A	N/A		Neck neoplasm	5.06135	25.342	65.3983	15.6624
Necrosis	-0.852	-1.13	-2.74	-0.509		Necrosis	1.20908	3.71717	12.7285	3.7436
Necrosis of epithelial tissue	N/A	0.509	-0.444	0.146		Necrosis of epithelial tissue	0	5.28406	5.94174	2.22112
Necrosis of liver	N/A	0.12	-0.96	N/A		Necrosis of liver	0	2.17933	4.04266	0
Necrosis of tumor	N/A	-0.406	-1.079	N/A		Necrosis of tumor	0	2.12791	4.25558	0
Neoplasia of blood cells	N/A	1.207	0.921	N/A		Neoplasia of blood cells	0	2.84239	5.24233	0
Neoplasia of cells	N/A	2.568	3.494	2.01		Neoplasia of cells	0	3.08965	10.333	5.2889
Neoplasia of epithelial cells	N/A	N/A	1.136	0.588		Neoplasia of epithelial cells	0	0	5.17713	3.63346
Neoplasia of fibroblast cell lines	N/A	1.329	2.045	N/A		Neoplasia of fibroblast cell lines	0	3.46781	3.55755	0
Neoplasia of leukocytes	N/A	1.12	1.22	N/A		Neoplasia of leukocytes	0	4.01248	6.05559	0
Neoplasia of mammary gland	N/A	N/A	N/A	0.222		Neoplasia of mammary gland	0	0	0	1.93696
Neoplasia of sarcoma cell lines	N/A	N/A	0.971	N/A		Neoplasia of sarcoma cell lines	0	0	3.71563	0
Neoplasia of tumor cell lines	N/A	1.67	3.163	0.53		Neoplasia of tumor cell lines	0	2.06896	3.96323	1.75834
Neoplasia of tumor cells	N/A	N/A	N/A	0.378		Neoplasia of tumor cells	0	0	0	1.76206
Neovascularization	N/A	0.786	0.426	N/A		Neovascularization	0	2.10249	5.5969	0
Neovascularization of eye	N/A	N/A	-1.117	0.534		Neovascularization of eye	0	0	3.71501	1.8699
Neovascularization of organ	N/A	N/A	-1.228	N/A		Neovascularization of organ	0	0	3.46064	0
Nervous system neoplasm	N/A	0.476	2.463	1.533		Nervous system neoplasm	0	3.90778	18.8366	5.37052
Neuritogenesis	N/A	N/A	1.224	2.366		Neuritogenesis	0	0	4.64169	2.02807
Neurocutaneous syndrome	N/A	N/A	N/A	N/A		Neurocutaneous syndrome	1.58713	0	0	0
Neurodegeneration	N/A	-0.936	-1.236	N/A		Neurodegeneration	0	2.2269	5.34122	0
Neurodegeneration of axons	N/A	-0.604	N/A	N/A		Neurodegeneration of axons	0	1.94509	0	0
Neuroectodermal tumor	N/A	N/A	1.65	N/A		Neuroectodermal tumor	0	0	4.32354	0
Neuroendocrine carcinoma	N/A	N/A	N/A	N/A		Neuroendocrine carcinoma	0	1.95019	0	2.38995
Neuroendocrine tumor	N/A	1.223	N/A	N/A		Neuroendocrine tumor	0	1.87978	0	3.21211
Neurological signs	N/A	-0.277	-0.365	N/A		Neurological signs	0	5.35341	9.51847	0
Neuromuscular disease	N/A	N/A	N/A	N/A		Neuromuscular disease	1.12983	3.61742	5.93324	1.85573
Neuronal cell death	-1.797	0.994	0.282	-0.624		Neuronal cell death	1.34168	2.19355	7.04973	1.75232
Neurotransmission	N/A	-0.699	N/A	N/A		Neurotransmission	0	2.70182	0	0
Newly diagnosed leukemia	N/A	N/A	N/A	N/A		Newly diagnosed leukemia	0	1.87978	0	0
Nodule	N/A	N/A	-0.343	N/A		Nodule	1.43445	0	3.65364	0
Non-colon gastrointestinal cancer	N/A	N/A	2.415	N/A		Non-colon gastrointestinal cancer	3.03051	6.497	14.474	4.58284
Nonhematologic malignant neoplasm	0.344	1.469	2.062	1.436		Nonhematologic malignant neoplasm	4.05584	25.342	78.8436	20.2074
Non-hematological solid tumor	N/A	N/A	2.873	1.51		Non-hematological solid tumor	0	0	77.8327	20.9713
Non-Hodgkin lymphoma	N/A	0.936	1.013	N/A		Non-Hodgkin lymphoma	0	2.40926	4.51823	0
Non-melanoma skin cancer	N/A	N/A	N/A	N/A		Non-melanoma skin cancer	0	2.157	0	0
Non-melanoma solid tumor	0.089	1.763	2.678	1.19		Non-melanoma solid tumor	3.83155	23.2644	77.4121	20.5438
Nonpituitary endocrine tumor	N/A	1.925	N/A	N/A		Nonpituitary endocrine tumor	0	24.6622	64.1668	16.4375
Non-traumatic arthropathy	N/A	N/A	0.657	N/A		Non-traumatic arthropathy	1.12983	0	5.19561	0
Obesity	N/A	N/A	N/A	0.356		Obesity	0	0	0	1.83288
Oligodendroglioma	N/A	N/A	N/A	N/A		Oligodendroglioma	1.2819	2.07724	5.80099	0
Onset of tumorigenesis of pancreatic tumor	N/A	N/A	N/A	N/A		Onset of tumorigenesis of pancreatic tumor	0	0	0	2.6802
Open-angle glaucoma	N/A	N/A	N/A	N/A		Open-angle glaucoma	0	1.89724	0	0
Organismal death	-3.38	-3.427	-4.606	-5.517		Organismal death	2.67397	3.9694	10.1681	4.86096
Organization of actin cytoskeleton	N/A	N/A	0.358	N/A		Organization of actin cytoskeleton	0	0	4.1164	0
Organization of actin filaments	N/A	N/A	0.518	N/A		Organization of actin filaments	0	0	3.60601	0
Organization of cell-cell contacts	N/A	N/A	N/A	N/A		Organization of cell-cell contacts	0	2.06516	0	0
Organization of cytoplasm	0.386	1.445	1.825	3.249		Organization of cytoplasm	1.12983	3.21568	11.9128	3.64889
Organization of cytoskeleton	0.386	1.445	1.825	3.249		Organization of cytoskeleton	1.12983	3.16696	10.2641	2.90485
Organization of filaments	N/A	N/A	0.862	N/A		Organization of filaments	0	0	3.40604	0
Organization of organelle	N/A	1.501	1.824	N/A		Organization of organelle	0	2.62942	6.51173	0
Organization of plasma membrane	N/A	N/A	N/A	N/A		Organization of plasma membrane	1.5171	0	0	0
Outgrowth of cells	N/A	3.155	2.425	2.996		Outgrowth of cells	0	4.17352	3.63264	2.12799
Outgrowth of neurites	N/A	2.869	1.938	2.683		Outgrowth of neurites	0	3.71764	3.37684	2.12799
Outgrowth of neurons	N/A	3.015	2.187	2.825		Outgrowth of neurons	0	3.93295	3.4111	2.32287
Ovarian adenocarcinoma	N/A	N/A	N/A	N/A		Ovarian adenocarcinoma	0	0	0	2.06883
Ovarian cancer	N/A	N/A	N/A	N/A		Ovarian cancer	0	0	0	3.60267
Ovarian carcinoma	N/A	N/A	N/A	N/A		Ovarian carcinoma	0	0	0	2.14906
Ovarian germ cell tumor	N/A	N/A	N/A	N/A		Ovarian germ cell tumor	0	0	4.18863	0
Ovarian tumor	N/A	N/A	1.864	N/A		Ovarian tumor	0	0	3.78995	3.64889
Pancreatic adenocarcinoma	N/A	N/A	N/A	N/A		Pancreatic adenocarcinoma	0	0	0	2.62774
Pancreatic cancer	N/A	N/A	1.718	N/A		Pancreatic cancer	0	2.08032	3.99606	3.24995
Pancreatic carcinoma	N/A	N/A	1.718	N/A		Pancreatic carcinoma	0	0	3.73698	3.08624
Pancreatic ductal adenocarcinoma	N/A	N/A	N/A	N/A		Pancreatic ductal adenocarcinoma	0	0	0	2.4963
Pancreatic lesion	N/A	N/A	N/A	3.042		Pancreatic lesion	0	0	0	4.14086
Pancreatic tumor	N/A	1.326	2.686	2.892		Pancreatic tumor	0	2.05478	3.74714	4.02278
Pancreatobiliary tumor	N/A	N/A	N/A	2.901		Pancreatobiliary tumor	0	0	0	3.93539
Papillary adenocarcinoma	N/A	N/A	N/A	N/A		Papillary adenocarcinoma	0	0	0	2.01499
Papilloma	N/A	-0.805	N/A	N/A		Papilloma	0	2.966	0	0
Pathological Cyst	N/A	N/A	N/A	0.87		Pathological Cyst	0	0	0	1.89549
Pelvic adenocarcinoma	N/A	N/A	N/A	N/A		Pelvic adenocarcinoma	0	4.53733	14.683	4.90393
Pelvic cancer	N/A	N/A	-0.162	0.611		Pelvic cancer	1.16956	7.55486	18.7844	10.5922
Pelvic carcinoma	N/A	N/A	0	0.562		Pelvic carcinoma	0	6.66261	17.7926	7.54956
Pelvic serous carcinoma	N/A	N/A	N/A	N/A		Pelvic serous carcinoma	0	0	3.68029	0
Pelvic tumor	N/A	1.892	2.263	0.577		Pelvic tumor	1.37348	8.10197	19.9344	11.2239
Peripheral T-cell lymphoma	N/A	N/A	N/A	N/A		Peripheral T-cell lymphoma	0	2.4682	0	0
Peripheral vascular disease	N/A	N/A	-2.045	N/A		Peripheral vascular disease	0	0	3.90649	0
Phagocytosis of cells	N/A	N/A	N/A	2.814		Phagocytosis of cells	0	0	0	1.95649
Philadelphia-positive B-cell acute lymphoblastic leukemia	N/A	N/A	N/A	N/A		Philadelphia-positive B-cell acute lymphoblastic leukemia	0	1.89961	0	0
Philadelphia-positive B-lymphoblastic leukemia/lymphoma	N/A	N/A	N/A	N/A		Philadelphia-positive B-lymphoblastic leukemia/lymphoma	0	1.92711	0	0
Plasma cell neoplasm	N/A	N/A	N/A	N/A		Plasma cell neoplasm	0	0	3.65364	0
Plasticity of synapse	N/A	0.396	N/A	N/A		Plasticity of synapse	0	3.26341	0	0
Potentiation of synapse	N/A	N/A	1.113	N/A		Potentiation of synapse	0	0	3.60579	0
Primitive neuroectodermal tumor	N/A	N/A	1.65	N/A		Primitive neuroectodermal tumor	0	0	3.37558	0
Production of reactive oxygen species	N/A	N/A	0.44	N/A		Production of reactive oxygen species	0	0	3.83917	0
Production of T-cell non-Hodgkin lymphoma	N/A	N/A	N/A	N/A		Production of T-cell non-Hodgkin lymphoma	0	0	0	1.87511
Progression of glioma	N/A	N/A	N/A	N/A		Progression of glioma	0	1.87421	0	0
Progression of prostatic carcinoma	N/A	N/A	N/A	N/A		Progression of prostatic carcinoma	0	0	0	1.83607
Progression of tumor	N/A	N/A	N/A	1.608		Progression of tumor	0	0	0	2.24233
Progressive encephalopathy	N/A	N/A	-0.152	N/A		Progressive encephalopathy	0	0	3.60016	0
Progressive neurological disorder	N/A	N/A	-0.46	N/A		Progressive neurological disorder	0	0	4.81781	0
Proliferation of blood cells	1.9	1.687	3.022	N/A		Proliferation of blood cells	1.58713	2.3647	4.17247	0
Proliferation of cancer cells	N/A	2.809	N/A	N/A		Proliferation of cancer cells	0	2.60656	0	0
Proliferation of connective tissue cells	1.203	2.244	4.04	1.742		Proliferation of connective tissue cells	1.8351	3.54442	6.33911	2.02442
Proliferation of dermal cells	N/A	N/A	0.577	N/A		Proliferation of dermal cells	0	0	4.01235	0
Proliferation of endothelial cells	N/A	N/A	0.831	2.355		Proliferation of endothelial cells	0	0	5.19561	1.80935
Proliferation of epidermal cells	N/A	N/A	0.523	N/A		Proliferation of epidermal cells	0	0	3.93187	0
Proliferation of epithelial cells	1.647	2.323	2.472	2.074		Proliferation of epithelial cells	1.2146	3.3977	6.58677	1.87416
Proliferation of erythroid precursor cells	N/A	0.115	N/A	N/A		Proliferation of erythroid precursor cells	0	1.93411	0	0
Proliferation of fibroblast cell lines	N/A	2.511	2.13	N/A		Proliferation of fibroblast cell lines	0	3.15787	6.69189	0
Proliferation of hematopoietic cells	N/A	2.105	N/A	N/A		Proliferation of hematopoietic cells	0	2.69224	0	0
Proliferation of hematopoietic progenitor cells	N/A	1.613	N/A	N/A		Proliferation of hematopoietic progenitor cells	0	1.99439	0	0
Proliferation of hepatocytes	N/A	2.353	N/A	N/A		Proliferation of hepatocytes	0	2.52071	0	0
Proliferation of immune cells	N/A	1.838	N/A	N/A		Proliferation of immune cells	0	1.94938	0	0
Proliferation of keratinocytes	N/A	N/A	0.198	N/A		Proliferation of keratinocytes	0	0	3.70119	0
Proliferation of leukemia cell lines	N/A	1.2	N/A	N/A		Proliferation of leukemia cell lines	0	2.27409	0	0
Proliferation of liver cells	N/A	2.366	N/A	N/A		Proliferation of liver cells	0	2.31574	0	0
Proliferation of lung cancer cell lines	N/A	2.088	1.024	N/A		Proliferation of lung cancer cell lines	0	2.43826	3.53413	0
Proliferation of lymphatic system cells	1.533	1.686	2.545	N/A		Proliferation of lymphatic system cells	1.43445	2.0349	4.18214	0
Proliferation of lymphocytes	1.962	1.719	N/A	1.158		Proliferation of lymphocytes	1.23995	1.91189	0	1.87511
Proliferation of mammary tumor cells	N/A	2.36	N/A	N/A		Proliferation of mammary tumor cells	0	2.00037	0	0
Proliferation of mononuclear leukocytes	N/A	1.514	N/A	N/A		Proliferation of mononuclear leukocytes	0	1.97594	0	0
Proliferation of muscle cells	N/A	2.719	1.949	N/A		Proliferation of muscle cells	0	2.32435	3.8458	0
Proliferation of neuronal cells	2.402	3.191	3.05	2.987		Proliferation of neuronal cells	1.32881	5.0884	6.34815	2.30163
Proliferation of pre-B lymphocytes	N/A	2.433	N/A	N/A		Proliferation of pre-B lymphocytes	0	2.07833	0	0
Proliferation of pro-B lymphocytes	N/A	2.433	N/A	N/A		Proliferation of pro-B lymphocytes	0	2.43911	0	0
Proliferation of prostate cancer cell lines	N/A	0.533	1.353	0.995		Proliferation of prostate cancer cell lines	0	2.316	3.42143	1.87511
Proliferation of tumor cells	N/A	3.552	3.214	1.944		Proliferation of tumor cells	0	2.7476	6.45505	2.37151
Prostate cancer	N/A	N/A	-0.605	0.658		Prostate cancer	1.35455	3.17045	9.02725	4.90393
Prostatic adenocarcinoma	N/A	N/A	N/A	N/A		Prostatic adenocarcinoma	0	3.13138	5.91775	1.9786
Prostatic carcinoma	N/A	N/A	N/A	0.468		Prostatic carcinoma	1.12983	3.33209	7.40411	2.89812
Prostatic intraepithelial tumor	N/A	N/A	0.762	N/A		Prostatic intraepithelial tumor	0	2.06516	5.70289	0
Prostatic tumor	N/A	1.249	1.638	0.63		Prostatic tumor	0	3.18434	9.11133	4.94249
Psoriasis	N/A	N/A	N/A	N/A		Psoriasis	0	2.65017	0	2.2902
Pulmonary metastasis	N/A	N/A	N/A	1.764		Pulmonary metastasis	0	0	0	2.11804
Quantity of amino acids	0.029	N/A	N/A	N/A		Quantity of amino acids	1.59584	0	0	0
Quantity of carbohydrate	N/A	2.124	N/A	0.825		Quantity of carbohydrate	0	1.96561	0	1.80812
Quantity of cells	0.714	2.968	4.071	1.108		Quantity of cells	1.2146	2.33025	6.27616	2.91012
Quantity of ceramide	N/A	N/A	N/A	0.73		Quantity of ceramide	0	0	0	1.99754
Quantity of connective tissue	N/A	1.893	1.709	1.244		Quantity of connective tissue	0	1.95019	5.39248	2.12655
Quantity of filaments	N/A	N/A	N/A	-1.268		Quantity of filaments	0	0	0	2.06189
Quantity of head and neck tumor	N/A	N/A	N/A	0.152		Quantity of head and neck tumor	0	0	0	1.70648
Quantity of lesion	N/A	0.256	N/A	N/A		Quantity of lesion	0	1.97903	0	0
Quantity of lymph vessel	N/A	-0.762	N/A	N/A		Quantity of lymph vessel	2.35194	2.56577	0	0
Quantity of neurons	N/A	N/A	1.5	N/A		Quantity of neurons	0	0	4.12029	0
Quantity of sphingolipid	N/A	N/A	N/A	1.031		Quantity of sphingolipid	0	0	0	2.62553
Quantity of thyrotrophs	N/A	N/A	N/A	N/A		Quantity of thyrotrophs	1.35638	0	0	0
Recognition memory	N/A	N/A	N/A	N/A		Recognition memory	0	1.96963	0	0
Recruitment of leukocytes	N/A	N/A	N/A	1.382		Recruitment of leukocytes	0	0	0	1.83607
Rectal prolapse	N/A	N/A	N/A	-2.2		Rectal prolapse	0	0	0	1.79524
Recurrent cancer	N/A	N/A	N/A	N/A		Recurrent cancer	0	0	3.53413	0
Recurrent cervical carcinoma	N/A	N/A	N/A	N/A		Recurrent cervical carcinoma	0	0	3.61603	0
Recurrent hematologic cancer	N/A	N/A	N/A	N/A		Recurrent hematologic cancer	0	0	3.35371	0
Recurrent leukemia	N/A	N/A	N/A	N/A		Recurrent leukemia	0	0	3.88684	0
Recurrent neoplasm	N/A	N/A	N/A	N/A		Recurrent neoplasm	0	0	3.71326	0
Re-esterification of fatty acid	N/A	N/A	N/A	N/A		Re-esterification of fatty acid	0	0	0	1.97621
Remodeling of basement membrane	N/A	N/A	N/A	N/A		Remodeling of basement membrane	0	0	0	1.87511
Renal cancer	N/A	N/A	0.513	2		Renal cancer	0	1.9238	5.10431	2.38534
Renal cell carcinoma	N/A	N/A	1.067	N/A		Renal cell carcinoma	0	0	4.03445	1.89407
Renal lesion	N/A	0.465	1.765	0.681		Renal lesion	0	2.53851	6.31298	3.15343
Renal tumor	N/A	1.067	1.169	N/A		Renal tumor	0	1.87421	4.63846	0
Respiration of T lymphocytes	N/A	N/A	N/A	N/A		Respiration of T lymphocytes	2.2186	0	0	0
Respiratory system tumor	2.158	2.581	3.597	2.062		Respiratory system tumor	1.21671	3.55003	6.24801	5.04164
Response of liver	N/A	N/A	N/A	-0.224		Response of liver	0	0	0	2.15293
Response of tumor cell lines	-1.039	N/A	N/A	N/A		Response of tumor cell lines	1.36746	0	0	0
Retinal neovascularization	-1.114	N/A	-0.471	N/A		Retinal neovascularization	2.27089	0	3.82523	0
Rheumatic Disease	0.426	N/A	0.2	N/A		Rheumatic Disease	1.12983	0	3.62149	0
Rheumatoid arthritis	N/A	N/A	0.106	N/A		Rheumatoid arthritis	1.12983	0	3.52282	0
Sarcoma	N/A	N/A	0.887	1.687		Sarcoma	0	0	4.00785	2.92261
Schizophrenia	N/A	N/A	N/A	N/A		Schizophrenia	0	0	0	2.03697
Schizophrenia spectrum disorder	N/A	N/A	N/A	N/A		Schizophrenia spectrum disorder	0	0	0	2.22784
Secondary neoplasm of large intestine	N/A	N/A	N/A	N/A		Secondary neoplasm of large intestine	0	0	3.50326	0
Secondary tumor	N/A	1.565	2.31	1.717		Secondary tumor	0	2.68306	7.10827	3.64889
Seizure disorder	-1.255	0.385	1.17	-1.277		Seizure disorder	1.12983	5.46759	11.8662	2.87252
Seizures	N/A	-0.078	0.694	-0.978		Seizures	0	4.78195	9.8414	2.32644
Self-renewal of tumor cell lines	N/A	0.647	N/A	N/A		Self-renewal of tumor cell lines	0	2.68306	0	0
Senescence of embryonic cell lines	N/A	-0.308	N/A	N/A		Senescence of embryonic cell lines	0	3.61742	0	0
Sensory disorders	N/A	1.687	N/A	N/A		Sensory disorders	0	2.84239	0	0
Serous adenocarcinoma	N/A	N/A	N/A	N/A		Serous adenocarcinoma	0	0	0	3.30533
Serous ovarian adenocarcinoma	N/A	N/A	N/A	N/A		Serous ovarian adenocarcinoma	0	0	3.53413	0
Severe acute respiratory syndrome	N/A	N/A	N/A	N/A		Severe acute respiratory syndrome	0	0	3.42199	0
Severe dysplasia	N/A	N/A	N/A	N/A		Severe dysplasia	0	0	0	1.83607
Severe psychological disorder	N/A	N/A	N/A	N/A		Severe psychological disorder	0	0	0	2.35292
Severe pulmonary disease	N/A	N/A	N/A	N/A		Severe pulmonary disease	0	0	3.50311	0
Severe renal hypodysplasia	N/A	N/A	N/A	N/A		Severe renal hypodysplasia	0	0	0	1.87511
Shape change of tumor cell lines	N/A	N/A	N/A	-0.407		Shape change of tumor cell lines	0	0	0	2.10042
Shape change of vascular endothelial cells	-1.109	-0.059	N/A	N/A		Shape change of vascular endothelial cells	1.90626	1.92711	0	0
Size of body	2.861	2.421	3.131	4.161		Size of body	1.52858	3.34101	4.76085	3.71125
Size of bone	N/A	N/A	N/A	N/A		Size of bone	1.36544	0	0	1.75834
Size of cells	N/A	N/A	N/A	N/A		Size of cells	0	0	0	2.48239
Size of connective tissue	N/A	N/A	N/A	N/A		Size of connective tissue	0	0	0	2.62774
Size of tumor	N/A	N/A	N/A	N/A		Size of tumor	0	1.8851	4.24671	2.64546
Size of white adipose tissue	N/A	N/A	N/A	N/A		Size of white adipose tissue	0	0	0	1.83015
Skeletal metastasis	N/A	N/A	N/A	N/A		Skeletal metastasis	0	1.97962	0	0
Skin cancer	N/A	N/A	-0.074	N/A		Skin cancer	1.19665	0	11.9524	1.88246
Skin lesion	N/A	0.483	0.547	-0.02		Skin lesion	0	1.9342	12.7501	2.1953
Skin squamous cell carcinoma	N/A	N/A	N/A	N/A		Skin squamous cell carcinoma	0	1.92711	0	0
Skin tumor	N/A	-0.304	0.038	0.177		Skin tumor	0	1.99026	12.6734	2.12799
Small cell lung carcinoma	N/A	N/A	N/A	N/A		Small cell lung carcinoma	0	1.8896	0	2.27086
Small-cell carcinoma	N/A	N/A	N/A	N/A		Small-cell carcinoma	0	1.92838	0	2.3342
Soft tissue neoplasm	N/A	N/A	N/A	N/A		Soft tissue neoplasm	1.12983	0	0	2.52092
Soft tissue sarcoma	N/A	N/A	N/A	N/A		Soft tissue sarcoma	0	0	0	2.27305
Solid tumor	N/A	N/A	3.899	N/A		Solid tumor	0	0	75.0098	0
Spatial learning	N/A	N/A	N/A	N/A		Spatial learning	0	1.8755	0	0
Sprouting	-1.121	0.197	0.81	N/A		Sprouting	1.14126	3.55997	4.08526	0
Sprouting of vascular endothelial cells	-0.762	0.314	N/A	N/A		Sprouting of vascular endothelial cells	1.65406	2.17063	0	0
Squamous-cell carcinoma	N/A	0.528	0.225	N/A		Squamous-cell carcinoma	0	2.1378	5.06959	3.51775
Stage III breast cancer	N/A	N/A	N/A	N/A		Stage III breast cancer	0	2.31564	0	0
Stage III-IV breast cancer	N/A	N/A	N/A	N/A		Stage III-IV breast cancer	0	0	3.50011	0
Stomach tumor	N/A	N/A	N/A	N/A		Stomach tumor	1.29799	4.32279	9.58604	3.43956
Stress response of tumor cell lines	-0.537	N/A	N/A	N/A		Stress response of tumor cell lines	3.95809	0	0	0
Subcutaneous tumor	N/A	N/A	N/A	N/A		Subcutaneous tumor	0	1.92711	0	0
Suckling	N/A	N/A	N/A	N/A		Suckling	0	1.8755	0	0
Survival of hematopoietic cells	N/A	1.898	N/A	N/A		Survival of hematopoietic cells	0	2.00108	0	0
Survival of organism	0.053	N/A	0.711	0.723		Survival of organism	1.12983	0	5.00896	2.52355
Survival of prostate cell lines	N/A	N/A	N/A	N/A		Survival of prostate cell lines	0	0	0	2.37151
Synaptic transmission	N/A	0.03	N/A	N/A		Synaptic transmission	0	2.06097	0	0
Synthesis of amino acids	1.697	N/A	N/A	N/A		Synthesis of amino acids	1.35275	0	0	0
Synthesis of L-amino acid	N/A	N/A	N/A	N/A		Synthesis of L-amino acid	1.56369	0	0	0
Synthesis of L-cysteine	N/A	N/A	N/A	N/A		Synthesis of L-cysteine	1.90127	0	0	0
Synthesis of phosphatidylinositol	N/A	N/A	N/A	2.183		Synthesis of phosphatidylinositol	0	0	0	1.82425
Synthesis of purine nucleotide	N/A	2.307	N/A	N/A		Synthesis of purine nucleotide	0	2.03301	0	0
Synthesis of reactive oxygen species	N/A	N/A	0.381	N/A		Synthesis of reactive oxygen species	0	0	5.18735	0
Synthesis of serine family amino acid	N/A	N/A	N/A	N/A		Synthesis of serine family amino acid	1.68885	0	0	0
Systemic autoimmune syndrome	N/A	N/A	N/A	N/A		Systemic autoimmune syndrome	1.40984	0	0	0
T acute lymphoblastic leukemia	N/A	N/A	N/A	N/A		T acute lymphoblastic leukemia	0	3.05715	0	0
Tauopathy	N/A	N/A	N/A	N/A		Tauopathy	0	0	4.71196	0
T-cell leukemia	N/A	N/A	N/A	N/A		T-cell leukemia	0	3.12905	0	0
T-cell lymphoblastic lymphoma	N/A	N/A	N/A	N/A		T-cell lymphoblastic lymphoma	0	2.32552	0	0
T-cell malignant neoplasm	N/A	1.483	0.92	N/A		T-cell malignant neoplasm	0	4.20851	4.06044	0
T-cell non-Hodgkin lymphoma	N/A	1.18	N/A	N/A		T-cell non-Hodgkin lymphoma	0	2.77553	0	0
Testicular cancer	N/A	N/A	N/A	N/A		Testicular cancer	0	2.12791	0	0
Testicular seminoma	N/A	N/A	N/A	N/A		Testicular seminoma	0	3.49571	0	0
Thoracic aortic aneurysms and dissections	N/A	N/A	N/A	N/A		Thoracic aortic aneurysms and dissections	0	0	0	2.85455
Thyroid cancer	N/A	N/A	N/A	N/A		Thyroid cancer	0	25.342	65.416	0
Thyroid carcinoma	N/A	N/A	N/A	N/A		Thyroid carcinoma	5.06135	25.342	65.5169	16.4422
Thyroid gland tumor	N/A	N/A	N/A	N/A		Thyroid gland tumor	0	0	65.1291	0
T-lymphoblastic leukemia/lymphoma	N/A	N/A	N/A	N/A		T-lymphoblastic leukemia/lymphoma	0	2.24682	0	0
Transactivation	N/A	0.964	N/A	N/A		Transactivation	0	2.12895	0	0
Transactivation of RNA	N/A	0.894	N/A	N/A		Transactivation of RNA	0	2.33218	0	0
Transcription	N/A	2.163	3.442	N/A		Transcription	0	1.88203	5.36551	0
Transcription of DNA	N/A	1.94	2.835	N/A		Transcription of DNA	0	1.97903	4.81797	0
Transcription of RNA	N/A	2.2	3.143	N/A		Transcription of RNA	0	2.19355	6.91886	0
Transformation of fibroblast cell lines	-0.164	1.713	2.474	N/A		Transformation of fibroblast cell lines	1.12983	3.73759	4.36075	0
Translocation of L-amino acid	N/A	N/A	N/A	N/A		Translocation of L-amino acid	2.27089	0	0	0
Transmembrane potential	N/A	N/A	N/A	1.502		Transmembrane potential	0	0	0	2.05159
Transport of carbohydrate	0.369	N/A	N/A	N/A		Transport of carbohydrate	1.90626	0	0	0
Transport of cystine	N/A	N/A	N/A	N/A		Transport of cystine	1.35638	0	0	0
Transport of L-glutamine	N/A	N/A	N/A	N/A		Transport of L-glutamine	1.43445	0	0	0
Transport of molecule	2.236	N/A	N/A	N/A		Transport of molecule	1.52858	0	0	0
Transport of monosaccharide	0.363	N/A	N/A	N/A		Transport of monosaccharide	1.38822	0	0	0
Transport of neutral amino acid	N/A	N/A	N/A	N/A		Transport of neutral amino acid	2.35194	0	0	0
Tumorigenesis of epithelial neoplasm	N/A	-0.384	0.897	0.886		Tumorigenesis of epithelial neoplasm	2.72525	7.72484	31.064	11.9991
Tumorigenesis of lymphocytes	N/A	1.453	1.331	N/A		Tumorigenesis of lymphocytes	0	2.55741	4.72885	0
Tumorigenesis of reproductive tract	N/A	1.276	1.546	N/A		Tumorigenesis of reproductive tract	0	3.08965	10.2249	7.4309
Tumorigenesis of tissue	N/A	1.086	1.881	0.959		Tumorigenesis of tissue	0	22.5846	73.8445	21.2054
Ulcer	N/A	N/A	N/A	N/A		Ulcer	0	0	0	2.65915
Ulceration of skin	N/A	N/A	N/A	N/A		Ulceration of skin	0	0	0	1.7081
Upper aerodigestive tract carcinoma	N/A	N/A	N/A	N/A		Upper aerodigestive tract carcinoma	0	0	4.38917	0
Upper gastrointestinal carcinoma	N/A	N/A	N/A	N/A		Upper gastrointestinal carcinoma	3.00141	4.98355	14.5525	5.17738
Upper gastrointestinal tract cancer	N/A	N/A	2.425	N/A		Upper gastrointestinal tract cancer	2.84864	4.88031	13.9547	5.24182
Upper gastrointestinal tract tumor	N/A	N/A	2.388	N/A		Upper gastrointestinal tract tumor	0	5.0884	14.3191	0
Uptake of alpha-amino acid	N/A	N/A	N/A	N/A		Uptake of alpha-amino acid	1.71114	0	0	0
Uptake of amino acids	1.952	N/A	N/A	N/A		Uptake of amino acids	1.59584	0	0	0
Uptake of carbohydrate	N/A	N/A	N/A	2.255		Uptake of carbohydrate	0	0	0	2.58208
Uptake of D-glucose	N/A	N/A	N/A	2.305		Uptake of D-glucose	0	0	0	2.67087
Uptake of L-tryptophan	N/A	N/A	N/A	N/A		Uptake of L-tryptophan	1.43445	0	0	0
Uptake of monosaccharide	N/A	N/A	N/A	2.297		Uptake of monosaccharide	0	0	0	2.26754
Urinary tract cancer	N/A	N/A	0.902	2.186		Urinary tract cancer	1.12983	2.69224	9.22982	4.09677
Urinary tract tumor	N/A	1.067	1.371	N/A		Urinary tract tumor	1.12983	2.48883	8.80672	0
Uterine cancer	N/A	N/A	N/A	N/A		Uterine cancer	0	2.03822	6.88839	4.81589
Uterine carcinoma	N/A	N/A	N/A	N/A		Uterine carcinoma	0	0	5.56178	2.68565
Uterine carcinosarcoma	N/A	N/A	N/A	N/A		Uterine carcinosarcoma	0	0	0	2.4306
Uterine endometrioid carcinoma	N/A	N/A	N/A	N/A		Uterine endometrioid carcinoma	0	0	4.3795	1.78952
Uterine serous papillary cancer	N/A	N/A	N/A	N/A		Uterine serous papillary cancer	0	1.96066	0	3.22016
Uterine tumor	N/A	N/A	N/A	N/A		Uterine tumor	0	2.43607	7.59928	5.04813
Vascularization	N/A	0.555	0.502	0.989		Vascularization	0	5.02505	7.44818	1.71546
Vascularization of absolute anatomical region	-0.497	-1.2	-1.596	0.389		Vascularization of absolute anatomical region	1.2169	2.05107	5.06959	1.85909
Vascularization of eye	N/A	N/A	-1.905	0.126		Vascularization of eye	0	0	4.56157	1.9786
Vascularization of retina	N/A	N/A	-0.699	N/A		Vascularization of retina	0	0	4.0593	0
Vasculogenesis	0.731	1.275	2.195	3.11		Vasculogenesis	2.66425	6.10168	14.7708	3.17957
Viral Infection	N/A	N/A	N/A	2.865		Viral Infection	0	0	0	2.28974
Viral respiratory infection	N/A	N/A	N/A	N/A		Viral respiratory infection	0	0	3.61851	0
Visceral metastasis	N/A	1.263	2.267	1.549		Visceral metastasis	0	2.7128	5.13966	2.81546
Volume of tumor	N/A	N/A	N/A	N/A		Volume of tumor	0	0	0	1.803
Width of growth plate	N/A	N/A	N/A	N/A		Width of growth plate	0	0	0	1.72105

## Sheet: Causal Networks (all)
© 2000-2020 QIAGEN. All rights reserved.		Z-score					© 2000-2020 QIAGEN. All rights reserved.		-log(B-H p-values)
Causal Networks (B-H p-value <0.05)	depth	6h.CON.vs.6h.AII	6h.CON.vs.6h.EGF	6h.CON.vs.6h.EGF+AngII	24h.CON.vs.24h.EGF+AngII		Causal Networks	depth	6h.CON.vs.6h.AII	6h.CON.vs.6h.EGF	6h.CON.vs.6h.EGF+AngII	24h.CON.vs.24h.EGF+AngII
(-)-epicatechin gallate	2	N/A	N/A	N/A	1.671		(-)-epicatechin gallate	2	0	0	0	5.01205
(-)-gossypol	3	N/A	N/A	N/A	0.104		(-)-gossypol	3	0	0	0	7.4838
(+)-catechin	2	N/A	N/A	N/A	0.378		(+)-catechin	2	0	0	0	3.49113
(+)-catechin	1	N/A	N/A	N/A	0		(+)-catechin	1	0	0	0	3.06728
(+)-MK-801	2	N/A	-4.207	N/A	-1.444		(+)-MK-801	1	0	0	3.91372	4.52279
(+)-MK-801	1	N/A	N/A	0.243	-0.632		(+)-MK-801	2	0	8.242	0	7.6784
(±)-2-hydroxyoleic acid	2	N/A	-1.786	N/A	N/A		(±)-2-hydroxyoleic acid	2	0	6.49038	0	0
(1S,2R)-NCL-1	1	-1.342	N/A	N/A	0.447		(1S,2R)-NCL-1	2	5.91826	0	4.39903	0
(1S,2R)-NCL-1	2	1.155	N/A	2.268	N/A		(1S,2R)-NCL-1	1	4.71831	0	0	3.62575
(diaminocyclohexane)(diacetato)(dichloro)platinum	2	N/A	N/A	-1.155	-1.612		(diaminocyclohexane)(diacetato)(dichloro)platinum	2	0	0	11.4495	5.35905
(E)-2-(2-quinolin-2-yl-vinyl)-benzene-1,4-diol	3	N/A	N/A	N/A	0		(E)-2-(2-quinolin-2-yl-vinyl)-benzene-1,4-diol	3	0	0	0	6.40186
(S)-flurbiprofen	1	N/A	0	N/A	N/A		(S)-flurbiprofen	1	0	2.5549	0	0
[Ac-His1,D-Phe2,Lys15,Arg16,Leu27]VIP-(3-7)-GRF-(8-27)	3	-1.029	-0.619	0	-0.663		[Ac-His1,D-Phe2,Lys15,Arg16,Leu27]VIP-(3-7)-GRF-(8-27)	3	4.32116	7.27254	14.5816	7.37723
1,10-phenanthroline	2	N/A	-0.943	N/A	-1.585		1,10-phenanthroline	2	0	6.29218	0	6.14506
1,2-diacylglycerol	2	N/A	N/A	N/A	3.138		1,2-diacylglycerol	2	0	0	0	5.60587
1,2-dihydroxy-epoxy-1,2,3,4-tetrahydro-5-methylchrysene	2	N/A	N/A	N/A	3.618		1,2-dihydroxy-epoxy-1,2,3,4-tetrahydro-5-methylchrysene	2	0	0	0	6.76673
1,2-dioctanoyl-sn-glycerol	2	N/A	N/A	N/A	1.671		1,2-dioctanoyl-sn-glycerol	2	0	0	0	5.85046
1,2-dithiol-3-thione	1	2.646	N/A	5.014	N/A		1,2-dithiol-3-thione	1	2.35466	0	2.5473	0
1,3-bis(4-hydroxyphenyl)-4-methyl-5-[4-(2-piperidinylethoxy)phenol]-1H-pyrazole	2	N/A	N/A	N/A	3.157		1,3-bis(4-hydroxyphenyl)-4-methyl-5-[4-(2-piperidinylethoxy)phenol]-1H-pyrazole	2	0	0	0	5.59923
1,4,5-IP3	2	N/A	N/A	N/A	2.041		1,4,5-IP3	2	0	0	0	4.0703
101.10 peptide	2	N/A	N/A	N/A	-3.55		101.10 peptide	2	0	0	0	5.30304
10-hydroxycamptothecin	3	N/A	N/A	N/A	-2.268		10-hydroxycamptothecin	3	0	0	0	6.99826
10-hydroxycamptothecin	2	N/A	N/A	N/A	-0.333		10-hydroxycamptothecin	2	0	0	0	2.69665
12-hydroxyeicosatetraenoic acid	2	N/A	3.976	3.747	2.954		12-hydroxyeicosatetraenoic acid	2	0	8.69779	9.42695	6.80482
15(S)-HETE	2	1.826	N/A	N/A	2.294		15(S)-HETE	2	4.18929	0	0	8.14672
15-deoxy-delta-12,14 -PGJ 2	2	N/A	-1.423	N/A	-2.883		15-deoxy-delta-12,14 -PGJ 2	2	0	8.57574	0	6.99489
15-E2-isoketal modified phosphatidylethanolamine	1	0	N/A	N/A	N/A		15-E2-isoketal modified phosphatidylethanolamine	1	2.36142	0	0	0
15-LOX	2	N/A	N/A	N/A	2.546		15-LOX	2	0	0	0	5.7917
16:0 ceramide-1-phosphate	3	N/A	N/A	N/A	-1.915		16:0 ceramide-1-phosphate	3	0	0	0	6.37378
17,18-epoxy-5,8,11,14-eicosatetraenoic acid	3	N/A	N/A	N/A	-4.734		17,18-epoxy-5,8,11,14-eicosatetraenoic acid	3	0	0	0	6.77477
17alpha-hydroxyprogesterone caproate	2	N/A	N/A	4.258	N/A		17alpha-hydroxyprogesterone caproate	2	0	0	8.85527	0
17beta-estradiol-17-beta-D-glucuronide	3	N/A	N/A	N/A	-1		17beta-estradiol-17-beta-D-glucuronide	3	0	0	0	4.4844
1810019D21Rik	1	N/A	N/A	N/A	0		1810019D21Rik	1	0	0	0	3.72221
1843U89	3	N/A	N/A	N/A	2.077		1843U89	3	0	0	0	6.56791
1alpha,25-dihydroxy-previtamin D3	2	N/A	1.633	N/A	N/A		1alpha,25-dihydroxy-previtamin D3	2	0	4.3024	0	0
1-aminocyclopropane-1-carboxylic acid	2	N/A	-1.508	-2.357	N/A		1-aminocyclopropane-1-carboxylic acid	2	0	2.70037	1.97191	0
1-butanol	2	-2.117	N/A	N/A	-1.612		1-butanol	2	4.19799	0	0	7.41407
1-chloro-2-(2,2,2-trichloro-1-(4-chlorophenyl)ethyl)benzene	2	1.061	2.772	4.239	N/A		1-chloro-2-(2,2,2-trichloro-1-(4-chlorophenyl)ethyl)benzene	2	3.69231	5.60766	12.4498	0
1-chloro-2,4-dinitrobenzene	1	1.414	N/A	N/A	N/A		1-chloro-2,4-dinitrobenzene	1	1.47704	0	0	0
1-palmitoyl-2-oleoylphosphatidic acid	3	N/A	N/A	2.668	N/A		1-palmitoyl-2-oleoylphosphatidic acid	3	0	0	11.9126	0
1-palmityl-2-acetylglycerol, (S)-isomer	3	N/A	N/A	N/A	0.833		1-palmityl-2-acetylglycerol, (S)-isomer	3	0	0	0	7.91372
1-phosphatidyl-D-myo-inositol 4,5-bisphosphate	2	N/A	-1.89	N/A	N/A		1-phosphatidyl-D-myo-inositol 4,5-bisphosphate	2	0	5.20017	0	0
1-phosphatidylinositol-5-phosphate 4-kinase	3	N/A	1.786	N/A	N/A		1-phosphatidylinositol-5-phosphate 4-kinase	3	0	5.14674	0	0
2-(4-amino-1-isopropyl-1H-pyrazolo[3,4-d]pyrimidin-3-yl)-1H-indol-5-ol	2	N/A	-0.465	-0.161	N/A		2-(4-amino-1-isopropyl-1H-pyrazolo[3,4-d]pyrimidin-3-yl)-1H-indol-5-ol	2	0	9.06976	10.7377	0
2-(4-amino-1-isopropyl-1H-pyrazolo[3,4-d]pyrimidin-3-yl)-1H-indol-5-ol	1	N/A	-0.728	-0.667	N/A		2-(4-amino-1-isopropyl-1H-pyrazolo[3,4-d]pyrimidin-3-yl)-1H-indol-5-ol	1	0	4.24721	6.46785	0
2,3,3',4,4',5'-hexachloro-1,1'-biphenyl	3	1.291	N/A	N/A	N/A		2,3,3',4,4',5'-hexachloro-1,1'-biphenyl	3	3.04483	0	0	0
2,3',4,4',5-pentachlorobiphenyl	3	1.789	N/A	N/A	N/A		2,3',4,4',5-pentachlorobiphenyl	3	4.29238	0	0	0
2,4-dinitrophenol	2	-0.775	N/A	N/A	N/A		2,4-dinitrophenol	2	3.50811	0	0	0
2,5-bis(5-hydroxymethyl-2-thienyl)furan	3	N/A	N/A	-0.713	N/A		2,5-bis(5-hydroxymethyl-2-thienyl)furan	3	0	0	11.5717	0
2,5-bis(5-hydroxymethyl-2-thienyl)furan	2	N/A	-0.57	-0.722	N/A		2,5-bis(5-hydroxymethyl-2-thienyl)furan	2	0	5.75682	11.4264	0
2,5-di-tert-butylhydroquinone	1	-1	N/A	N/A	N/A		2,5-di-tert-butylhydroquinone	1	1.69376	0	0	0
22(R)-hydroxycholesterol	3	N/A	N/A	N/A	-0.206		22(R)-hydroxycholesterol	3	0	0	0	6.43542
24R,25-dihydroxyvitamin D3	2	N/A	N/A	N/A	2.466		24R,25-dihydroxyvitamin D3	2	0	0	0	5.18233
25-hydroxycholesterol	2	-1.789	N/A	-1.929	N/A		25-hydroxycholesterol	2	4.67665	0	8.06564	0
2-amino-1-methyl-6-phenylimidazo-4-5-b-pyridine	1	N/A	N/A	2.333	N/A		2-amino-1-methyl-6-phenylimidazo-4-5-b-pyridine	1	0	0	2.01579	0
2-amino-2-norbornanecarboxylic acid	3	N/A	N/A	N/A	-0.887		2-amino-2-norbornanecarboxylic acid	3	0	0	0	6.6404
2-amino-2-norbornanecarboxylic acid	2	-1	N/A	N/A	N/A		2-amino-2-norbornanecarboxylic acid	2	2.2805	0	0	0
2-amino-3-phosphonopropionic acid	1	N/A	-1.732	-1.732	N/A		2-amino-3-phosphonopropionic acid	1	0	3.95261	2.7952	0
2-amino-4,5,6,7-tetrabromo-1H-benzimidazole	3	N/A	N/A	N/A	-1.192		2-amino-4,5,6,7-tetrabromo-1H-benzimidazole	3	0	0	0	7.29031
2-amino-5-phosphonovaleric acid	1	N/A	-3	-3.402	N/A		2-amino-5-phosphonovaleric acid	3	0	0	11.9918	0
2-amino-5-phosphonovaleric acid	3	N/A	N/A	-3.462	N/A		2-amino-5-phosphonovaleric acid	2	0	6.71398	7.06065	0
2-amino-5-phosphonovaleric acid	2	N/A	-4.012	-3.534	N/A		2-amino-5-phosphonovaleric acid	1	0	4.85786	4.88938	0
2-aminoadipic acid	1	N/A	N/A	N/A	1.414		2-aminoadipic acid	1	0	0	0	1.47703
2-bromoethylamine	1	N/A	2.449	N/A	2.646		2-bromoethylamine	1	0	2.1444	0	3.43897
2-deoxy-D-ribose	3	-1.061	N/A	N/A	1.116		2-deoxy-D-ribose	3	5.90438	0	0	7.72621
2-deoxyglucose	2	2.177	N/A	N/A	N/A		2-deoxyglucose	1	2.2454	0	4.56159	0
2-deoxyglucose	1	1	N/A	-0.243	N/A		2-deoxyglucose	2	4.20593	0	0	0
2-mercaptoethanol	1	0.577	N/A	0.577	1.414		2-mercaptoethanol	2	5.88461	0	10.3048	4.8472
2-mercaptoethanol	2	-2.191	N/A	-3.593	-2.1		2-mercaptoethanol	1	3.66559	0	1.53083	1.67309
2-methyl-4-isothiazolin-3-one	3	N/A	N/A	5.328	N/A		2-methyl-4-isothiazolin-3-one	3	0	0	11.8558	0
2-oxoadipic acid	1	N/A	N/A	N/A	1.414		2-oxoadipic acid	1	0	0	0	1.47703
3,4,5,3',4'-pentachlorobiphenyl	2	0.756	N/A	N/A	N/A		3,4,5,3',4'-pentachlorobiphenyl	2	3.66421	0	0	0
3,6-di(2,3-epoxypropoxy)xanthone	2	N/A	N/A	-3	N/A		3,6-di(2,3-epoxypropoxy)xanthone	2	0	0	7.24611	0
3,7-dimethyl-1-propargylxanthine	1	N/A	0	N/A	N/A		3,7-dimethyl-1-propargylxanthine	1	0	2.13635	0	0
3830403N18Rik/Xlr	2	N/A	2.268	N/A	N/A		3830403N18Rik/Xlr	2	0	5.33427	0	0
3-aminobenzamide	2	N/A	-0.296	N/A	N/A		3-aminobenzamide	2	0	6.55184	0	0
3-deazaneplanocin	1	N/A	N/A	N/A	2.449		3-deazaneplanocin	3	5.18537	0	11.5665	0
3-deazaneplanocin	3	0.277	N/A	2.487	N/A		3-deazaneplanocin	1	0	0	0	2.11379
3M-011	3	N/A	N/A	N/A	3.761		3M-011	3	0	0	0	6.82486
3-methoxytyramine	2	N/A	3.651	N/A	N/A		3-methoxytyramine	2	0	5.24403	0	0
3-nitropropionic acid	2	N/A	N/A	N/A	4.389		3-nitropropionic acid	2	0	0	0	5.85897
3-O-methylglucose	2	N/A	1.225	N/A	1.606		3-O-methylglucose	2	0	4.3024	0	3.38898
4-((4-(3,4-dichlorophenyl)-1,2,5-thiadiazol-3-yl)oxy)butan-1-ol	3	N/A	2.828	N/A	3.579		4-((4-(3,4-dichlorophenyl)-1,2,5-thiadiazol-3-yl)oxy)butan-1-ol	3	0	5.90396	0	6.08202
4-(2-aminoethyl)benzenesulfonylfluoride	1	-0.577	N/A	N/A	N/A		4-(2-aminoethyl)benzenesulfonylfluoride	1	2.20738	0	0	0
4-(4-(3-(4-trifluoromethoxy-phenyl)ureido)cyclohexyloxy)benzoic acid	3	N/A	N/A	N/A	-4.734		4-(4-(3-(4-trifluoromethoxy-phenyl)ureido)cyclohexyloxy)benzoic acid	3	0	0	0	6.77477
4-[(4-{[(4-ethylphenyl)sulfonyl]imino}-1-oxo-1,4-dihydronaphthalen-2-yl)amino]benzoic acid	3	-0.928	N/A	N/A	N/A		4-[(4-{[(4-ethylphenyl)sulfonyl]imino}-1-oxo-1,4-dihydronaphthalen-2-yl)amino]benzoic acid	3	3.72473	0	0	0
4-[(4'-chloro-2'-fluoro)phenylamino]-6,7-dimethoxyquinazoline	3	N/A	-4.419	N/A	N/A		4-[(4'-chloro-2'-fluoro)phenylamino]-6,7-dimethoxyquinazoline	3	0	6.82655	0	0
48s	3	N/A	3.162	N/A	N/A		48s	2	0	0	2.94115	0
48s	1	0	N/A	N/A	N/A		48s	3	0	6.81581	0	0
48s	2	N/A	N/A	1.89	N/A		48s	1	1.7896	0	0	0
4-diphenylacetoxy-1,1-dimethylpiperidinium	2	N/A	-3.413	N/A	N/A		4-diphenylacetoxy-1,1-dimethylpiperidinium	2	0	5.5514	0	0
4-hydroxy-2',4',6'-trichlorobiphenyl	3	N/A	N/A	3.242	N/A		4-hydroxy-2',4',6'-trichlorobiphenyl	3	0	0	14.1288	0
4-hydroxy-2',4',6'-trichlorobiphenyl	2	N/A	N/A	2.729	N/A		4-hydroxy-2',4',6'-trichlorobiphenyl	2	0	0	10.9262	0
4-hydroxymercuribenzoate	3	N/A	N/A	N/A	-3.432		4-hydroxymercuribenzoate	3	0	0	0	6.17079
4-hydroxytamoxifen	1	N/A	2.828	2.402	1.5		4-hydroxytamoxifen	1	0	4.94439	8.178	4.86149
4-morpholin-4-ylnaphthalene-1,2-dione	3	-0.928	N/A	N/A	N/A		4-morpholin-4-ylnaphthalene-1,2-dione	3	3.72473	0	0	0
4-nitrobenzylthioinosine	2	N/A	-1.89	N/A	N/A		4-nitrobenzylthioinosine	2	0	5.04008	0	0
4-oxo-2-nonenal	2	N/A	-0.75	N/A	-0.788		4-oxo-2-nonenal	2	0	5.93262	0	6.96014
4-phenylbutyric acid	2	N/A	N/A	N/A	2.8		4-phenylbutyric acid	2	0	0	0	5.80019
4-phenylbutyric acid	1	-1	N/A	N/A	N/A		4-phenylbutyric acid	1	1.88573	0	0	0
4-vinyl-1-cyclohexene dioxide	2	N/A	-2	N/A	N/A		4-vinyl-1-cyclohexene dioxide	2	0	5.52751	0	0
5(S)-HETE	2	N/A	3.347	N/A	1.511		5(S)-HETE	2	0	8.23194	0	5.50764
5(S)-HETE	3	N/A	5.251	N/A	N/A		5(S)-HETE	3	0	9.64201	0	0
5,8,11,14-eicosatetraynoic acid	2	N/A	N/A	-1.667	-0.928		5,8,11,14-eicosatetraynoic acid	2	0	0	9.40282	4.68468
5-acetamido-4,7-dioxo-4,7-dihydrobenzofurazan	3	-0.928	N/A	N/A	N/A		5-acetamido-4,7-dioxo-4,7-dihydrobenzofurazan	3	3.72473	0	0	0
5'-adenylyl (beta,gamma-methylene)diphosphonate	3	N/A	N/A	N/A	-2.4		5'-adenylyl (beta,gamma-methylene)diphosphonate	3	0	0	0	8.15656
5-azacytidine	1	N/A	N/A	2.828	N/A		5-azacytidine	2	2.73179	0	6.76847	0
5-azacytidine	2	0.302	N/A	0.126	N/A		5-azacytidine	1	0	0	5.507	0
5-fluorouracil	2	N/A	N/A	N/A	1.45		5-fluorouracil	1	0	0	4.25514	0
5-fluorouracil	1	N/A	N/A	-1.809	N/A		5-fluorouracil	2	0	0	0	7.11375
5-hydroxydecanoic acid	1	N/A	0	N/A	N/A		5-hydroxydecanoic acid	1	0	1.69516	0	0
5-hydroxyeicosatetraenoic acid	2	1.213	1.64	N/A	0.333		5-hydroxyeicosatetraenoic acid	2	3.55289	6.18894	0	4.93588
5-hydroxytryptamine	2	2.722	N/A	6.708	3.839		5-hydroxytryptamine	2	5.31843	0	13.4974	9.9559
5-N-ethylcarboxamido adenosine	2	N/A	0.717	N/A	N/A		5-N-ethylcarboxamido adenosine	1	0	0	4.72075	0
5-N-ethylcarboxamido adenosine	1	N/A	N/A	1.46	N/A		5-N-ethylcarboxamido adenosine	2	0	6.73808	0	0
5-nitro-2-(3-phenylpropylamino)benzoic acid	2	-2.683	N/A	N/A	N/A		5-nitro-2-(3-phenylpropylamino)benzoic acid	3	0	0	11.6142	0
5-nitro-2-(3-phenylpropylamino)benzoic acid	3	N/A	N/A	-4.636	N/A		5-nitro-2-(3-phenylpropylamino)benzoic acid	2	3.57126	0	0	0
5-thio-D-glucose	1	N/A	1.414	1.414	N/A		5-thio-D-glucose	1	0	2.5549	1.81266	0
6-(7-nitro-2,1,3-benzoxadiazol-4-ylthio)hexanol	2	N/A	N/A	N/A	3.55		6-(7-nitro-2,1,3-benzoxadiazol-4-ylthio)hexanol	2	0	0	0	5.96767
6,7-dinitroquinoxaline-2,3-dione	1	N/A	1.414	N/A	N/A		6,7-dinitroquinoxaline-2,3-dione	1	0	1.69516	0	0
6,7-dinitroquinoxaline-2,3-dione	2	N/A	0.577	N/A	N/A		6,7-dinitroquinoxaline-2,3-dione	2	0	2.14686	0	0
6-amino-4-(4-phenoxyphenylethylamino)quinazoline	3	N/A	N/A	N/A	-1.915		6-amino-4-(4-phenoxyphenylethylamino)quinazoline	3	0	0	0	6.35747
6-aminopyrazolopyrimidine derivative compound II	3	N/A	N/A	N/A	-3.752		6-aminopyrazolopyrimidine derivative compound II	3	0	0	0	7.72621
6-cyano-7-nitroquinoxaline-2,3-dione	1	N/A	-1.732	-1.732	N/A		6-cyano-7-nitroquinoxaline-2,3-dione	1	0	3.07363	1.96754	0
6-hydroxydopamine	2	N/A	N/A	N/A	3.952		6-hydroxydopamine	2	0	0	0	6.9008
6-hydroxydopamine	1	0	N/A	N/A	N/A		6-hydroxydopamine	1	1.96573	0	0	0
6-methylsulfinylhexyl isothiocyanate	3	N/A	N/A	N/A	1.802		6-methylsulfinylhexyl isothiocyanate	3	0	0	0	5.87057
7,8-dihydro-7,8-dihydroxybenzo(a)pyrene 9,10-oxide	2	N/A	N/A	N/A	3.429		7,8-dihydro-7,8-dihydroxybenzo(a)pyrene 9,10-oxide	2	0	0	0	6.22301
7beta-hydroxycholesterol	1	N/A	N/A	1.414	N/A		7beta-hydroxycholesterol	1	0	0	1.81266	0
7-dehydrocholesterol	2	-1.213	-2.335	N/A	-1.121		7-dehydrocholesterol	2	3.31582	8.49837	0	5.45879
7-ketocholesterol	1	0	N/A	N/A	0		7-ketocholesterol	1	1.57988	0	0	2.6019
7S NGF	2	N/A	2.236	N/A	2.03		7S NGF	2	0	6.99161	0	7.44428
7S NGF	1	N/A	1.414	N/A	N/A		7S NGF	1	0	2.5549	0	0
8-(4-chlorophenylthio)-guanosine-3', 5'-cyclic monophosphate	2	N/A	3.108	N/A	N/A		8-(4-chlorophenylthio)-guanosine-3', 5'-cyclic monophosphate	2	0	6.71494	0	0
8(S)-hydroxyeicosatetraenoic acid	3	N/A	N/A	N/A	-1.8		8(S)-hydroxyeicosatetraenoic acid	3	0	0	0	6.09356
8-bromo-cAMP	1	N/A	2.183	N/A	N/A		8-bromo-cAMP	2	3.66377	0	9.17179	6.24039
8-bromo-cAMP	2	0.447	N/A	3.963	0.937		8-bromo-cAMP	1	0	4.07425	0	0
8-bromoguanosine 3',5'-cyclic monophosphate	2	N/A	N/A	N/A	0.378		8-bromoguanosine 3',5'-cyclic monophosphate	1	0	0	3.04803	0
8-bromoguanosine 3',5'-cyclic monophosphate	1	N/A	N/A	1.265	N/A		8-bromoguanosine 3',5'-cyclic monophosphate	2	0	0	0	7.80526
8-chloro-cAMP	2	N/A	2.897	N/A	1.093		8-chloro-cAMP	2	0	5.2654	0	6.43047
8-cyclopentyl-1,3-dipropylxanthine	2	N/A	N/A	N/A	-2.271		8-cyclopentyl-1,3-dipropylxanthine	2	0	0	0	5.99372
8-oxo-7-hydrodeoxyguanosine	3	N/A	N/A	N/A	-2		8-oxo-7-hydrodeoxyguanosine	3	0	0	0	6.40677
A2M	1	1.732	N/A	N/A	N/A		A2M	2	0	0	0	7.50343
A2M	2	N/A	N/A	N/A	1.305		A2M	1	1.84098	0	0	0
AARS1	3	N/A	N/A	N/A	1.616		AARS1	3	0	0	0	4.90791
ABCA12	3	N/A	N/A	N/A	1.225		ABCA12	3	0	0	0	5.08785
ABCA12	1	N/A	N/A	N/A	1		ABCA12	1	0	0	0	1.36377
ABCC4	2	N/A	3.244	4.185	N/A		ABCC4	2	0	7.43844	8.7242	0
ABCG1	3	N/A	N/A	-5.779	N/A		ABCG1	3	0	0	11.7895	0
abciximab	2	N/A	-3.411	-3.857	-3.273		abciximab	2	0	4.59328	7.59382	5.32609
ABI1	2	N/A	-4.5	N/A	N/A		ABI1	2	0	6.58775	0	0
abiraterone acetate	2	-0.905	N/A	N/A	N/A		abiraterone acetate	2	2.71467	0	0	0
acadesine	3	N/A	0.144	-0.232	N/A		acadesine	3	0	8.6678	12.6579	0
acalabrutinib	3	N/A	N/A	N/A	-1.628		acalabrutinib	3	0	0	0	5.57115
ACAN	3	N/A	N/A	N/A	1.96		ACAN	3	0	0	0	6.35179
ACE	2	N/A	N/A	4.129	N/A		ACE	2	0	0	7.88189	0
ACE	1	N/A	-0.577	0	N/A		ACE	1	0	2.14686	1.89306	0
acephate	3	N/A	N/A	N/A	2.626		acephate	3	0	0	0	6.28006
ACER3	1	N/A	N/A	-1.414	N/A		ACER3	1	0	0	1.81266	0
acetazolamide	1	0	N/A	N/A	N/A		acetazolamide	1	2.46785	0	0	0
acetic acid	1	N/A	1.732	N/A	N/A		acetic acid	1	0	2.14686	0	0
acetophenazine	2	N/A	N/A	-2.333	N/A		acetophenazine	2	0	0	2.62058	0
ACHE	2	N/A	N/A	1.257	N/A		ACHE	2	0	0	4.55505	0
acid phosphatase	3	N/A	-3.488	N/A	N/A		acid phosphatase	3	0	6.04807	0	0
aclarubicin	2	N/A	N/A	0	N/A		aclarubicin	2	0	0	2.59084	0
aclidinium	3	N/A	N/A	N/A	-0.671		aclidinium	3	0	0	0	7.925
acolbifene	2	N/A	N/A	-2.781	N/A		acolbifene	3	0	0	14.5807	0
acolbifene	3	N/A	N/A	-2.898	N/A		acolbifene	2	0	0	11.2373	0
ACOX1	2	N/A	N/A	N/A	-1.27		ACOX1	3	5.81242	9.82888	13.4974	0
ACOX1	3	-0.367	0.216	-0.234	N/A		ACOX1	2	0	0	0	5.6084
ACP3	2	N/A	-3.479	N/A	N/A		ACP3	2	0	5.20488	0	0
ACP3	3	-2.023	N/A	N/A	N/A		ACP3	3	4.72918	0	0	0
acridine yellow	2	-2.183	N/A	N/A	-2.082		acridine yellow	2	4.29427	0	0	7.75327
acrolein	2	N/A	0.563	N/A	N/A		acrolein	2	0	5.71653	0	0
ACS-1	3	N/A	-3.647	N/A	N/A		ACS-1	3	0	9.10613	0	0
ACS-1	2	N/A	-3.042	N/A	N/A		ACS-1	2	0	6.43788	0	0
ACSBG1	3	N/A	N/A	1.879	N/A		ACSBG1	3	0	0	12.0364	0
ACSL4	3	N/A	3.618	N/A	0.993		ACSL4	3	0	9.18583	0	7.91807
ACSS2	2	N/A	N/A	-1.342	N/A		ACSS2	2	0	0	4.07152	0
Actin	1	N/A	N/A	N/A	1.414		Actin	2	0	0	0	6.03111
Actin	2	N/A	N/A	N/A	-2.138		Actin	1	0	0	0	1.56835
actinonin	3	N/A	N/A	N/A	1.921		actinonin	3	0	0	0	5.38066
actinonin	2	N/A	N/A	N/A	1.633		actinonin	2	0	0	0	2.66358
ACTN2	2	N/A	N/A	3.336	N/A		ACTN2	2	0	0	7.82024	0
acyline	2	N/A	N/A	N/A	1		acyline	2	0	0	0	4.89092
ADA	3	-0.469	N/A	N/A	N/A		ADA	3	5.01741	0	0	0
ADAM10	1	N/A	N/A	0	N/A		ADAM10	1	0	0	2.32591	0
ADAM12	1	N/A	0.707	N/A	N/A		ADAM12	1	0	2.4273	0	0
ADAM15	2	N/A	N/A	N/A	1.508		ADAM15	2	0	0	0	6.30782
ADAM17	2	N/A	N/A	N/A	2.813		ADAM17	2	0	0	0	6.21486
ADAMTS1	3	N/A	N/A	-5.534	N/A		ADAMTS1	3	0	0	12.0077	0
ADAMTS18	1	N/A	-1	N/A	2.236		ADAMTS18	1	0	1.61371	0	2.83575
adapalene	3	N/A	N/A	N/A	-2.849		adapalene	3	0	0	0	7.26464
adaphostin	2	N/A	N/A	N/A	-1		adaphostin	2	0	0	0	6.16518
ADCY	1	N/A	N/A	2.121	N/A		ADCY	1	0	0	3.44003	0
ADCY5	2	N/A	1.336	N/A	N/A		ADCY5	2	0	7.74807	0	0
ADCYAP1	2	N/A	N/A	N/A	1.2		ADCYAP1	2	0	0	0	6.30439
ADCYAP1R1	1	N/A	1.732	2	1.414		ADCYAP1R1	1	0	2.81148	2.79936	1.79946
adenine	2	N/A	N/A	-1.265	N/A		adenine	2	0	0	3.99187	0
adenine-riboflavin dinucleotide	3	N/A	N/A	N/A	1.386		adenine-riboflavin dinucleotide	3	0	0	0	7.9335
adenosine	2	N/A	N/A	N/A	1.118		adenosine	2	0	0	0	6.04789
adenosine 2',5'-diphosphate	2	N/A	-1.8	N/A	-1.789		adenosine 2',5'-diphosphate	2	0	4.07294	0	3.29765
adenosine dialdehyde	3	N/A	N/A	N/A	2.236		adenosine dialdehyde	3	0	0	0	6.19031
ADGRE5	3	N/A	3.981	N/A	N/A		ADGRE5	2	0	0	7.136	0
ADGRE5	2	N/A	N/A	3.507	N/A		ADGRE5	3	0	7.23883	0	0
ADI PEG20	2	N/A	3.286	4.005	N/A		ADI PEG20	2	0	6.5432	10.2641	0
ADIPOQ	2	N/A	N/A	N/A	-0.724		ADIPOQ	2	0	0	0	5.96633
ADNP	2	N/A	N/A	N/A	0		ADNP	2	0	0	0	1.95273
ADORA2A	2	N/A	N/A	N/A	0.351		ADORA2A	2	0	0	0	5.9214
ADP	2	N/A	N/A	4.68	2.997		ADP	2	0	0	9.64721	10.1197
ADRA1	2	N/A	4.16	N/A	N/A		ADRA1	1	0	3.07363	1.96754	0
ADRA1	1	N/A	1.732	1.732	N/A		ADRA1	2	0	5.8655	0	0
ADRA2A	2	N/A	N/A	N/A	2.828		ADRA2A	2	0	0	0	5.82874
ADRB	2	N/A	3.938	N/A	N/A		ADRB	2	0	6.95553	0	0
ADRB	1	-0.378	N/A	N/A	N/A		ADRB	1	3.05035	0	0	0
ADRB1	2	1.347	N/A	N/A	2.517		ADRB1	2	4.68954	0	0	6.22301
ADRB1	1	0	N/A	N/A	N/A		ADRB1	1	2.02704	0	0	0
ADRB3	2	N/A	N/A	N/A	1.414		ADRB3	2	0	0	0	5.06075
adrenoceptor	2	N/A	N/A	3.939	N/A		adrenoceptor	2	0	0	9.31727	0
ADTRP	1	N/A	N/A	N/A	1		ADTRP	2	0	0	3.09219	0
ADTRP	2	N/A	N/A	-1.134	N/A		ADTRP	1	0	0	0	1.36377
AEE 788	3	N/A	-5.744	N/A	N/A		AEE 788	3	0	10.0095	0	0
AEE 788	2	-3.138	N/A	N/A	-3		AEE 788	2	4.08034	0	0	7.56418
AFAP1L2	2	N/A	N/A	N/A	1.029		AFAP1L2	2	0	0	0	4.85691
afatinib	3	N/A	-4.569	N/A	N/A		afatinib	3	0	9.06976	0	0
afatinib	2	N/A	N/A	N/A	-3.25		afatinib	2	0	0	0	8.08185
aflibercept	2	N/A	N/A	-2.474	N/A		aflibercept	3	0	0	12.4117	0
aflibercept	3	N/A	N/A	-4.569	N/A		aflibercept	2	0	0	7.32583	0
A-Fos	1	N/A	-1.342	-1.134	N/A		A-Fos	1	0	3.03798	2.67049	0
AFP	2	N/A	N/A	N/A	-3		AFP	3	0	0	0	8.32276
AFP	3	N/A	N/A	N/A	-2.105		AFP	2	0	0	0	6.02513
AFP	1	N/A	0.577	N/A	N/A		AFP	1	0	2.14686	0	0
AG 879	2	N/A	-4.557	N/A	N/A		AG 879	2	0	5.7926	0	0
AGAP2	1	-1	N/A	0.577	0		AGAP2	1	1.29173	0	2.7952	2.41719
AGI-1095	1	N/A	-1.414	-1.414	N/A		AGI-1095	1	0	2.5549	1.81266	0
AGK	2	N/A	N/A	N/A	2.598		AGK	3	0	0	12.0459	0
AGK	3	N/A	N/A	6.627	N/A		AGK	2	0	0	0	6.35949
AGK-BRAF	2	N/A	4.041	4.389	1.877		AGK-BRAF	2	0	5.0192	8.0093	4.61192
agmatine	2	N/A	3.162	N/A	N/A		agmatine	2	0	5.27528	0	0
AGN194204	2	N/A	1.441	N/A	N/A		AGN194204	2	0	5.96574	0	0
AGO2	3	N/A	-0.184	N/A	N/A		AGO2	3	0	6.37954	0	0
agomelatine	3	N/A	N/A	N/A	-2.694		agomelatine	3	0	0	0	4.93596
AGRN	2	N/A	4.727	4.526	3.833		AGRN	2	0	7.51093	10.8912	5.80391
AGT	1	N/A	N/A	4.391	N/A		AGT	1	0	0	6.70636	0
AGTR1	2	N/A	N/A	N/A	3.074		AGTR1	2	0	0	0	9.43751
Agtr1b	2	N/A	3.015	N/A	N/A		Agtr1b	2	0	5.89148	0	0
AGTR2	2	N/A	-2.25	N/A	-1.483		AGTR2	2	0	5.7475	0	5.59149
AHR	2	1.809	N/A	N/A	N/A		AHR	2	4.38641	0	0	0
AICAR	2	N/A	-1.781	N/A	-2.479		AICAR	2	0	8.98352	0	6.45005
AIF1	2	N/A	2.043	N/A	N/A		AIF1	2	0	5.55542	0	0
ajoene	2	N/A	2.782	N/A	1.98		ajoene	2	0	6.01405	0	6.11015
AJUBA	2	N/A	N/A	N/A	3.286		AJUBA	2	0	0	0	6.38356
AK1	2	N/A	N/A	N/A	-1.342		AK1	2	0	0	0	2.44605
AKAP1	2	N/A	2.043	N/A	N/A		AKAP1	2	0	5.27528	0	0
AKAP12	2	N/A	0.632	N/A	N/A		AKAP12	2	0	4.5076	0	0
AKAP13	1	N/A	1.414	N/A	N/A		AKAP13	1	0	1.87344	0	0
AKIP1	2	2	2.53	N/A	N/A		AKIP1	2	3.47181	5.33257	0	0
AKN-028	3	N/A	N/A	-3.434	N/A		AKN-028	3	0	0	10.2964	0
AKR1C3	3	N/A	N/A	N/A	2.979		AKR1C3	3	0	0	0	8.14867
Akt	1	N/A	2.117	N/A	N/A		Akt	1	0	4.95871	0	0
alcohol dehydrogenase	3	N/A	0.896	N/A	N/A		alcohol dehydrogenase	3	0	5.66411	0	0
aldehyde	3	-1.718	-2.352	N/A	N/A		aldehyde	3	5.78399	10.2552	0	0
aldehyde	2	N/A	-0.816	N/A	N/A		aldehyde	2	0	2.41386	0	0
ALDH1A2	2	N/A	3.674	2.38	N/A		ALDH1A2	2	0	4.94222	7.14731	0
ALDH2	1	-2.236	N/A	N/A	-2.236		ALDH2	1	4.64048	0	0	3.52765
ALDH2	2	N/A	N/A	N/A	-2.556		ALDH2	2	0	0	0	5.52433
aldosterone	2	N/A	N/A	N/A	2.91		aldosterone	2	0	0	0	7.03062
Aldosterone-MR	3	2.534	4.733	5.584	N/A		Aldosterone-MR	3	4.4314	10.1299	11.6975	0
Aldosterone-MR	2	N/A	N/A	3.273	N/A		Aldosterone-MR	2	0	0	4.17724	0
alfuzosin	3	N/A	N/A	N/A	-1.835		alfuzosin	3	0	0	0	6.83406
alitretinoin	2	N/A	N/A	N/A	0.518		alitretinoin	2	0	0	0	5.90517
ALKAL2	3	N/A	N/A	N/A	3.302		ALKAL2	3	0	0	0	6.57612
allitinib	3	N/A	-5.22	N/A	N/A		allitinib	2	4.24261	9.09174	11.6204	8.74641
allitinib	2	-2.4	-5.164	-5.209	-2.885		allitinib	3	0	10.1793	0	0
allopurinol	1	N/A	N/A	N/A	2.333		allopurinol	1	0	0	0	2.9539
ALOX12	2	N/A	N/A	N/A	4.608		ALOX12	2	0	0	0	7.32663
Alp	2	-0.5	N/A	N/A	N/A		Alp	2	3.97419	0	0	0
alpha-cyano-4-hydroxycinnamate	2	N/A	N/A	N/A	-0.928		alpha-cyano-4-hydroxycinnamate	2	0	0	0	4.48301
alpha-estradiol	2	2.449	N/A	N/A	2.101		alpha-estradiol	2	4.02788	0	0	7.22686
alpha-methyl dopa	3	N/A	N/A	N/A	2.151		alpha-methyl dopa	3	0	0	0	7.04779
alpha-pinene	3	N/A	N/A	-0.911	-0.308		alpha-pinene	3	0	0	12.7413	7.04449
alpha-tocopherol succinate	2	N/A	N/A	N/A	-0.943		alpha-tocopherol succinate	2	0	0	0	5.2103
alpha-tocotrienol	2	N/A	N/A	-1.859	N/A		alpha-tocotrienol	2	0	0	6.30417	0
alprazolam	3	N/A	N/A	N/A	-3.109		alprazolam	3	0	0	0	6.0119
ALRN-6924	2	N/A	N/A	N/A	-1.134		ALRN-6924	2	0	0	0	2.53469
altiratinib	3	N/A	-4.457	N/A	N/A		altiratinib	3	0	7.06275	0	0
alvespimycin	3	N/A	-5.246	N/A	N/A		alvespimycin	3	0	9.39805	0	0
alvespimycin	2	N/A	N/A	N/A	-1.3		alvespimycin	2	0	0	0	5.68376
alvimopan	2	N/A	N/A	N/A	0.535		alvimopan	2	0	0	0	3.55117
alvocidib	2	N/A	-0.626	N/A	N/A		alvocidib	2	0	6.22484	0	0
amantadine	3	1.768	N/A	N/A	N/A		amantadine	2	0	0	2.89001	2.54521
amantadine	2	N/A	N/A	1.4	0.302		amantadine	3	4.24717	0	0	0
AMBP	2	N/A	N/A	N/A	-3.81		AMBP	2	0	0	0	7.80097
AMD1	2	N/A	N/A	1.64	N/A		AMD1	2	0	0	4.76732	0
AMER1	2	N/A	N/A	5.077	N/A		AMER1	2	0	0	4.47329	0
AMG 714	3	1.671	N/A	N/A	N/A		AMG 714	3	3.49905	0	0	0
amifostine	2	N/A	-0.688	N/A	-1		amifostine	2	0	5.5798	0	5.14657
aminophylline	3	-1.043	N/A	N/A	N/A		aminophylline	3	5.31843	0	0	0
aminoquinuride	2	N/A	2.771	3.351	-0.845		aminoquinuride	2	0	6.55295	7.76765	4.32892
amlodipine	2	N/A	N/A	N/A	-3.063		amlodipine	2	0	0	0	7.3612
ammonium chloride	2	1.213	N/A	N/A	N/A		ammonium chloride	2	3.48096	0	0	0
AMOT	2	N/A	N/A	-3.413	N/A		AMOT	2	0	0	4.85643	0
AMOTL2	2	N/A	N/A	2.546	N/A		AMOTL2	2	0	0	8.86827	0
AMOTL2	1	N/A	N/A	-0.577	N/A		AMOTL2	1	0	0	2.29443	0
amoxapine	2	N/A	N/A	N/A	0		amoxapine	2	0	0	0	1.85024
Ampa Receptor	2	N/A	2.661	2.66	N/A		Ampa Receptor	2	0	7.32183	8.25964	0
ampelopsin	1	N/A	N/A	N/A	0		ampelopsin	1	0	0	0	1.79946
amphetamine	2	N/A	1.378	N/A	2.357		amphetamine	2	0	9.85249	0	7.88167
amphetamine	1	N/A	1.633	N/A	N/A		amphetamine	1	0	2.56545	0	0
anacardic acid	1	0	N/A	N/A	N/A		anacardic acid	1	2.1821	0	0	0
anagrelide	3	N/A	N/A	N/A	0.333		anagrelide	3	0	0	0	5.12944
anastrozole	3	N/A	N/A	N/A	-0.192		anastrozole	3	0	0	0	5.38066
androgen	2	N/A	2.165	N/A	N/A		androgen	2	0	6.77149	0	0
andrographolide	2	N/A	N/A	N/A	0.106		andrographolide	2	0	0	0	6.0864
androstenedione	3	N/A	N/A	N/A	2.979		androstenedione	3	0	0	0	7.97473
androstenedione	2	0.577	N/A	N/A	N/A		androstenedione	2	2.65359	0	0	0
anethole	2	N/A	N/A	N/A	-2.287		anethole	2	0	0	0	5.3501
ANG	2	3.13	N/A	N/A	N/A		ANG	3	0	0	12.1139	0
ANG	3	N/A	N/A	6.364	N/A		ANG	2	5.00629	0	0	0
Angiotensin II receptor type 1	2	N/A	5.078	6.142	2.287		Angiotensin II receptor type 1	2	0	8.80077	12.1937	6.21486
ANGPT1	2	N/A	3.403	N/A	1.756		ANGPT1	2	0	6.22183	0	6.53946
ANGPT1	1	N/A	2.236	N/A	2		ANGPT1	1	0	2.55385	0	2.14221
ANGPT2	2	1.441	N/A	N/A	2.61		ANGPT2	2	4.10222	0	0	9.31015
ANGPTL1	2	N/A	-3.893	-4.359	N/A		ANGPTL1	2	0	6.39199	7.41536	0
ANGPTL3	2	N/A	3.536	N/A	N/A		ANGPTL3	2	0	5.1978	0	0
ANGPTL4	3	0.267	N/A	N/A	2.152		ANGPTL4	3	5.50051	0	0	8.53706
anisomycin	2	N/A	1.612	N/A	2.414		anisomycin	2	0	7.41634	0	6.62636
anisotropine methylbromide	3	N/A	N/A	N/A	-0.671		anisotropine methylbromide	3	0	0	0	7.925
ANLN	1	N/A	N/A	0.632	N/A		ANLN	1	0	0	2.00383	0
annexin A1 peptide (2-26)	2	N/A	4.315	N/A	N/A		annexin A1 peptide (2-26)	2	0	5.06294	0	0
ANO1	3	N/A	N/A	5.913	N/A		ANO1	3	0	0	11.9576	0
ANP32A	2	N/A	N/A	N/A	0		ANP32A	2	0	0	0	4.3848
ANPEP	1	N/A	-1.414	N/A	N/A		ANPEP	1	0	1.4261	0	0
anthracycline	3	N/A	N/A	N/A	0.759		anthracycline	3	0	0	0	6.53966
anthracycline	2	N/A	N/A	N/A	0.577		anthracycline	2	0	0	0	2.27102
anti-benzo(a)pyrene-diol-epoxide	2	N/A	N/A	N/A	2.61		anti-benzo(a)pyrene-diol-epoxide	2	0	0	0	6.42219
antigen	3	N/A	N/A	5.628	N/A		antigen	3	0	0	8.35471	0
antigen	2	2.309	N/A	3.394	N/A		antigen	2	3.91053	0	5.57647	0
antilymphocyte serum	3	N/A	3.669	N/A	2.424		antilymphocyte serum	2	0	2.71384	4.24723	0
antilymphocyte serum	2	N/A	3	2.982	N/A		antilymphocyte serum	3	0	8.24799	0	8.07131
anti-miR-185-5p	1	-1	N/A	N/A	N/A		anti-miR-185-5p	1	1.69376	0	0	0
anti-mir-642a-5p inhibitor	1	N/A	N/A	N/A	1		anti-mir-642a-5p inhibitor	1	0	0	0	1.36377
antipain	3	N/A	N/A	N/A	-1.951		antipain	3	0	0	0	5.71868
ANTXR1	2	N/A	N/A	2.333	N/A		ANTXR1	2	0	0	4.11549	0
ANXA5	2	N/A	-4.23	-4.753	N/A		ANXA5	2	0	6.56607	9.32504	0
Ap2	3	N/A	N/A	-3.348	N/A		Ap2	3	0	0	10.2497	0
AP20187	2	1.789	2.61	N/A	0.457		AP20187	2	4.18003	7.40913	0	6.07303
AP20187	3	N/A	4.648	N/A	N/A		AP20187	3	0	9.76522	0	0
AP20187	1	N/A	-1.732	N/A	N/A		AP20187	1	0	2.60275	0	0
AP32788	3	N/A	-5.601	N/A	N/A		AP32788	2	4.29933	9.02491	11.7895	8.93188
AP32788	2	-2.4	-5.077	-4.959	-2.885		AP32788	3	0	10.2151	0	0
apatinib	2	N/A	N/A	-3.053	N/A		apatinib	2	0	0	4.95796	0
APBB1	3	0.885	N/A	N/A	N/A		APBB1	2	0	0	7.12105	0
APBB1	2	N/A	N/A	2.515	N/A		APBB1	3	4.1677	0	0	0
APC	2	N/A	-4.221	N/A	N/A		APC	2	0	6.31723	0	0
APC-CDC20	3	N/A	-0.619	N/A	N/A		APC-CDC20	3	0	6.43513	0	0
APC-FZR1	3	-1.147	N/A	N/A	N/A		APC-FZR1	3	3.3551	0	0	0
APEX1	1	N/A	2.236	2.333	N/A		APEX1	1	0	2.48553	3.24385	0
APH-1	3	N/A	N/A	N/A	0.778		APH-1	3	0	0	0	5.92965
APH1A	2	N/A	N/A	1.299	1.25		APH1A	2	0	0	11.4495	5.10137
APH1A	1	N/A	N/A	1	N/A		APH1A	1	0	0	2.26571	0
APH1B	2	N/A	N/A	1.306	N/A		APH1B	2	0	0	11.4929	0
API5	2	N/A	4.352	4.417	2.556		API5	2	0	5.92001	9.93778	6.24023
apicidin	1	N/A	N/A	0.378	N/A		apicidin	1	0	0	2.54769	0
apigenin	2	N/A	N/A	N/A	-2.897		apigenin	2	0	0	0	5.73123
aplidine	1	N/A	1.732	N/A	N/A		aplidine	2	0	0	0	5.84863
aplidine	2	N/A	N/A	N/A	3.328		aplidine	1	0	2.42792	0	0
APLN	2	1.291	N/A	N/A	N/A		APLN	2	3.62945	0	0	0
APLP2	2	N/A	N/A	-1.23	-1.5		APLP2	2	0	0	11.4812	5.1952
APOC2	3	N/A	N/A	N/A	2		APOC2	3	0	0	0	6.33352
APOC3	2	N/A	2.414	N/A	N/A		APOC3	2	0	5.06294	0	0
APOE	2	N/A	-0.626	N/A	1.118		APOE	2	0	7.28818	0	7.31563
apogossypolone	2	N/A	4.315	N/A	N/A		apogossypolone	2	0	5.06294	0	0
apomorphine	1	N/A	N/A	1.414	N/A		apomorphine	1	0	0	2.56856	0
APPL	3	N/A	3.355	N/A	N/A		APPL	3	0	5.51121	0	0
APPL2	2	N/A	N/A	2.138	N/A		APPL2	2	0	0	6.02093	0
APR-246	2	N/A	N/A	0.866	1.134		APR-246	2	0	0	11.632	4.92946
APR-246	1	N/A	0	-0.447	N/A		APR-246	1	0	2.75126	2.10212	0
apraclonidine	3	N/A	N/A	N/A	-1.05		apraclonidine	3	0	0	0	5.96033
apratastat	2	N/A	N/A	N/A	0		apratastat	2	0	0	0	3.48413
AR	2	3.255	N/A	N/A	3.508		AR	2	6.48053	0	0	7.92094
AR	1	1.265	N/A	N/A	N/A		AR	1	2.4589	0	0	0
AR-42	2	N/A	N/A	N/A	1		AR-42	2	0	0	0	5.09644
arachidonic acid	2	N/A	1.382	N/A	1.278		arachidonic acid	2	0	6.63047	0	7.79815
ARAF	2	N/A	-0.137	N/A	1.18		ARAF	2	0	6.10095	0	5.994
ARAP1	2	N/A	N/A	4.714	1.347		ARAP1	2	0	0	11.6187	5.8804
ardeparin	2	N/A	N/A	-2.449	N/A		ardeparin	2	0	0	2.44995	0
arecoline	2	N/A	0.632	N/A	N/A		arecoline	2	0	5.33257	0	0
AREG	2	N/A	N/A	N/A	3.674		AREG	2	0	0	0	7.46181
Arf	2	N/A	-0.688	-0.936	-1.386		Arf	2	0	5.61345	11.8007	4.9217
ARF1	2	N/A	N/A	4.457	N/A		ARF1	2	0	0	8.166	0
ARF4	2	N/A	N/A	N/A	2.746		ARF4	2	0	0	0	6.06018
ARFIP1	2	N/A	N/A	-1.886	N/A		ARFIP1	2	0	0	4.30701	0
argatroban	2	N/A	N/A	-4.276	N/A		argatroban	2	0	0	6.56013	0
arginase	3	N/A	N/A	-5.361	-3.666		arginase	3	0	0	11.2697	7.17432
arginine	1	1	N/A	N/A	N/A		arginine	1	2.96241	0	0	0
ARHGAP35	3	N/A	N/A	N/A	-1.854		ARHGAP35	3	0	0	0	5.77474
ARHGAP8/PRR5-ARHGAP8	2	N/A	N/A	4.23	N/A		ARHGAP8/PRR5-ARHGAP8	2	0	0	7.16783	0
ARHGEF12	2	N/A	N/A	N/A	0		ARHGEF12	2	0	0	0	6.52256
ARHGEF16	3	N/A	N/A	N/A	2.376		ARHGEF16	3	0	0	0	5.47505
ARID1B	1	N/A	1.414	N/A	N/A		ARID1B	1	0	2.5549	0	0
aripiprazole	3	N/A	N/A	N/A	-0.988		aripiprazole	3	0	0	0	6.33929
ARNT	3	N/A	N/A	3.697	N/A		ARNT	3	0	0	14.0068	0
ARNT	2	2.191	N/A	3.649	0.243		ARNT	2	3.74071	0	12.6551	5.08016
ARNT	1	N/A	2.121	2.84	N/A		ARNT	1	0	2.97563	3.81945	0
Arnt-Hif1a	3	N/A	N/A	N/A	1.052		Arnt-Hif1a	3	0	0	0	7.56766
ARNTL	2	3.674	N/A	5.042	N/A		ARNTL	2	5.31843	0	9.68914	0
aroclor 1254	2	N/A	N/A	N/A	1.313		aroclor 1254	3	0	0	0	5.95458
aroclor 1254	3	N/A	N/A	N/A	0.365		aroclor 1254	2	0	0	0	5.80549
ARRB1	2	N/A	N/A	N/A	1.031		ARRB1	2	0	0	0	7.38371
ARRB2	2	N/A	N/A	N/A	0.87		ARRB2	2	0	0	0	6.10803
arsenic	2	N/A	N/A	4.281	N/A		arsenic	2	0	0	12.2115	0
arsenic trioxide	1	1.134	N/A	N/A	0.832		arsenic trioxide	1	2.59063	0	0	3.08881
arsenite	1	N/A	N/A	1.604	N/A		arsenite	1	0	0	3.74489	0
ARTN	2	N/A	N/A	N/A	1.286		ARTN	2	0	0	0	5.9393
as-604850	2	N/A	N/A	N/A	-0.354		as-604850	2	0	0	0	4.84808
AS703988	2	N/A	N/A	N/A	-2.714		AS703988	2	0	0	0	3.03637
ASCL2	1	N/A	0	N/A	N/A		ASCL2	1	0	1.69516	0	0
ASGR1	2	N/A	5.217	5.543	2.121		ASGR1	2	0	9.42918	11.8026	5.80851
ASGR2	2	N/A	N/A	3.183	3.307		ASGR2	2	0	0	7.26125	5.10521
ASIP	3	N/A	-2.898	N/A	N/A		ASIP	3	0	6.20357	0	0
ASN007	2	N/A	-1.8	N/A	-1.789		ASN007	2	0	4.11119	0	3.32712
asparaginase	2	N/A	N/A	N/A	2.414		asparaginase	2	0	0	0	4.80022
asparagine	2	N/A	-1.89	N/A	N/A		asparagine	2	0	5.20017	0	0
ASPSCR1-TFE3	1	N/A	0.333	N/A	2.646		ASPSCR1-TFE3	1	0	2.30651	0	1.83579
astaxanthin	2	N/A	N/A	N/A	-0.192		astaxanthin	2	0	0	0	4.24498
astressin 2B	2	N/A	-2.143	N/A	-1		astressin 2B	1	0	0	1.89306	0
astressin 2B	1	N/A	N/A	2	N/A		astressin 2B	2	0	7.91306	0	5.10703
ASTX029	2	N/A	-1.8	N/A	-1.789		ASTX029	2	0	4.11119	0	3.32712
AT13148	2	-2.111	N/A	N/A	N/A		AT13148	2	2.86193	0	0	0
ATE1	2	N/A	N/A	N/A	2.402		ATE1	2	0	0	0	6.42555
ATF2	2	N/A	N/A	N/A	2.832		ATF2	2	0	0	0	7.25415
ATF3	2	N/A	N/A	N/A	-1.238		ATF3	2	0	0	0	5.50852
ATF4	1	3.153	N/A	3.413	3.153		ATF4	1	11.0677	0	6.32251	6.41727
ATF5	2	N/A	N/A	N/A	-0.577		ATF5	2	0	0	0	4.18587
ATF6	2	N/A	3.969	N/A	N/A		ATF6	1	5.01281	0	3.50212	0
ATF6	1	1.89	N/A	1.941	N/A		ATF6	2	0	5.8447	0	0
Atg5	2	N/A	N/A	N/A	-4.226		ATG5	1	0	0	2.34707	0
ATG5	1	N/A	N/A	0	N/A		Atg5	2	0	0	0	6.21152
atipamezole	1	N/A	1.732	1.732	N/A		atipamezole	1	0	3.41735	2.29443	0
ATM	2	N/A	0.907	N/A	0.805		ATM	2	0	7.43557	0	7.15316
ATM/ATR	2	N/A	N/A	N/A	-1		ATM/ATR	3	0	0	11.7505	0
ATM/ATR	3	N/A	N/A	-0.144	N/A		ATM/ATR	2	0	0	0	4.82504
ATP	1	N/A	N/A	N/A	1		ATP	2	0	0	0	6.32809
ATP	2	N/A	N/A	N/A	2.025		ATP	1	0	0	0	2.92372
ATP2A1	2	N/A	N/A	N/A	1.414		ATP2A1	3	0	0	7.30201	0
ATP2A1	1	0	N/A	N/A	N/A		ATP2A1	2	0	0	0	1.79946
ATP2A1	3	N/A	N/A	2.656	N/A		ATP2A1	1	2.72103	0	0	0
ATP2B2	1	0	N/A	N/A	-1.414		ATP2B2	3	0	0	10.6906	0
ATP2B2	3	N/A	N/A	-3.841	N/A		ATP2B2	1	2.46785	0	0	1.79946
ATP2B4	1	-1	N/A	N/A	N/A		ATP2B4	2	0	5.84392	8.29218	0
ATP2B4	2	N/A	-4.082	-3.286	N/A		ATP2B4	1	1.43626	0	0	0
ATP5F1E	3	N/A	N/A	N/A	0		ATP5F1E	3	0	0	0	7.90085
ATPase	2	N/A	N/A	0.839	N/A		ATPase	2	0	0	6.89681	0
ATR	2	N/A	1.375	N/A	0.29		ATR	2	0	7.9217	0	8.7539
atrasentan	3	N/A	N/A	N/A	-1.886		atrasentan	3	0	0	0	9.06011
atrazine	3	N/A	N/A	N/A	0.285		atrazine	3	0	0	0	6.89212
ATRIP	3	N/A	N/A	1.583	N/A		ATRIP	3	0	0	11.916	0
atropine	2	N/A	N/A	N/A	3.042		atropine	2	0	0	0	5.22908
aurintricarboxylic acid	2	N/A	3.183	N/A	N/A		aurintricarboxylic acid	2	0	7.76387	0	0
AURK	1	N/A	N/A	0.632	N/A		AURK	1	0	0	2.00383	0
AURKB	1	N/A	N/A	N/A	1.732		AURKB	2	0	5.9308	0	0
AURKB	2	N/A	-1.118	N/A	N/A		AURKB	1	0	0	0	1.67587
AVEN	3	N/A	N/A	N/A	0.792		AVEN	3	0	0	0	7.85923
AVEN	2	N/A	N/A	N/A	1.667		AVEN	2	0	0	0	2.72424
AVP	2	N/A	N/A	N/A	2.871		AVP	2	0	0	0	9.44712
AVPR1	3	N/A	N/A	N/A	2.157		AVPR1	3	0	0	0	9.68261
AVPR2	2	N/A	2.268	N/A	1.091		AVPR2	2	0	5.68647	0	3.96455
AXIN1	2	N/A	-2.266	N/A	N/A		AXIN1	1	0	4.3073	2.20669	0
AXIN1	1	N/A	-0.816	-0.816	N/A		AXIN1	2	0	6.6735	0	0
axitinib	2	-2.357	-3.618	-4.753	-3.536		axitinib	2	4.24261	6.50965	11.6203	4.06416
AXL	2	N/A	N/A	N/A	2.014		AXL	2	0	0	0	8.24577
AZ-23	2	N/A	-3.781	-4.185	N/A		AZ-23	2	0	6.16455	7.09141	0
AZ-960	3	-2.782	N/A	N/A	-3.746		AZ-960	3	4.79464	0	0	7.09483
AZD0424	2	N/A	-1.732	-1.961	N/A		AZD0424	2	0	3.5618	5.99588	0
AZD1480	3	-3.266	N/A	N/A	N/A		AZD1480	3	4.16823	0	0	0
AZD4205	3	N/A	-3.877	N/A	N/A		AZD4205	3	0	5.27504	0	0
AZD5438	2	N/A	N/A	N/A	1		AZD5438	2	0	0	0	5.18617
AZD5438	1	1	N/A	N/A	N/A		AZD5438	1	1.69376	0	0	0
AZD-7451	3	N/A	N/A	N/A	0.115		AZD-7451	3	0	0	0	5.38925
azetidyl-2-carboxylic acid	1	0.577	N/A	1.89	2		azetidyl-2-carboxylic acid	1	3.10583	0	4.38243	3.43775
azide	1	1	N/A	N/A	N/A		azide	1	1.69376	0	0	0
AZU1	2	N/A	N/A	N/A	1.291		AZU1	2	0	0	0	3.79587
azurin 50-77	2	N/A	N/A	N/A	0.87		azurin 50-77	2	0	0	0	5.28261
Ba2+	2	N/A	N/A	N/A	0.655		Ba2+	2	0	0	0	4.45823
BACE1	2	N/A	-2.582	N/A	-1.021		BACE1	2	0	8.11861	0	6.03279
BACH1	2	N/A	N/A	-4.737	N/A		BACH1	2	0	0	4.72972	0
BACH2	2	N/A	-0.788	-1.143	N/A		BACH2	2	0	6.00973	11.6984	0
BAD	2	N/A	N/A	N/A	-2.082		BAD	2	0	0	0	5.53639
bafilomycin	2	-0.816	N/A	N/A	0		bafilomycin	2	4.10222	0	0	6.17495
bafilomycin A1	2	N/A	N/A	N/A	-0.267		bafilomycin A1	2	0	0	0	8.1122
baicalein	2	N/A	-1.667	N/A	N/A		baicalein	2	0	6.31114	0	0
BANCR	2	N/A	4.902	5.128	1.915		BANCR	2	0	5.81853	9.00678	6.66805
BANP	2	1.257	1.41	N/A	N/A		BANP	2	3.92672	6.14643	0	0
BANP	3	2.626	N/A	N/A	N/A		BANP	3	4.08034	0	0	0
BAP1	1	0	N/A	0	N/A		BAP1	3	0	0	11.5812	0
BAP1	2	N/A	-3.893	-3.938	N/A		BAP1	2	0	6.33768	8.3	0
BAP1	3	N/A	N/A	-4.37	N/A		BAP1	1	1.61846	0	2.20669	0
BAPTA-AM	2	-1.941	-3.429	N/A	-3.517		BAPTA-AM	2	5.01741	8.91669	0	7.28816
BAPTA-AM	1	-0.577	N/A	N/A	N/A		BAPTA-AM	1	1.72715	0	0	0
barasertib	2	N/A	N/A	N/A	-1.386		barasertib	2	0	0	0	4.96036
BARD1	2	N/A	N/A	N/A	-1.066		BARD1	2	0	0	0	5.61902
barium	2	N/A	2.414	2.75	1.225		barium	2	0	5.182	8.03952	4.46423
BARX2	1	N/A	N/A	-1	N/A		BARX2	1	0	0	1.61148	0
basic calcium phosphate crystal	2	N/A	N/A	N/A	4.082		basic calcium phosphate crystal	2	0	0	0	6.45631
BATF	2	N/A	N/A	N/A	-2.746		BATF	3	4.5803	0	0	8.46868
BATF	3	0.412	N/A	N/A	-1.029		BATF	2	0	0	0	5.79468
batimastat	1	N/A	N/A	-1.633	N/A		batimastat	1	0	0	2.44995	0
BAX	2	N/A	N/A	N/A	3.395		BAX	2	0	0	0	5.90613
BAY 38-7271	3	N/A	N/A	N/A	1.913		BAY 38-7271	3	0	0	0	9.63924
BAY K8644	2	3.273	4.542	5.747	2.496		BAY K8644	2	3.59719	10.3628	12.3084	6.93336
bazedoxifene	2	-0.378	N/A	N/A	-0.868		bazedoxifene	2	3.96583	0	0	6.07125
BB-2116	2	-1.964	N/A	N/A	-1.067		BB-2116	1	0	0	2.7952	0
BB-2116	1	N/A	N/A	-1.732	N/A		BB-2116	2	4.67412	0	0	6.38577
BB7	2	N/A	N/A	-1.706	N/A		BB7	2	0	0	3.59555	0
BCAP31	2	1.941	N/A	N/A	N/A		BCAP31	2	3.19434	0	0	0
BCAP31	1	0.577	N/A	N/A	N/A		BCAP31	1	2.37429	0	0	0
BCAR4	2	N/A	3.91	N/A	2.832		BCAR4	2	0	7.3791	0	6.16712
BCAS2	2	N/A	N/A	N/A	1.386		BCAS2	2	0	0	0	4.9801
BCD-115	2	N/A	0.632	0.447	N/A		BCD-115	2	0	3.44805	5.02579	0
BCKDHA	2	N/A	N/A	-1.085	N/A		BCKDHA	2	0	0	11.5812	0
BCKDK	2	N/A	-1	N/A	N/A		BCKDK	2	0	2.11671	0	0
BCL10	2	N/A	N/A	N/A	3.151		BCL10	2	0	0	0	5.23868
BCL2	2	N/A	N/A	N/A	1.222		BCL2	2	0	0	0	5.5082
BCL2L14	2	N/A	-3.13	N/A	N/A		BCL2L14	3	0	0	11.5674	0
BCL2L14	3	N/A	N/A	-5.077	N/A		BCL2L14	2	0	6.42292	0	0
BCL6	2	N/A	-0.483	N/A	N/A		BCL6	2	0	6.6812	0	0
BCR (complex)	2	N/A	N/A	N/A	1.754		BCR (complex)	2	0	0	0	6.19634
BCR-ABL1	1	N/A	1.265	0.775	N/A		BCR-ABL1	1	0	3.9025	3.09295	0
BDC-1001	3	N/A	N/A	N/A	3.761		BDC-1001	3	0	0	0	6.85155
BDKR	2	N/A	N/A	2.722	N/A		BDKR	2	0	0	5.00147	0
BDNF	2	2.236	5.539	N/A	3.697		BDNF	2	4.17882	9.67126	0	9.28425
BDTX-189	3	N/A	-5.547	N/A	N/A		BDTX-189	3	0	10.0095	0	0
BDTX-189	2	-2.4	N/A	N/A	-2.994		BDTX-189	2	4.20262	0	0	8.93188
BECN1	2	N/A	4.924	N/A	N/A		BECN1	2	0	5.92219	0	0
bee venom	2	N/A	-3.333	-2.46	N/A		bee venom	2	0	5.12914	7.56911	0
belvarafenib	2	N/A	-2.837	-3.363	N/A		belvarafenib	2	0	5.28669	5.73892	0
bemcentinib	2	N/A	-3.904	-4.333	N/A		bemcentinib	3	0	9.01793	11.7985	0
bemcentinib	3	N/A	-3.877	-4.476	N/A		bemcentinib	2	0	6.93794	7.86205	0
benalfocin	2	N/A	1	1.342	N/A		benalfocin	2	0	3.1534	2.58332	0
benazepril	2	N/A	0	0	N/A		benazepril	2	0	2.75126	2.91812	0
bendamustine	2	N/A	N/A	N/A	-1.524		bendamustine	2	0	0	0	4.75333
benidipine	2	N/A	-3.962	-3.111	N/A		benidipine	2	0	5.01221	7.86965	0
benzo(a)pyrene	2	N/A	N/A	N/A	2.155		benzo(a)pyrene	2	0	0	0	6.44377
benzo(a)pyrene-3,6-quinone	2	N/A	N/A	N/A	1.677		benzo(a)pyrene-3,6-quinone	2	0	0	0	6.21486
benzo(a)pyrene-7,8-dione	2	N/A	N/A	-3.939	-3		benzo(a)pyrene-7,8-dione	2	0	0	6.76179	5.27414
benzodiazepines	3	-1.671	N/A	N/A	-2.557		benzodiazepines	3	4.09778	0	0	8.08462
benzoquinone	3	N/A	N/A	N/A	0.209		benzoquinone	3	0	0	0	6.21968
benzphetamine	3	N/A	N/A	N/A	2.853		benzphetamine	3	0	0	0	6.38577
benzquinamide	3	N/A	N/A	N/A	-0.768		benzquinamide	3	0	0	0	8.05782
benzyl isothiocyanate	2	N/A	N/A	-0.283	N/A		benzyl isothiocyanate	2	0	0	11.0821	0
berberine	2	N/A	N/A	N/A	-2.06		berberine	2	0	0	0	7.55296
berzosertib	3	N/A	N/A	-1.583	N/A		berzosertib	3	0	0	11.916	0
besonprodil	2	N/A	1.508	2.357	N/A		besonprodil	2	0	2.70037	1.97191	0
Beta ark	2	N/A	-3.773	-3.58	N/A		Beta ark	2	0	6.55201	10.8942	0
Beta Arrestin	2	N/A	2.94	N/A	N/A		Beta Arrestin	2	0	6.77784	0	0
beta-1,3-glucan	2	N/A	N/A	N/A	2.592		beta-1,3-glucan	2	0	0	0	5.69446
beta-estradiol	2	N/A	N/A	5.996	N/A		beta-estradiol	2	0	0	16.5003	0
beta-estradiol	1	2.333	4.298	5.491	1.565		beta-estradiol	1	5.04521	6.79017	14.7409	7.10537
beta-eudesmol	2	N/A	3.795	4.613	N/A		beta-eudesmol	2	0	7.21947	8.45074	0
betaine	1	0	N/A	N/A	N/A		betaine	2	0	5.22601	6.57286	0
betaine	2	N/A	-2.556	-3.048	N/A		betaine	1	1.61846	0	0	0
betamethasone valerate	3	N/A	N/A	N/A	-0.913		betamethasone valerate	3	0	0	0	7.31031
beta-sitosterol	2	N/A	-1.89	N/A	N/A		beta-sitosterol	2	0	5.04008	0	0
betaxolol	2	N/A	N/A	N/A	-0.87		betaxolol	2	0	0	0	4.90671
bethanechol	3	N/A	N/A	N/A	0.671		bethanechol	3	0	0	0	7.925
bevacizumab	3	N/A	-5.797	N/A	-5.462		bevacizumab	2	5.10613	10.539	15.4327	7.76807
bevacizumab	1	N/A	N/A	-0.816	N/A		bevacizumab	1	0	0	2.44995	0
bevacizumab	2	-2.6	-4.303	-6.042	-3.538		bevacizumab	3	0	11.163	0	9.28425
bexarotene	1	N/A	-2.236	-3.333	N/A		bexarotene	1	0	5.55811	5.9061	0
BGB-3245	2	N/A	-1.414	N/A	N/A		BGB-3245	2	0	3.25773	0	0
BHLHA15	1	N/A	N/A	N/A	-0.577		BHLHA15	1	0	0	0	2.27102
BHLHE40	2	N/A	1.461	N/A	N/A		BHLHE40	2	0	5.78099	0	0
BI 811283	2	N/A	N/A	-0.577	-2.449		BI 811283	2	0	0	2.07389	2.08348
BI 847325	2	N/A	-2.524	-3.395	-2.183		BI 847325	2	0	3.8782	6.23996	4.02484
BI 907828	2	N/A	0.688	1.08	0.75		BI 907828	2	0	5.66537	11.9156	5.2276
bicalutamide	2	N/A	N/A	N/A	-1.408		bicalutamide	2	0	0	0	7.26715
bicifadine	2	N/A	1.508	N/A	0.302		bicifadine	2	0	2.4178	0	3.18629
bicuculline	1	N/A	2.828	3.873	N/A		bicuculline	1	0	3.30949	4.4504	0
bicyclol	3	N/A	N/A	N/A	-1.794		bicyclol	3	0	0	0	6.27985
bifeprunox	3	N/A	N/A	N/A	0		bifeprunox	3	0	0	0	6.45161
BIK	3	-1.461	N/A	N/A	-0.57		BIK	3	3.73793	0	0	7.43568
bile acid	2	N/A	N/A	N/A	2.81		bile acid	2	0	0	0	6.61546
bilobalide	1	N/A	N/A	N/A	1.414		bilobalide	1	0	0	0	2.14816
bimatoprost	3	0.333	N/A	N/A	2.363		bimatoprost	3	5.43651	0	0	7.6707
bimiralisib	3	N/A	-2.722	N/A	N/A		bimiralisib	3	0	5.62738	0	0
binimetinib	2	N/A	N/A	N/A	-3.087		binimetinib	2	0	0	0	5.05848
biochanin A	2	N/A	N/A	2.192	N/A		biochanin A	2	0	0	8.89482	0
biperiden	3	N/A	N/A	N/A	-0.671		biperiden	3	0	0	0	7.925
birabresib	3	N/A	N/A	3.584	N/A		birabresib	3	0	0	11.6204	0
birabresib	2	N/A	N/A	0	N/A		birabresib	2	0	0	3.34229	0
birabresib	1	-0.577	N/A	-0.832	N/A		birabresib	1	1.46231	0	2.50899	0
BIRC5	2	N/A	N/A	N/A	2.626		BIRC5	2	0	0	0	6.69924
bisindolylmaleimide I	2	-2.412	-3.413	N/A	-3.746		bisindolylmaleimide I	2	4.61117	7.65955	0	9.0645
bisindolylmaleimide I	1	-0.816	N/A	N/A	-1.155		bisindolylmaleimide I	1	2.83526	0	0	4.42181
bisindolylmaleimide II	2	N/A	N/A	N/A	-3.429		bisindolylmaleimide II	3	0	0	0	6.942
bisindolylmaleimide II	3	N/A	N/A	N/A	-3.021		bisindolylmaleimide II	2	0	0	0	5.34837
bisindolylmaleimide iv	2	N/A	-3.087	N/A	-2.191		bisindolylmaleimide iv	2	0	9.33831	0	9.44712
bisphenol A diglycidyl ether	1	N/A	N/A	0.447	N/A		bisphenol A diglycidyl ether	1	0	0	2.40546	0
bivalirudin	2	N/A	N/A	-3.96	N/A		bivalirudin	2	0	0	5.38559	0
bleomycin	2	N/A	N/A	N/A	1.82		bleomycin	2	0	0	0	7.21485
blonanserin	3	-1.521	N/A	N/A	N/A		blonanserin	3	4.25214	0	0	0
BMF	3	N/A	N/A	N/A	0.905		BMF	3	0	0	0	6.93669
BML-284	1	N/A	N/A	N/A	1.414		BML-284	1	0	0	0	1.79946
BMP2	2	N/A	4.025	N/A	N/A		BMP2	2	0	7.29442	0	0
BMP2K	3	0.728	N/A	N/A	N/A		BMP2K	3	4.266	0	0	0
BMP5	2	N/A	-2.268	N/A	N/A		BMP5	2	0	5.20017	0	0
BMP6	3	N/A	N/A	N/A	0.953		BMP6	3	0	0	0	8.92471
BMPER	2	N/A	N/A	N/A	1.406		BMPER	2	0	0	0	5.32724
BMPR (family)	3	N/A	N/A	N/A	0.663		BMPR (family)	3	0	0	0	5.81972
BMS-566394	2	N/A	-5.578	N/A	-2.994		BMS-566394	2	0	9.25405	0	7.9188
BMS-566394	3	N/A	-5.195	N/A	N/A		BMS-566394	3	0	9.62286	0	0
BMS-599626	3	N/A	-5.22	N/A	N/A		BMS-599626	2	4.24261	9.09174	11.6204	8.74641
BMS-599626	2	-2.4	-5.164	-5.209	-2.885		BMS-599626	3	0	10.1793	0	0
BMS-690514	3	-3.054	-4.975	N/A	N/A		BMS-690514	2	5.31843	9.27194	13.8145	8.76339
BMS-690514	1	N/A	N/A	-3.317	N/A		BMS-690514	1	0	0	4.07115	0
BMS-690514	2	-3	-5.25	-5.578	-2.673		BMS-690514	3	5.57074	9.97325	0	0
BMS-754807	3	N/A	-5.041	N/A	N/A		BMS-754807	2	0	6.68412	8.30341	0
BMS-754807	2	N/A	-3.96	-4.001	N/A		BMS-754807	3	0	9.67126	0	0
BMX	2	N/A	N/A	N/A	2.424		BMX	2	0	0	0	5.84795
BMX	1	N/A	N/A	N/A	0.577		BMX	1	0	0	0	2.1736
BPI-9016M	3	N/A	N/A	N/A	-2.654		BPI-9016M	3	0	0	0	8.93188
BRAF	2	N/A	N/A	N/A	3.266		BRAF	2	0	0	0	7.39192
BRAT1	3	N/A	0.742	N/A	0.805		BRAT1	3	0	7.87907	0	7.50614
BRCA2	1	N/A	N/A	N/A	1.414		BRCA2	1	0	0	0	1.95273
Brd4	3	N/A	N/A	N/A	0		BRD4	1	2.26706	2.50574	3.64201	0
BRD4	1	2.236	2.53	3.273	N/A		Brd4	3	0	0	0	5.28382
BRD7	1	N/A	N/A	0	N/A		BRD7	1	0	0	2.09428	0
brefeldin A	1	-0.577	N/A	N/A	N/A		brefeldin A	1	1.72715	0	0	0
brexpiprazole	3	N/A	N/A	N/A	0.226		brexpiprazole	3	0	0	0	6.53966
brimonidine	2	N/A	3.101	N/A	N/A		brimonidine	2	0	7.13088	0	0
brivanib alaninate	3	N/A	N/A	N/A	-2.741		brivanib alaninate	3	0	0	0	7.9335
BRL 26830	2	N/A	0	-0.905	N/A		BRL 26830	2	0	2.73466	3.59657	0
BRMS1	1	N/A	0	-0.577	N/A		BRMS1	1	0	1.4261	1.53083	0
bromocriptine	2	2.294	N/A	N/A	N/A		bromocriptine	2	4.25691	0	0	0
brompheniramine	3	N/A	N/A	N/A	-0.768		brompheniramine	3	0	0	0	8.05782
bryostatin 1	2	0.48	0.736	N/A	0.878		bryostatin 1	2	3.85997	7.77722	0	8.37273
BSCL2	2	N/A	1.093	N/A	N/A		BSCL2	2	0	5.0038	0	0
BTC	2	N/A	N/A	N/A	3.15		BTC	2	0	0	0	6.58125
BTG1	2	N/A	1.857	N/A	N/A		BTG1	2	0	5.56703	0	0
BTG2	2	0	-1.709	0	N/A		BTG2	2	5.22353	6.59286	10.9895	0
BTK	2	N/A	N/A	N/A	1.269		BTK	2	0	0	0	5.30541
BTN2A2	2	N/A	-2.546	N/A	-1.265		BTN2A2	2	0	7.26977	0	5.77322
BTN3A2	1	-1	N/A	N/A	N/A		BTN3A2	1	1.43626	0	0	0
BUB1B	3	0.378	N/A	N/A	N/A		BUB1B	2	0	0	0	5.05212
BUB1B	2	N/A	N/A	N/A	-1.116		BUB1B	3	4.29238	0	0	0
BUB3	3	N/A	-1.857	N/A	N/A		BUB3	3	0	6.54747	0	0
buclizine	3	N/A	N/A	N/A	-0.329		buclizine	3	0	0	0	7.26544
BUD23	1	N/A	0	N/A	N/A		BUD23	1	0	1.69516	0	0
bufalin	1	N/A	N/A	-0.378	N/A		bufalin	1	0	0	2.54769	0
bunazosin	3	N/A	N/A	N/A	-2.151		bunazosin	3	0	0	0	7.04779
buparlisib	2	N/A	N/A	N/A	0.493		buparlisib	2	0	0	0	4.58043
bupivacaine	2	N/A	N/A	N/A	3		bupivacaine	2	0	0	0	6.8529
buserelin	2	N/A	4.131	N/A	3.647		buserelin	1	0	2.42792	2.26571	2.78455
buserelin	1	N/A	1.732	2	1.732		buserelin	2	0	7.82245	0	5.82594
buspirone	2	N/A	N/A	-1.698	N/A		buspirone	2	0	0	3.24614	0
butylated hydroxyanisol	2	N/A	N/A	1.841	N/A		butylated hydroxyanisol	2	0	0	9.97876	0
butylbenzyl phthalate	2	N/A	N/A	N/A	2.562		butylbenzyl phthalate	2	0	0	0	6.57796
butyric acid	2	-0.137	-3.124	N/A	N/A		butyric acid	2	4.41152	6.08931	0	0
butyrine	1	1	N/A	N/A	N/A		butyrine	1	1.43626	0	0	0
C1GALT1C1	2	N/A	4.11	N/A	N/A		C1GALT1C1	2	0	5.91807	0	0
C1QL1	2	0	N/A	N/A	N/A		C1QL1	2	1.50938	0	0	0
C1QTNF6	2	N/A	-2.268	N/A	N/A		C1QTNF6	2	0	5.22037	0	0
C25-140	2	N/A	N/A	-0.63	-1.225		C25-140	2	0	0	7.00057	4.19146
C5	2	N/A	N/A	N/A	3		C5	2	0	0	0	6.95082
C7	3	-3.402	N/A	N/A	N/A		C7	3	3.4159	0	0	0
C8	3	-3.402	N/A	N/A	N/A		C8	3	3.42007	0	0	0
C8orf76	2	N/A	N/A	N/A	3.904		C8orf76	2	0	0	0	6.89801
Ca2 ATPase	2	N/A	-1.134	N/A	N/A		Ca2 ATPase	2	0	3.10447	0	0
Ca2+	1	N/A	2.524	N/A	N/A		Ca2+	1	0	3.73862	0	0
Ca2+	2	N/A	N/A	N/A	1.497		Ca2+	2	0	0	0	6.46019
CA3	2	N/A	1.941	2.043	N/A		CA3	2	0	3.54681	6.2684	0
CAB39L	2	N/A	0	N/A	N/A		CAB39L	2	0	4.77962	0	0
CABIN1	3	N/A	N/A	N/A	-0.711		CABIN1	3	0	0	0	5.48685
cabozantinib	3	N/A	N/A	-4.651	N/A		cabozantinib	3	0	0	11.489	0
cabozantinib	2	N/A	N/A	-4.903	N/A		cabozantinib	2	0	0	7.85233	0
CACNA2D1	3	N/A	N/A	N/A	3.046		CACNA2D1	3	0	0	0	5.92673
CACNG2	3	N/A	2.885	N/A	N/A		CACNG2	3	0	7.4775	0	0
CADM1	2	N/A	-2.058	N/A	N/A		CADM1	2	0	6.18855	0	0
cadmium chloride	2	N/A	2.325	N/A	N/A		cadmium chloride	2	0	6.19783	0	0
caffeic acid phenethyl ester	2	N/A	N/A	N/A	-2.395		caffeic acid phenethyl ester	2	0	0	0	8.10602
caffeine	2	-1.121	N/A	N/A	0		caffeine	2	4.07488	0	0	6.7497
CALCA	2	N/A	N/A	N/A	2.395		CALCA	2	0	0	0	6.76023
calcimycin	2	N/A	1.943	N/A	3.669		calcimycin	1	4.21126	0	4.45498	0
calcimycin	1	1.414	N/A	1.877	N/A		calcimycin	2	0	6.81469	0	6.70505
Calcineurin A	2	N/A	0.816	N/A	N/A		Calcineurin A	1	0	0	2.23578	0
Calcineurin A	1	N/A	N/A	1.134	N/A		Calcineurin A	2	0	6.6735	0	0
Calcineurin A-Calcineurin B-Runx1	3	N/A	0.743	N/A	2.525		Calcineurin A-Calcineurin B-Runx1	3	0	6.76035	0	8.14483
Calcineurin B	2	N/A	N/A	N/A	3.904		Calcineurin B	2	0	0	0	6.33929
Calcineurin protein(s)	2	N/A	-0.29	N/A	N/A		Calcineurin protein(s)	2	0	7.5374	0	0
Calm1 (includes others)	2	-2.673	N/A	N/A	-0.577		Calm1 (includes others)	2	4.35964	0	0	5.97244
calmidazolium	2	N/A	-2.795	N/A	N/A		calmidazolium	2	0	5.00636	0	0
calmidazolium	1	N/A	-1.732	N/A	N/A		calmidazolium	1	0	2.14686	0	0
Calmodulin	2	N/A	3.108	N/A	N/A		Calmodulin	1	0	4.01574	1.73717	0
Calmodulin	1	N/A	1	0.632	N/A		Calmodulin	2	0	9.10613	0	0
calpain	1	0	N/A	N/A	N/A		calpain	1	1.54339	0	0	0
calphostin C	2	N/A	N/A	N/A	-2.83		calphostin C	2	0	0	0	7.80515
CALR	1	0.577	N/A	N/A	N/A		CALR	1	1.96577	0	0	0
calyculin A	1	N/A	N/A	2.121	N/A		calyculin A	1	0	0	2.89669	0
Camk	2	N/A	N/A	N/A	3.28		Camk	2	0	0	0	4.30288
CAMK2A	2	N/A	4.511	N/A	3.554		CAMK2A	2	0	9.51643	0	10.5582
CAMK2D	2	N/A	N/A	N/A	3.328		CAMK2D	2	0	0	0	5.70939
CAMK2N1	2	N/A	N/A	-4.249	-1.976		CAMK2N1	2	0	0	8.16311	5.11844
CAMK2N2	2	N/A	N/A	N/A	-1.257		CAMK2N2	2	0	0	0	5.4257
CAMK4	2	N/A	3.302	4.371	1.877		CAMK4	2	0	8.0375	9.5579	7.925
CaMKII	2	N/A	4.469	N/A	3.714		CaMKII	2	0	9.97325	0	7.38149
cAMP-dependent protein kinase	2	1.414	3.198	3.446	2.954		cAMP-dependent protein kinase	2	4.57276	8.0828	10.3724	5.10062
CAND1	2	N/A	2.534	N/A	N/A		CAND1	3	0	9.09174	13.1604	8.58673
CAND1	3	N/A	4.361	3.484	2.402		CAND1	2	0	5.91084	0	0
candesartan	2	N/A	-2.566	N/A	-2.517		candesartan	2	0	7.35317	0	6.80482
canertinib	3	N/A	-5.244	N/A	N/A		canertinib	3	0	9.0975	0	0
canertinib	2	N/A	N/A	N/A	-2.84		canertinib	2	0	0	0	7.72258
cangrelor	2	N/A	N/A	-2.394	N/A		cangrelor	2	0	0	6.84634	0
cannabinol	3	N/A	-4.599	N/A	-3.108		cannabinol	3	0	7.15807	0	7.16304
cannabinol	2	N/A	N/A	N/A	-2.535		cannabinol	2	0	0	0	4.76272
canrenoate potassium	3	N/A	N/A	N/A	-3.313		canrenoate potassium	3	0	0	0	7.92195
cantharidin	2	N/A	N/A	N/A	2.077		cantharidin	2	0	0	0	7.97473
capecitabine	3	N/A	N/A	N/A	2.137		capecitabine	3	0	0	0	6.33184
CAPN1	2	N/A	N/A	N/A	-0.593		CAPN1	2	0	0	0	5.42522
capsaicin	2	N/A	N/A	N/A	0		capsaicin	2	0	0	0	5.92258
captopril	1	N/A	N/A	N/A	2.646		captopril	1	0	0	0	2.37617
carbamylcholine	2	2.598	3.208	N/A	3.746		carbamylcholine	1	0	0	3.38796	0
carbamylcholine	1	N/A	N/A	2.714	N/A		carbamylcholine	2	5.67875	9.57706	0	8.93188
carbaryl	2	N/A	N/A	-2.729	N/A		carbaryl	3	0	0	14.1288	0
carbaryl	3	N/A	N/A	-3.242	N/A		carbaryl	2	0	0	10.9262	0
carbetapentane	2	N/A	N/A	N/A	-1.732		carbetapentane	2	0	0	0	2.08545
carbinoxamine	3	N/A	N/A	N/A	-0.768		carbinoxamine	3	0	0	0	8.05782
carbon C 14 dacomitinib	3	N/A	-5.22	N/A	N/A		carbon C 14 dacomitinib	2	4.24261	9.09174	11.6204	8.74641
carbon C 14 dacomitinib	2	-2.4	-5.164	-5.209	-2.885		carbon C 14 dacomitinib	3	0	10.1793	0	0
carbonyl cyanide p-(trifluoromethoxy)phenylhydrazone	2	N/A	1.286	N/A	0.762		carbonyl cyanide p-(trifluoromethoxy)phenylhydrazone	2	0	6.6827	0	6.63419
carbonyl cyanide p-(trifluoromethoxy)phenylhydrazone	1	N/A	N/A	N/A	1.732		carbonyl cyanide p-(trifluoromethoxy)phenylhydrazone	1	0	0	0	2.08545
carboplatin	2	N/A	2.655	N/A	N/A		carboplatin	2	0	7.05451	0	0
carboplatin	1	N/A	N/A	N/A	1.89		carboplatin	1	0	0	0	3.2443
carboxyamido-triazole	2	N/A	-0.822	N/A	N/A		carboxyamido-triazole	2	0	6.16455	0	0
carboxymethylflavin	2	N/A	-3.157	N/A	N/A		carboxymethylflavin	2	0	5.46336	0	0
CARD14	3	N/A	N/A	N/A	3.258		CARD14	3	0	0	0	5.31497
carfilzomib	1	0	N/A	N/A	N/A		carfilzomib	1	1.65969	0	0	0
cariprazine	3	N/A	N/A	N/A	-0.224		cariprazine	3	0	0	0	6.62919
CARM1	2	N/A	0.676	N/A	N/A		CARM1	2	0	7.63782	0	0
carrageenan	2	N/A	3.742	N/A	N/A		carrageenan	2	0	6.02837	0	0
carrageenan	1	N/A	1.89	N/A	N/A		carrageenan	1	0	2.99622	0	0
CASR	2	N/A	1.364	N/A	N/A		CASR	2	0	5.93136	0	0
CAST	2	N/A	-1.342	N/A	-1.231		CAST	3	0	0	11.7747	0
CAST	3	N/A	N/A	-1.869	N/A		CAST	2	0	6.07916	0	5.24701
catalase	2	N/A	-2.252	N/A	N/A		catalase	2	0	6.79017	0	0
catecholamine	2	N/A	2.324	2.414	N/A		catecholamine	2	0	3.49653	4.03312	0
CAV1	2	N/A	N/A	N/A	0.878		CAV1	2	0	0	0	5.3561
CAY10499	3	N/A	N/A	N/A	0.378		CAY10499	3	0	0	0	7.25953
CB-5083	1	0	N/A	N/A	N/A		CB-5083	1	2.584	0	0	0
CBLC	2	-3.128	N/A	N/A	-2.562		CBLC	2	4.10628	0	0	7.32358
Cbp/p300	2	N/A	1.703	N/A	0.47		Cbp/p300	2	0	6.95191	0	5.8061
Cbp/p300-Maf-Nfe2l2	2	3.153	N/A	N/A	N/A		Cbp/p300-Maf-Nfe2l2	2	4.81567	0	0	0
CBS/CBSL	2	N/A	-1.89	N/A	N/A		CBS/CBSL	3	0	0	0	6.63146
CBS/CBSL	3	N/A	N/A	N/A	-0.544		CBS/CBSL	2	0	2.78898	0	0
CBX4	2	N/A	1.508	N/A	N/A		CBX4	2	0	4.86776	0	0
CBX5	2	N/A	2.683	0.457	N/A		CBX5	2	0	3.64826	5.22194	0
CBX5	1	N/A	N/A	-0.243	N/A		CBX5	1	0	0	2.0338	0
CC8490	2	N/A	N/A	-2.578	N/A		CC8490	3	0	0	14.0998	0
CC8490	3	N/A	N/A	-3.146	N/A		CC8490	2	0	0	10.8528	0
CCAR1	1	N/A	1.414	N/A	1.414		CCAR1	1	0	1.5482	0	1.79946
CCAT2	1	N/A	2	N/A	N/A		CCAT2	1	0	2.43894	0	0
CCDC6	3	N/A	N/A	N/A	-2.907		CCDC6	3	0	0	0	6.99489
CCDC6	2	N/A	N/A	N/A	-1.677		CCDC6	2	0	0	0	4.35041
CCDC88B	1	1	N/A	N/A	N/A		CCDC88B	1	1.43626	0	0	0
CCK	2	N/A	N/A	N/A	2.804		CCK	2	0	0	0	7.76807
CCKAR	2	N/A	2.694	N/A	N/A		CCKAR	2	0	5.4266	0	0
CCL	3	N/A	N/A	N/A	2.689		CCL	3	0	0	0	6.43542
CCL15	2	N/A	N/A	N/A	3.501		CCL15	2	0	0	0	5.85869
CCL17	2	N/A	N/A	-1.584	N/A		CCL17	2	0	0	8.67269	0
CCL2	2	N/A	5	N/A	3.622		CCL2	2	0	8.69718	0	7.41831
CCL20	3	N/A	4.922	N/A	N/A		CCL20	3	0	9.53853	0	0
CCL20	2	2.746	N/A	N/A	1.664		CCL20	2	5.33908	0	0	6.77689
CCL4	2	N/A	1.104	N/A	0.943		CCL4	2	0	7.2762	0	7.43444
CCL5	2	N/A	4.885	N/A	3.498		CCL5	2	0	8.33963	0	6.80482
CCN1	2	N/A	N/A	N/A	1.478		CCN1	2	0	0	0	6.76673
CCN2	2	N/A	N/A	N/A	3.286		CCN2	2	0	0	0	6.09966
CCNA1	2	N/A	N/A	0.75	N/A		CCNA1	2	0	0	13.1214	0
CCNA2	2	N/A	N/A	N/A	-0.107		CCNA2	2	0	0	0	7.41259
CCNB1	2	N/A	-0.894	N/A	N/A		CCNB1	2	0	5.5194	0	0
CCND1	1	N/A	N/A	1.976	N/A		CCND1	1	0	0	3.40808	0
CCND3	2	N/A	N/A	1.163	N/A		CCND3	2	0	0	8.11303	0
CCNE1	2	N/A	N/A	N/A	-0.113		CCNE1	2	0	0	0	5.68986
CCNG1	3	N/A	N/A	1.293	N/A		CCNG1	3	0	0	11.5812	0
CCNG1	2	N/A	0.108	0.557	-1.179		CCNG1	2	0	6.41543	11.4495	6.00961
CCNG2	3	2.414	N/A	N/A	N/A		CCNG2	3	5.79036	0	0	0
CCNH	2	N/A	N/A	2.729	N/A		CCNH	2	0	0	7.6156	0
CCNL2	1	N/A	N/A	N/A	-1.414		CCNL2	1	0	0	0	2.41719
CCNT1	1	0	N/A	N/A	N/A		CCNT1	1	2.26965	0	0	0
CCNT2	1	1	N/A	N/A	N/A		CCNT2	1	1.43626	0	0	0
CCR7	2	N/A	N/A	N/A	0.397		CCR7	2	0	0	0	5.9432
CCS	2	1.897	N/A	N/A	N/A		CCS	2	2.62545	0	0	0
CCT239065	2	N/A	-2.837	-3.363	N/A		CCT239065	2	0	5.28669	5.73892	0
CD 437	1	N/A	-2.84	N/A	N/A		CD 437	1	0	2.65519	0	0
CD14	2	N/A	N/A	N/A	4.666		CD14	2	0	0	0	7.04779
CD151	2	N/A	N/A	N/A	4.123		CD151	2	0	0	0	8.46592
Cd2+	2	N/A	N/A	N/A	1.27		Cd2+	2	0	0	0	6.03111
CD244	2	N/A	4.276	N/A	N/A		CD244	2	0	5.66078	0	0
CD27	2	N/A	2.502	N/A	N/A		CD27	2	0	6.36885	0	0
CD274	2	N/A	-1.605	N/A	N/A		CD274	2	0	6.71712	0	0
CD38	2	N/A	4.313	N/A	2.926		CD38	1	3.45742	3.33129	4.24856	0
CD38	1	2.828	3.207	3.402	N/A		CD38	2	0	7.78407	0	7.17597
CD3E	2	N/A	N/A	N/A	4.583		CD3E	2	0	0	0	6.39307
CD40	2	N/A	N/A	N/A	3.575		CD40	2	0	0	0	7.05359
CD40LG	2	N/A	N/A	N/A	2.937		CD40LG	2	0	0	0	7.73846
CD46	2	N/A	3.28	N/A	1.915		CD46	2	0	6.11259	0	4.95903
CD46	1	1.732	N/A	N/A	N/A		CD46	1	2.78322	0	0	0
CD53	2	N/A	1.89	2.252	N/A		CD53	2	0	5.02079	6.06438	0
CD74-NRG1	2	1.886	3.576	3.657	2.714		CD74-NRG1	2	3.17705	8.27927	7.4299	5.94471
CD79A	2	N/A	2.722	N/A	1.769		CD79A	2	0	5.48046	0	5.15849
CD80/CD86	3	1.361	N/A	N/A	N/A		CD80/CD86	3	3.72863	0	0	0
CD81	2	3.402	N/A	N/A	2.324		CD81	2	5.12033	0	0	7.31563
CD9	2	3.13	N/A	N/A	1.809		CD9	2	4.09794	0	0	6.20186
CD93	2	N/A	-0.457	N/A	N/A		CD93	2	0	5.60723	0	0
CD98	3	2.4	N/A	N/A	0		CD98	3	4.16584	0	0	5.54568
CDA	3	N/A	N/A	N/A	-2.654		CDA	3	0	0	0	6.50023
CDC14A	2	N/A	0.453	N/A	1		CDC14A	2	0	5.92909	0	5.02643
CDC14B	2	N/A	0.688	N/A	N/A		CDC14B	2	0	5.47142	0	0
CDC25B	2	N/A	N/A	N/A	-0.556		CDC25B	2	0	0	0	6.77639
cdc25C phosphatase (211-221)	3	N/A	N/A	N/A	-1.192		cdc25C phosphatase (211-221)	3	0	0	0	8.10078
CDC27	3	N/A	N/A	N/A	0.75		CDC27	2	0	0	2.23578	0
CDC27	2	N/A	N/A	-1.134	N/A		CDC27	3	0	0	0	4.80253
CDC2-CDK4-BTG1-CNOT7	3	N/A	N/A	N/A	0.522		CDC2-CDK4-BTG1-CNOT7	3	0	0	0	6.29446
Cdc42	2	N/A	N/A	N/A	1.5		Cdc42	2	0	0	0	6.88176
CDC42BPA	3	1.265	N/A	N/A	N/A		CDC42BPA	3	3.18012	0	0	0
CDC42BPB	3	N/A	N/A	0	N/A		CDC42BPB	3	0	0	1.81266	0
CDK11B	3	N/A	N/A	N/A	3.407		CDK11B	3	0	0	0	7.93909
CDK19	3	N/A	N/A	N/A	3.736		CDK19	2	0	0	5.8175	0
CDK19	2	N/A	N/A	-0.577	N/A		CDK19	1	0	3.04936	4.95739	0
CDK19	1	N/A	-1	-0.688	N/A		CDK19	3	0	0	0	8.54865
CDK2	2	N/A	N/A	N/A	0		CDK2	2	0	0	0	6.02768
CDK2AP1	2	N/A	-1.151	N/A	N/A		CDK2AP1	2	0	4.56877	0	0
CDK5	2	N/A	N/A	N/A	-0.184		CDK5	2	0	0	0	6.24555
CDK5R2	2	N/A	N/A	N/A	1		CDK5R2	2	0	0	0	6.10472
CDK5R2	1	N/A	0	N/A	N/A		CDK5R2	1	0	2.13635	0	0
CDK5RAP3	2	N/A	-2.687	N/A	N/A		CDK5RAP3	2	0	6.63512	0	0
Cdk9 inhibitor II	1	1	N/A	N/A	N/A		Cdk9 inhibitor II	1	1.69376	0	0	0
CDKI AT7519	1	1	N/A	N/A	N/A		CDKI AT7519	1	1.69376	0	0	0
CDKN2A	2	N/A	N/A	N/A	-1.614		CDKN2A	2	0	0	0	5.81585
CDR2	1	N/A	-1.414	N/A	N/A		CDR2	1	0	1.69516	0	0
CEBPD	2	N/A	N/A	4.256	N/A		CEBPD	2	0	0	12.6939	0
cediranib	3	N/A	N/A	-5.557	N/A		cediranib	3	0	0	11.5812	0
CEL	1	N/A	N/A	N/A	1.414		CEL	1	0	0	0	1.95273
CELA2A	2	N/A	N/A	2.294	N/A		CELA2A	2	0	0	4.584	0
celecoxib	2	N/A	N/A	N/A	-2.335		celecoxib	2	0	0	0	6.05609
CELF2	1	N/A	N/A	N/A	-1.414		CELF2	1	0	0	0	2.14816
CENPA	3	N/A	-0.642	N/A	0.104		CENPA	3	0	8.96027	0	6.2316
CEP-1347	2	N/A	N/A	N/A	-3.857		CEP-1347	2	0	0	0	8.58673
CEP-32496	2	N/A	-3.317	N/A	N/A		CEP-32496	2	0	2.54162	0	0
CER1	3	N/A	N/A	N/A	-4.677		CER1	3	0	0	0	6.04916
ceramidase	2	N/A	N/A	-2.828	N/A		ceramidase	2	0	0	2.29622	0
ceramide	2	N/A	N/A	N/A	3.4		ceramide	2	0	0	0	7.92094
ceramide-1-phosphate	2	N/A	-1.807	N/A	N/A		ceramide-1-phosphate	2	0	4.2454	0	0
cerebrolysin	2	N/A	N/A	N/A	1.342		cerebrolysin	2	0	0	0	2.39779
cerivastatin	2	N/A	N/A	N/A	-2.717		cerivastatin	2	0	0	0	6.56265
CERK	2	N/A	N/A	2.655	2.5		CERK	2	0	0	5.5495	3.42319
CERS2	2	N/A	N/A	N/A	1.213		CERS2	1	0	0	1.7465	0
CERS2	1	N/A	N/A	-1	N/A		CERS2	2	0	0	0	4.37173
CERT1	2	N/A	-5.253	-5.212	-3.641		CERT1	2	0	9.53918	11.6081	7.925
ceruletide	1	0	N/A	N/A	N/A		ceruletide	1	1.47704	0	0	0
CETP	1	0.447	N/A	N/A	N/A		CETP	1	4.56578	0	0	0
cetrorelix	3	N/A	N/A	N/A	-2.018		cetrorelix	3	0	0	0	6.30837
cetrorelix	2	N/A	N/A	N/A	-1.093		cetrorelix	2	0	0	0	6.24659
cetuximab	2	-2.746	N/A	N/A	-1.364		cetuximab	2	4.10222	0	0	7.925
cetuximab	3	-3.973	N/A	N/A	N/A		cetuximab	3	4.92957	0	0	0
cevimeline	3	N/A	N/A	N/A	0.671		cevimeline	3	0	0	0	7.925
CG	1	N/A	3.4	4.906	N/A		CG	2	0	8.96317	12.0149	7.91091
CG	2	N/A	3.053	4.035	1.177		CG	1	0	4.81082	9.59055	0
CGA	2	N/A	1.177	1.905	N/A		CGA	2	0	3.93229	4.69562	0
CGA	1	-2.496	0	-1.091	N/A		CGA	1	8.59917	2.83172	4.30883	0
CGB3 (includes others)	3	N/A	N/A	5.767	N/A		CGB3 (includes others)	3	0	0	12.18	0
CGM097	2	N/A	0.688	1.08	0.75		CGM097	2	0	5.66537	11.9156	5.2276
CGP 74514A	1	N/A	N/A	-1.732	N/A		CGP 74514A	1	0	0	2.29443	0
CGS9343B	2	N/A	N/A	-2.496	N/A		CGS9343B	2	0	0	7.12288	0
CH5126766	2	N/A	-2.828	-4.093	-2.985		CH5126766	3	0	10.7452	12.4117	0
CH5126766	3	N/A	-3.209	-4.954	N/A		CH5126766	2	0	6.90638	9.50215	3.99637
CHAD	3	N/A	N/A	6.022	N/A		CHAD	3	0	0	13.001	0
chalcone-24	2	N/A	N/A	N/A	0.784		chalcone-24	2	0	0	0	4.92866
CHCHD2	1	N/A	-1.414	N/A	N/A		CHCHD2	1	0	1.69516	0	0
CHCHD4	2	N/A	N/A	1.914	N/A		CHCHD4	2	0	0	12.7162	0
CHD8	2	N/A	N/A	-0.577	N/A		CHD8	2	0	0	4.79449	0
CHEK	2	N/A	N/A	N/A	1.524		CHEK	2	0	0	0	4.78467
CHEK1	2	N/A	N/A	0.878	0		CHEK1	2	0	0	11.5228	6.14218
CHEK2	2	N/A	N/A	-0.611	-0.894		CHEK2	2	0	0	11.7174	7.29977
chelerythrine	2	-1.622	N/A	N/A	-3.878		chelerythrine	2	4.32116	0	0	8.10602
chelidonine	2	N/A	-2.734	N/A	N/A		chelidonine	1	0	3.41735	2.29443	2.14816
chelidonine	1	N/A	-1.732	-1.732	-1.414		chelidonine	2	0	6.99905	0	0
chemokine	2	N/A	N/A	N/A	2.562		chemokine	2	0	0	0	5.66845
chiauranib	3	N/A	-2.341	N/A	N/A		chiauranib	2	0	0	2.86107	0
chiauranib	2	N/A	N/A	0	N/A		chiauranib	3	0	7.26799	0	0
CHIR-265	2	N/A	-4.619	-4.849	N/A		CHIR-265	3	0	9.40255	11.6503	0
CHIR-265	3	N/A	-4.489	-4.983	N/A		CHIR-265	2	0	7.49813	9.19331	0
CHKA	2	N/A	3.474	N/A	1.234		CHKA	2	0	8.33204	0	5.58264
CHKA	3	N/A	4.576	N/A	N/A		CHKA	3	0	9.62286	0	0
chloral hydrate	2	N/A	N/A	N/A	-1.342		chloral hydrate	2	0	0	0	2.35014
chlordane	3	N/A	N/A	3.242	N/A		chlordane	3	0	0	14.1288	0
chlordane	2	N/A	N/A	2.729	N/A		chlordane	2	0	0	10.9049	0
chlordecone	2	N/A	N/A	1.242	N/A		chlordecone	2	0	0	9.64721	0
chlorhexidine	3	N/A	N/A	N/A	-2.245		chlorhexidine	3	0	0	0	5.73653
chloric acid	3	N/A	-5.004	N/A	-3.578		chloric acid	3	0	9.02491	0	8.58944
chlorocresol	3	N/A	N/A	N/A	3.491		chlorocresol	3	0	0	0	6.7648
chloroquine	2	N/A	N/A	N/A	2.475		chloroquine	2	0	0	0	6.25259
CHMP4C	2	2.53	2.268	N/A	N/A		CHMP4C	2	2.66242	5.35379	0	0
CHMP4C	1	1	1	N/A	N/A		CHMP4C	1	1.69376	1.20531	0	0
CHMP6	2	N/A	N/A	-4.628	N/A		CHMP6	3	0	0	11.9646	0
CHMP6	3	N/A	N/A	-5.928	N/A		CHMP6	2	0	0	11.7375	0
cholesterol	1	0.707	N/A	N/A	N/A		cholesterol	1	2.85994	0	0	0
choline	2	N/A	N/A	N/A	-1.715		choline	2	0	0	0	6.1109
chondroitin sulfate	2	N/A	N/A	N/A	-1.8		chondroitin sulfate	2	0	0	0	5.59272
CHRM1	2	N/A	N/A	N/A	1.1		CHRM1	1	1.95968	3.00816	3.32299	0
CHRM1	1	1.414	2	2.449	N/A		CHRM1	2	0	0	0	6.12067
CHRM2	2	N/A	N/A	N/A	1.861		CHRM2	2	0	0	0	7.03483
CHRM3	2	N/A	N/A	1.886	0.756		CHRM3	2	0	0	6.07815	4.16065
CHRM4	2	N/A	N/A	-1.897	1		CHRM4	2	0	0	4.13845	2.14221
CHRNA1	2	N/A	N/A	2.236	N/A		CHRNA1	2	0	0	4.13813	0
CHRNA3	2	N/A	2.268	N/A	N/A		CHRNA3	2	0	5.20017	0	0
CHRNA4	2	N/A	2.774	2.55	0.632		CHRNA4	2	0	7.49813	8.19211	5.38758
chromium	3	N/A	N/A	2.92	N/A		chromium	3	0	0	4.4281	0
chrysalin	2	N/A	2.414	N/A	N/A		chrysalin	2	0	5.26008	0	0
chrysotile asbestos	1	1.732	N/A	N/A	N/A		chrysotile asbestos	1	2.44951	0	0	0
Chuk-Ikbkb-Ikbkg	2	N/A	1.461	1.549	N/A		Chuk-Ikbkb-Ikbkg	2	0	6.00349	7.48232	0
chymostatin	3	N/A	N/A	N/A	-1.623		chymostatin	3	0	0	0	5.82234
Ciap	3	-2.474	N/A	N/A	N/A		Ciap	3	3.45366	0	0	0
cibacron blue F 3GA	2	N/A	-1.134	N/A	-1.043		cibacron blue F 3GA	2	0	4.54078	0	3.87856
CIC	1	-1.414	-2.646	-2.646	-2		CIC	1	2.02704	7.09722	4.71086	3.58722
CID-2011756	1	-1	N/A	N/A	N/A		CID-2011756	1	1.69376	0	0	0
cilostazol	2	N/A	N/A	N/A	-1.41		cilostazol	2	0	0	0	5.92258
CIMO	3	-3.266	N/A	N/A	N/A		CIMO	3	4.16745	0	0	0
cinacalcet	3	N/A	-0.778	N/A	N/A		cinacalcet	3	0	6.66549	0	0
ciprofloxacin	3	N/A	N/A	5.012	N/A		ciprofloxacin	3	0	0	11.5096	0
cirazoline	2	N/A	N/A	N/A	1.121		cirazoline	2	0	0	0	5.73606
CIRBP	3	N/A	N/A	4.818	N/A		CIRBP	3	0	0	12.9775	0
cisplatin	2	N/A	N/A	1.571	N/A		cisplatin	2	0	0	12.3999	0
cisplatin	1	N/A	N/A	-0.1	N/A		cisplatin	1	0	0	9.71118	0
cis-thiothixene	2	N/A	N/A	-2.496	N/A		cis-thiothixene	2	0	0	2.9564	0
CITCO	3	N/A	N/A	N/A	1.225		CITCO	3	0	0	0	4.44855
CITED1	3	N/A	N/A	3.242	N/A		CITED1	3	0	0	14.1288	0
CITED1	2	N/A	N/A	2.729	N/A		CITED1	2	0	0	10.9049	0
citralva	3	N/A	N/A	4.719	N/A		citralva	3	0	0	11.9659	0
citralva	2	N/A	N/A	4.025	3.413		citralva	2	0	0	7.60157	4.89415
cixutumumab/temsirolimus	2	N/A	-2.414	N/A	N/A		cixutumumab/temsirolimus	2	0	5.40823	0	0
CK1	2	N/A	-0.664	N/A	N/A		CK1	2	0	7.06145	0	0
CK1ε/CK1δ	2	N/A	N/A	-3.92	N/A		CK1ε/CK1δ	2	0	0	7.86719	0
CL 316243	2	N/A	N/A	N/A	1.511		CL 316243	2	0	0	0	5.24216
clarithromycin	2	N/A	N/A	N/A	-1.826		clarithromycin	2	0	0	0	5.18296
clasto-lactacystin beta-lactone	3	N/A	N/A	N/A	0.961		clasto-lactacystin beta-lactone	3	0	0	0	6.98843
CLC	3	2.889	N/A	N/A	N/A		CLC	3	4.96964	0	0	0
CLCN5	3	N/A	N/A	N/A	-2.415		CLCN5	3	0	0	0	5.60051
CLDN7	1	N/A	0	0	-0.707		CLDN7	1	0	2.17079	2.61465	1.82817
CLEC1B	3	N/A	N/A	N/A	2.714		CLEC1B	3	0	0	0	5.7577
clioquinol	1	N/A	N/A	0.447	N/A		clioquinol	1	0	0	2.79207	0
CLOCK	1	N/A	N/A	0.218	N/A		CLOCK	1	0	0	2.94629	0
clomiphene	2	N/A	N/A	1.242	N/A		clomiphene	2	0	0	9.6237	0
clomipramine	2	N/A	3.266	N/A	N/A		clomipramine	2	0	4.89248	0	0
clonidine	3	N/A	N/A	N/A	-1.98		clonidine	3	0	0	0	8.00014
clopidogrel	1	0.816	N/A	1	2.646		clopidogrel	2	4.46249	0	6.11032	3.96726
clopidogrel	2	-1.291	N/A	-1.778	1.633		clopidogrel	1	3.62755	0	3.6734	2.56763
cloprostenol	3	N/A	2.546	N/A	N/A		cloprostenol	3	0	5.78099	0	0
CLU	2	N/A	N/A	N/A	-1.231		CLU	2	0	0	0	5.45415
clusterin antisense oligonucleotide	2	N/A	N/A	N/A	-1		clusterin antisense oligonucleotide	2	0	0	0	2.9539
CNB-001	1	-0.577	N/A	N/A	1.732		CNB-001	1	3.17971	0	0	2.37838
CNGA3	1	0	N/A	0.577	N/A		CNGA3	2	4.56584	0	4.65126	0
CNGA3	2	-0.816	N/A	-0.832	N/A		CNGA3	1	2.46785	0	1.72788	0
CNGB3	1	0	N/A	N/A	N/A		CNGB3	1	2.46785	0	0	0
CNN3	2	N/A	1.8	N/A	1.789		CNN3	2	0	4.11119	0	3.32712
CNR1	2	N/A	N/A	N/A	1.964		CNR1	2	0	0	0	9.53631
CNTN1	2	N/A	1.859	N/A	N/A		CNTN1	2	0	5.58798	0	0
cobalt	2	N/A	N/A	1.028	N/A		cobalt	2	0	0	12.3214	0
cobalt chloride	1	N/A	1.807	2.646	N/A		cobalt chloride	1	0	6.83208	10.0474	0
cocaine	1	N/A	1.886	2.921	2.887		cocaine	1	0	4.71935	3.80178	2.59985
Cofilin	3	N/A	N/A	N/A	2.077		Cofilin	3	0	0	0	6.08249
COL18A1	2	N/A	N/A	N/A	-2.294		COL18A1	2	0	0	0	6.69878
COL4A1	2	2.714	N/A	N/A	N/A		COL4A1	2	2.83058	0	0	0
COL4A3	2	N/A	-3.086	-1.988	N/A		COL4A3	3	4.2308	8.29018	13.7068	0
COL4A3	3	-0.927	-2.495	-2.168	N/A		COL4A3	2	0	6.6812	6.99813	0
COL4A4	3	N/A	N/A	3.385	N/A		COL4A4	3	0	0	10.7756	0
COL4A4	2	N/A	N/A	1.964	N/A		COL4A4	2	0	0	4.24307	0
COL5A3	2	N/A	1.8	N/A	1.789		COL5A3	2	0	4.11119	0	3.32712
colcemid	2	N/A	-0.106	N/A	-0.232		colcemid	2	0	6.73992	0	5.94903
colfosceril palmitate	2	N/A	N/A	N/A	-1.569		colfosceril palmitate	2	0	0	0	4.54588
colistin	1	N/A	0	0.471	N/A		colistin	1	0	2.73918	2.77709	0
collagen	2	N/A	N/A	N/A	3.507		collagen	2	0	0	0	5.99094
Collagen type I (complex)	1	N/A	N/A	N/A	-0.816		Collagen type I (complex)	2	0	0	0	6.40623
Collagen type I (complex)	2	N/A	N/A	N/A	0.442		Collagen type I (complex)	1	0	0	0	2.3484
Collagen type II	3	N/A	N/A	5.364	N/A		Collagen type II	3	0	0	12.2115	0
Collagen type IV	2	N/A	N/A	N/A	1.406		Collagen type IV	2	0	0	0	5.78532
Collagen type VI	2	N/A	3.202	N/A	N/A		Collagen type VI	2	0	5.46336	0	0
Collagen(s)	2	0.378	N/A	N/A	0.246		Collagen(s)	1	3.18081	0	1.88698	0
Collagen(s)	1	-2	N/A	-1.89	N/A		Collagen(s)	2	4.34084	0	0	7.41375
collagenase	1	N/A	2.449	N/A	N/A		collagenase	1	0	3.05611	0	0
COMMD1	1	N/A	-2	-3.162	N/A		COMMD1	1	0	2.18598	5.4506	0
Complement	2	N/A	4.131	3.395	N/A		Complement	2	0	5.0192	7.38513	0
compound 48/80	2	N/A	3.042	N/A	1.976		compound 48/80	2	0	5.52529	0	4.32052
COMT	3	-1.361	N/A	N/A	N/A		COMT	3	4.25252	0	0	0
conivaptan	3	N/A	N/A	N/A	-2.667		conivaptan	3	0	0	0	5.13111
COP I	3	N/A	N/A	N/A	1.463		COP I	3	0	0	0	5.87065
COP1	2	N/A	1.919	N/A	-0.679		COP1	3	0	0	13.1371	0
COP1	3	N/A	N/A	3.482	N/A		COP1	2	0	5.51569	0	6.07597
Cop9 Signalosome	3	-0.868	N/A	N/A	N/A		Cop9 Signalosome	3	5.77202	0	0	0
COPS2	2	N/A	N/A	N/A	0.602		COPS2	2	0	0	0	5.47805
COPS2	3	-1.477	N/A	N/A	N/A		COPS2	3	5.79036	0	0	0
COPS5	2	N/A	N/A	N/A	3.4		COPS5	2	0	0	0	6.37253
COPS6	2	N/A	1.826	N/A	N/A		COPS6	2	0	5.81853	0	0
cordycepin	2	N/A	N/A	N/A	-1.406		cordycepin	2	0	0	0	5.70969
CoREST	3	N/A	N/A	N/A	-2.228		CoREST	3	0	0	0	7.18012
Corticosteroid-GCR	2	N/A	N/A	N/A	1.342		Corticosteroid-GCR	2	0	0	0	4.27867
cortisone	2	2.236	N/A	N/A	N/A		cortisone	2	3.88946	0	0	0
cortistatin A	2	N/A	0.632	0.853	N/A		cortistatin A	2	0	3.06975	5.34472	0
cortodoxone	3	3.357	N/A	N/A	N/A		cortodoxone	3	6.66325	0	0	0
coumermycin	3	2.771	N/A	N/A	4.386		coumermycin	3	4.55078	0	0	6.31729
coumestrol	3	N/A	N/A	3.264	N/A		coumestrol	3	0	0	14.0443	0
coumestrol	2	N/A	N/A	2.735	N/A		coumestrol	2	0	0	9.87107	0
coumestrol	1	N/A	N/A	0	N/A		coumestrol	1	0	0	2.49839	0
CpG ODN D-19	3	3.159	N/A	N/A	3.674		CpG ODN D-19	3	4.08691	0	0	7.3612
CpG oligonucleotide	2	N/A	N/A	N/A	3.222		CpG oligonucleotide	2	0	0	0	6.35326
CR1	3	N/A	0	N/A	N/A		CR1	3	0	6.78443	0	0
CR1L	2	N/A	3.175	N/A	N/A		CR1L	2	0	5.95872	0	0
Cr3	2	N/A	4.128	4.737	N/A		Cr3	2	0	5.90266	10.1824	0
Cr6+	2	N/A	N/A	-0.941	-1.386		Cr6+	2	0	0	11.5615	4.96794
CRABP2	3	N/A	N/A	N/A	-2.458		CRABP2	3	0	0	0	6.78665
Creb	1	0.378	N/A	N/A	N/A		Creb	2	0	9.85263	14.4293	8.10078
Creb	2	N/A	3.258	4.106	3.302		Creb	1	2.35466	0	0	0
CREB1	1	N/A	3.452	4.478	2.746		CREB1	3	0	0	11.5717	5.89213
CREB1	3	N/A	N/A	-0.274	-0.189		CREB1	1	0	7.11805	8.20152	4.24255
CREB3	1	0.577	N/A	0.447	N/A		CREB3	1	2.72884	0	1.64463	0
CREB3L1	1	0.577	N/A	N/A	N/A		CREB3L1	1	2.68667	0	0	0
CREB3L3	2	-1.807	N/A	N/A	N/A		CREB3L3	2	3.37057	0	0	0
CREBZF	1	0	N/A	-0.816	-1.732		CREBZF	3	0	0	8.97421	0
CREBZF	3	N/A	N/A	-2.734	N/A		CREBZF	1	3.73793	0	2.20669	1.73354
CREG1	2	N/A	1.89	N/A	N/A		CREG1	2	0	5.04008	0	0
CREM	1	N/A	1.069	2.268	1.667		CREM	1	0	5.48475	8.5184	3.0149
Crhr	3	N/A	N/A	N/A	3.19		Crhr	3	0	0	0	7.45325
CRK	2	N/A	2.994	N/A	0.832		CRK	2	0	5.43833	0	5.66174
CRK/CRKL	2	N/A	N/A	2.73	N/A		CRK/CRKL	2	0	0	7.05593	0
CRKL	2	N/A	3.906	N/A	N/A		CRKL	2	0	6.50301	0	0
CRLF1	3	2.889	N/A	N/A	N/A		CRLF1	3	4.95984	0	0	0
CRNDE	1	N/A	0.816	0.832	N/A		CRNDE	1	0	2.7931	5.18115	0
crocidolite asbestos	2	N/A	N/A	N/A	2.889		crocidolite asbestos	2	0	0	0	6.58738
CRTC1	1	N/A	N/A	N/A	2		CRTC1	2	0	0	0	4.28185
CRTC1	2	N/A	N/A	N/A	1.414		CRTC1	1	0	0	0	3.18028
CRY2	2	N/A	N/A	0	N/A		CRY2	2	0	0	3.02082	0
CSF1	2	N/A	N/A	4.545	3.182		CSF1	2	0	0	11.6871	7.68377
CSF1R	2	N/A	4.529	N/A	2.621		CSF1R	2	0	7.23879	0	7.85133
CSF2RA	2	N/A	-0.745	N/A	0.507		CSF2RA	2	0	6.50301	0	4.83629
CSF3	2	N/A	3.611	N/A	N/A		CSF3	2	0	7.09256	0	0
CSH1/CSH2	2	N/A	2.268	N/A	N/A		CSH1/CSH2	2	0	4.98034	0	0
CSNK1D	2	N/A	N/A	N/A	-0.549		CSNK1D	2	0	0	0	6.77718
CSNK1G2	3	0.555	N/A	N/A	N/A		CSNK1G2	3	4.42755	0	0	0
CSNK2A2	2	N/A	0.799	N/A	N/A		CSNK2A2	2	0	6.80932	0	0
CSRP3	1	N/A	-1.414	N/A	0		CSRP3	3	0	8.02999	8.26472	0
CSRP3	3	N/A	-0.479	0.781	N/A		CSRP3	1	0	1.5482	0	1.79946
CST5	1	-0.378	N/A	-1.234	0		CST5	2	0	0	5.64253	3.6041
CST5	2	N/A	N/A	-2.887	-0.378		CST5	1	1.78155	0	4.37232	2.77546
CT 52923	2	N/A	-3.893	N/A	N/A		CT 52923	2	0	5.98162	0	0
Ctbp	1	N/A	N/A	0	N/A		Ctbp	1	0	0	1.61148	0
CTCF	1	N/A	N/A	N/A	1		CTCF	1	0	0	0	3.07679
CTDSPL2	2	N/A	N/A	1.134	N/A		CTDSPL2	2	0	0	2.23578	0
CTF1	2	N/A	N/A	N/A	2.81		CTF1	2	0	0	0	6.42368
CTH	1	0	N/A	N/A	N/A		CTH	1	2.1821	0	0	0
CTLA4	2	N/A	N/A	N/A	-1.179		CTLA4	2	0	0	0	6.35332
Ctnna	3	N/A	-2.309	-2.117	N/A		Ctnna	3	0	3.45905	6.30855	0
CTNNA1	1	1	N/A	N/A	N/A		CTNNA1	2	0	0	6.14952	0
CTNNA1	2	N/A	N/A	-1.961	N/A		CTNNA1	1	1.69376	0	0	0
CTNNβ-LEF1	2	N/A	N/A	3.442	N/A		CTNNβ-LEF1	2	0	0	6.27945	0
CTR9	3	N/A	N/A	N/A	1.623		CTR9	3	0	0	0	5.91095
CTR9	1	0	N/A	N/A	N/A		CTR9	1	1.50938	0	0	0
CTSZ	3	N/A	N/A	N/A	-3.726		CTSZ	3	0	0	0	6.7648
CTTN	2	N/A	N/A	N/A	1.474		CTTN	2	0	0	0	6.6848
cucurbitacin B	3	N/A	N/A	N/A	-2.213		cucurbitacin B	3	0	0	0	6.94424
CUDC 101	3	-2.25	-5.431	N/A	N/A		CUDC 101	3	4.31588	9.14548	0	0
CUDC 101	2	N/A	N/A	N/A	-1.722		CUDC 101	2	0	0	0	9.0645
CUEDC2	1	N/A	N/A	1.732	N/A		CUEDC2	1	0	0	2.29443	0
CUL5	3	N/A	-5.171	N/A	N/A		CUL5	3	0	9.27148	0	0
CUL5	2	N/A	N/A	N/A	-2.5		CUL5	2	0	0	0	7.9335
CUL7	2	N/A	N/A	N/A	1.134		CUL7	2	0	0	0	4.85414
curcumin derivative C817	3	-1.372	N/A	N/A	N/A		curcumin derivative C817	3	3.35992	0	0	0
CX3CL1	2	N/A	2.588	N/A	N/A		CX3CL1	2	0	7.98817	0	0
CX3CR1	1	N/A	0.905	0.626	N/A		CX3CR1	1	0	1.65651	1.92361	0
CXCL10	2	N/A	2.646	N/A	1.457		CXCL10	2	0	6.02128	0	6.68517
CXCL12	2	1.871	N/A	N/A	N/A		CXCL12	1	0	0	0	3.37584
CXCL12	1	N/A	N/A	N/A	2.138		CXCL12	2	4.29238	0	0	0
CXCL14	2	2.668	N/A	4.737	N/A		CXCL14	2	5.09122	0	4.61157	0
Cxcl3	2	N/A	4.146	3.812	N/A		Cxcl3	2	0	5.23593	7.35212	0
CXCL5	2	N/A	5.08	5.659	3.841		CXCL5	3	0	0	13.6708	0
CXCL5	3	N/A	N/A	5.311	N/A		CXCL5	2	0	8.23194	11.9304	8.77703
CXCR3	2	N/A	4.007	N/A	2.646		CXCR3	2	0	7.28809	0	7.29977
CXCR4	2	N/A	N/A	N/A	1.411		CXCR4	2	0	0	0	7.92094
CXCR4	1	N/A	N/A	N/A	0		CXCR4	1	0	0	0	2.62206
CYBB	2	2.53	N/A	N/A	0.778		CYBB	2	6.63023	0	0	7.925
cyclic AMP	1	N/A	N/A	2.592	N/A		cyclic AMP	1	0	0	5.74152	0
Cyclin A	3	-0.956	-0.344	N/A	N/A		Cyclin A	2	0	5.82355	0	6.52899
Cyclin A	2	N/A	0.583	N/A	0		Cyclin A	3	4.47012	7.54695	0	0
Cyclin-b-Cdc2	2	N/A	N/A	N/A	0		Cyclin-b-Cdc2	2	0	0	0	3.03931
cyclobenzaprine	3	N/A	N/A	N/A	-2.466		cyclobenzaprine	3	0	0	0	7.37451
cyclomaltodextrin	2	N/A	1.808	N/A	-0.333		cyclomaltodextrin	2	0	4.88211	0	6.20993
cyclopamine	2	N/A	-2.654	-3.351	N/A		cyclopamine	2	0	6.28113	7.9204	0
cyclopentolate	3	N/A	N/A	N/A	-0.671		cyclopentolate	3	0	0	0	7.925
cyclosporin A	2	N/A	N/A	N/A	-1.686		cyclosporin A	2	0	0	0	6.69924
cyn BG60 protein	2	N/A	4.243	4.276	N/A		cyn BG60 protein	2	0	6.56658	9.58635	0
CYP19A1	2	N/A	0.552	N/A	N/A		CYP19A1	2	0	5.94052	0	0
CYP1A2	2	1.604	N/A	N/A	N/A		CYP1A2	3	0	0	12.697	0
CYP1A2	3	N/A	N/A	2.842	N/A		CYP1A2	2	2.70472	0	0	0
CYP2B6	2	N/A	N/A	2.785	2.673		CYP2B6	2	0	0	3.8983	3.85752
CYP2C19	2	N/A	N/A	0	1.897		CYP2C19	2	0	0	4.26477	2.87864
cypermethrin	2	-1.508	N/A	N/A	N/A		cypermethrin	2	2.6118	0	0	0
cyproterone acetate	3	N/A	N/A	1.19	-0.081		cyproterone acetate	3	0	0	14.3018	8.30181
cyproterone acetate	2	-0.209	N/A	0.079	N/A		cyproterone acetate	2	3.10815	0	10.0315	0
CYRIB	2	N/A	N/A	-0.5	N/A		CYRIB	2	0	0	3.97961	0
cysteamine	3	N/A	N/A	N/A	2.025		cysteamine	3	0	0	0	6.88409
cysteinyl-leukotriene	2	N/A	N/A	N/A	2		cysteinyl-leukotriene	2	0	0	0	7.04779
CYTH2	3	N/A	3.288	3.796	N/A		CYTH2	3	0	9.53918	12.4985	0
CYTH2	2	N/A	3.272	3.046	3.838		CYTH2	2	0	5.81853	8.67269	4.88057
cytochalasin B	2	N/A	-2.5	N/A	-1.953		cytochalasin B	2	0	6.1233	0	7.12559
cytokine	2	N/A	N/A	N/A	3.964		cytokine	2	0	0	0	6.13568
D,L-propargylglycine	1	N/A	N/A	N/A	1.414		D,L-propargylglycine	1	0	0	0	2.41719
DAB1	2	N/A	N/A	N/A	0.667		DAB1	2	0	0	0	5.32359
DAB2	2	N/A	N/A	N/A	-1.511		DAB2	2	0	0	0	5.34442
DAB2IP	1	N/A	-1	-0.447	-1.732		DAB2IP	1	0	3.31935	2.79207	2.49808
dabrafenib	2	N/A	-2.837	N/A	N/A		dabrafenib	2	0	4.94657	0	0
dacarbazine	2	N/A	N/A	2.333	N/A		dacarbazine	2	0	0	2.62058	0
dacomitinib	2	N/A	N/A	N/A	-3		dacomitinib	2	0	0	0	7.925
dactolisib	2	N/A	0.985	N/A	3.098		dactolisib	2	0	5.29326	0	6.09489
daidzein	2	N/A	N/A	2.512	N/A		daidzein	2	0	0	10.5057	0
dalfampridine	1	N/A	2.828	3.742	N/A		dalfampridine	1	0	3.02146	3.34016	0
dalteparin	2	N/A	N/A	-2.941	N/A		dalteparin	2	0	0	7.19028	0
damnacanthal	2	N/A	N/A	N/A	-3.434		damnacanthal	2	0	0	0	6.06979
dapiprazole	3	N/A	N/A	N/A	-2.151		dapiprazole	3	0	0	0	7.04779
DAPK3	3	N/A	N/A	N/A	2.331		DAPK3	3	0	0	0	7.3612
daporinad	2	N/A	-1.723	N/A	-2.023		daporinad	2	0	6.91312	0	6.09809
DAPP1	2	N/A	5.24	N/A	2.921		DAPP1	2	0	5.60554	0	5.25932
darifenacin	3	N/A	N/A	N/A	-0.671		darifenacin	3	0	0	0	7.925
darusentan	1	N/A	N/A	N/A	0		darusentan	1	0	0	0	1.95273
dasatinib	2	N/A	N/A	N/A	-3.964		dasatinib	2	0	0	0	8.24577
daunorubicin	2	N/A	N/A	N/A	2.769		daunorubicin	2	0	0	0	6.26276
davunetide	2	N/A	N/A	0	N/A		davunetide	2	0	0	2.45658	0
DAXX	2	-1.581	-0.475	N/A	-0.808		DAXX	3	0	0	11.9196	0
DAXX	3	N/A	N/A	-0.607	N/A		DAXX	2	3.92822	5.62713	0	6.27296
dBET6	3	N/A	0.688	N/A	1.25		dBET6	3	0	5.54732	0	5.11627
DBF4	3	N/A	N/A	N/A	-1		DBF4	3	0	0	0	4.2139
DCBCI0901	2	-1.633	N/A	N/A	N/A		DCBCI0901	2	2.40077	0	0	0
DCK	3	N/A	N/A	N/A	2.02		DCK	3	0	0	0	7.46732
DCTN1-ALK	2	N/A	3.893	4.272	N/A		DCTN1-ALK	2	0	6.56795	7.43659	0
DDIT3	2	N/A	N/A	N/A	-5		DDIT3	2	0	0	0	7.24737
DDIT3	1	N/A	N/A	N/A	-1.508		DDIT3	1	0	0	0	3.72296
DDIT4	2	N/A	N/A	N/A	1.463		DDIT4	2	0	0	0	5.40663
DDT	2	N/A	N/A	2.931	N/A		DDT	2	0	0	11.4431	0
DDX17	3	N/A	N/A	2.969	1.306		DDX17	3	0	0	13.7405	7.87536
DDX17	2	N/A	N/A	2.396	N/A		DDX17	2	0	0	6.32387	0
DDX25	3	N/A	N/A	N/A	0.094		DDX25	3	0	0	0	7.31563
DDX5	3	N/A	N/A	2.94	N/A		DDX5	3	0	0	16.6676	0
DDX5	2	N/A	N/A	1.938	N/A		DDX5	2	0	0	8.73259	0
DDX54	2	-1.134	-1.812	-3.846	N/A		DDX54	2	3.29323	5.26497	14.0068	0
decitabine	2	N/A	N/A	N/A	2.025		decitabine	1	0	0	8.15403	4.48549
decitabine	1	N/A	N/A	0.583	3.893		decitabine	2	0	0	0	8.93188
decursin	2	N/A	N/A	N/A	-0.603		decursin	2	0	0	0	5.63597
deferoxamine	1	N/A	2.524	3.395	N/A		deferoxamine	1	0	4.7585	8.07692	0
dehydroascorbic acid	2	N/A	N/A	N/A	-2.771		dehydroascorbic acid	2	0	0	0	5.59968
delucemine	2	N/A	1.508	2.357	N/A		delucemine	2	0	2.70037	1.97191	0
denatonium benzoate	3	N/A	1.543	N/A	N/A		denatonium benzoate	3	0	6.00243	0	0
deoxycholate	1	0.577	N/A	0.277	N/A		deoxycholate	1	1.72715	0	3.58927	0
dephostatin	2	N/A	0.866	N/A	1.342		dephostatin	2	0	4.72777	0	5.79468
D-erythro-C16-ceramide	2	N/A	3.703	N/A	2.333		D-erythro-C16-ceramide	2	0	5.2912	0	5.00395
DES	2	N/A	N/A	N/A	-1.664		DES	2	0	0	0	6.57298
des-Arg-9 bradykinin	2	N/A	N/A	-3.9	N/A		des-Arg-9 bradykinin	2	0	0	4.79325	0
desipramine	2	N/A	N/A	N/A	-2.832		desipramine	2	0	0	0	8.76107
desmopressin	2	N/A	0.802	N/A	N/A		desmopressin	2	0	5.70399	0	0
desogestrel	2	1.043	N/A	4.163	N/A		desogestrel	3	4.17882	0	14.5747	8.57755
desogestrel	3	1.576	N/A	3.874	1.761		desogestrel	2	3.11635	0	9.34188	0
desoxycorticosterone	2	0.535	N/A	N/A	N/A		desoxycorticosterone	2	2.87241	0	0	0
desvenlafaxine	3	N/A	N/A	N/A	0.365		desvenlafaxine	3	0	0	0	4.74439
DETA-NONOate	2	N/A	-1.234	N/A	-0.834		DETA-NONOate	2	0	6.5432	0	5.73596
dexamethasone	2	N/A	N/A	N/A	1.25		dexamethasone	2	0	0	0	6.42307
dextromethorphan	2	N/A	0.258	N/A	N/A		dextromethorphan	2	0	3.36707	0	0
DGCR8	2	N/A	3.357	N/A	N/A		DGCR8	2	0	5.80933	0	0
DGCR8	1	N/A	0.378	N/A	N/A		DGCR8	1	0	2.74155	0	0
Dgk	2	N/A	N/A	N/A	-1.64		Dgk	2	0	0	0	6.17936
DGKA	2	N/A	N/A	N/A	-0.544		DGKA	2	0	0	0	5.58264
DGKD	2	N/A	N/A	N/A	1.98		DGKD	2	0	0	0	6.20547
DGKH	2	N/A	N/A	N/A	3.272		DGKH	2	0	0	0	5.27896
DGKQ	3	N/A	-0.194	N/A	0.101		DGKQ	3	0	5.57409	0	7.48601
D-glucose	1	-0.5	N/A	2.744	N/A		D-glucose	1	3.67585	0	6.9559	0
di-2-pyridylketone 4-cyclohexyl-4-methyl-3-thiosemicarbazone	1	N/A	N/A	0.577	N/A		di-2-pyridylketone 4-cyclohexyl-4-methyl-3-thiosemicarbazone	1	0	0	2.7952	0
diacerein	1	N/A	N/A	N/A	-1.414		diacerein	1	0	0	0	1.67309
diacylglycerol	2	0.816	N/A	2.905	3.576		diacylglycerol	2	4.5457	0	8.7065	8.22464
diadenosine triphosphate	2	N/A	2.744	N/A	N/A		diadenosine triphosphate	2	0	4.95654	0	0
diallyl disulfide	2	N/A	N/A	3.491	N/A		diallyl disulfide	2	0	0	5.69573	0
DIAPH1	2	N/A	1.622	N/A	1.567		DIAPH1	2	0	4.61435	0	4.56075
dibucaine	3	N/A	N/A	N/A	-2.216		dibucaine	3	0	0	0	6.36874
dibutyl phthalate	2	N/A	N/A	N/A	3.969		dibutyl phthalate	2	0	0	0	5.94201
dibutyryl cGMP	2	N/A	1.715	N/A	N/A		dibutyryl cGMP	2	0	4.29446	0	0
DICER1	2	N/A	N/A	N/A	2.916		DICER1	2	0	0	0	7.62508
dichloroacetic acid	2	N/A	N/A	-2.24	N/A		dichloroacetic acid	2	0	0	11.9113	0
dichlorovinylcysteine	1	N/A	N/A	1.134	N/A		dichlorovinylcysteine	2	0	0	8.83883	0
dichlorovinylcysteine	2	N/A	N/A	-0.798	N/A		dichlorovinylcysteine	1	0	0	2.14007	0
dicyclomine	3	N/A	N/A	N/A	-0.671		dicyclomine	3	0	0	0	7.925
dieldrin	2	N/A	N/A	0.851	N/A		dieldrin	2	0	0	9.61078	0
diethyl pyrocarbonate	2	N/A	N/A	1.069	N/A		diethyl pyrocarbonate	2	0	0	3.34016	0
diethylmaleate	2	N/A	N/A	N/A	-1.622		diethylmaleate	2	0	0	0	4.80442
diethylmaleate	3	-0.816	N/A	N/A	N/A		diethylmaleate	3	4.29427	0	0	0
diethylstilbestrol	2	1.852	N/A	N/A	N/A		diethylstilbestrol	2	4.26049	0	0	0
diethylstilbestrol diphosphate	3	N/A	N/A	3.242	N/A		diethylstilbestrol diphosphate	3	0	0	14.1288	0
diethylstilbestrol diphosphate	2	N/A	N/A	2.729	N/A		diethylstilbestrol diphosphate	2	0	0	10.9262	0
dihematoporphyrin ether	1	N/A	N/A	1	N/A		dihematoporphyrin ether	1	0	0	2.49839	0
dihydrotestosterone	2	N/A	N/A	4.491	N/A		dihydrotestosterone	2	0	0	12.783	0
dilazep	2	N/A	-2.646	-2.673	N/A		dilazep	2	0	2.47614	3.57635	0
dimaprit	3	N/A	N/A	N/A	2.952		dimaprit	3	0	0	0	5.62831
dimethyl sulfoxide	2	N/A	1.063	N/A	N/A		dimethyl sulfoxide	2	0	6.82566	0	0
dimethylnitrosamine	2	N/A	N/A	4.525	N/A		dimethylnitrosamine	2	0	0	5.81097	0
dimetindene	3	N/A	N/A	N/A	-2.018		dimetindene	3	0	0	0	7.44557
dinaciclib	1	0	N/A	N/A	N/A		dinaciclib	1	2.584	0	0	0
dinoprost	2	1.121	3.025	3.79	3.215		dinoprost	2	4.4795	10.0095	11.9156	7.16304
dinoprost	1	N/A	N/A	1.886	N/A		dinoprost	1	0	0	4.89313	0
DIO3	3	N/A	N/A	N/A	-0.29		DIO3	3	0	0	0	6.40186
dioctanoylphosphatidic acid	2	N/A	3.727	N/A	N/A		dioctanoylphosphatidic acid	2	0	5.33306	0	0
dioleoylphosphatidic acid	3	N/A	N/A	N/A	-0.097		dioleoylphosphatidic acid	3	0	0	0	6.90544
diosgenin	2	N/A	N/A	N/A	-0.617		diosgenin	2	0	0	0	5.22694
diosmin	1	N/A	N/A	N/A	1.414		diosmin	1	0	0	0	2.41719
diphenhydramine	3	N/A	N/A	N/A	-0.768		diphenhydramine	3	0	0	0	7.33532
diphenyleneiodonium	2	N/A	N/A	N/A	-3.351		diphenyleneiodonium	2	0	0	0	7.03062
DIRAS1	3	N/A	N/A	N/A	-3.407		DIRAS1	3	0	0	0	5.82371
discodermolide	1	-1	N/A	N/A	-1.414		discodermolide	1	1.43626	0	0	2.84441
Dishevelled	2	N/A	N/A	N/A	1.067		Dishevelled	2	0	0	0	6.38577
disulfiram	2	N/A	N/A	N/A	2.117		disulfiram	2	0	0	0	4.67756
dithiothreitol	1	1	N/A	N/A	N/A		dithiothreitol	1	3.32031	0	0	0
DLG3	3	N/A	N/A	N/A	5.327		DLG3	3	0	0	0	7.01376
DLG4	2	N/A	2.874	N/A	N/A		DLG4	2	0	5.01865	0	0
DL-threo-dihydrosphingosine	2	N/A	N/A	N/A	-1.826		DL-threo-dihydrosphingosine	2	0	0	0	4.88058
DMPK	3	N/A	N/A	0.535	N/A		DMPK	3	0	0	4.52603	0
DMTF1	1	N/A	N/A	0	N/A		DMTF1	2	0	5.67274	11.7461	4.97424
DMTF1	2	N/A	-0.688	-1.01	-1.386		DMTF1	1	0	0	2.79936	0
DNAJ	2	N/A	-0.632	N/A	N/A		DNAJ	2	0	5.13373	0	0
DNAJA1	2	N/A	-1.359	N/A	N/A		DNAJA1	2	0	5.60387	0	0
DNAJB12	1	-1	N/A	N/A	N/A		DNAJB12	1	1.69376	0	0	0
DNAJB6	3	N/A	N/A	N/A	-0.732		DNAJB6	3	0	0	0	5.69446
DNAJC3	3	N/A	N/A	-1.858	-0.724		DNAJC3	3	0	0	12.0469	6.74751
DNA-methyltransferase	2	0.775	1.677	1.767	N/A		DNA-methyltransferase	2	3.17971	6.68116	6.33138	0
DNA-PK	2	N/A	N/A	N/A	0		DNA-PK	2	0	0	0	6.22429
DNM1	2	N/A	2.654	N/A	N/A		DNM1	2	0	5.78099	0	0
DNMT1	2	N/A	N/A	4.053	N/A		DNMT1	2	0	0	7.97156	0
DNMT3A	3	0.392	N/A	N/A	N/A		DNMT3A	3	5.12033	0	0	0
DNMT3B	3	N/A	4.237	N/A	1.96		DNMT3B	3	0	9.05085	0	7.7535
DNMT3B	1	N/A	0.302	N/A	N/A		DNMT3B	1	0	2.27573	0	0
docosahexaenoic acid	2	N/A	N/A	N/A	-0.209		docosahexaenoic acid	2	0	0	0	5.8261
DOK1	2	N/A	N/A	-2.33	-1.833		DOK1	2	0	0	9.77258	6.64413
domoic acid	2	N/A	2.61	N/A	3.015		domoic acid	2	0	6.14245	0	5.37447
donepezil	3	N/A	N/A	N/A	-0.956		donepezil	3	0	0	0	6.64261
DONSON	3	N/A	N/A	1.906	0.503		DONSON	3	0	0	11.7667	6.72286
dopamine	2	N/A	N/A	N/A	4.287		dopamine	2	0	0	0	8.28507
dorsomorphin	2	N/A	-0.928	N/A	-1.782		dorsomorphin	2	0	7.04747	0	7.52791
doxorubicin	1	N/A	2.828	N/A	1.569		doxorubicin	1	0	5.73202	0	4.7695
DPH1	1	N/A	N/A	0	N/A		DPH1	1	0	0	1.81266	0
D-pinitol	2	N/A	-1.414	N/A	N/A		D-pinitol	2	0	5.30964	0	0
DPP-23	1	0	N/A	0.816	0.577		DPP-23	1	1.61846	0	2.20669	1.73354
DPP4	2	N/A	N/A	N/A	-0.146		DPP4	2	0	0	0	5.10229
DPYSL3	2	N/A	N/A	2.191	N/A		DPYSL3	2	0	0	5.70154	0
DRD1	1	N/A	1.732	2	N/A		DRD1	1	0	2.60275	2.49839	0
DRD1/5	3	N/A	N/A	N/A	2.72		DRD1/5	3	0	0	0	6.97332
DRD2	2	1.715	N/A	N/A	0.338		DRD2	2	4.20262	0	0	6.21486
DRD4	3	0	N/A	N/A	-1.486		DRD4	2	0	0	4.76586	0
DRD4	2	N/A	N/A	0.775	N/A		DRD4	3	3.32549	0	0	7.77441
DRD5	2	N/A	2.694	3.201	N/A		DRD5	2	0	6.14043	7.27223	0
droperidol	3	-1.768	N/A	N/A	N/A		droperidol	3	4.35964	0	0	0
drospirenone	2	N/A	N/A	-4.276	N/A		drospirenone	3	0	0	14.6337	0
drospirenone	3	N/A	N/A	-4.859	N/A		drospirenone	2	0	0	10.5553	0
DSCAM	2	N/A	N/A	0.263	1.877		DSCAM	2	0	0	6.44217	4.26939
DSCAM	1	-1	-1.265	-1.414	1.414		DSCAM	1	1.76552	2.96509	3.13146	2.46486
DSCAML1	1	-1.342	-1.732	-1.46	0.707		DSCAML1	1	2.53693	4.41022	6.00665	2.57791
DSG3	2	N/A	N/A	N/A	1.091		DSG3	2	0	0	0	4.11684
DSP	1	N/A	-1	N/A	N/A		DSP	1	0	2.26713	0	0
D-sphingosine	2	1.671	N/A	N/A	-0.372		D-sphingosine	2	4.67412	0	0	7.05804
DST	1	0	N/A	0	N/A		DST	1	3.23818	0	1.81266	0
DTNBP1	2	N/A	2.711	N/A	N/A		DTNBP1	3	0	0	14.7409	0
DTNBP1	3	N/A	N/A	5.105	N/A		DTNBP1	2	0	3.72963	0	0
dulanermin	3	N/A	N/A	N/A	3.349		dulanermin	3	0	0	0	6.84433
DUOX1	3	3.15	N/A	N/A	N/A		DUOX1	3	4.10692	0	0	0
DUSP4	2	N/A	N/A	N/A	-3.96		DUSP4	2	0	0	0	5.29406
DUSP5	1	N/A	N/A	N/A	-1.732		DUSP5	3	0	0	11.5046	0
DUSP5	3	N/A	N/A	-5.62	N/A		DUSP5	1	0	0	0	1.67587
DUSP7	2	N/A	-3.507	N/A	-1.48		DUSP7	2	0	6.05032	0	5.76778
DUSP8	2	N/A	-3.051	N/A	N/A		DUSP8	2	0	5.96225	0	0
DUSP9	2	N/A	N/A	N/A	-1.029		DUSP9	2	0	0	0	4.91849
DVL1	2	N/A	N/A	1.147	N/A		DVL1	2	0	0	10.7	0
dyngo-4a	2	N/A	N/A	N/A	-2.711		dyngo-4a	2	0	0	0	4.75819
DYRK1A	2	N/A	N/A	N/A	-0.981		DYRK1A	2	0	0	0	7.00176
DYRK2	2	N/A	-0.863	N/A	-1.806		DYRK2	2	0	7.27766	0	5.71888
E 6201	2	N/A	N/A	N/A	-2.84		E 6201	2	0	0	0	4.65578
E platinum	2	0	N/A	N/A	N/A		E platinum	2	2.40463	0	0	0
E. coli B4 lipopolysaccharide	2	N/A	N/A	N/A	4.379		E. coli B4 lipopolysaccharide	2	0	0	0	7.94932
E2F2	3	N/A	N/A	N/A	-0.691		E2F2	3	0	0	0	6.2293
E2F3	2	N/A	N/A	N/A	1.886		E2F3	2	0	0	0	5.54417
E2f-Dp1	3	N/A	N/A	N/A	3.459		E2f-Dp1	3	0	0	0	6.74427
E2f-Tfdp1	3	N/A	1.744	N/A	N/A		E2f-Tfdp1	3	0	5.94052	0	0
EAF2	3	N/A	N/A	-4.849	N/A		EAF2	3	0	0	11.5717	0
ecdysterone	3	N/A	N/A	N/A	-1.477		ecdysterone	3	0	0	0	5.16781
echinomycin	1	N/A	-1.732	-2	N/A		echinomycin	1	0	2.03174	1.7465	0
econazole	1	1	N/A	N/A	N/A		econazole	3	0	0	0	5.46069
econazole	3	N/A	N/A	N/A	0.2		econazole	1	1.43626	0	0	0
ECSCR	2	N/A	-1.89	N/A	N/A		ECSCR	2	0	5.27563	0	0
ECT2	2	2.668	N/A	N/A	N/A		ECT2	2	3.59218	0	0	0
EDA	2	2.353	N/A	N/A	3.75		EDA	2	4.1498	0	0	7.77441
EDA2R	2	N/A	N/A	N/A	3.96		EDA2R	2	0	0	0	5.65768
edaravone	1	0	N/A	N/A	N/A		edaravone	1	1.54339	0	0	0
EDEM1	1	0	N/A	N/A	N/A		EDEM1	1	2.92039	0	0	0
EDN1	2	2.673	6.188	7.032	N/A		EDN1	2	5.31843	9.53853	11.8584	0
EDN2	2	N/A	1.8	N/A	1.789		EDN2	2	0	4.11119	0	3.32712
EDN3	2	2.065	N/A	4.121	1.897		EDN3	2	4.20262	0	8.1086	5.95996
EDNRA	2	N/A	N/A	N/A	1.061		EDNRA	2	0	0	0	4.69038
EDNRB	2	N/A	N/A	N/A	2.449		EDNRB	2	0	0	0	6.56335
EEF2K	2	N/A	-1.89	N/A	N/A		EEF2K	1	0	0	2.29443	0
EEF2K	1	N/A	N/A	1.732	N/A		EEF2K	2	0	5.27563	0	0
eflornithine	2	N/A	N/A	N/A	1.286		eflornithine	2	0	0	0	6.42307
EFNA3	1	N/A	-1.342	N/A	N/A		EFNA3	1	0	1.77358	0	0
EFNA4	1	N/A	-1.342	N/A	N/A		EFNA4	1	0	1.77358	0	0
EFNA5	2	-2.5	N/A	N/A	N/A		EFNA5	2	4.32954	0	0	0
EFNB	2	N/A	0.707	N/A	N/A		EFNB	2	0	2.88514	0	0
EGF	2	N/A	N/A	6.037	N/A		EGF	2	0	0	11.7809	0
EGF	1	N/A	N/A	4.185	N/A		EGF	1	0	0	8.05036	0
EGFR	2	N/A	5.277	5.885	4.138		EGFR	2	0	8.9675	11.8499	8.45669
EGFR	1	2.496	4.333	4.542	1.177		EGFR	1	4.01935	8.80059	11.4625	5.66428
EGFR ligand	3	N/A	5.465	6.915	N/A		EGFR ligand	3	0	9.46723	12.3029	0
EGFR ligand	2	3	N/A	5.814	3.787		EGFR ligand	2	4.03668	0	12.1294	8.99501
Egfr-Erbb2	2	N/A	N/A	N/A	2.994		Egfr-Erbb2	2	0	0	0	7.78972
EGLN	1	N/A	-2.673	-2.043	N/A		EGLN	1	0	3.14978	4.31833	0
EGR1	1	N/A	N/A	2.556	0		EGR1	1	0	0	4.79382	4.11305
EGR4	1	N/A	N/A	0.577	N/A		EGR4	2	0	0	2.0641	0
EGR4	2	N/A	N/A	0	N/A		EGR4	1	0	0	1.53083	0
EHMT1	1	N/A	N/A	N/A	2.646		EHMT1	2	0	0	0	5.59441
EHMT1	2	N/A	N/A	N/A	2.183		EHMT1	1	0	0	0	1.79428
Eif2	3	N/A	5.317	4.909	N/A		Eif2	3	0	6.53466	10.918	0
EIF2A	2	N/A	N/A	2.557	N/A		EIF2A	2	0	0	7.02477	0
EIF2AK4	1	N/A	N/A	N/A	1.342		EIF2AK4	2	0	0	0	5.35934
EIF2AK4	2	N/A	N/A	N/A	1.543		EIF2AK4	1	0	0	0	2.77266
EIF3	3	N/A	2.335	3.157	N/A		EIF3	3	0	6.00707	7.98238	0
EIF3F	2	N/A	N/A	-1.512	N/A		EIF3F	2	0	0	4.39903	0
EIF4B	1	N/A	N/A	0	N/A		EIF4B	1	0	0	1.81266	0
EIF4E	1	N/A	3.207	N/A	N/A		EIF4E	2	0	6.06101	7.42106	4.92001
EIF4E	2	N/A	0.781	-0.108	0.174		EIF4E	1	0	2.90764	0	0
Eif4ebp	3	N/A	N/A	N/A	-0.714		Eif4ebp	3	0	0	0	5.12184
EIF4G2	2	N/A	3.71	N/A	N/A		EIF4G2	2	0	4.86346	0	0
EIF5A	1	N/A	N/A	N/A	-1.414		EIF5A	1	0	0	0	1.95273
elaidic acid	2	N/A	N/A	N/A	1.095		elaidic acid	2	0	0	0	6.25737
ELANE	2	N/A	N/A	N/A	3.488		ELANE	2	0	0	0	7.93909
ELF4	3	-0.728	N/A	N/A	N/A		ELF4	2	0	0	3.49107	0
ELF4	1	N/A	N/A	1.265	N/A		ELF4	1	0	0	3.14612	0
ELF4	2	N/A	N/A	0.905	N/A		ELF4	3	4.18059	0	0	0
ELK1	3	N/A	2.5	N/A	3.309		ELK1	2	3.74122	4.42797	5.98612	5.65713
ELK1	2	3.357	3.656	4.714	3.536		ELK1	3	0	5.94995	0	6.38769
ELL2	1	1.732	N/A	N/A	N/A		ELL2	1	1.69376	0	0	0
ellagic acid	2	N/A	N/A	N/A	-2.333		ellagic acid	2	0	0	0	9.03634
ELOB	3	-1	N/A	N/A	0.264		ELOB	3	4.04465	0	0	7.925
ELOB	2	-0.378	N/A	N/A	N/A		ELOB	2	2.99415	0	0	0
ELOC	3	-1.54	N/A	N/A	0.43		ELOC	3	3.76213	0	0	7.40986
emetine	2	N/A	0.539	N/A	-0.816		emetine	2	0	5.49707	0	4.0703
EML1-ABL1	3	N/A	N/A	5.357	N/A		EML1-ABL1	3	0	0	11.8496	0
EML4-ALK	2	N/A	N/A	N/A	1.677		EML4-ALK	2	0	0	0	5.69446
emodin	2	N/A	N/A	N/A	-4.051		emodin	2	0	0	0	7.29977
enalapril	1	N/A	N/A	N/A	1.134		enalapril	3	0	5.88716	11.6473	7.28816
enalapril	2	N/A	1.5	0	0.535		enalapril	2	0	5.50797	7.10193	5.20468
enalapril	3	N/A	-0.488	-0.676	0.612		enalapril	1	0	0	0	3.19844
encorafenib	2	N/A	-2.449	-3.015	N/A		encorafenib	3	0	9.02491	12.3029	0
encorafenib	3	N/A	-3.523	-4.932	N/A		encorafenib	2	0	6.31519	7.03644	0
Endophilin	3	N/A	N/A	N/A	-2.558		Endophilin	3	0	0	0	7.50343
endosulfan	2	N/A	N/A	1.168	N/A		endosulfan	2	0	0	9.40672	0
Endothelin	2	N/A	N/A	N/A	2.75		Endothelin	2	0	0	0	5.90491
endothelin receptor	2	N/A	1.89	N/A	N/A		endothelin receptor	2	0	4.09592	0	0
enoximone	3	N/A	N/A	N/A	0.333		enoximone	3	0	0	0	5.46444
ENPP1	3	N/A	N/A	N/A	-3.806		ENPP1	3	0	0	0	7.24242
ENPP2	2	N/A	-2.268	N/A	N/A		ENPP2	2	0	5.26008	0	0
ENTPD5	3	N/A	N/A	-3.093	N/A		ENTPD5	3	0	0	11.7067	0
EOMES	1	N/A	N/A	N/A	0		EOMES	1	0	0	0	2.11829
EPAS1	1	N/A	3.3	3.015	N/A		EPAS1	1	0	5.83459	13.1859	0
EPCAM	1	N/A	-0.816	0	1		EPCAM	1	0	3.7193	4.63816	2.31923
EPGN	2	2.236	N/A	N/A	1.761		EPGN	2	4.79464	0	0	6.07181
Eph Receptor	2	N/A	N/A	-1.202	-2.263		Eph Receptor	2	0	0	7.43659	6.86594
EPHA2	2	2.353	3.153	N/A	2.066		EPHA2	2	3.73793	5.37421	0	5.69147
EPHA4	2	2.324	N/A	N/A	N/A		EPHA4	2	3.52253	0	0	0
Ephb dimer	2	N/A	1.698	N/A	N/A		Ephb dimer	2	0	3.96554	0	0
EPHB1	2	N/A	4.503	N/A	N/A		EPHB1	1	0	0	2.58332	0
EPHB1	1	N/A	N/A	2.236	N/A		EPHB1	2	0	7.40468	0	0
EPHB2	2	N/A	-3	N/A	N/A		EPHB2	2	0	6.1568	0	0
EPO	2	N/A	N/A	6.065	N/A		EPO	2	0	0	10.5084	0
epothilone B	3	N/A	N/A	N/A	1.035		epothilone B	3	0	0	0	6.08726
EPS8	2	N/A	3.429	4.001	N/A		EPS8	2	0	6.79842	9.11869	0
eptifibatide	2	N/A	N/A	N/A	0.756		eptifibatide	2	0	0	0	4.16065
ERBB	2	N/A	N/A	N/A	3.693		ERBB	2	0	0	0	8.56357
ERBB2	2	1.511	4.296	N/A	N/A		ERBB2	1	2.92768	4.93144	7.02953	4.76863
ERBB2	1	1.069	3.452	3.092	3.182		ERBB2	2	4.09794	7.01677	0	0
ERBB3	2	N/A	N/A	5.634	4.281		ERBB3	2	0	0	12.1139	6.00284
ERBB3	1	N/A	0.832	1.706	N/A		ERBB3	1	0	4.21775	4.04007	0
EREG	2	N/A	N/A	N/A	3.693		EREG	2	0	0	0	8.83608
ergocalciferol	2	-0.832	N/A	N/A	N/A		ergocalciferol	2	2.77653	0	0	0
ERK	1	N/A	4.025	3.703	N/A		ERK	1	0	4.80859	7.08239	0
erlotinib	2	N/A	N/A	N/A	-3.394		erlotinib	2	0	0	0	6.60564
ERN1	1	2.333	N/A	2.982	N/A		ERN1	1	5.01741	0	3.03983	0
ERN2	2	N/A	N/A	0.632	N/A		ERN2	2	0	0	3.14612	0
ERN2	1	0	N/A	-0.577	N/A		ERN2	1	2.584	0	1.96754	0
ERRFI1	2	N/A	N/A	N/A	-2.813		ERRFI1	2	0	0	0	6.10472
ERVW-1	2	N/A	N/A	N/A	-0.855		ERVW-1	2	0	0	0	5.20753
ERVW-1	1	0	N/A	N/A	N/A		ERVW-1	1	1.57988	0	0	0
esomeprazole magnesium	3	N/A	N/A	-0.156	-2.4		esomeprazole magnesium	3	0	0	5.78017	6.02813
ESR1	2	0.927	N/A	3.021	1.229		ESR1	2	4.12974	0	13.6216	7.68208
ESR1	1	N/A	N/A	2.494	N/A		ESR1	1	0	0	6.18566	0
ESR2	1	N/A	N/A	1.414	N/A		ESR2	1	0	0	8.40355	0
ESRRA	2	N/A	3.538	N/A	N/A		ESRRA	3	0	8.77752	0	0
ESRRA	3	N/A	2.639	N/A	N/A		ESRRA	2	0	6.09301	0	0
ESRRB	3	N/A	N/A	N/A	-0.973		ESRRB	3	0	0	0	7.8361
esterified estrogens	3	N/A	N/A	3.242	N/A		esterified estrogens	3	0	0	14.1288	0
esterified estrogens	2	N/A	N/A	2.729	N/A		esterified estrogens	2	0	0	10.9262	0
estradiol 17beta-cypionate	2	N/A	N/A	2.053	N/A		estradiol 17beta-cypionate	2	0	0	9.88722	0
estradiol acetate	3	N/A	N/A	3.242	N/A		estradiol acetate	3	0	0	14.1288	0
estradiol acetate	2	N/A	N/A	2.729	N/A		estradiol acetate	2	0	0	10.9262	0
estradiol benzoate	2	2.324	N/A	N/A	N/A		estradiol benzoate	2	3.38629	0	0	0
estradiol valerate	2	N/A	N/A	1.89	N/A		estradiol valerate	2	0	0	10.279	0
estramustine phosphate	3	N/A	N/A	3.242	N/A		estramustine phosphate	3	0	0	14.1288	0
estramustine phosphate	2	N/A	N/A	2.729	N/A		estramustine phosphate	2	0	0	10.9262	0
estrogen	1	N/A	N/A	N/A	1		estrogen	1	0	0	0	3.34961
estrogen	2	-0.14	N/A	N/A	N/A		estrogen	2	3.94053	0	0	0
estrogen receptor	2	N/A	N/A	N/A	1.387		estrogen receptor	1	0	0	6.43662	5.1202
estrogen receptor	1	N/A	N/A	-0.926	-0.229		estrogen receptor	2	0	0	0	6.6848
estrone	2	1.512	N/A	4.063	N/A		estrone	2	3.34799	0	9.32119	0
estrone sulfate	3	N/A	N/A	N/A	0.889		estrone sulfate	3	0	0	0	7.78972
etarotene	3	N/A	-4.389	-5.488	N/A		etarotene	3	0	6.48144	9.77751	0
ethanol	2	N/A	N/A	N/A	3.212		ethanol	2	0	0	0	6.81014
ETHE1	1	N/A	N/A	N/A	1.414		ETHE1	2	0	0	11.5812	4.9801
ETHE1	2	N/A	N/A	1.085	1.386		ETHE1	1	0	0	0	1.95273
ethionine	1	N/A	N/A	N/A	2.236		ethionine	1	0	0	0	2.35014
ethosuximide	2	N/A	0	N/A	N/A		ethosuximide	2	0	6.01133	0	0
ethoxyquin	3	N/A	N/A	N/A	1.668		ethoxyquin	3	0	0	0	6.33929
ethylene glycol tetraacetic acid	1	-0.577	N/A	N/A	N/A		ethylene glycol tetraacetic acid	1	2.0807	0	0	0
ethylenediaminetetraacetic acid	2	N/A	-3.015	N/A	N/A		ethylenediaminetetraacetic acid	2	0	5.16307	0	0
ethynodiol diacetate	2	1.043	N/A	4.163	N/A		ethynodiol diacetate	3	4.18059	0	14.5807	8.58652
ethynodiol diacetate	3	1.576	N/A	3.874	1.761		ethynodiol diacetate	2	3.12513	0	9.41291	0
etonogestrel	2	1.043	N/A	4.163	N/A		etonogestrel	3	4.18059	0	14.5807	8.58652
etonogestrel	3	1.576	N/A	3.874	1.761		etonogestrel	2	3.12513	0	9.41291	0
etoposide	2	1.18	N/A	2.718	1.945		etoposide	2	4.32342	0	12.541	10.1586
etretinate	1	N/A	-1.414	N/A	N/A		etretinate	1	0	1.5482	0	0
ETS2	3	N/A	N/A	N/A	-1.091		ETS2	3	0	0	0	6.69924
ETS-ELK1	2	N/A	2.646	3.051	N/A		ETS-ELK1	2	0	2.69449	3.41677	0
ETV4	3	1.134	N/A	2.986	2.109		ETV4	3	4.66568	0	10.3928	7.83762
ETV4	2	1.897	N/A	2.661	N/A		ETV4	2	2.88584	0	5.93071	0
ETV6-FGFR3	2	N/A	N/A	N/A	0.816		ETV6-FGFR3	2	0	0	0	6.24023
ETV6-RUNX1	2	N/A	-3.244	N/A	N/A		ETV6-RUNX1	2	0	5.22436	0	0
ETV6-RUNX1	1	N/A	-1.147	N/A	N/A		ETV6-RUNX1	1	0	3.10819	0	0
Evans Blue	2	1.342	2.626	N/A	1.982		Evans Blue	2	3.63023	7.67081	0	4.95223
Evans Blue	3	N/A	5.05	N/A	N/A		Evans Blue	3	0	9.64201	0	0
EWSR1-FLI1	1	N/A	0.378	0.5	N/A		EWSR1-FLI1	1	0	1.85724	3.32637	0
exendin(9-39) amide	2	N/A	0	N/A	2.03		exendin(9-39) amide	2	0	6.54117	0	6.10269
EXOC5	2	N/A	-4.041	-4.131	N/A		EXOC5	2	0	4.83158	7.60977	0
EZH2	2	N/A	2.566	N/A	N/A		EZH2	2	0	6.87602	0	0
EZR	2	2.6	N/A	N/A	1.483		EZR	2	4.03668	0	0	5.56306
EZR	1	1.732	N/A	N/A	N/A		EZR	1	2.24213	0	0	0
F10	2	N/A	N/A	N/A	-0.146		F10	1	0	0	2.24712	0
F10	1	N/A	N/A	2.236	N/A		F10	2	0	0	0	5.1115
F2	1	N/A	N/A	4.32	N/A		F2	1	0	0	4.86685	0
F2R	2	N/A	N/A	N/A	4.081		F2R	1	0	0	3.4707	3.64784
F2R	1	N/A	N/A	2.065	0.632		F2R	2	0	0	0	8.52188
F2RL2	3	N/A	3.157	N/A	N/A		F2RL2	3	0	5.90182	0	0
F2RL3	1	N/A	1.414	N/A	N/A		F2RL3	1	0	1.87344	0	0
F3	1	N/A	N/A	2.496	N/A		F3	1	0	0	3.0996	0
F3-F7	2	3.441	N/A	5.584	N/A		F3-F7	2	4.92957	0	11.5771	0
F5	3	N/A	N/A	-1.414	N/A		F5	3	0	0	6.22649	0
F7	1	N/A	N/A	2.324	N/A		F7	1	0	0	6.02444	0
F8	2	N/A	3.411	3.429	N/A		F8	2	0	4.39991	5.63076	0
F9	3	N/A	N/A	N/A	1.162		F9	2	0	2.81864	6.22257	0
F9	2	N/A	3	2.985	N/A		F9	3	0	0	0	5.35835
FAF2	2	N/A	N/A	N/A	1.265		FAF2	2	0	0	0	3.06667
FAIM	1	-1	N/A	N/A	N/A		FAIM	1	1.43626	0	0	0
FAM120A	2	1.604	3.452	N/A	N/A		FAM120A	2	3.10815	5.41553	0	0
famitinib	2	N/A	N/A	-1.225	N/A		famitinib	2	0	0	3.48536	0
farnesol	2	N/A	2.734	N/A	N/A		farnesol	1	4.71831	0	3.60089	0
farnesol	1	0.447	N/A	0.707	N/A		farnesol	2	0	7.31844	0	0
farnesyl transferase	2	N/A	4.914	4.969	2.885		farnesyl transferase	2	0	8.49703	13.1345	7.47565
farnesyltransferase inhibitor	2	N/A	-2.197	N/A	N/A		farnesyltransferase inhibitor	2	0	6.73916	0	0
FASLG	2	N/A	N/A	N/A	1.147		FASLG	2	0	0	0	7.43444
FAT1	3	0	N/A	N/A	N/A		FAT1	3	4.81567	0	0	0
fatty acid	2	N/A	N/A	N/A	4.23		fatty acid	2	0	0	0	6.1269
fatty acid	1	1	N/A	N/A	N/A		fatty acid	1	1.94965	0	0	0
FAU	2	N/A	-3.244	N/A	-2.043		FAU	2	0	6.68253	0	4.81344
FBH1	3	-0.471	-0.141	0.315	N/A		FBH1	3	5.90438	8.29301	13.1214	0
FBH1	2	N/A	-0.57	-0.866	-1.386		FBH1	2	0	5.80944	11.5525	4.88333
FBLN5	2	N/A	2.402	N/A	1		FBLN5	2	0	5.19949	0	5.84784
FBXL14	3	N/A	N/A	N/A	-1.901		FBXL14	3	0	0	0	6.74983
FBXO25	1	N/A	-1.414	-1.414	N/A		FBXO25	1	0	2.5549	1.81266	0
FBXO32	1	0.816	N/A	N/A	N/A		FBXO32	3	0	0	9.83282	0
FBXO32	3	N/A	N/A	-3.309	N/A		FBXO32	1	3.29424	0	0	0
FBXO4	2	N/A	N/A	-2.121	N/A		FBXO4	2	0	0	3.67718	0
Fc gamma receptor	2	N/A	N/A	N/A	1.912		Fc gamma receptor	2	0	0	0	5.69221
FCAR	2	N/A	-1.234	N/A	-1.151		FCAR	2	0	5.072	0	5.1579
Fcer	3	N/A	N/A	N/A	3.591		Fcer	3	0	0	0	6.97259
Fcer1	2	N/A	N/A	N/A	3.71		Fcer1	2	0	0	0	6.24023
FCER1A	2	N/A	N/A	N/A	4.154		FCER1A	2	0	0	0	6.49657
FCHSD2	2	N/A	N/A	N/A	-1.677		FCHSD2	2	0	0	0	6.21486
FCN-159	2	N/A	-2.858	-3.501	-2.558		FCN-159	2	0	4.94222	7.14731	5.25543
FDPS	2	N/A	3.893	4.272	N/A		FDPS	2	0	6.50301	7.30201	0
fedratinib	3	N/A	N/A	N/A	-3.116		fedratinib	3	0	0	0	7.95642
felbamate	2	N/A	1.508	N/A	N/A		felbamate	3	4.07488	0	7.357	5.93821
felbamate	3	-1.8	N/A	-2.685	-2.94		felbamate	2	0	2.56588	0	0
fenamic acid	1	N/A	N/A	N/A	2.828		fenamic acid	1	0	0	0	3.29024
fenebrutinib	2	N/A	-4.003	N/A	N/A		fenebrutinib	3	0	8.86786	0	0
fenebrutinib	3	N/A	-4.286	N/A	N/A		fenebrutinib	2	0	5.98198	0	0
fenfluramine	2	N/A	2.294	N/A	1.606		fenfluramine	2	0	3.84588	0	3.37308
fenofibrate	2	N/A	N/A	N/A	-3		fenofibrate	2	0	0	0	6.26254
fenoldopam	2	N/A	N/A	N/A	1.213		fenoldopam	2	0	0	0	3.94126
fenoterol	2	N/A	3.151	4.158	1.852		fenoterol	2	0	8.75201	8.65732	5.32679
fentanyl	2	N/A	N/A	N/A	-0.378		fentanyl	2	0	0	0	4.87841
ferulic acid	3	2.064	N/A	N/A	-0.588		ferulic acid	3	4.97586	0	0	6.47617
fesoterodine	3	N/A	N/A	N/A	-0.671		fesoterodine	3	0	0	0	7.925
FFAR1	2	0.655	N/A	N/A	N/A		FFAR1	2	3.77953	0	0	0
FFAR3	2	N/A	-0.453	N/A	N/A		FFAR3	2	0	5.46336	0	0
Fgf	2	N/A	3.181	N/A	2.491		Fgf	2	0	7.00351	0	5.9214
FGF1	2	N/A	3.682	N/A	3.13		FGF1	2	0	8.09644	0	6.02051
FGF2	2	2.286	5.486	N/A	N/A		FGF2	1	0	5.79282	7.16933	4.57653
FGF2	1	N/A	3.157	5.515	3.545		FGF2	2	4.12289	9.00253	0	0
FGF21	2	N/A	N/A	N/A	3.81		FGF21	2	0	0	0	5.97244
FGF23	2	N/A	N/A	N/A	1.633		FGF23	2	0	0	0	4.72213
FGF3	2	N/A	2.041	N/A	N/A		FGF3	2	0	7.2746	0	0
FGF4	2	N/A	4	N/A	3.434		FGF4	2	0	6.48136	0	5.63517
FGF6	2	N/A	3.317	N/A	1.667		FGF6	2	0	5.44688	0	4.57705
FGF7	2	N/A	4.196	N/A	2.73		FGF7	2	0	7.76515	0	7.55296
FGF8	2	N/A	N/A	N/A	1.342		FGF8	2	0	0	0	5.62495
FGF9	2	N/A	4.064	N/A	N/A		FGF9	2	0	6.54747	0	0
Fgfr	2	N/A	N/A	N/A	2.209		Fgfr	2	0	0	0	7.34278
FGFR1	1	0.447	N/A	N/A	N/A		FGFR1	1	2.47903	0	0	0
FGFR2	2	N/A	N/A	N/A	3.01		FGFR2	2	0	0	0	7.31563
FGFR3	2	N/A	N/A	N/A	1.152		FGFR3	2	0	0	0	6.29854
FGFR3-TACC3	2	N/A	3.893	4.272	N/A		FGFR3-TACC3	2	0	6.54021	7.36862	0
FGFR4	2	N/A	0	N/A	N/A		FGFR4	2	0	6.10956	0	0
FH	1	N/A	N/A	1.732	N/A		FH	1	0	0	1.72788	0
FHL3	3	N/A	N/A	N/A	0.089		FHL3	2	0	9.55166	11.9196	5.19355
FHL3	2	N/A	1.192	1.026	2.082		FHL3	3	0	0	0	8.93188
FHL5	2	N/A	N/A	N/A	2.414		FHL5	2	0	0	0	5.06057
FHL5	3	N/A	N/A	N/A	0.263		FHL5	3	0	0	0	5.8137
FHOD1	2	N/A	2.138	N/A	N/A		FHOD1	2	0	2.98126	0	0
Fibrinogen	2	N/A	N/A	N/A	2.357		Fibrinogen	2	0	0	0	6.72205
filgrastim	1	N/A	-0.192	N/A	N/A		filgrastim	1	0	3.31171	0	0
FILIP1	1	N/A	N/A	N/A	-1		FILIP1	1	0	0	0	1.36377
finasteride	3	N/A	N/A	N/A	-3.307		finasteride	1	0	2.26713	2.20669	0
finasteride	1	N/A	2	2.449	N/A		finasteride	3	0	0	0	8.16833
fingolimod	2	-1.461	N/A	N/A	0.117		fingolimod	2	4.32617	0	0	7.8819
fingolimod phosphate	3	N/A	N/A	2.936	N/A		fingolimod phosphate	3	0	0	13.7405	0
fingolimod phosphate	1	N/A	N/A	1.732	0		fingolimod phosphate	1	0	0	1.37706	1.56835
firtecan pegol	1	N/A	-1.414	N/A	N/A		firtecan pegol	1	0	1.87344	0	0
FK 409	3	-1.697	N/A	N/A	N/A		FK 409	3	3.36236	0	0	0
FKBP1B	3	N/A	N/A	-1.969	N/A		FKBP1B	3	0	0	9.50996	0
FKBP4	3	N/A	N/A	-0.425	N/A		FKBP4	3	0	0	15.6041	0
FKBP4	2	N/A	N/A	-0.653	N/A		FKBP4	2	0	0	9.03142	0
FKBP5	3	N/A	N/A	N/A	0.864		FKBP5	3	0	0	0	5.61848
flavone	2	N/A	N/A	N/A	-1.347		flavone	2	0	0	0	5.60853
flavoxate	3	N/A	N/A	N/A	-0.671		flavoxate	3	0	0	0	7.925
FLI1	1	N/A	N/A	3.051	N/A		FLI1	1	0	0	3.77325	0
FLT1	2	N/A	N/A	N/A	2.357		FLT1	2	0	0	0	6.65287
fludarabine	3	N/A	1.951	2.694	N/A		fludarabine	3	0	8.1183	12.5914	0
flumatinib	2	N/A	-1.732	-1.147	N/A		flumatinib	2	0	4.22481	3.58864	0
fluoride	1	0	N/A	N/A	0.577		fluoride	1	1.7896	0	0	2.00311
fluorizoline	3	N/A	N/A	N/A	0.905		fluorizoline	3	0	0	0	5.24033
fluoxetine	2	N/A	3.386	N/A	N/A		fluoxetine	2	0	10.6506	0	0
fluoxetine	1	N/A	0.707	N/A	N/A		fluoxetine	1	0	2.53304	0	0
fluoxymesterone	3	-0.674	N/A	N/A	N/A		fluoxymesterone	3	5.25541	0	0	0
flupenthixol	2	N/A	N/A	-2.065	N/A		flupenthixol	2	0	0	3.96869	0
fluphenazine	1	N/A	N/A	2	N/A		fluphenazine	1	0	0	2.49839	0
fluphenazine decanoate	2	N/A	N/A	-2.111	N/A		fluphenazine decanoate	2	0	0	2.85087	0
fluphenazine enanthate	2	N/A	N/A	-2.111	N/A		fluphenazine enanthate	2	0	0	2.85087	0
fluspirilene	3	-1.859	N/A	N/A	-0.655		fluspirilene	3	4.24705	0	0	6.9462
fluticasone	3	N/A	N/A	N/A	0.832		fluticasone	3	0	0	0	7.00987
fluticasone propionate	3	-1.455	N/A	N/A	N/A		fluticasone propionate	2	0	0	9.99441	0
fluticasone propionate	2	N/A	N/A	-4.372	N/A		fluticasone propionate	3	5.79036	0	0	0
FMR1	2	N/A	-5.164	N/A	N/A		FMR1	1	1.6391	0	1.9138	0
FMR1	1	-1	N/A	-1	N/A		FMR1	2	0	6.84632	0	0
FNDC3B	1	N/A	N/A	N/A	-1		FNDC3B	1	0	0	0	1.36377
FNDC5	2	N/A	N/A	N/A	1.732		FNDC5	2	0	0	0	4.8472
Focal adhesion kinase	2	N/A	3.19	N/A	1.166		Focal adhesion kinase	2	0	6.71769	0	5.95875
fondaparinux	3	N/A	N/A	N/A	1.311		fondaparinux	3	0	0	0	6.9561
formaldehyde	2	2.558	4.503	5.618	2.496		formaldehyde	2	3.45366	10.4048	8.8516	5.78125
formylmethylflavin	2	N/A	-3.157	N/A	N/A		formylmethylflavin	2	0	5.46336	0	0
forskolin	1	N/A	3.683	N/A	N/A		forskolin	2	0	7.73274	11.2557	0
forskolin	2	N/A	3.876	4.555	N/A		forskolin	1	0	5.36975	0	0
FOS	1	N/A	1.964	N/A	N/A		FOS	1	0	3.71866	0	0
FOS	2	-0.324	N/A	N/A	N/A		FOS	2	5.88461	0	0	0
FOSB	1	N/A	0.447	0	N/A		FOSB	1	0	2.62289	2.78239	0
FOSL2	2	N/A	N/A	N/A	-2.744		FOSL2	3	0	0	0	8.28391
FOSL2	3	N/A	N/A	N/A	-1.859		FOSL2	2	0	0	0	6.0384
Foxp1	2	N/A	-1.976	N/A	N/A		Foxp1	2	0	5.60554	0	0
FOXQ1	3	N/A	N/A	N/A	0.965		FOXQ1	3	0	0	0	6.20864
FOXQ1	2	N/A	N/A	N/A	1.732		FOXQ1	2	0	0	0	2.83669
FPR	3	N/A	N/A	N/A	1.921		FPR	3	0	0	0	7.70835
FPR1	2	2.858	N/A	N/A	1.604		FPR1	2	4.16823	0	0	6.9619
FRAT2	2	N/A	N/A	N/A	2.353		FRAT2	2	0	0	0	6.08076
FRMD6	2	N/A	N/A	0	N/A		FRMD6	2	0	0	2.77581	0
FRS2	2	N/A	N/A	N/A	2.082		FRS2	2	0	0	0	5.56065
FRZB	3	N/A	N/A	N/A	-2.433		FRZB	3	0	0	0	6.03111
FS-93	2	N/A	-3.893	-4.272	N/A		FS-93	2	0	6.54021	7.36862	0
FSCN1	2	N/A	N/A	N/A	2.711		FSCN1	2	0	0	0	4.7232
FSH	2	N/A	3.402	N/A	2.77		FSH	2	0	9.11662	0	8.23035
FSIP1	1	N/A	N/A	N/A	-1		FSIP1	1	0	0	0	1.36377
FTH1	2	N/A	N/A	N/A	-1.069		FTH1	2	0	0	0	3.35553
FTO	2	N/A	N/A	N/A	-1.896		FTO	2	0	0	0	5.44919
fulvestrant	1	N/A	-3.266	N/A	N/A		fulvestrant	2	5.01755	11.5941	12.6533	6.27985
fulvestrant	2	-1.131	-2.314	-2.887	-1.411		fulvestrant	1	0	5.55493	0	0
FUS	1	N/A	N/A	0.577	N/A		FUS	1	0	0	1.72788	0
Fus	1	N/A	N/A	0.447	N/A		Fus	1	0	0	1.54895	0
FUT6	2	N/A	N/A	N/A	-1.333		FUT6	2	0	0	0	6.01497
FYB1	2	N/A	N/A	N/A	1.54		FYB1	2	0	0	0	5.7704
FYB2	2	N/A	2.359	N/A	N/A		FYB2	2	0	7.11658	0	0
FZD8	1	N/A	N/A	-1.633	N/A		FZD8	1	0	0	2.32591	0
G protein	2	N/A	N/A	N/A	4.714		G protein	2	0	0	0	7.01226
G protein beta gamma	2	N/A	5.455	N/A	2.525		G protein beta gamma	1	0	0	2.7952	0
G protein beta gamma	1	N/A	N/A	0.577	N/A		G protein beta gamma	2	0	8.88065	0	7.9335
G protein S	2	N/A	4.491	4.525	N/A		G protein S	2	0	5.67121	8.34735	0
G-1	2	N/A	N/A	N/A	3.101		G-1	2	0	0	0	7.40842
G-1	1	N/A	1.732	N/A	1.732		G-1	1	0	1.92648	0	2.27102
G2535	2	N/A	N/A	N/A	-2.1		G2535	2	0	0	0	6.64428
G6PC	1	-1.414	N/A	N/A	N/A		G6PC	2	4.10727	0	7.15807	0
G6PC	2	-1.213	N/A	2.4	N/A		G6PC	1	2.584	0	0	0
GAB1	2	N/A	4.508	N/A	4.303		GAB1	2	0	6.74399	0	6.53966
GABA	2	2.746	N/A	N/A	N/A		GABA	2	4.32116	0	0	0
GABA receptor	1	N/A	N/A	1.732	N/A		GABA receptor	1	0	0	1.72788	0
gabapentin	2	N/A	-1	N/A	N/A		gabapentin	3	0	5.27528	0	0
gabapentin	3	N/A	-0.949	N/A	N/A		gabapentin	2	0	2.43894	0	0
GABBR1	3	N/A	N/A	4.364	N/A		GABBR1	3	0	0	12.4084	0
GABBR2	2	N/A	N/A	-1.667	N/A		GABBR2	2	0	0	3.64201	0
GABPB1	3	N/A	N/A	N/A	1.117		GABPB1	3	0	0	0	5.45779
G-Actin	3	N/A	0.299	0	-0.346		G-Actin	3	0	8.84615	12.0853	5.28374
GADD45G	2	N/A	N/A	N/A	3.207		GADD45G	2	0	0	0	6.32809
GAK	2	3.13	N/A	N/A	1.938		GAK	2	4.05492	0	0	6.42368
galactosylceramide-alpha	2	N/A	5.143	N/A	3.349		galactosylceramide-alpha	2	0	7.76387	0	6.30782
galangin	2	-1.886	N/A	N/A	N/A		galangin	2	3.96583	0	0	0
galanthamine	3	N/A	2.61	2.006	1.988		galanthamine	3	0	11.2564	10.2244	7.925
galeterone	2	-0.905	N/A	N/A	N/A		galeterone	2	2.71467	0	0	0
gallamine triethiodide	3	N/A	N/A	N/A	-1.588		gallamine triethiodide	3	0	0	0	7.29977
gallein	2	-0.905	N/A	N/A	N/A		gallein	2	2.8334	0	0	0
gallic acid	2	N/A	N/A	N/A	-0.426		gallic acid	2	0	0	0	6.97623
gamma-linolenic acid	2	N/A	N/A	N/A	0.426		gamma-linolenic acid	2	0	0	0	5.09437
ganciclovir	1	N/A	N/A	N/A	0		ganciclovir	1	0	0	0	1.79946
ganglioside	2	N/A	3.305	N/A	N/A		ganglioside	2	0	7.35827	0	0
ganglioside GD3	2	N/A	3.182	N/A	N/A		ganglioside GD3	2	0	4.9698	0	0
ganglioside GM3	2	N/A	N/A	N/A	-1.78		ganglioside GM3	2	0	0	0	7.70048
Gap	2	N/A	N/A	N/A	-2		Gap	2	0	0	0	3.63834
GAST	2	N/A	4.902	N/A	3.025		GAST	2	0	11.5941	0	10.5582
GATA1	1	N/A	N/A	1.029	N/A		GATA1	1	0	0	3.95387	0
GATA2	2	2.065	N/A	N/A	1.342		GATA2	2	3.3551	0	0	5.82594
GBA	2	N/A	N/A	N/A	-1.043		GBA	2	0	0	0	4.66768
Gcg	1	1.732	0.816	N/A	N/A		Gcg	1	1.59697	1.84778	0	0
GC-GCR dimer	3	N/A	N/A	N/A	-2.79		GC-GCR dimer	3	0	0	0	6.10917
GCH1	3	N/A	N/A	N/A	3.882		GCH1	3	0	0	0	7.08267
GCLC	1	N/A	-1.414	N/A	N/A		GCLC	1	0	1.87344	0	0
GCLM	1	N/A	-1.414	N/A	N/A		GCLM	1	0	1.87344	0	0
GCN2iA	2	N/A	N/A	N/A	2.043		GCN2iA	2	0	0	0	4.80022
Gcn5l	3	N/A	N/A	N/A	-1.335		Gcn5l	3	0	0	0	6.48665
GCS-100	2	N/A	-1.896	-2.335	-0.507		GCS-100	2	0	6.94524	8.53961	4.62648
GDF15	2	N/A	N/A	N/A	3.046		GDF15	2	0	0	0	7.07641
GDF2	2	N/A	N/A	0.788	N/A		GDF2	2	0	0	6.76179	0
GDNF	2	N/A	5.019	N/A	2.425		GDNF	2	0	7.72991	0	8.09102
GDNF	1	N/A	2.646	N/A	2.449		GDNF	1	0	2.47614	0	2.3484
GDP	2	-0.632	N/A	N/A	-2.982		GDP	2	3.26381	0	0	4.19638
gelatinase	2	N/A	4.041	4.082	N/A		gelatinase	2	0	6.79694	9.4852	0
geldanamycin	2	N/A	N/A	N/A	-3		geldanamycin	2	0	0	0	7.00269
GEM	2	3.13	3.677	4.158	1.809		GEM	2	4.10628	9.057	9.26105	6.22301
GEM231	2	N/A	N/A	N/A	0.905		GEM231	3	0	8.00117	8.28896	6.81014
GEM231	3	N/A	0.348	0.409	0.096		GEM231	2	0	0	0	3.37158
gemcitabine	2	N/A	N/A	N/A	2.8		gemcitabine	2	0	0	0	5.9301
gemfibrozil	3	1.98	N/A	N/A	N/A		gemfibrozil	3	5.50051	0	0	0
gemopatrilat	2	N/A	N/A	0.447	N/A		gemopatrilat	2	0	0	2.10212	0
gentamicin	2	N/A	N/A	N/A	1.265		gentamicin	1	1.82362	0	4.0995	4.2759
gentamicin	1	0	N/A	1.732	1.279		gentamicin	2	0	0	0	5.60957
gentamicin C	1	N/A	N/A	N/A	2.828		gentamicin C	1	0	0	0	3.49578
geranylgeranylacetone	3	N/A	N/A	N/A	0.894		geranylgeranylacetone	3	0	0	0	5.85897
GFAP	2	0	N/A	N/A	N/A		GFAP	3	0	0	7.28069	0
GFAP	3	N/A	N/A	2.753	N/A		GFAP	2	1.84267	0	0	0
GFER	2	N/A	N/A	N/A	2.722		GFER	2	0	0	0	6.45631
GFPT1	2	N/A	-1.8	-3.414	N/A		GFPT1	2	0	5.36376	10.0983	0
GGA1	3	N/A	N/A	N/A	-1.826		GGA1	3	0	0	0	6.09535
Ggt	1	-1	N/A	N/A	N/A		Ggt	1	1.69376	0	0	0
Ggtase I	1	N/A	N/A	0.577	N/A		Ggtase I	1	0	0	2.7952	0
GGTI-2154	3	N/A	N/A	-5.48	N/A		GGTI-2154	3	0	0	14.3018	0
GH1	2	-0.156	3.053	N/A	N/A		GH1	2	4.08635	8.28658	0	0
GH1	1	N/A	3.162	N/A	N/A		GH1	1	0	2.56009	0	0
ghrelin	2	N/A	2.414	N/A	N/A		ghrelin	2	0	5.27528	0	0
GHSR	2	2.887	3.43	N/A	N/A		GHSR	2	2.96821	6.20493	0	0
Gi-coupled receptor	2	N/A	4.004	4.096	2.502		Gi-coupled receptor	2	0	6.38079	10.6535	5.37824
gilteritinib	2	N/A	-3.838	N/A	N/A		gilteritinib	2	0	5.15215	0	0
Ginkgo biloba	2	N/A	N/A	N/A	-1.372		Ginkgo biloba	2	0	0	0	5.76489
ginsenoside Rb1	3	0.962	N/A	3.031	N/A		ginsenoside Rb1	3	4.30428	0	15.9029	0
ginsenoside Rb1	2	N/A	N/A	2.563	N/A		ginsenoside Rb1	2	0	0	10.7171	0
ginsenoside rd	2	N/A	N/A	N/A	1		ginsenoside rd	2	0	0	0	3.79361
ginsenoside Rg1	2	N/A	N/A	N/A	-2.846		ginsenoside Rg1	2	0	0	0	5.3199
ginsenoside Rk1	3	N/A	N/A	N/A	1.732		ginsenoside Rk1	3	0	0	0	7.1392
GIP	2	N/A	N/A	N/A	2.02		GIP	2	0	0	0	7.33434
GJD2	1	1	N/A	N/A	N/A		GJD2	1	1.69376	0	0	0
glemanserin	1	N/A	N/A	-1.414	N/A		glemanserin	1	0	0	1.81266	0
Gli	1	N/A	N/A	N/A	0.577		Gli	3	4.18059	0	0	5.20152
Gli	2	N/A	N/A	N/A	2.236		Gli	2	0	0	0	4.33498
Gli	3	-1.461	N/A	N/A	1.116		Gli	1	0	0	0	2.1736
GLI1	3	N/A	N/A	N/A	0.67		GLI1	3	0	0	0	6.28302
GLI1	1	N/A	N/A	N/A	2.138		GLI1	1	0	0	0	3.31546
gliclazide	1	N/A	N/A	0	N/A		gliclazide	1	0	0	1.81266	0
GLIS2	3	N/A	3.662	3.976	2.578		GLIS2	3	0	11.198	12.6551	7.98333
GLIS2	2	N/A	N/A	2.335	N/A		GLIS2	2	0	0	5.39189	0
GLIS2	1	N/A	N/A	0	N/A		GLIS2	1	0	0	2.32591	0
GLP-1-(7-34)-amide	2	2.041	3.054	N/A	N/A		GLP-1-(7-34)-amide	2	3.99938	7.40468	0	0
GLP1R	2	2.294	N/A	N/A	N/A		GLP1R	2	3.50105	0	0	0
GLRX2	3	N/A	N/A	N/A	1.497		GLRX2	3	0	0	0	6.36432
glucagon	2	N/A	3.17	4.036	N/A		glucagon	2	0	8.2749	9.78728	0
Glucocorticoid-GCR-DHT-AR	3	N/A	N/A	N/A	-3.255		Glucocorticoid-GCR-DHT-AR	3	0	0	0	6.18654
glucose-6-phosphate	2	N/A	N/A	-2.895	N/A		glucose-6-phosphate	2	0	0	7.21592	0
glutamine	1	0	N/A	N/A	-0.333		glutamine	1	2.01783	0	0	3.63431
glutamyl-Se-methylselenocysteine	1	N/A	N/A	-0.816	N/A		glutamyl-Se-methylselenocysteine	1	0	0	2.44995	0
glutathione	2	N/A	N/A	N/A	-2.753		glutathione	2	0	0	0	6.7648
glutathione ethyl ester	2	N/A	3.709	N/A	N/A		glutathione ethyl ester	2	0	5.4699	0	0
Glycine Receptor	3	N/A	2.72	2.572	2.278		Glycine Receptor	3	0	11.2564	10.2128	8.82996
glycogen	3	0	N/A	-3.383	N/A		glycogen	3	4.3909	0	9.16068	0
glycopyrrolate	3	N/A	N/A	N/A	-0.671		glycopyrrolate	3	0	0	0	7.925
glycosylphosphatidylinositol	2	N/A	N/A	N/A	3.683		glycosylphosphatidylinositol	2	0	0	0	5.57272
Gly-Gln	1	1	1	N/A	N/A		Gly-Gln	1	1.69376	1.20531	0	0
Gm45924	3	2.673	N/A	N/A	1.796		Gm45924	3	4.14168	0	0	8.40561
Gm4836 (includes others)	2	N/A	2.268	N/A	N/A		Gm4836 (includes others)	2	0	5.33427	0	0
GMNN	3	0.651	N/A	N/A	N/A		GMNN	2	0	5.46682	0	0
GMNN	2	N/A	0.798	N/A	N/A		GMNN	3	4.09794	0	0	0
GMP	3	4.017	N/A	N/A	2.73		GMP	3	4.09508	0	0	6.54913
GNA12	2	N/A	N/A	-0.477	1.627		GNA12	2	0	0	11.2824	5.71991
GNA13	2	3.182	N/A	4.886	N/A		GNA13	2	5.17316	0	9.52178	0
GNAI1	2	N/A	N/A	N/A	1.905		GNAI1	2	0	0	0	6.80826
GNAI2	2	N/A	1.969	N/A	2.832		GNAI2	2	0	6.25821	0	5.55402
GNAL	2	N/A	2.646	N/A	N/A		GNAL	3	0	0	0	6.88952
GNAL	3	N/A	N/A	N/A	2.804		GNAL	2	0	3.34574	0	0
GNAQ	2	N/A	N/A	N/A	4.163		GNAQ	2	0	0	0	6.24023
GNAS	2	N/A	N/A	N/A	1.86		GNAS	2	0	0	0	6.9008
GNAZ	2	N/A	1.921	2.751	1.043		GNAZ	2	0	8.17663	10.001	5.17888
GNB5	2	N/A	N/A	N/A	2.082		GNB5	2	0	0	0	4.98021
GNE	1	N/A	N/A	N/A	-1.414		GNE	1	0	0	0	1.67309
GNG13	3	2.6	2.853	N/A	0		GNG13	3	4.24072	6.57736	0	5.77717
GNG7	2	N/A	1.342	1.508	N/A		GNG7	2	0	2.3577	4.48896	0
GNL3	3	N/A	0.507	N/A	-0.187		GNL3	3	0	6.98078	0	5.69284
GNRH	2	1.234	N/A	N/A	2.626		GNRH	2	4.57276	0	0	6.65759
GnRH analog	3	N/A	N/A	4.61	N/A		GnRH analog	3	0	0	11.8231	0
GNRH1	2	0.603	N/A	N/A	N/A		GNRH1	2	4.28795	0	0	0
GNRH2	2	N/A	N/A	0.951	N/A		GNRH2	2	0	0	10.3724	0
GnRH-A	2	N/A	3.787	N/A	1.905		GnRH-A	1	0	0	3.09295	0
GnRH-A	1	N/A	N/A	2.324	N/A		GnRH-A	2	0	6.88908	0	5.54555
Go 6976	2	-1.406	N/A	N/A	-3.025		Go 6976	2	4.18059	0	0	7.92094
Go6983	2	N/A	N/A	N/A	-3.534		Go6983	2	0	0	0	7.82591
GOLGA5-RET	2	N/A	3.781	4.185	N/A		GOLGA5-RET	2	0	6.16455	7.09141	0
gossypol	2	N/A	N/A	N/A	-1.195		gossypol	2	0	0	0	5.81912
GP130 dimer	3	1.236	3.594	5.152	N/A		GP130 dimer	3	3.65484	8.609	9.53111	0
GP1BA	3	N/A	N/A	N/A	3.575		GP1BA	3	0	0	0	6.48499
GPER1	2	0.686	N/A	N/A	N/A		GPER1	1	0	0	5.44234	3.82148
GPER1	1	N/A	N/A	3.153	2.828		GPER1	2	4.01015	0	0	0
GPNMB	2	N/A	4.427	4.677	N/A		GPNMB	2	0	6.1731	13.8464	0
GPR17	2	0.333	N/A	N/A	N/A		GPR17	2	2.54725	0	0	0
GPRIN2	3	N/A	N/A	5.031	N/A		GPRIN2	3	0	0	11.5421	0
G-protein beta	2	N/A	N/A	N/A	2.887		G-protein beta	2	0	0	0	5.75749
G-protein gamma	2	N/A	N/A	N/A	2.887		G-protein gamma	2	0	0	0	5.83987
Gq-coupled receptor	2	N/A	4.459	4.628	2.268		Gq-coupled receptor	2	0	6.65271	9.49581	5.68771
GRB14	2	-3.4	N/A	-5.491	N/A		GRB14	2	5.90034	0	6.85405	0
GRB2	2	N/A	N/A	N/A	4.013		GRB2	2	0	0	0	5.92943
green tea polyphenol	2	N/A	N/A	N/A	-1.675		green tea polyphenol	1	0	0	2.80673	0
green tea polyphenol	1	N/A	N/A	-1	N/A		green tea polyphenol	2	0	0	0	6.97259
GRIA	3	N/A	N/A	N/A	2.944		GRIA	3	0	0	0	5.96475
GRIN3A	2	N/A	N/A	N/A	-0.756		GRIN3A	1	0	2.36948	1.8904	2.5198
GRIN3A	1	N/A	-1.265	-2.183	-0.333		GRIN3A	2	0	0	0	5.61814
GRIP1	3	0.254	N/A	N/A	1.507		GRIP1	3	4.46596	0	0	7.86162
griseofulvin	1	N/A	1.414	N/A	N/A		griseofulvin	1	0	1.87344	0	0
GRK1	2	-0.302	N/A	N/A	N/A		GRK1	2	4.01928	0	0	0
GRK1/7	3	N/A	-4.025	-3.591	-3.124		GRK1/7	3	0	6.32897	8.11757	5.39376
GRK2	2	-1.89	-4.051	-3.812	-2.018		GRK2	2	4.06094	10.0095	9.03495	7.9335
GRK4	1	N/A	N/A	0	N/A		GRK4	1	0	0	1.41034	0
GRM1	2	N/A	N/A	N/A	1.987		GRM1	2	0	0	0	6.61262
GRM5	2	N/A	N/A	N/A	2.138		GRM5	2	0	0	0	6.09988
growth factor	2	N/A	N/A	N/A	4.856		growth factor	2	0	0	0	6.0384
growth factor receptor	2	N/A	N/A	N/A	4.036		growth factor receptor	2	0	0	0	5.79678
Growth hormone	2	1.021	N/A	N/A	N/A		Growth hormone	2	4.57276	0	0	0
GRPR	2	N/A	3.042	3.842	N/A		GRPR	2	0	5.19949	6.44066	0
GSE1	1	1	N/A	N/A	N/A		GSE1	1	1.69376	0	0	0
GSK 650394	1	0	N/A	N/A	N/A		GSK 650394	1	2.36142	0	0	0
GSK1059615	1	1	N/A	N/A	N/A		GSK1059615	1	1.69376	0	0	0
GSK2578215A	1	N/A	N/A	N/A	1		GSK2578215A	1	0	0	0	1.36377
GSK-2606414	1	1.414	N/A	N/A	N/A		GSK-2606414	1	2.584	0	0	0
GSK2816126	3	N/A	-2.047	N/A	N/A		GSK2816126	3	0	7.11805	0	0
GST	3	N/A	N/A	N/A	-2.491		GST	3	0	0	0	6.0517
GSTA1	2	N/A	N/A	N/A	-3.781		GSTA1	2	0	0	0	5.68644
GSTA4	3	N/A	-1.127	-1.666	N/A		GSTA4	3	0	9.02936	11.6354	0
GSTM5	2	N/A	N/A	N/A	-1		GSTM5	2	0	0	0	4.29358
GTP	2	N/A	4.391	4.755	0.246		GTP	2	0	5.77212	9.78138	7.04779
guanosine 5'-O-(3-thiotriphosphate)	2	3.411	N/A	N/A	N/A		guanosine 5'-O-(3-thiotriphosphate)	2	4.69339	0	0	0
GUCA1A	3	-0.707	N/A	N/A	N/A		GUCA1A	3	2.9374	0	0	0
GUCY2D	2	0	N/A	N/A	N/A		GUCY2D	2	2.72957	0	0	0
Gue 1654	3	N/A	N/A	-5.112	N/A		Gue 1654	3	0	0	12.6508	0
GW 273629	3	N/A	N/A	N/A	-3.657		GW 273629	3	0	0	0	6.13836
GW9662	2	N/A	-2.177	N/A	N/A		GW9662	2	0	5.95449	0	0
GZMB	3	N/A	N/A	1.313	N/A		GZMB	3	0	0	11.7985	0
Gα12/13	2	N/A	N/A	3.543	N/A		Gα12/13	2	0	0	7.41998	0
Gαgust/Gβ3/Gγ13	2	N/A	N/A	1.265	N/A		Gαgust/Gβ3/Gγ13	2	0	0	3.99187	0
H. carbonum toxin	1	-1	N/A	0	N/A		H. carbonum toxin	2	2.27108	5.41198	6.69219	0
H. carbonum toxin	2	0	-1.414	-1.029	N/A		H. carbonum toxin	1	1.43626	0	1.81266	0
H/K/NRAS	2	1.183	3.148	N/A	N/A		H/K/NRAS	2	4.12857	6.52774	0	0
H1-6	1	N/A	N/A	N/A	2.121		H1-6	1	0	0	0	2.6944
H1f1	1	N/A	N/A	N/A	2.121		H1f1	1	0	0	0	2.6944
H2AB3 (includes others)	1	N/A	N/A	N/A	2.449		H2AB3 (includes others)	1	0	0	0	2.58034
H2AX	2	N/A	0	N/A	-0.585		H2AX	2	0	7.13712	0	5.38154
H6PD	2	N/A	N/A	N/A	0.728		H6PD	2	0	0	0	4.56073
H6PD	1	0	N/A	N/A	N/A		H6PD	1	2.46785	0	0	0
H-7	2	-0.781	-2.818	N/A	-3.53		H-7	2	4.27695	8.25545	0	7.925
H89	1	N/A	N/A	N/A	-1.732		H89	1	0	0	0	3.43613
haloperidol	2	2.611	2.915	N/A	0		haloperidol	1	0	0	2.9242	0
haloperidol	1	N/A	N/A	2.138	N/A		haloperidol	2	3.73816	7.65577	0	8.08185
haloperidol decanoate	2	N/A	N/A	-2.111	N/A		haloperidol decanoate	2	0	0	2.85087	0
halothane	3	N/A	N/A	-1.591	-0.603		halothane	3	0	0	10.6229	4.97147
HAP1	2	N/A	N/A	N/A	1.029		HAP1	2	0	0	0	4.80677
harmine	2	N/A	-0.768	N/A	-0.361		harmine	2	0	5.91542	0	5.23991
Has	3	N/A	N/A	N/A	1.732		Has	3	0	0	0	6.30578
HAS1	2	N/A	3.592	N/A	2.596		HAS1	2	0	4.97578	0	5.73001
HAS2	2	N/A	3.742	3.657	1.938		HAS2	2	0	7.66704	7.07795	6.10947
HAVCR1	3	N/A	N/A	N/A	2.574		HAVCR1	3	0	0	0	5.63517
HBEGF	2	N/A	N/A	N/A	2.086		HBEGF	1	0	3.22075	4.40261	0
HBEGF	1	N/A	1.89	2.496	N/A		HBEGF	2	0	0	0	6.31197
Hdac	2	N/A	N/A	N/A	0.64		Hdac	1	0	4.89393	6.27267	0
Hdac	1	N/A	1.213	0.87	N/A		Hdac	2	0	0	0	6.03111
HDAC class I inhibitors	1	N/A	N/A	N/A	-1		HDAC class I inhibitors	1	0	0	0	1.36377
HDAC1	2	N/A	N/A	N/A	-1.891		HDAC1	2	0	0	0	6.30837
HDAC4	1	-0.577	N/A	N/A	N/A		HDAC4	1	1.63463	0	0	0
HDAC7	1	-1.732	N/A	N/A	N/A		HDAC7	2	0	0	8.22011	0
HDAC7	2	N/A	N/A	-3.897	N/A		HDAC7	1	2.68667	0	0	0
HDAC9	1	-1.414	N/A	N/A	N/A		HDAC9	1	1.50938	0	0	0
HDL-cholesterol	2	0.302	N/A	-0.745	N/A		HDL-cholesterol	2	3.72494	0	5.25704	0
HDL-cholesterol	1	N/A	N/A	-1.508	-2		HDL-cholesterol	1	0	0	3.59657	1.69083
HECTD1	2	N/A	N/A	N/A	-0.302		HECTD1	2	0	0	0	2.91461
Hedgehog	3	N/A	N/A	5.684	N/A		Hedgehog	3	0	0	10.7645	0
helenalin	3	N/A	N/A	N/A	-2.921		helenalin	3	0	0	0	5.91776
hemicholinium 3	2	N/A	N/A	N/A	-0.48		hemicholinium 3	2	0	0	0	5.49514
heparin	2	N/A	N/A	N/A	0.194		heparin	2	0	0	0	5.84247
herbimycin	2	-3.221	N/A	N/A	N/A		herbimycin	2	5.91826	0	0	0
HERC2	2	N/A	-1.026	N/A	N/A		HERC2	2	0	5.90182	0	0
HES5	1	-1.414	N/A	N/A	N/A		HES5	1	2.36142	0	0	0
HES6	2	N/A	N/A	1.768	N/A		HES6	2	0	0	3.63946	0
hesperetin	2	-1.877	N/A	N/A	1.604		hesperetin	2	3.91967	0	0	7.20776
HESX1	2	-1.414	N/A	N/A	-1.732		HESX1	2	1.95968	0	0	2.27102
hexachlorobenzene	1	N/A	N/A	N/A	2.449		hexachlorobenzene	1	0	0	0	2.3484
hexadimethrine bromide	3	N/A	N/A	N/A	-3.116		hexadimethrine bromide	3	0	0	0	6.83406
hexanoic acid	1	-1	N/A	N/A	N/A		hexanoic acid	1	1.43626	0	0	0
HEXIM1	2	N/A	N/A	N/A	-1.378		HEXIM1	1	0	0	2.74733	0
HEXIM1	1	N/A	N/A	-1.633	N/A		HEXIM1	2	0	0	0	5.97244
hexokinase	2	N/A	N/A	2.712	N/A		hexokinase	2	0	0	7.05995	0
HEY1	2	N/A	-1.378	-1.413	N/A		HEY1	2	0	7.54622	14.6994	0
HEYL	3	N/A	N/A	N/A	-3.407		HEYL	3	0	0	0	7.925
HGF	2	N/A	N/A	N/A	3.029		HGF	1	3.17385	4.81359	9.51345	0
HGF	1	0.577	3.528	4.303	N/A		HGF	2	0	0	0	8.05575
HH2710	2	N/A	-1.8	N/A	-1.789		HH2710	2	0	4.11119	0	3.32712
HIC1	1	N/A	N/A	-0.258	N/A		HIC1	2	2.75347	5.20598	7.2257	0
HIC1	2	-1.508	-2.191	-2.5	N/A		HIC1	1	0	0	4.07387	0
Hif1	3	N/A	5.27	6.342	N/A		Hif1	3	0	9.46723	18.2307	0
Hif1	2	N/A	4.557	5.628	2.236		Hif1	2	0	7.89216	16.3515	5.48909
Hif1	1	N/A	N/A	2.496	N/A		Hif1	1	0	0	3.33285	0
HIF1A	2	N/A	N/A	N/A	1.437		HIF1A	1	0	4.91741	11.1207	0
HIF1A	1	N/A	2.117	3.153	N/A		HIF1A	2	0	0	0	7.41785
HIF1AN	1	-1.414	-2.236	-2.646	N/A		HIF1AN	1	1.73971	3.58447	3.43856	0
HIF3A	1	-1.414	N/A	-2.236	N/A		HIF3A	1	1.89856	0	2.24712	0
HIPK1	2	N/A	-0.798	-1.224	N/A		HIPK1	2	0	5.7475	11.5873	0
HIPK2	2	N/A	-0.475	N/A	0.413		HIPK2	2	0	6.49003	0	6.13836
histamine	2	N/A	N/A	N/A	1.449		histamine	2	0	0	0	7.65761
histidinol	1	N/A	1.414	N/A	1.414		histidinol	2	0	3.34205	2.32591	0
histidinol	2	N/A	2.236	0.816	N/A		histidinol	1	0	1.69516	0	1.95273
histone deacetylase inhibitor	1	N/A	N/A	N/A	-0.447		histone deacetylase inhibitor	3	0	0	12.8929	0
histone deacetylase inhibitor	3	N/A	N/A	4.151	N/A		histone deacetylase inhibitor	1	0	0	0	2.49623
HL001	2	N/A	N/A	-1.085	-1.386		HL001	2	0	0	11.5717	4.97424
HLA Class I	3	N/A	N/A	5.392	N/A		HLA Class I	3	0	0	12.2657	0
HLA-B	3	N/A	N/A	N/A	0.498		HLA-B	3	0	0	0	6.65759
HLA-E	3	N/A	N/A	2.538	N/A		HLA-E	3	0	0	7.58698	0
HLX	1	N/A	-1.342	N/A	N/A		HLX	2	0	3.12781	4.12021	0
HLX	2	N/A	-2.828	-2.92	N/A		HLX	1	0	2.24121	0	0
HMGA1	1	N/A	1.941	N/A	N/A		HMGA1	2	0	0	0	6.33934
HMGA1	2	N/A	N/A	N/A	1.378		HMGA1	1	0	3.30614	0	0
HMGA2	3	N/A	N/A	N/A	-0.552		HMGA2	3	0	0	0	6.4095
HMGN2	1	N/A	1.414	1.414	N/A		HMGN2	1	0	2.13635	1.41034	0
HMMR	2	N/A	N/A	N/A	2.309		HMMR	2	0	0	0	6.55879
HNF1B	3	N/A	N/A	N/A	3.395		HNF1B	3	0	0	0	6.45691
Hnf3	2	N/A	N/A	N/A	1.807		Hnf3	2	0	0	0	3.11113
HNRNPA2B1	2	N/A	2.268	N/A	N/A		HNRNPA2B1	2	0	5.27563	0	0
HNRNPC	2	N/A	N/A	1.085	1.386		HNRNPC	2	0	0	11.5717	4.97424
homatropine	3	N/A	N/A	N/A	-0.671		homatropine	3	0	0	0	7.925
homatropine methylbromide	3	N/A	N/A	N/A	-0.976		homatropine methylbromide	3	0	0	0	8.42795
Homer	3	N/A	2.708	N/A	N/A		Homer	3	0	5.98162	0	0
HOMER2	2	N/A	N/A	1	N/A		HOMER2	2	0	0	2.14563	0
homocysteine	2	N/A	N/A	N/A	1.287		homocysteine	2	0	0	0	7.925
homocysteine thiolactone	2	N/A	N/A	N/A	-1.512		homocysteine thiolactone	2	0	0	0	4.90713
homoorientin	2	-2.496	N/A	N/A	-0.6		homoorientin	2	3.45886	0	0	4.20054
HOXA10	1	N/A	N/A	0	N/A		HOXA10	1	0	0	3.48052	0
HOXA2	2	N/A	N/A	-0.941	-1.134		HOXA2	2	0	0	11.5448	4.96036
HOXA4	3	N/A	N/A	N/A	-2.65		HOXA4	3	0	0	0	8.7863
HOXA5	3	N/A	N/A	N/A	4.52		HOXA5	3	0	0	0	5.89293
HOXA5	1	N/A	N/A	N/A	1		HOXA5	1	0	0	0	2.6019
HOXB13	1	N/A	N/A	0	N/A		HOXB13	1	0	0	2.47089	0
Hoxb3os	3	N/A	N/A	-2.675	N/A		Hoxb3os	3	0	0	12.6069	0
HP	2	N/A	3.683	N/A	N/A		HP	2	0	9.09717	0	0
HPRT1	2	N/A	0.762	N/A	N/A		HPRT1	2	0	5.48663	0	0
HPSE	2	N/A	N/A	N/A	3.118		HPSE	2	0	0	0	7.68377
HRAS	2	N/A	2.703	N/A	3.133		HRAS	2	0	7.85973	0	8.57755
Hsp27	2	N/A	N/A	N/A	0.896		Hsp27	2	0	0	0	5.34457
Hsp90	1	N/A	N/A	N/A	0.378		Hsp90	2	0	7.28342	11.7866	7.925
Hsp90	2	N/A	1.315	1.526	1.228		Hsp90	1	0	0	0	2.31615
HSP90AA1	2	1.715	N/A	N/A	N/A		HSP90AA1	2	5.01741	0	0	0
HSP90AB1	1	N/A	N/A	N/A	0.577		HSP90AB1	1	0	0	0	1.85805
HSPA12B	2	N/A	N/A	N/A	-1.3		HSPA12B	2	0	0	0	5.25988
HSPA4	1	N/A	N/A	1.414	N/A		HSPA4	1	0	0	1.41034	0
HSPA6	3	N/A	N/A	N/A	1.492		HSPA6	3	0	0	0	6.9561
HSPB8	2	N/A	2.5	N/A	0		HSPB8	2	0	6.1233	0	6.2146
HSPBP1	2	2.84	N/A	N/A	1.768		HSPBP1	2	4.24613	0	0	6.76023
HSPD1	2	N/A	N/A	N/A	3.101		HSPD1	2	0	0	0	6.1356
HSPG2	2	1.886	N/A	N/A	N/A		HSPG2	2	4.18059	0	0	0
HSPH1	3	N/A	N/A	N/A	3.153		HSPH1	3	0	0	0	7.06562
HTATIP2	2	N/A	N/A	N/A	-1.206		HTATIP2	2	0	0	0	6.04901
HTR1B	3	N/A	3.647	3.823	N/A		HTR1B	3	0	9.53918	11.916	0
HTR1B	2	N/A	3.857	3.726	N/A		HTR1B	2	0	6.89735	9.16535	0
HTR2A	2	N/A	N/A	N/A	1.976		HTR2A	3	0	0	13.7544	0
HTR2A	3	N/A	N/A	5.335	N/A		HTR2A	2	0	0	0	6.07303
HTRA1	2	-3.13	N/A	N/A	-1.406		HTRA1	2	4.71831	0	0	6.6404
HU-210	2	N/A	N/A	N/A	2.889		HU-210	2	0	0	0	6.8287
HUNK	3	N/A	N/A	5.904	N/A		HUNK	3	0	0	12.0716	0
HUNK	2	N/A	N/A	4.628	N/A		HUNK	2	0	0	11.6503	0
HUS1	3	N/A	N/A	0.939	N/A		HUS1	3	0	0	11.6324	0
HUWE1	2	N/A	N/A	N/A	1.476		HUWE1	2	0	0	0	5.66322
HVCN1	2	N/A	4.146	3.812	N/A		HVCN1	2	0	5.13049	7.136	0
hydrogen sulfide	1	0	N/A	N/A	N/A		hydrogen sulfide	1	1.7896	0	0	0
hydroxypropyl-beta-cyclodextrin	3	N/A	N/A	N/A	-1.499		hydroxypropyl-beta-cyclodextrin	3	0	0	0	7.95642
hydroxyurea	2	N/A	N/A	N/A	1.177		hydroxyurea	2	0	0	0	6.66202
hyoscyamine	3	N/A	N/A	N/A	-0.671		hyoscyamine	3	0	0	0	7.925
hyperforin	2	-0.943	N/A	N/A	N/A		hyperforin	2	3.27231	0	0	0
hypericin	2	N/A	N/A	N/A	0		hypericin	2	0	0	0	3.68832
hypochlorite	3	-1.48	-3.611	N/A	-2.09		hypochlorite	3	4.21455	7.24342	0	9.50011
hypochlorous acid	2	N/A	N/A	N/A	0.11		hypochlorous acid	2	0	0	0	6.14577
hypochlorous acid	1	N/A	N/A	N/A	0		hypochlorous acid	1	0	0	0	1.56835
I-BET-151	1	0	N/A	N/A	N/A		I-BET-151	3	0	0	10.3831	0
I-BET-151	3	N/A	N/A	3.785	N/A		I-BET-151	1	2.02704	0	0	0
ibuprofen	1	-1.732	N/A	N/A	N/A		ibuprofen	1	2.0807	0	0	0
IC261	2	N/A	N/A	N/A	1.213		IC261	2	0	0	0	5.86848
ICAM3	2	2.496	N/A	N/A	1.134		ICAM3	2	3.11995	0	0	4.67031
icatibant	2	N/A	-2.151	N/A	N/A		icatibant	2	0	5.91146	0	0
ICL1-9	3	N/A	N/A	5.107	N/A		ICL1-9	3	0	0	11.9125	0
ID2	2	-1.877	N/A	N/A	N/A		ID2	2	4.8316	0	0	0
ID3	2	-2.683	1	N/A	1.298		ID3	2	4.32116	6.5432	0	4.80442
IDEC-132	2	N/A	N/A	0	N/A		IDEC-132	2	0	0	2.47089	0
IDO1	1	2	N/A	N/A	N/A		IDO1	1	3.67041	0	0	0
idoxifene	2	N/A	N/A	2.246	N/A		idoxifene	2	0	0	6.93738	0
ifenprodil	3	N/A	N/A	N/A	1.289		ifenprodil	2	2.39018	4.97998	3.61307	3.22105
ifenprodil	1	N/A	-1.414	N/A	N/A		ifenprodil	3	0	0	0	8.58673
ifenprodil	2	1	1.569	3.13	0.229		ifenprodil	1	0	1.69516	0	0
IFI6	3	N/A	2.425	N/A	N/A		IFI6	2	0	0	6.68752	5.16435
IFI6	2	N/A	N/A	-1.342	-0.447		IFI6	3	0	6.14245	0	0
IFITM1	1	N/A	0	0	N/A		IFITM1	2	0	5.81853	11.916	4.89092
IFITM1	2	N/A	-1.026	-1.149	-1.134		IFITM1	1	0	2.34946	2.32591	0
IFN Beta	2	N/A	N/A	N/A	-1.212		IFN Beta	2	0	0	0	7.72723
Ifn gamma	3	N/A	5.218	N/A	N/A		Ifn gamma	3	0	9.29894	0	0
IFNA1/IFNA13	2	N/A	2.556	N/A	N/A		IFNA1/IFNA13	2	0	6.46539	0	0
IFNA4	2	N/A	2.183	N/A	N/A		IFNA4	2	0	5.88405	0	0
IFNAR2	3	N/A	4.235	N/A	N/A		IFNAR2	3	0	5.42581	0	0
IFNB1	2	N/A	N/A	N/A	1.585		IFNB1	2	0	0	0	6.1356
IFNE	2	N/A	N/A	N/A	3.048		IFNE	2	0	0	0	5.77322
IFNGR2	3	2.994	N/A	N/A	N/A		IFNGR2	3	4.31492	0	0	0
Ifnz (includes others)	3	2.722	N/A	N/A	N/A		Ifnz (includes others)	3	4.29238	0	0	0
IgD	3	N/A	2.345	N/A	0.585		IgD	3	0	6.74714	0	5.91432
Ige	1	N/A	N/A	5.308	N/A		Ige	1	0	0	5.41583	0
Igf	3	N/A	4.447	N/A	N/A		Igf	3	0	9.21099	0	0
Igf	2	1.947	N/A	N/A	2.65		Igf	2	4.25252	0	0	6.22966
IGF1	1	N/A	3.087	N/A	N/A		IGF1	1	0	5.34769	0	0
IGF2	2	1.508	4.811	N/A	3.497		IGF2	2	4.88267	8.9719	0	7.9335
IGF2BP2	2	N/A	1.8	N/A	1.789		IGF2BP2	2	0	4.07294	0	3.29765
IGF2R	3	N/A	N/A	6.092	N/A		IGF2R	3	0	0	12.9422	0
IGFBP1	2	N/A	-2.321	N/A	N/A		IGFBP1	2	0	7.41634	0	0
IGFBP2	2	3.656	N/A	N/A	3		IGFBP2	2	4.32742	0	0	7.88167
IGFBP3	2	N/A	N/A	N/A	-1.818		IGFBP3	2	0	0	0	9.37802
IGFBP4	2	N/A	-2.874	N/A	N/A		IGFBP4	2	0	5.50866	0	0
IGFBP5	2	N/A	N/A	N/A	1.897		IGFBP5	2	0	0	0	5.17821
IGFBP7	2	N/A	N/A	N/A	-0.59		IGFBP7	2	0	0	0	5.09979
IgG	2	N/A	N/A	N/A	1.725		IgG	2	0	0	0	6.16119
IgG	1	N/A	N/A	N/A	-2.138		IgG	1	0	0	0	3.11323
Igg3	3	N/A	N/A	N/A	3.449		Igg3	3	0	0	0	6.73588
Igh (family)	2	N/A	-2.043	N/A	N/A		Igh (family)	2	0	5.20017	0	0
Ighd	2	N/A	2.654	N/A	N/A		Ighd	2	0	5.93008	0	0
IGHE	3	N/A	N/A	5.196	N/A		IGHE	3	0	0	11.7667	0
Igtp	2	2.111	N/A	N/A	N/A		Igtp	2	2.91683	0	0	0
Ikb	3	N/A	N/A	N/A	-2.905		Ikb	3	0	0	0	7.59835
IKBIP	3	N/A	N/A	N/A	-0.268		IKBIP	3	0	0	0	7.058
IKBKG	1	N/A	N/A	2.041	N/A		IKBKG	1	0	0	3.57991	0
IKZF1	2	N/A	-1.387	N/A	N/A		IKZF1	1	0	2.73446	3.18666	0
IKZF1	1	N/A	-1.213	-1.183	N/A		IKZF1	2	0	5.73182	0	0
IL11RA	3	N/A	N/A	N/A	3.368		IL11RA	3	0	0	0	5.67087
IL12 (family)	2	N/A	N/A	N/A	3.838		IL12 (family)	2	0	0	0	6.58125
IL13RA1	3	1.871	N/A	N/A	N/A		IL13RA1	3	4.32342	0	0	0
IL16	2	N/A	N/A	N/A	2.343		IL16	2	0	0	0	6.32676
IL17RD	2	N/A	N/A	N/A	-0.686		IL17RD	2	0	0	0	5.28382
IL18	2	N/A	N/A	N/A	4.392		IL18	2	0	0	0	5.82096
IL1R1	2	N/A	N/A	N/A	4.196		IL1R1	2	0	0	0	6.17495
IL1RAP	2	N/A	4.543	N/A	N/A		IL1RAP	2	0	6.19138	0	0
IL2	2	1.457	N/A	N/A	N/A		IL2	2	4.81567	0	0	0
Il2 beta gamma receptor	3	2.1	N/A	N/A	N/A		Il2 beta gamma receptor	3	4.2921	0	0	0
IL24	1	0.577	N/A	N/A	N/A		IL24	1	1.79286	0	0	0
IL3	1	1.89	N/A	N/A	N/A		IL3	2	3.90907	0	0	0
IL3	2	1.18	N/A	N/A	N/A		IL3	1	2.8289	0	0	0
IL33	2	N/A	N/A	N/A	3.814		IL33	2	0	0	0	7.45325
IL34	2	2.236	N/A	N/A	N/A		IL34	2	2.61151	0	0	0
Il3r	2	N/A	N/A	N/A	2.598		Il3r	2	0	0	0	5.76802
[truncated: 2,602 more rows]
